# Supplementary material for: Beyond top-k: knowledge reasoning for multi-answer temporal questions based on revalidation framework
Source: PeerJ Comput Sci. 2023 Dec 8;9:e1725. doi: 10.7717/peerj-cs.1725 (PMC10773896; doi:10.7717/peerj-cs.1725)
Supplement: Supplemental Information 1 — A total of 2264 Q&A pairs containing multiple answer questions [file peerj-cs-09-1725-s001.json]

[
    {
        "Id": 1,
        "Question": "what is the end time for the daily show as rachael harris has cast member",
        "Temporal signal": [
            "No signal"
        ],
        "Temporal question type": [
            "Temp.Ans"
        ],
        "Answer": [
            {
                "AnswerType": "Value",
                "AnswerArgument": "2003-03-20T00:00:00Z"
            }
        ],
        "Data source": "LC-QuAD 2.0 (ISWC 2019)",
        "Question creation date": "2019-01-23",
        "Data set": "train"
    },
    {
        "Id": 2,
        "Question": "what medium is preceded by grand theft auto v",
        "Temporal signal": [
            "BEFORE"
        ],
        "Temporal question type": [
            "Implicit"
        ],
        "Answer": [
            {
                "AnswerType": "Entity",
                "WikidataQid": "Q5294",
                "WikidataLabel": "DVD",
                "WikipediaURL": "https://en.wikipedia.org/wiki/DVD"
            }
        ],
        "Data source": "LC-QuAD 2.0 (ISWC 2019)",
        "Question creation date": "2019-01-23",
        "Data set": "train"
    },
    {
        "Id": 3,
        "Question": "what is jeremy corbyn's position and when was he chosen",
        "Temporal signal": [
            "No signal"
        ],
        "Temporal question type": [
            "Temp.Ans"
        ],
        "Answer": [
            {
                "AnswerType": "Entity",
                "WikidataQid": "Q215622",
                "WikidataLabel": "2010 United Kingdom general election",
                "WikipediaURL": "https://en.wikipedia.org/wiki/2010_United_Kingdom_general_election"
            },
            {
                "AnswerType": "Entity",
                "WikidataQid": "Q25052149",
                "WikidataLabel": "2017 United Kingdom general election",
                "WikipediaURL": "https://en.wikipedia.org/wiki/2017_United_Kingdom_general_election"
            },
            {
                "AnswerType": "Entity",
                "WikidataQid": "Q30173038",
                "WikidataLabel": "2019 United Kingdom general election",
                "WikipediaURL": "https://en.wikipedia.org/wiki/2019_United_Kingdom_general_election"
            },
            {
                "AnswerType": "Entity",
                "WikidataQid": "Q3586935",
                "WikidataLabel": "2015 United Kingdom general election",
                "WikipediaURL": "https://en.wikipedia.org/wiki/2015_United_Kingdom_general_election"
            },
            {
                "AnswerType": "Entity",
                "WikidataQid": "Q428598",
                "WikidataLabel": "2005 United Kingdom general election",
                "WikipediaURL": "https://en.wikipedia.org/wiki/2005_United_Kingdom_general_election"
            },
            {
                "AnswerType": "Entity",
                "WikidataQid": "Q543609",
                "WikidataLabel": "1992 United Kingdom general election",
                "WikipediaURL": "https://en.wikipedia.org/wiki/1992_United_Kingdom_general_election"
            },
            {
                "AnswerType": "Entity",
                "WikidataQid": "Q590740",
                "WikidataLabel": "2001 United Kingdom general election",
                "WikipediaURL": "https://en.wikipedia.org/wiki/2001_United_Kingdom_general_election"
            },
            {
                "AnswerType": "Entity",
                "WikidataQid": "Q918466",
                "WikidataLabel": "1983 United Kingdom general election",
                "WikipediaURL": "https://en.wikipedia.org/wiki/1983_United_Kingdom_general_election"
            },
            {
                "AnswerType": "Entity",
                "WikidataQid": "Q918472",
                "WikidataLabel": "1987 United Kingdom general election",
                "WikipediaURL": "https://en.wikipedia.org/wiki/1987_United_Kingdom_general_election"
            },
            {
                "AnswerType": "Entity",
                "WikidataQid": "Q918503",
                "WikidataLabel": "1997 United Kingdom general election",
                "WikipediaURL": "https://en.wikipedia.org/wiki/1997_United_Kingdom_general_election"
            }
        ],
        "Data source": "LC-QuAD 2.0 (ISWC 2019)",
        "Question creation date": "2019-01-23",
        "Data set": "train"
    },
    {
        "Id": 4,
        "Question": "what island did james cook land on in 1778",
        "Temporal signal": [
            "OVERLAP"
        ],
        "Temporal question type": [
            "Explicit"
        ],
        "Answer": [
            {
                "AnswerType": "Entity",
                "WikidataQid": "Q192626",
                "WikidataLabel": "Hawaiian Islands",
                "WikipediaURL": "https://en.wikipedia.org/wiki/hawaiian_islands"
            }
        ],
        "Data source": "ComQA (NAACL 2019)",
        "Question creation date": "2019-06-03",
        "Data set": "train"
    },
    {
        "Id": 5,
        "Question": "what was the wedding date of nikolay gumilev and anna akhmatova",
        "Temporal signal": [
            "No signal"
        ],
        "Temporal question type": [
            "Temp.Ans"
        ],
        "Answer": [
            {
                "AnswerType": "Value",
                "AnswerArgument": "1910-01-01T00:00:00Z"
            }
        ],
        "Data source": "LC-QuAD 2.0 (ISWC 2019)",
        "Question creation date": "2019-01-23",
        "Data set": "train"
    },
    {
        "Id": 6,
        "Question": "who was the president in 2012 of the country where the bribri language was spoken",
        "Temporal signal": [
            "OVERLAP"
        ],
        "Temporal question type": [
            "Explicit"
        ],
        "Answer": [
            {
                "AnswerType": "Entity",
                "WikidataQid": "Q57321",
                "WikidataLabel": "Laura Chinchilla",
                "WikipediaURL": "https://en.wikipedia.org/wiki/Laura_Chinchilla"
            }
        ],
        "Data source": "ComplexWebQuestions (NAACL 2018)",
        "Question creation date": "2018-06-01",
        "Data set": "train"
    },
    {
        "Id": 7,
        "Question": "until when was c. everett koop the surgeon general of the u.s.",
        "Temporal signal": [
            "No signal"
        ],
        "Temporal question type": [
            "Temp.Ans"
        ],
        "Answer": [
            {
                "AnswerType": "Value",
                "AnswerArgument": "1989-10-01T00:00:00Z"
            }
        ],
        "Data source": "LC-QuAD 2.0 (ISWC 2019)",
        "Question creation date": "2019-01-23",
        "Data set": "train"
    },
    {
        "Id": 8,
        "Question": "what is the launch date of the place of activity of marine le pen",
        "Temporal signal": [
            "No signal"
        ],
        "Temporal question type": [
            "Temp.Ans"
        ],
        "Answer": [
            {
                "AnswerType": "Value",
                "AnswerArgument": "-0011-01-01T00:00:00Z"
            },
            {
                "AnswerType": "Value",
                "AnswerArgument": "0979-01-01T00:00:00Z"
            }
        ],
        "Data source": "LC-QuAD 2.0 (ISWC 2019)",
        "Question creation date": "2019-01-23",
        "Data set": "train"
    },
    {
        "Id": 9,
        "Question": "american naval leader during the world war 2",
        "Temporal signal": [
            "OVERLAP"
        ],
        "Temporal question type": [
            "Implicit"
        ],
        "Answer": [
            {
                "AnswerType": "Entity",
                "WikidataQid": "Q366731",
                "WikidataLabel": "Ernest King",
                "WikipediaURL": "https://en.wikipedia.org/wiki/ernest_king"
            }
        ],
        "Data source": "ComQA (NAACL 2019)",
        "Question creation date": "2019-06-03",
        "Data set": "train"
    },
    {
        "Id": 10,
        "Question": "who married grover cleveland on june 2, 1886",
        "Temporal signal": [
            "START"
        ],
        "Temporal question type": [
            "Explicit"
        ],
        "Answer": [
            {
                "AnswerType": "Entity",
                "WikidataQid": "Q233644",
                "WikidataLabel": "Frances Folsom Cleveland Preston",
                "WikipediaURL": "https://en.wikipedia.org/wiki/Frances_Cleveland"
            }
        ],
        "Data source": "LC-QuAD 2.0 (ISWC 2019)",
        "Question creation date": "2019-01-23",
        "Data set": "train"
    },
    {
        "Id": 11,
        "Question": "who did brett gardner play for in 2008",
        "Temporal signal": [
            "OVERLAP"
        ],
        "Temporal question type": [
            "Explicit"
        ],
        "Answer": [
            {
                "AnswerType": "Entity",
                "WikidataQid": "Q213417",
                "WikidataLabel": "New York Yankees",
                "WikipediaURL": "https://en.wikipedia.org/wiki/New_York_Yankees"
            }
        ],
        "Data source": "WebQuestions (EMNLP 2013)",
        "Question creation date": "2013-10-18",
        "Data set": "train"
    },
    {
        "Id": 12,
        "Question": "what is member of of victor hugo and follows",
        "Temporal signal": [
            "AFTER"
        ],
        "Temporal question type": [
            "Implicit"
        ],
        "Answer": [
            {
                "AnswerType": "Entity",
                "WikidataQid": "Q354373",
                "WikidataLabel": "Népomucène Lemercier",
                "WikipediaURL": "https://en.wikipedia.org/wiki/N%C3%A9pomuc%C3%A8ne_Lemercier"
            }
        ],
        "Data source": "LC-QuAD 2.0 (ISWC 2019)",
        "Question creation date": "2019-01-23",
        "Data set": "train"
    },
    {
        "Id": 13,
        "Question": "david trimble, the first minister of northern ireland, finishes at what time",
        "Temporal signal": [
            "No signal"
        ],
        "Temporal question type": [
            "Temp.Ans"
        ],
        "Answer": [
            {
                "AnswerType": "Value",
                "AnswerArgument": "2001-07-01T00:00:00Z"
            },
            {
                "AnswerType": "Value",
                "AnswerArgument": "2002-10-14T00:00:00Z"
            }
        ],
        "Data source": "LC-QuAD 2.0 (ISWC 2019)",
        "Question creation date": "2019-01-23",
        "Data set": "train"
    },
    {
        "Id": 14,
        "Question": "when did tiger woods receive best male athlete espy award",
        "Temporal signal": [
            "No signal"
        ],
        "Temporal question type": [
            "Temp.Ans"
        ],
        "Answer": [
            {
                "AnswerType": "Entity",
                "WikidataQid": "Q536900",
                "WikidataLabel": "Ken Griffey Jr.",
                "WikipediaURL": "https://en.wikipedia.org/wiki/Ken_Griffey_Jr."
            },
            {
                "AnswerType": "Value",
                "AnswerArgument": "1998-01-01T00:00:00Z"
            }
        ],
        "Data source": "LC-QuAD 2.0 (ISWC 2019)",
        "Question creation date": "2019-01-23",
        "Data set": "train"
    },
    {
        "Id": 15,
        "Question": "what is the start time for karl pearson has member of as american academy of arts and sciences",
        "Temporal signal": [
            "No signal"
        ],
        "Temporal question type": [
            "Temp.Ans"
        ],
        "Answer": [
            {
                "AnswerType": "Value",
                "AnswerArgument": "1928-01-01T00:00:00Z"
            }
        ],
        "Data source": "LC-QuAD 2.0 (ISWC 2019)",
        "Question creation date": "2019-01-23",
        "Data set": "train"
    },
    {
        "Id": 16,
        "Question": "what is record label of patti smith that is start time is 1975-0-0",
        "Temporal signal": [
            "START"
        ],
        "Temporal question type": [
            "Explicit"
        ],
        "Answer": [
            {
                "AnswerType": "Entity",
                "WikidataQid": "Q664167",
                "WikidataLabel": "Arista",
                "WikipediaURL": "https://en.wikipedia.org/wiki/Arista_Records"
            }
        ],
        "Data source": "LC-QuAD 2.0 (ISWC 2019)",
        "Question creation date": "2019-01-23",
        "Data set": "train"
    },
    {
        "Id": 17,
        "Question": "tell me what morgan freeman was nominated for in the 32nd tony awards.",
        "Temporal signal": [
            "ORDINAL"
        ],
        "Temporal question type": [
            "Ordinal"
        ],
        "Answer": [
            {
                "AnswerType": "Entity",
                "WikidataQid": "Q1474410",
                "WikidataLabel": "Tony Award for Best Featured Actor in a Play",
                "WikipediaURL": "https://en.wikipedia.org/wiki/Tony_Award_for_Best_Featured_Actor_in_a_Play"
            }
        ],
        "Data source": "LC-QuAD 2.0 (ISWC 2019)",
        "Question creation date": "2019-01-23",
        "Data set": "train"
    },
    {
        "Id": 18,
        "Question": "who is the long snapper currently for the steelers",
        "Temporal signal": [
            "No signal"
        ],
        "Temporal question type": [
            "Explicit"
        ],
        "Answer": [
            {
                "AnswerType": "Entity",
                "WikidataQid": "Q5606394",
                "WikidataLabel": "Greg Warren",
                "WikipediaURL": "https://en.wikipedia.org/wiki/Greg_Warren_(American_football)"
            }
        ],
        "Data source": "ComplexQuestions (COLING 2016)",
        "Question creation date": "2016-12-13",
        "Data set": "train"
    },
    {
        "Id": 19,
        "Question": "which class of government, does the location where the breed ga noi originated at have currently",
        "Temporal signal": [
            "No signal"
        ],
        "Temporal question type": [
            "Explicit"
        ],
        "Answer": [
            {
                "AnswerType": "Entity",
                "WikidataQid": "Q50686",
                "WikidataLabel": "single-party state",
                "WikipediaURL": "https://en.wikipedia.org/wiki/Single-party_state"
            },
            {
                "AnswerType": "Entity",
                "WikidataQid": "Q842112",
                "WikidataLabel": "socialist state",
                "WikipediaURL": "https://en.wikipedia.org/wiki/Socialist_state"
            },
            {
                "AnswerType": "Entity",
                "WikidataQid": "Q849866",
                "WikidataLabel": "communist state",
                "WikipediaURL": "https://en.wikipedia.org/wiki/Communist_state"
            }
        ],
        "Data source": "ComplexWebQuestions (NAACL 2018)",
        "Question creation date": "2018-06-01",
        "Data set": "train"
    },
    {
        "Id": 20,
        "Question": "when did marta suplicy become the head of government for são paulo",
        "Temporal signal": [
            "No signal"
        ],
        "Temporal question type": [
            "Temp.Ans"
        ],
        "Answer": [
            {
                "AnswerType": "Value",
                "AnswerArgument": "2001-01-01T00:00:00Z"
            }
        ],
        "Data source": "LC-QuAD 2.0 (ISWC 2019)",
        "Question creation date": "2019-01-23",
        "Data set": "train"
    },
    {
        "Id": 21,
        "Question": "neighbouring countries did germany capture in the 1940s",
        "Temporal signal": [
            "OVERLAP"
        ],
        "Temporal question type": [
            "Explicit"
        ],
        "Answer": [
            {
                "AnswerType": "Entity",
                "WikidataQid": "Q142",
                "WikidataLabel": "France",
                "WikipediaURL": "https://en.wikipedia.org/wiki/france"
            },
            {
                "AnswerType": "Entity",
                "WikidataQid": "Q31",
                "WikidataLabel": "Belgium",
                "WikipediaURL": "https://en.wikipedia.org/wiki/belgium"
            },
            {
                "AnswerType": "Entity",
                "WikidataQid": "Q32",
                "WikidataLabel": "Luxembourg",
                "WikipediaURL": "https://en.wikipedia.org/wiki/luxembourg"
            },
            {
                "AnswerType": "Entity",
                "WikidataQid": "Q35",
                "WikidataLabel": "Denmark",
                "WikipediaURL": "https://en.wikipedia.org/wiki/denmark"
            },
            {
                "AnswerType": "Entity",
                "WikidataQid": "Q36",
                "WikidataLabel": "Poland",
                "WikipediaURL": "https://en.wikipedia.org/wiki/poland"
            },
            {
                "AnswerType": "Entity",
                "WikidataQid": "Q41",
                "WikidataLabel": "Greece",
                "WikipediaURL": "https://en.wikipedia.org/wiki/greece"
            },
            {
                "AnswerType": "Entity",
                "WikidataQid": "Q55",
                "WikidataLabel": "Netherlands",
                "WikipediaURL": "https://en.wikipedia.org/wiki/netherlands"
            }
        ],
        "Data source": "ComQA (NAACL 2019)",
        "Question creation date": "2019-06-03",
        "Data set": "train"
    },
    {
        "Id": 22,
        "Question": "what is the end time for pisa has country as grand duchy of tuscany",
        "Temporal signal": [
            "No signal"
        ],
        "Temporal question type": [
            "Temp.Ans"
        ],
        "Answer": [
            {
                "AnswerType": "Value",
                "AnswerArgument": "1801-03-20T00:00:00Z"
            },
            {
                "AnswerType": "Value",
                "AnswerArgument": "1859-12-07T00:00:00Z"
            }
        ],
        "Data source": "LC-QuAD 2.0 (ISWC 2019)",
        "Question creation date": "2019-01-23",
        "Data set": "train"
    },
    {
        "Id": 23,
        "Question": "when was alastair cook was relieved from the sports team bedfordshire county cricket club",
        "Temporal signal": [
            "No signal"
        ],
        "Temporal question type": [
            "Temp.Ans"
        ],
        "Answer": [
            {
                "AnswerType": "Value",
                "AnswerArgument": "2002-01-01T00:00:00Z"
            }
        ],
        "Data source": "LC-QuAD 2.0 (ISWC 2019)",
        "Question creation date": "2019-01-23",
        "Data set": "train"
    },
    {
        "Id": 24,
        "Question": "what is the start time for sarajevo has twinned administrative body as serre chevalier",
        "Temporal signal": [
            "No signal"
        ],
        "Temporal question type": [
            "Temp.Ans"
        ],
        "Answer": [
            {
                "AnswerType": "Value",
                "AnswerArgument": "1995-01-01T00:00:00Z"
            }
        ],
        "Data source": "LC-QuAD 2.0 (ISWC 2019)",
        "Question creation date": "2019-01-23",
        "Data set": "train"
    },
    {
        "Id": 25,
        "Question": "which kennedy died first",
        "Temporal signal": [
            "ORDINAL"
        ],
        "Temporal question type": [
            "Ordinal"
        ],
        "Answer": [
            {
                "AnswerType": "Entity",
                "WikidataQid": "Q9696",
                "WikidataLabel": "John F. Kennedy",
                "WikipediaURL": "https://en.wikipedia.org/wiki/John_F._Kennedy"
            }
        ],
        "Data source": "WebQuestions (EMNLP 2013)",
        "Question creation date": "2013-10-18",
        "Data set": "train"
    },
    {
        "Id": 26,
        "Question": "what year did brandon roy get drafted",
        "Temporal signal": [
            "No signal"
        ],
        "Temporal question type": [
            "Temp.Ans"
        ],
        "Answer": [
            {
                "AnswerType": "Entity",
                "WikidataQid": "Q1471357",
                "WikidataLabel": "2006 NBA Draft",
                "WikipediaURL": "https://en.wikipedia.org/wiki/2006_NBA_draft"
            }
        ],
        "Data source": "WebQuestions (EMNLP 2013)",
        "Question creation date": "2013-10-18",
        "Data set": "train"
    },
    {
        "Id": 27,
        "Question": "who is the 2011 governor of the state where altamaha river is lcoated",
        "Temporal signal": [
            "No signal"
        ],
        "Temporal question type": [
            "Explicit"
        ],
        "Answer": [
            {
                "AnswerType": "Entity",
                "WikidataQid": "Q179732",
                "WikidataLabel": "Nathan Deal",
                "WikipediaURL": "https://en.wikipedia.org/wiki/Nathan_Deal"
            },
            {
                "AnswerType": "Entity",
                "WikidataQid": "Q525362",
                "WikidataLabel": "Sonny Perdue",
                "WikipediaURL": "https://en.wikipedia.org/wiki/Sonny_Perdue"
            }
        ],
        "Data source": "ComplexWebQuestions (NAACL 2018)",
        "Question creation date": "2018-06-01",
        "Data set": "train"
    },
    {
        "Id": 28,
        "Question": "until 1964, who was gilles deleuze employed by",
        "Temporal signal": [
            "FINISH"
        ],
        "Temporal question type": [
            "Explicit"
        ],
        "Answer": [
            {
                "AnswerType": "Entity",
                "WikidataQid": "Q280413",
                "WikidataLabel": "National Center for Scientific Research",
                "WikipediaURL": "https://en.wikipedia.org/wiki/French_National_Centre_for_Scientific_Research"
            }
        ],
        "Data source": "LC-QuAD 2.0 (ISWC 2019)",
        "Question creation date": "2019-01-23",
        "Data set": "train"
    },
    {
        "Id": 29,
        "Question": "what is spouse of carl akeley that is end time is 1923-0-0",
        "Temporal signal": [
            "FINISH"
        ],
        "Temporal question type": [
            "Explicit"
        ],
        "Answer": [
            {
                "AnswerType": "Entity",
                "WikidataQid": "Q3021599",
                "WikidataLabel": "Delia Akeley",
                "WikipediaURL": "https://en.wikipedia.org/wiki/Delia_Akeley"
            }
        ],
        "Data source": "LC-QuAD 2.0 (ISWC 2019)",
        "Question creation date": "2019-01-23",
        "Data set": "train"
    },
    {
        "Id": 30,
        "Question": "in which year of world series did the new york yankees win where the results were 4-2",
        "Temporal signal": [
            "No signal"
        ],
        "Temporal question type": [
            "Temp.Ans"
        ],
        "Answer": [
            {
                "AnswerType": "Entity",
                "WikidataQid": "Q1051837",
                "WikidataLabel": "1962 World Series",
                "WikipediaURL": "https://en.wikipedia.org/wiki/1962_World_Series"
            },
            {
                "AnswerType": "Entity",
                "WikidataQid": "Q1051846",
                "WikidataLabel": "1961 World Series",
                "WikipediaURL": "https://en.wikipedia.org/wiki/1961_World_Series"
            },
            {
                "AnswerType": "Entity",
                "WikidataQid": "Q1316734",
                "WikidataLabel": "1998 World Series",
                "WikipediaURL": "https://en.wikipedia.org/wiki/1998_World_Series"
            },
            {
                "AnswerType": "Entity",
                "WikidataQid": "Q1316770",
                "WikidataLabel": "1999 World Series",
                "WikipediaURL": "https://en.wikipedia.org/wiki/1999_World_Series"
            },
            {
                "AnswerType": "Entity",
                "WikidataQid": "Q1316802",
                "WikidataLabel": "1996 World Series",
                "WikipediaURL": "https://en.wikipedia.org/wiki/1996_World_Series"
            },
            {
                "AnswerType": "Entity",
                "WikidataQid": "Q155391",
                "WikidataLabel": "2009 World Series",
                "WikipediaURL": "https://en.wikipedia.org/wiki/2009_World_Series"
            },
            {
                "AnswerType": "Entity",
                "WikidataQid": "Q3130846",
                "WikidataLabel": "1949 World Series",
                "WikipediaURL": "https://en.wikipedia.org/wiki/1949_World_Series"
            },
            {
                "AnswerType": "Entity",
                "WikidataQid": "Q4561415",
                "WikidataLabel": "1923 World Series",
                "WikipediaURL": "https://en.wikipedia.org/wiki/1923_World_Series"
            },
            {
                "AnswerType": "Entity",
                "WikidataQid": "Q4562126",
                "WikidataLabel": "1927 World Series",
                "WikipediaURL": "https://en.wikipedia.org/wiki/1927_World_Series"
            },
            {
                "AnswerType": "Entity",
                "WikidataQid": "Q4562311",
                "WikidataLabel": "1928 World Series",
                "WikipediaURL": "https://en.wikipedia.org/wiki/1928_World_Series"
            },
            {
                "AnswerType": "Entity",
                "WikidataQid": "Q4563898",
                "WikidataLabel": "1936 World Series",
                "WikipediaURL": "https://en.wikipedia.org/wiki/1936_World_Series"
            },
            {
                "AnswerType": "Entity",
                "WikidataQid": "Q4564126",
                "WikidataLabel": "1937 World Series",
                "WikipediaURL": "https://en.wikipedia.org/wiki/1937_World_Series"
            },
            {
                "AnswerType": "Entity",
                "WikidataQid": "Q4564356",
                "WikidataLabel": "1938 World Series",
                "WikipediaURL": "https://en.wikipedia.org/wiki/1938_World_Series"
            },
            {
                "AnswerType": "Entity",
                "WikidataQid": "Q4564598",
                "WikidataLabel": "1939 World Series",
                "WikipediaURL": "https://en.wikipedia.org/wiki/1939_World_Series"
            },
            {
                "AnswerType": "Entity",
                "WikidataQid": "Q4564977",
                "WikidataLabel": "1941 World Series",
                "WikipediaURL": "https://en.wikipedia.org/wiki/1941_World_Series"
            },
            {
                "AnswerType": "Entity",
                "WikidataQid": "Q4565294",
                "WikidataLabel": "1943 World Series",
                "WikipediaURL": "https://en.wikipedia.org/wiki/1943_World_Series"
            },
            {
                "AnswerType": "Entity",
                "WikidataQid": "Q6145292",
                "WikidataLabel": "1951 World Series",
                "WikipediaURL": "https://en.wikipedia.org/wiki/1951_World_Series"
            },
            {
                "AnswerType": "Entity",
                "WikidataQid": "Q6147072",
                "WikidataLabel": "1932 World Series",
                "WikipediaURL": "https://en.wikipedia.org/wiki/1932_World_Series"
            },
            {
                "AnswerType": "Entity",
                "WikidataQid": "Q845534",
                "WikidataLabel": "1950 World Series",
                "WikipediaURL": "https://en.wikipedia.org/wiki/1950_World_Series"
            },
            {
                "AnswerType": "Entity",
                "WikidataQid": "Q845599",
                "WikidataLabel": "1956 World Series",
                "WikipediaURL": "https://en.wikipedia.org/wiki/1956_World_Series"
            },
            {
                "AnswerType": "Entity",
                "WikidataQid": "Q845603",
                "WikidataLabel": "1952 World Series",
                "WikipediaURL": "https://en.wikipedia.org/wiki/1952_World_Series"
            },
            {
                "AnswerType": "Entity",
                "WikidataQid": "Q845607",
                "WikidataLabel": "1953 World Series",
                "WikipediaURL": "https://en.wikipedia.org/wiki/1953_World_Series"
            },
            {
                "AnswerType": "Entity",
                "WikidataQid": "Q845627",
                "WikidataLabel": "1947 World Series",
                "WikipediaURL": "https://en.wikipedia.org/wiki/1947_World_Series"
            },
            {
                "AnswerType": "Entity",
                "WikidataQid": "Q845650",
                "WikidataLabel": "1977 World Series",
                "WikipediaURL": "https://en.wikipedia.org/wiki/1977_World_Series"
            },
            {
                "AnswerType": "Entity",
                "WikidataQid": "Q845655",
                "WikidataLabel": "1978 World Series",
                "WikipediaURL": "https://en.wikipedia.org/wiki/1978_World_Series"
            },
            {
                "AnswerType": "Entity",
                "WikidataQid": "Q845665",
                "WikidataLabel": "1958 World Series",
                "WikipediaURL": "https://en.wikipedia.org/wiki/1958_World_Series"
            },
            {
                "AnswerType": "Entity",
                "WikidataQid": "Q922550",
                "WikidataLabel": "2000 World Series",
                "WikipediaURL": "https://en.wikipedia.org/wiki/2000_World_Series"
            }
        ],
        "Data source": "ComplexWebQuestions (NAACL 2018)",
        "Question creation date": "2018-06-01",
        "Data set": "train"
    },
    {
        "Id": 31,
        "Question": "this city had the first woman mayor who was elected in 1979",
        "Temporal signal": [
            "ORDINAL",
            "OVERLAP"
        ],
        "Temporal question type": [
            "Explicit",
            "Ordinal"
        ],
        "Answer": [
            {
                "AnswerType": "Entity",
                "WikidataQid": "Q1297",
                "WikidataLabel": "Chicago",
                "WikipediaURL": "https://en.wikipedia.org/wiki/chicago"
            }
        ],
        "Data source": "ComQA (NAACL 2019)",
        "Question creation date": "2019-06-03",
        "Data set": "train"
    },
    {
        "Id": 32,
        "Question": "where was john lennon standing when he was shot",
        "Temporal signal": [
            "OVERLAP"
        ],
        "Temporal question type": [
            "Implicit"
        ],
        "Answer": [
            {
                "AnswerType": "Entity",
                "WikidataQid": "Q60",
                "WikidataLabel": "New York City",
                "WikipediaURL": "https://en.wikipedia.org/wiki/New_York_City"
            }
        ],
        "Data source": "WebQuestions (EMNLP 2013)",
        "Question creation date": "2013-10-18",
        "Data set": "train"
    },
    {
        "Id": 33,
        "Question": "who was the new governor of the location where the movie \"blood widow\" took place in 2011",
        "Temporal signal": [
            "No signal"
        ],
        "Temporal question type": [
            "Explicit"
        ],
        "Answer": [
            {
                "AnswerType": "Entity",
                "WikidataQid": "Q439729",
                "WikidataLabel": "Rick Scott",
                "WikipediaURL": "https://en.wikipedia.org/wiki/Rick_Scott"
            }
        ],
        "Data source": "ComplexWebQuestions (NAACL 2018)",
        "Question creation date": "2018-06-01",
        "Data set": "train"
    },
    {
        "Id": 34,
        "Question": "who is the first american to visit space",
        "Temporal signal": [
            "ORDINAL"
        ],
        "Temporal question type": [
            "Ordinal"
        ],
        "Answer": [
            {
                "AnswerType": "Entity",
                "WikidataQid": "Q174979",
                "WikidataLabel": "Alan Shepard",
                "WikipediaURL": "https://en.wikipedia.org/wiki/alan_shepard"
            }
        ],
        "Data source": "ComQA (NAACL 2019)",
        "Question creation date": "2019-06-03",
        "Data set": "train"
    },
    {
        "Id": 35,
        "Question": "who won best actor when alfred junge won best art direction",
        "Temporal signal": [
            "OVERLAP"
        ],
        "Temporal question type": [
            "Implicit"
        ],
        "Answer": [
            {
                "AnswerType": "Entity",
                "WikidataQid": "Q181786",
                "WikidataLabel": "Ronald Colman",
                "WikipediaURL": "https://en.wikipedia.org/wiki/Ronald_Colman"
            }
        ],
        "Data source": "ComplexQuestions (COLING 2016)",
        "Question creation date": "2016-12-13",
        "Data set": "train"
    },
    {
        "Id": 36,
        "Question": "when was marissa mayer never again working at yahoo",
        "Temporal signal": [
            "No signal"
        ],
        "Temporal question type": [
            "Temp.Ans"
        ],
        "Answer": [
            {
                "AnswerType": "Value",
                "AnswerArgument": "2017-06-01T00:00:00Z"
            }
        ],
        "Data source": "LC-QuAD 2.0 (ISWC 2019)",
        "Question creation date": "2019-01-23",
        "Data set": "train"
    },
    {
        "Id": 37,
        "Question": "what was jay-z first single",
        "Temporal signal": [
            "ORDINAL"
        ],
        "Temporal question type": [
            "Ordinal"
        ],
        "Answer": [
            {
                "AnswerType": "Entity",
                "WikidataQid": "Q16996747",
                "WikidataLabel": "In My Lifetime",
                "WikipediaURL": "https://en.wikipedia.org/wiki/in_my_lifetime_(song)"
            }
        ],
        "Data source": "ComQA (NAACL 2019)",
        "Question creation date": "2019-06-03",
        "Data set": "train"
    },
    {
        "Id": 38,
        "Question": "what is the end time for kwto am 's frank peters jr.",
        "Temporal signal": [
            "No signal"
        ],
        "Temporal question type": [
            "Temp.Ans"
        ],
        "Answer": [
            {
                "AnswerType": "Value",
                "AnswerArgument": "1957-01-01T00:00:00Z"
            }
        ],
        "Data source": "LC-QuAD 2.0 (ISWC 2019)",
        "Question creation date": "2019-01-23",
        "Data set": "train"
    },
    {
        "Id": 39,
        "Question": "in 1673, holy roman emperor leopold i ended a relationship with which woman",
        "Temporal signal": [
            "FINISH"
        ],
        "Temporal question type": [
            "Explicit"
        ],
        "Answer": [
            {
                "AnswerType": "Entity",
                "WikidataQid": "Q158659",
                "WikidataLabel": "Margaret Theresa of Spain",
                "WikipediaURL": "https://en.wikipedia.org/wiki/Margaret_Theresa_of_Spain"
            }
        ],
        "Data source": "LC-QuAD 2.0 (ISWC 2019)",
        "Question creation date": "2019-01-23",
        "Data set": "train"
    },
    {
        "Id": 40,
        "Question": "what is member of sports team of kevin keegan that is end time is 1982-1-1",
        "Temporal signal": [
            "FINISH"
        ],
        "Temporal question type": [
            "Explicit"
        ],
        "Answer": [
            {
                "AnswerType": "Entity",
                "WikidataQid": "Q18732",
                "WikidataLabel": "Southampton F.C.",
                "WikipediaURL": "https://en.wikipedia.org/wiki/Southampton_F.C."
            }
        ],
        "Data source": "LC-QuAD 2.0 (ISWC 2019)",
        "Question creation date": "2019-01-23",
        "Data set": "train"
    },
    {
        "Id": 41,
        "Question": "which book did ann martin write in 2003",
        "Temporal signal": [
            "OVERLAP"
        ],
        "Temporal question type": [
            "Explicit"
        ],
        "Answer": [
            {
                "AnswerType": "Entity",
                "WikidataQid": "Q7750804",
                "WikidataLabel": "The Meanest Doll in the World",
                "WikipediaURL": "https://en.wikipedia.org/wiki/The_Meanest_Doll_in_the_World"
            }
        ],
        "Data source": "ComplexQuestions (COLING 2016)",
        "Question creation date": "2016-12-13",
        "Data set": "train"
    },
    {
        "Id": 42,
        "Question": "what was the administrative body of cairo governate on 1990-10-23",
        "Temporal signal": [
            "START"
        ],
        "Temporal question type": [
            "Explicit"
        ],
        "Answer": [
            {
                "AnswerType": "Entity",
                "WikidataQid": "Q1490",
                "WikidataLabel": "Tokyo",
                "WikipediaURL": "https://en.wikipedia.org/wiki/Tokyo"
            }
        ],
        "Data source": "LC-QuAD 2.0 (ISWC 2019)",
        "Question creation date": "2019-01-23",
        "Data set": "train"
    },
    {
        "Id": 43,
        "Question": "what year did martin luther king jr get his doctorate degree from boston university",
        "Temporal signal": [
            "No signal"
        ],
        "Temporal question type": [
            "Temp.Ans"
        ],
        "Answer": [
            {
                "AnswerType": "Value",
                "AnswerArgument": "1955-01-01T00:00:00Z"
            }
        ],
        "Data source": "ComQA (NAACL 2019)",
        "Question creation date": "2019-06-03",
        "Data set": "train"
    },
    {
        "Id": 44,
        "Question": "which movie won best cinematography when sam mendes won best director",
        "Temporal signal": [
            "OVERLAP"
        ],
        "Temporal question type": [
            "Implicit"
        ],
        "Answer": [
            {
                "AnswerType": "Entity",
                "WikidataQid": "Q25139",
                "WikidataLabel": "American Beauty",
                "WikipediaURL": "https://en.wikipedia.org/wiki/American_Beauty_(1999_film)"
            }
        ],
        "Data source": "ComplexQuestions (COLING 2016)",
        "Question creation date": "2016-12-13",
        "Data set": "train"
    },
    {
        "Id": 45,
        "Question": "what is the end time for simferopol has capital of as crimean socialist soviet republic",
        "Temporal signal": [
            "No signal"
        ],
        "Temporal question type": [
            "Temp.Ans"
        ],
        "Answer": [
            {
                "AnswerType": "Value",
                "AnswerArgument": "1919-06-26T00:00:00Z"
            }
        ],
        "Data source": "LC-QuAD 2.0 (ISWC 2019)",
        "Question creation date": "2019-01-23",
        "Data set": "train"
    },
    {
        "Id": 46,
        "Question": "when did heidi klum and seal marry",
        "Temporal signal": [
            "No signal"
        ],
        "Temporal question type": [
            "Temp.Ans"
        ],
        "Answer": [
            {
                "AnswerType": "Value",
                "AnswerArgument": "2005-01-01T00:00:00Z"
            }
        ],
        "Data source": "LC-QuAD 2.0 (ISWC 2019)",
        "Question creation date": "2019-01-23",
        "Data set": "train"
    },
    {
        "Id": 47,
        "Question": "in 1967, what was igor sikorsky awarded",
        "Temporal signal": [
            "OVERLAP"
        ],
        "Temporal question type": [
            "Explicit"
        ],
        "Answer": [
            {
                "AnswerType": "Entity",
                "WikidataQid": "Q737051",
                "WikidataLabel": "National Medal of Science",
                "WikipediaURL": "https://en.wikipedia.org/wiki/National_Medal_of_Science"
            }
        ],
        "Data source": "LC-QuAD 2.0 (ISWC 2019)",
        "Question creation date": "2019-01-23",
        "Data set": "train"
    },
    {
        "Id": 48,
        "Question": "what is spouse of ingrid bergman and start time",
        "Temporal signal": [
            "No signal"
        ],
        "Temporal question type": [
            "Temp.Ans"
        ],
        "Answer": [
            {
                "AnswerType": "Entity",
                "WikidataQid": "Q53003",
                "WikidataLabel": "Roberto Rossellini",
                "WikipediaURL": "https://en.wikipedia.org/wiki/Roberto_Rossellini"
            },
            {
                "AnswerType": "Value",
                "AnswerArgument": "1950-05-24T00:00:00Z"
            },
            {
                "AnswerType": "Value",
                "AnswerArgument": "1958-01-01T00:00:00Z"
            }
        ],
        "Data source": "LC-QuAD 2.0 (ISWC 2019)",
        "Question creation date": "2019-01-23",
        "Data set": "train"
    },
    {
        "Id": 49,
        "Question": "what are the athletes who were born on 04/26/1882",
        "Temporal signal": [
            "OVERLAP"
        ],
        "Temporal question type": [
            "Explicit"
        ],
        "Answer": [
            {
                "AnswerType": "Entity",
                "WikidataQid": "Q6074142",
                "WikidataLabel": "Irv Higginbotham",
                "WikipediaURL": "https://en.wikipedia.org/wiki/Irv_Higginbotham"
            },
            {
                "AnswerType": "Entity",
                "WikidataQid": "Q6235084",
                "WikidataLabel": "John George",
                "WikipediaURL": "https://en.wikipedia.org/wiki/John_George_(athlete)"
            }
        ],
        "Data source": "GraphQuestions (EMNLP 2016)",
        "Question creation date": "2016-11-01",
        "Data set": "train"
    },
    {
        "Id": 50,
        "Question": "what is unit symbol of adaptation of of foot per second",
        "Temporal signal": [
            "ORDINAL"
        ],
        "Temporal question type": [
            "Ordinal"
        ],
        "Answer": [
            {
                "AnswerType": "Value",
                "AnswerArgument": "fot"
            },
            {
                "AnswerType": "Value",
                "AnswerArgument": "ft"
            },
            {
                "AnswerType": "Value",
                "AnswerArgument": "futoj"
            },
            {
                "AnswerType": "Value",
                "AnswerArgument": "láb"
            },
            {
                "AnswerType": "Value",
                "AnswerArgument": "picioare"
            },
            {
                "AnswerType": "Value",
                "AnswerArgument": "piedi"
            },
            {
                "AnswerType": "Value",
                "AnswerArgument": "pieds"
            },
            {
                "AnswerType": "Value",
                "AnswerArgument": "pés"
            },
            {
                "AnswerType": "Value",
                "AnswerArgument": "s"
            },
            {
                "AnswerType": "Value",
                "AnswerArgument": "san."
            },
            {
                "AnswerType": "Value",
                "AnswerArgument": "stóp"
            },
            {
                "AnswerType": "Value",
                "AnswerArgument": "с"
            },
            {
                "AnswerType": "Value",
                "AnswerArgument": "стапки"
            },
            {
                "AnswerType": "Value",
                "AnswerArgument": "фут"
            },
            {
                "AnswerType": "Value",
                "AnswerArgument": "футів"
            },
            {
                "AnswerType": "Value",
                "AnswerArgument": "ث"
            },
            {
                "AnswerType": "Value",
                "AnswerArgument": "پا"
            },
            {
                "AnswerType": "Value",
                "AnswerArgument": "ফুট"
            },
            {
                "AnswerType": "Value",
                "AnswerArgument": "അടി"
            },
            {
                "AnswerType": "Value",
                "AnswerArgument": "英尺"
            }
        ],
        "Data source": "LC-QuAD 2.0 (ISWC 2019)",
        "Question creation date": "2019-01-23",
        "Data set": "train"
    },
    {
        "Id": 51,
        "Question": "what was the first newspaper called in australia",
        "Temporal signal": [
            "ORDINAL"
        ],
        "Temporal question type": [
            "Ordinal"
        ],
        "Answer": [
            {
                "AnswerType": "Entity",
                "WikidataQid": "Q2041168",
                "WikidataLabel": "Sydney Gazette",
                "WikipediaURL": "https://en.wikipedia.org/wiki/Sydney_Gazette"
            }
        ],
        "Data source": "WebQuestions (EMNLP 2013)",
        "Question creation date": "2013-10-18",
        "Data set": "train"
    },
    {
        "Id": 52,
        "Question": "what is the end time for norman lear has spouse as frances lear",
        "Temporal signal": [
            "No signal"
        ],
        "Temporal question type": [
            "Temp.Ans"
        ],
        "Answer": [
            {
                "AnswerType": "Value",
                "AnswerArgument": "1986-01-01T00:00:00Z"
            }
        ],
        "Data source": "LC-QuAD 2.0 (ISWC 2019)",
        "Question creation date": "2019-01-23",
        "Data set": "train"
    },
    {
        "Id": 53,
        "Question": "what is the end time for union of european football associations has chairperson as artemio franchi",
        "Temporal signal": [
            "No signal"
        ],
        "Temporal question type": [
            "Temp.Ans"
        ],
        "Answer": [
            {
                "AnswerType": "Value",
                "AnswerArgument": "1983-08-12T00:00:00Z"
            }
        ],
        "Data source": "LC-QuAD 2.0 (ISWC 2019)",
        "Question creation date": "2019-01-23",
        "Data set": "train"
    },
    {
        "Id": 54,
        "Question": "what was the gross domestic product of la rioja in 2015",
        "Temporal signal": [
            "OVERLAP"
        ],
        "Temporal question type": [
            "Explicit"
        ],
        "Answer": [
            {
                "AnswerType": "Value",
                "AnswerArgument": "7974000000"
            }
        ],
        "Data source": "LC-QuAD 2.0 (ISWC 2019)",
        "Question creation date": "2019-01-23",
        "Data set": "train"
    },
    {
        "Id": 55,
        "Question": "who did george hw bush go against during his election",
        "Temporal signal": [
            "OVERLAP"
        ],
        "Temporal question type": [
            "Implicit"
        ],
        "Answer": [
            {
                "AnswerType": "Entity",
                "WikidataQid": "Q319099",
                "WikidataLabel": "Michael Dukakis",
                "WikipediaURL": "https://en.wikipedia.org/wiki/michael_dukakis"
            }
        ],
        "Data source": "ComQA (NAACL 2019)",
        "Question creation date": "2019-06-03",
        "Data set": "train"
    },
    {
        "Id": 56,
        "Question": "what is formed on date of agent of battle of quiberon bay",
        "Temporal signal": [
            "No signal"
        ],
        "Temporal question type": [
            "Temp.Ans"
        ],
        "Answer": [
            {
                "AnswerType": "Value",
                "AnswerArgument": "1707-05-01T00:00:00Z"
            }
        ],
        "Data source": "LC-QuAD 2.0 (ISWC 2019)",
        "Question creation date": "2019-01-23",
        "Data set": "train"
    },
    {
        "Id": 57,
        "Question": "what was bruce willis' first movie",
        "Temporal signal": [
            "ORDINAL"
        ],
        "Temporal question type": [
            "Ordinal"
        ],
        "Answer": [
            {
                "AnswerType": "Entity",
                "WikidataQid": "Q884135",
                "WikidataLabel": "Blind Date",
                "WikipediaURL": "https://en.wikipedia.org/wiki/blind_date_(1987_film)"
            }
        ],
        "Data source": "ComQA (NAACL 2019)",
        "Question creation date": "2019-06-03",
        "Data set": "train"
    },
    {
        "Id": 58,
        "Question": "when did konstantin rokossovsky start bearing the military rank of komdiv",
        "Temporal signal": [
            "No signal"
        ],
        "Temporal question type": [
            "Temp.Ans"
        ],
        "Answer": [
            {
                "AnswerType": "Value",
                "AnswerArgument": "1935-11-26T00:00:00Z"
            }
        ],
        "Data source": "LC-QuAD 2.0 (ISWC 2019)",
        "Question creation date": "2019-01-23",
        "Data set": "train"
    },
    {
        "Id": 59,
        "Question": "what is population of central visayas that is point in time is 2015-8-1",
        "Temporal signal": [
            "OVERLAP"
        ],
        "Temporal question type": [
            "Explicit"
        ],
        "Answer": [
            {
                "AnswerType": "Value",
                "AnswerArgument": "6041903"
            },
            {
                "AnswerType": "Value",
                "AnswerArgument": "7396898"
            }
        ],
        "Data source": "LC-QuAD 2.0 (ISWC 2019)",
        "Question creation date": "2019-01-23",
        "Data set": "train"
    },
    {
        "Id": 60,
        "Question": "what is winner and point in time of tiger woods has award received as best male athlete espy award",
        "Temporal signal": [
            "No signal"
        ],
        "Temporal question type": [
            "Temp.Ans"
        ],
        "Answer": [
            {
                "AnswerType": "Entity",
                "WikidataQid": "Q536900",
                "WikidataLabel": "Ken Griffey Jr.",
                "WikipediaURL": "https://en.wikipedia.org/wiki/Ken_Griffey_Jr."
            },
            {
                "AnswerType": "Value",
                "AnswerArgument": "1998-01-01T00:00:00Z"
            }
        ],
        "Data source": "LC-QuAD 2.0 (ISWC 2019)",
        "Question creation date": "2019-01-23",
        "Data set": "train"
    },
    {
        "Id": 61,
        "Question": "who was the first civilization to have irrigation systems",
        "Temporal signal": [
            "ORDINAL"
        ],
        "Temporal question type": [
            "Ordinal"
        ],
        "Answer": [
            {
                "AnswerType": "Entity",
                "WikidataQid": "Q11453",
                "WikidataLabel": "irrigation",
                "WikipediaURL": "https://en.wikipedia.org/wiki/irrigation"
            }
        ],
        "Data source": "ComQA (NAACL 2019)",
        "Question creation date": "2019-06-03",
        "Data set": "train"
    },
    {
        "Id": 62,
        "Question": "give me capital that capital of estonia and which that starts with 't'",
        "Temporal signal": [
            "ORDINAL"
        ],
        "Temporal question type": [
            "Ordinal"
        ],
        "Answer": [
            {
                "AnswerType": "Value",
                "AnswerArgument": "Tallinn"
            }
        ],
        "Data source": "LC-QuAD 2.0 (ISWC 2019)",
        "Question creation date": "2019-01-23",
        "Data set": "train"
    },
    {
        "Id": 63,
        "Question": "explain and name the twinned administrative body of cagliari starting in 2011",
        "Temporal signal": [
            "START"
        ],
        "Temporal question type": [
            "Explicit"
        ],
        "Answer": [
            {
                "AnswerType": "Entity",
                "WikidataQid": "Q1829",
                "WikidataLabel": "Kaliningrad",
                "WikipediaURL": "https://en.wikipedia.org/wiki/Kaliningrad"
            }
        ],
        "Data source": "LC-QuAD 2.0 (ISWC 2019)",
        "Question creation date": "2019-01-23",
        "Data set": "train"
    },
    {
        "Id": 64,
        "Question": "who is the 2012 falcons quarterback and has passing attempts statistics of 1",
        "Temporal signal": [
            "No signal"
        ],
        "Temporal question type": [
            "Explicit"
        ],
        "Answer": [
            {
                "AnswerType": "Entity",
                "WikidataQid": "Q2083133",
                "WikidataLabel": "Luke McCown",
                "WikipediaURL": "https://en.wikipedia.org/wiki/Luke_McCown"
            },
            {
                "AnswerType": "Entity",
                "WikidataQid": "Q5291122",
                "WikidataLabel": "Dominique Davis",
                "WikipediaURL": "https://en.wikipedia.org/wiki/Dominique_Davis"
            },
            {
                "AnswerType": "Entity",
                "WikidataQid": "Q984327",
                "WikidataLabel": "Matt Ryan",
                "WikipediaURL": "https://en.wikipedia.org/wiki/Matt_Ryan_(American_football)"
            }
        ],
        "Data source": "ComplexWebQuestions (NAACL 2018)",
        "Question creation date": "2018-06-01",
        "Data set": "train"
    },
    {
        "Id": 65,
        "Question": "who was the first american to enter outer space",
        "Temporal signal": [
            "ORDINAL"
        ],
        "Temporal question type": [
            "Ordinal"
        ],
        "Answer": [
            {
                "AnswerType": "Entity",
                "WikidataQid": "Q174979",
                "WikidataLabel": "Alan Shepard",
                "WikipediaURL": "https://en.wikipedia.org/wiki/alan_shepard"
            }
        ],
        "Data source": "ComQA (NAACL 2019)",
        "Question creation date": "2019-06-03",
        "Data set": "train"
    },
    {
        "Id": 66,
        "Question": "in 1952, who was the new head of state of south australia",
        "Temporal signal": [
            "START"
        ],
        "Temporal question type": [
            "Explicit"
        ],
        "Answer": [
            {
                "AnswerType": "Entity",
                "WikidataQid": "Q9682",
                "WikidataLabel": "Elizabeth II",
                "WikipediaURL": "https://en.wikipedia.org/wiki/Elizabeth_II"
            }
        ],
        "Data source": "LC-QuAD 2.0 (ISWC 2019)",
        "Question creation date": "2019-01-23",
        "Data set": "train"
    },
    {
        "Id": 67,
        "Question": "the team won the 1992 nba finals championship has who as the current coach",
        "Temporal signal": [
            "No signal"
        ],
        "Temporal question type": [
            "Explicit"
        ],
        "Answer": [
            {
                "AnswerType": "Entity",
                "WikidataQid": "Q580808",
                "WikidataLabel": "Fred Hoiberg",
                "WikipediaURL": "https://en.wikipedia.org/wiki/Fred_Hoiberg"
            }
        ],
        "Data source": "ComplexWebQuestions (NAACL 2018)",
        "Question creation date": "2018-06-01",
        "Data set": "train"
    },
    {
        "Id": 68,
        "Question": "which team did wayne rooney play for before joining manchester united",
        "Temporal signal": [
            "BEFORE"
        ],
        "Temporal question type": [
            "Implicit"
        ],
        "Answer": [
            {
                "AnswerType": "Entity",
                "WikidataQid": "Q5794",
                "WikidataLabel": "Everton F.C.",
                "WikipediaURL": "https://en.wikipedia.org/wiki/Everton_F.C."
            }
        ],
        "Data source": "ComplexQuestions (COLING 2016)",
        "Question creation date": "2016-12-13",
        "Data set": "train"
    },
    {
        "Id": 69,
        "Question": "when emily dickinson father dies",
        "Temporal signal": [
            "No signal"
        ],
        "Temporal question type": [
            "Temp.Ans"
        ],
        "Answer": [
            {
                "AnswerType": "Value",
                "AnswerArgument": "1874-06-16T00:00:00Z"
            }
        ],
        "Data source": "ComQA (NAACL 2019)",
        "Question creation date": "2019-06-03",
        "Data set": "train"
    },
    {
        "Id": 70,
        "Question": "what age was obama when he went to harvard university",
        "Temporal signal": [
            "OVERLAP"
        ],
        "Temporal question type": [
            "Implicit",
            "Temp.Ans"
        ],
        "Answer": [
            {
                "AnswerType": "Value",
                "AnswerArgument": "1961-08-04T00:00:00Z"
            },
            {
                "AnswerType": "Value",
                "AnswerArgument": "27"
            }
        ],
        "Data source": "ComQA (NAACL 2019)",
        "Question creation date": "2019-06-03",
        "Data set": "train"
    },
    {
        "Id": 71,
        "Question": "who was the first leader of mali",
        "Temporal signal": [
            "ORDINAL"
        ],
        "Temporal question type": [
            "Ordinal"
        ],
        "Answer": [
            {
                "AnswerType": "Entity",
                "WikidataQid": "Q175772",
                "WikidataLabel": "Sunparata kaita",
                "WikipediaURL": "https://en.wikipedia.org/wiki/sundiata_keita"
            }
        ],
        "Data source": "ComQA (NAACL 2019)",
        "Question creation date": "2019-06-03",
        "Data set": "train"
    },
    {
        "Id": 72,
        "Question": "what superman actors birthday is on 31st july",
        "Temporal signal": [
            "OVERLAP"
        ],
        "Temporal question type": [
            "Explicit"
        ],
        "Answer": [
            {
                "AnswerType": "Entity",
                "WikidataQid": "Q313788",
                "WikidataLabel": "Dean Cain",
                "WikipediaURL": "https://en.wikipedia.org/wiki/Dean_Cain"
            }
        ],
        "Data source": "ComplexQuestions (COLING 2016)",
        "Question creation date": "2016-12-13",
        "Data set": "train"
    },
    {
        "Id": 73,
        "Question": "which number of points/goals/set scored and number of matches played and fritz walter has member of sports team as germany national football team",
        "Temporal signal": [
            "OVERLAP"
        ],
        "Temporal question type": [
            "Implicit"
        ],
        "Answer": [
            {
                "AnswerType": "Value",
                "AnswerArgument": "33"
            },
            {
                "AnswerType": "Value",
                "AnswerArgument": "61"
            }
        ],
        "Data source": "LC-QuAD 2.0 (ISWC 2019)",
        "Question creation date": "2019-01-23",
        "Data set": "train"
    },
    {
        "Id": 74,
        "Question": "what country led by a religious organization since 07-31-1973 fought in the gulf war",
        "Temporal signal": [
            "No signal"
        ],
        "Temporal question type": [
            "Explicit"
        ],
        "Answer": [
            {
                "AnswerType": "Entity",
                "WikidataQid": "Q142",
                "WikidataLabel": "France",
                "WikipediaURL": "https://en.wikipedia.org/wiki/France"
            },
            {
                "AnswerType": "Entity",
                "WikidataQid": "Q145",
                "WikidataLabel": "United Kingdom",
                "WikipediaURL": "https://en.wikipedia.org/wiki/United_Kingdom"
            },
            {
                "AnswerType": "Entity",
                "WikidataQid": "Q30",
                "WikidataLabel": "United States of America",
                "WikipediaURL": "https://en.wikipedia.org/wiki/United_States"
            },
            {
                "AnswerType": "Entity",
                "WikidataQid": "Q408",
                "WikidataLabel": "Australia",
                "WikipediaURL": "https://en.wikipedia.org/wiki/Australia"
            },
            {
                "AnswerType": "Entity",
                "WikidataQid": "Q414",
                "WikidataLabel": "Argentina",
                "WikipediaURL": "https://en.wikipedia.org/wiki/Argentina"
            },
            {
                "AnswerType": "Entity",
                "WikidataQid": "Q796",
                "WikidataLabel": "Iraq",
                "WikipediaURL": "https://en.wikipedia.org/wiki/Iraq"
            },
            {
                "AnswerType": "Entity",
                "WikidataQid": "Q851",
                "WikidataLabel": "Saudi Arabia",
                "WikipediaURL": "https://en.wikipedia.org/wiki/Saudi_Arabia"
            }
        ],
        "Data source": "ComplexWebQuestions (NAACL 2018)",
        "Question creation date": "2018-06-01",
        "Data set": "train"
    },
    {
        "Id": 75,
        "Question": "find the assaults that happened on april the 7th, 1995",
        "Temporal signal": [
            "OVERLAP"
        ],
        "Temporal question type": [
            "Explicit"
        ],
        "Answer": [
            {
                "AnswerType": "Entity",
                "WikidataQid": "Q4335326",
                "WikidataLabel": "Samashki massacre",
                "WikipediaURL": "https://en.wikipedia.org/wiki/Samashki_massacre"
            }
        ],
        "Data source": "GraphQuestions (EMNLP 2016)",
        "Question creation date": "2016-11-01",
        "Data set": "train"
    },
    {
        "Id": 76,
        "Question": "what is child of john adams that is date of death is 1848-2-23",
        "Temporal signal": [
            "OVERLAP"
        ],
        "Temporal question type": [
            "Explicit"
        ],
        "Answer": [
            {
                "AnswerType": "Entity",
                "WikidataQid": "Q11816",
                "WikidataLabel": "John Quincy Adams",
                "WikipediaURL": "https://en.wikipedia.org/wiki/John_Quincy_Adams"
            }
        ],
        "Data source": "LC-QuAD 2.0 (ISWC 2019)",
        "Question creation date": "2019-01-23",
        "Data set": "train"
    },
    {
        "Id": 77,
        "Question": "give me lected in lligan on 11-1-2013",
        "Temporal signal": [
            "OVERLAP"
        ],
        "Temporal question type": [
            "Explicit"
        ],
        "Answer": [
            {
                "AnswerType": "Value",
                "AnswerArgument": "138744"
            }
        ],
        "Data source": "LC-QuAD 2.0 (ISWC 2019)",
        "Question creation date": "2019-01-23",
        "Data set": "train"
    },
    {
        "Id": 78,
        "Question": "what was tom hanks 3rd oscar nomination",
        "Temporal signal": [
            "ORDINAL"
        ],
        "Temporal question type": [
            "Ordinal"
        ],
        "Answer": [
            {
                "AnswerType": "Entity",
                "WikidataQid": "Q134773",
                "WikidataLabel": "Forrest Gump",
                "WikipediaURL": "https://en.wikipedia.org/wiki/forrest_gump"
            }
        ],
        "Data source": "ComQA (NAACL 2019)",
        "Question creation date": "2019-06-03",
        "Data set": "train"
    },
    {
        "Id": 79,
        "Question": "what is the end time for windows 10 has software version as 10.0.17134.81",
        "Temporal signal": [
            "No signal"
        ],
        "Temporal question type": [
            "Temp.Ans"
        ],
        "Answer": [
            {
                "AnswerType": "Value",
                "AnswerArgument": "2019-11-12T00:00:00Z"
            }
        ],
        "Data source": "LC-QuAD 2.0 (ISWC 2019)",
        "Question creation date": "2019-01-23",
        "Data set": "train"
    },
    {
        "Id": 80,
        "Question": "who played dumbledore in the first harry potter",
        "Temporal signal": [
            "ORDINAL"
        ],
        "Temporal question type": [
            "Ordinal"
        ],
        "Answer": [
            {
                "AnswerType": "Entity",
                "WikidataQid": "Q106775",
                "WikidataLabel": "Richard Harris",
                "WikipediaURL": "https://en.wikipedia.org/wiki/richard_harris"
            }
        ],
        "Data source": "ComQA (NAACL 2019)",
        "Question creation date": "2019-06-03",
        "Data set": "train"
    },
    {
        "Id": 81,
        "Question": "when did lorenzo medici died",
        "Temporal signal": [
            "No signal"
        ],
        "Temporal question type": [
            "Temp.Ans"
        ],
        "Answer": [
            {
                "AnswerType": "Value",
                "AnswerArgument": "1492-04-08T00:00:00Z"
            }
        ],
        "Data source": "ComQA (NAACL 2019)",
        "Question creation date": "2019-06-03",
        "Data set": "train"
    },
    {
        "Id": 82,
        "Question": "what is position held of gianni agnelli and end date",
        "Temporal signal": [
            "No signal"
        ],
        "Temporal question type": [
            "Temp.Ans"
        ],
        "Answer": [
            {
                "AnswerType": "Entity",
                "WikidataQid": "Q826589",
                "WikidataLabel": "senatore a vita",
                "WikipediaURL": ""
            },
            {
                "AnswerType": "Value",
                "AnswerArgument": "1991-06-01T00:00:00Z"
            }
        ],
        "Data source": "LC-QuAD 2.0 (ISWC 2019)",
        "Question creation date": "2019-01-23",
        "Data set": "train"
    },
    {
        "Id": 83,
        "Question": "what articles are in the july 1967 issue of frontier times",
        "Temporal signal": [
            "No signal"
        ],
        "Temporal question type": [
            "Explicit"
        ],
        "Answer": [],
        "Data source": "Free917 (ACL 2013)",
        "Question creation date": "2013-08-04",
        "Data set": "train"
    },
    {
        "Id": 84,
        "Question": "what is end time and start time of barbara walters has spouse as lee guber",
        "Temporal signal": [
            "No signal"
        ],
        "Temporal question type": [
            "Temp.Ans"
        ],
        "Answer": [
            {
                "AnswerType": "Value",
                "AnswerArgument": "1963-01-01T00:00:00Z"
            },
            {
                "AnswerType": "Value",
                "AnswerArgument": "1976-01-01T00:00:00Z"
            }
        ],
        "Data source": "LC-QuAD 2.0 (ISWC 2019)",
        "Question creation date": "2019-01-23",
        "Data set": "train"
    },
    {
        "Id": 85,
        "Question": "when did sandra day o'connor become the associate justice of the supreme court of the united states",
        "Temporal signal": [
            "No signal"
        ],
        "Temporal question type": [
            "Temp.Ans"
        ],
        "Answer": [
            {
                "AnswerType": "Value",
                "AnswerArgument": "1981-09-21T00:00:00Z"
            }
        ],
        "Data source": "LC-QuAD 2.0 (ISWC 2019)",
        "Question creation date": "2019-01-23",
        "Data set": "train"
    },
    {
        "Id": 86,
        "Question": "name the award received by jean tirole in 1998",
        "Temporal signal": [
            "OVERLAP"
        ],
        "Temporal question type": [
            "Explicit"
        ],
        "Answer": [
            {
                "AnswerType": "Entity",
                "WikidataQid": "Q6265940",
                "WikidataLabel": "John von Neumann Award",
                "WikipediaURL": "https://en.wikipedia.org/wiki/John_von_Neumann_Award"
            }
        ],
        "Data source": "LC-QuAD 2.0 (ISWC 2019)",
        "Question creation date": "2019-01-23",
        "Data set": "train"
    },
    {
        "Id": 87,
        "Question": "what year did the champion of the 1995 nba finals first won the championship",
        "Temporal signal": [
            "ORDINAL"
        ],
        "Temporal question type": [
            "Ordinal",
            "Temp.Ans"
        ],
        "Answer": [
            {
                "AnswerType": "Entity",
                "WikidataQid": "Q4589592",
                "WikidataLabel": "1994 NBA Finals",
                "WikipediaURL": "https://en.wikipedia.org/wiki/1994_NBA_Finals"
            }
        ],
        "Data source": "ComplexWebQuestions (NAACL 2018)",
        "Question creation date": "2018-06-01",
        "Data set": "train"
    },
    {
        "Id": 88,
        "Question": "who is amy grant's first husband",
        "Temporal signal": [
            "ORDINAL"
        ],
        "Temporal question type": [
            "Ordinal"
        ],
        "Answer": [
            {
                "AnswerType": "Entity",
                "WikidataQid": "Q5524835",
                "WikidataLabel": "Gary Chapman",
                "WikipediaURL": "https://en.wikipedia.org/wiki/Gary_Chapman_(musician)"
            }
        ],
        "Data source": "WebQuestions (EMNLP 2013)",
        "Question creation date": "2013-10-18",
        "Data set": "train"
    },
    {
        "Id": 89,
        "Question": "what is end time and start time of tbilisi has located in the administrative territorial entity as georgian soviet socialist republic",
        "Temporal signal": [
            "No signal"
        ],
        "Temporal question type": [
            "Temp.Ans"
        ],
        "Answer": [
            {
                "AnswerType": "Value",
                "AnswerArgument": "1923-01-01T00:00:00Z"
            },
            {
                "AnswerType": "Value",
                "AnswerArgument": "1991-04-08T00:00:00Z"
            }
        ],
        "Data source": "LC-QuAD 2.0 (ISWC 2019)",
        "Question creation date": "2019-01-23",
        "Data set": "train"
    },
    {
        "Id": 90,
        "Question": "what was charles babbge scholastic degree i 1814",
        "Temporal signal": [
            "OVERLAP"
        ],
        "Temporal question type": [
            "Explicit"
        ],
        "Answer": [
            {
                "AnswerType": "Entity",
                "WikidataQid": "Q1765120",
                "WikidataLabel": "Bachelor of Arts",
                "WikipediaURL": "https://en.wikipedia.org/wiki/Bachelor_of_Arts"
            }
        ],
        "Data source": "LC-QuAD 2.0 (ISWC 2019)",
        "Question creation date": "2019-01-23",
        "Data set": "train"
    },
    {
        "Id": 91,
        "Question": "who was the first woman to be mayor",
        "Temporal signal": [
            "ORDINAL"
        ],
        "Temporal question type": [
            "Ordinal"
        ],
        "Answer": [
            {
                "AnswerType": "Entity",
                "WikidataQid": "Q3631124",
                "WikidataLabel": "Susanna M. Salter",
                "WikipediaURL": "https://en.wikipedia.org/wiki/susanna_m._salter"
            }
        ],
        "Data source": "ComQA (NAACL 2019)",
        "Question creation date": "2019-06-03",
        "Data set": "train"
    },
    {
        "Id": 92,
        "Question": "when was king richard 3 killed",
        "Temporal signal": [
            "No signal"
        ],
        "Temporal question type": [
            "Temp.Ans"
        ],
        "Answer": [
            {
                "AnswerType": "Value",
                "AnswerArgument": "1485-08-22T00:00:00Z"
            }
        ],
        "Data source": "ComQA (NAACL 2019)",
        "Question creation date": "2019-06-03",
        "Data set": "train"
    },
    {
        "Id": 93,
        "Question": "the anime series lupin the third was created by whom",
        "Temporal signal": [
            "ORDINAL"
        ],
        "Temporal question type": [
            "Ordinal"
        ],
        "Answer": [
            {
                "AnswerType": "Entity",
                "WikidataQid": "Q1370780",
                "WikidataLabel": "Monkey Punch",
                "WikipediaURL": "https://en.wikipedia.org/wiki/Monkey_Punch"
            }
        ],
        "Data source": "GraphQuestions (EMNLP 2016)",
        "Question creation date": "2016-11-01",
        "Data set": "train"
    },
    {
        "Id": 94,
        "Question": "what team does lamar odom play for 2013",
        "Temporal signal": [
            "No signal"
        ],
        "Temporal question type": [
            "Explicit"
        ],
        "Answer": [
            {
                "AnswerType": "Entity",
                "WikidataQid": "Q976396",
                "WikidataLabel": "Los Angeles Clippers",
                "WikipediaURL": "https://en.wikipedia.org/wiki/Los_Angeles_Clippers"
            }
        ],
        "Data source": "WebQuestions (EMNLP 2013)",
        "Question creation date": "2013-10-18",
        "Data set": "train"
    },
    {
        "Id": 95,
        "Question": "what is given name of louis agassiz that is series ordinal is 1",
        "Temporal signal": [
            "ORDINAL"
        ],
        "Temporal question type": [
            "Ordinal"
        ],
        "Answer": [
            {
                "AnswerType": "Entity",
                "WikidataQid": "Q7521081",
                "WikidataLabel": "Jean",
                "WikipediaURL": "https://en.wikipedia.org/wiki/Jean_(male_given_name)"
            }
        ],
        "Data source": "LC-QuAD 2.0 (ISWC 2019)",
        "Question creation date": "2019-01-23",
        "Data set": "train"
    },
    {
        "Id": 96,
        "Question": "when was sevastopol placed in the administrative territorial entity of ukrainian soviet socialist republic",
        "Temporal signal": [
            "No signal"
        ],
        "Temporal question type": [
            "Temp.Ans"
        ],
        "Answer": [
            {
                "AnswerType": "Value",
                "AnswerArgument": "1991-08-24T00:00:00Z"
            }
        ],
        "Data source": "LC-QuAD 2.0 (ISWC 2019)",
        "Question creation date": "2019-01-23",
        "Data set": "train"
    },
    {
        "Id": 97,
        "Question": "when did joseph liouville begin and end the time as an employer at collège de france",
        "Temporal signal": [
            "No signal"
        ],
        "Temporal question type": [
            "Temp.Ans"
        ],
        "Answer": [
            {
                "AnswerType": "Value",
                "AnswerArgument": "1850-01-01T00:00:00Z"
            },
            {
                "AnswerType": "Value",
                "AnswerArgument": "1882-01-01T00:00:00Z"
            }
        ],
        "Data source": "LC-QuAD 2.0 (ISWC 2019)",
        "Question creation date": "2019-01-23",
        "Data set": "train"
    },
    {
        "Id": 98,
        "Question": "when was the last time the ny giants went to the super bowl",
        "Temporal signal": [
            "ORDINAL"
        ],
        "Temporal question type": [
            "Ordinal",
            "Temp.Ans"
        ],
        "Answer": [
            {
                "AnswerType": "Entity",
                "WikidataQid": "Q849079",
                "WikidataLabel": "Super Bowl XLVI",
                "WikipediaURL": "https://en.wikipedia.org/wiki/Super_Bowl_XLVI"
            }
        ],
        "Data source": "ComQA (NAACL 2019)",
        "Question creation date": "2019-06-03",
        "Data set": "train"
    },
    {
        "Id": 99,
        "Question": "who was the newscaster in 1948 on cbs evening news",
        "Temporal signal": [
            "OVERLAP"
        ],
        "Temporal question type": [
            "Explicit"
        ],
        "Answer": [
            {
                "AnswerType": "Entity",
                "WikidataQid": "Q4355264",
                "WikidataLabel": "Douglas Edwards",
                "WikipediaURL": "https://en.wikipedia.org/wiki/Douglas_Edwards"
            }
        ],
        "Data source": "Free917 (ACL 2013)",
        "Question creation date": "2013-08-04",
        "Data set": "train"
    },
    {
        "Id": 100,
        "Question": "what nation did the united states invaded in 1983",
        "Temporal signal": [
            "OVERLAP"
        ],
        "Temporal question type": [
            "Explicit"
        ],
        "Answer": [
            {
                "AnswerType": "Entity",
                "WikidataQid": "Q769",
                "WikidataLabel": "Grenada",
                "WikipediaURL": "https://en.wikipedia.org/wiki/Grenada"
            }
        ],
        "Data source": "ComplexQuestions (COLING 2016)",
        "Question creation date": "2016-12-13",
        "Data set": "train"
    },
    {
        "Id": 101,
        "Question": "what year did sam elliott and kathryn ross marry",
        "Temporal signal": [
            "No signal"
        ],
        "Temporal question type": [
            "Temp.Ans"
        ],
        "Answer": [
            {
                "AnswerType": "Value",
                "AnswerArgument": "1984-01-01T00:00:00Z"
            }
        ],
        "Data source": "ComQA (NAACL 2019)",
        "Question creation date": "2019-06-03",
        "Data set": "train"
    },
    {
        "Id": 102,
        "Question": "when did ernest borgnine get married to katy jurado, and when did they divorce",
        "Temporal signal": [
            "No signal"
        ],
        "Temporal question type": [
            "Temp.Ans"
        ],
        "Answer": [
            {
                "AnswerType": "Value",
                "AnswerArgument": "1959-12-31T00:00:00Z"
            },
            {
                "AnswerType": "Value",
                "AnswerArgument": "1963-06-03T00:00:00Z"
            }
        ],
        "Data source": "LC-QuAD 2.0 (ISWC 2019)",
        "Question creation date": "2019-01-23",
        "Data set": "train"
    },
    {
        "Id": 103,
        "Question": "when is the end time for luis miguel dominguín has spouse as lucia bosè",
        "Temporal signal": [
            "No signal"
        ],
        "Temporal question type": [
            "Temp.Ans"
        ],
        "Answer": [
            {
                "AnswerType": "Value",
                "AnswerArgument": "1967-01-01T00:00:00Z"
            }
        ],
        "Data source": "LC-QuAD 2.0 (ISWC 2019)",
        "Question creation date": "2019-01-23",
        "Data set": "train"
    },
    {
        "Id": 104,
        "Question": "why did ramsay macdonald get elected to the member of the 32d parliament of the uk and why did he stop",
        "Temporal signal": [
            "ORDINAL"
        ],
        "Temporal question type": [
            "Ordinal"
        ],
        "Answer": [
            {
                "AnswerType": "Entity",
                "WikidataQid": "Q3084303",
                "WikidataLabel": "1922 United Kingdom general election",
                "WikipediaURL": "https://en.wikipedia.org/wiki/1922_United_Kingdom_general_election"
            },
            {
                "AnswerType": "Entity",
                "WikidataQid": "Q741182",
                "WikidataLabel": "dissolution of parliament",
                "WikipediaURL": "https://en.wikipedia.org/wiki/Dissolution_of_parliament"
            }
        ],
        "Data source": "LC-QuAD 2.0 (ISWC 2019)",
        "Question creation date": "2019-01-23",
        "Data set": "train"
    },
    {
        "Id": 105,
        "Question": "what team, that michael essien played for, did cristiano ronaldo play for in 2012",
        "Temporal signal": [
            "No signal"
        ],
        "Temporal question type": [
            "Explicit"
        ],
        "Answer": [
            {
                "AnswerType": "Entity",
                "WikidataQid": "Q267245",
                "WikidataLabel": "Portugal national football team",
                "WikipediaURL": "https://en.wikipedia.org/wiki/Portugal_national_football_team"
            },
            {
                "AnswerType": "Entity",
                "WikidataQid": "Q8682",
                "WikidataLabel": "Real Madrid CF",
                "WikipediaURL": "https://en.wikipedia.org/wiki/Real_Madrid_CF"
            }
        ],
        "Data source": "ComplexWebQuestions (NAACL 2018)",
        "Question creation date": "2018-06-01",
        "Data set": "train"
    },
    {
        "Id": 106,
        "Question": "give me uninformed search that contains the word first in their name",
        "Temporal signal": [
            "ORDINAL"
        ],
        "Temporal question type": [
            "Ordinal"
        ],
        "Answer": [
            {
                "AnswerType": "Entity",
                "WikidataQid": "Q325904",
                "WikidataLabel": "breadth-first search",
                "WikipediaURL": "https://en.wikipedia.org/wiki/Breadth-first_search"
            },
            {
                "AnswerType": "Entity",
                "WikidataQid": "Q816319",
                "WikidataLabel": "depth-first search",
                "WikipediaURL": "https://en.wikipedia.org/wiki/Depth-first_search"
            },
            {
                "AnswerType": "Value",
                "AnswerArgument": "breadth-first search"
            },
            {
                "AnswerType": "Value",
                "AnswerArgument": "depth-first search"
            }
        ],
        "Data source": "LC-QuAD 2.0 (ISWC 2019)",
        "Question creation date": "2019-01-23",
        "Data set": "train"
    },
    {
        "Id": 107,
        "Question": "what is the start time for nancy reagan has spouse as ronald reagan",
        "Temporal signal": [
            "No signal"
        ],
        "Temporal question type": [
            "Temp.Ans"
        ],
        "Answer": [
            {
                "AnswerType": "Value",
                "AnswerArgument": "1952-03-04T00:00:00Z"
            }
        ],
        "Data source": "LC-QuAD 2.0 (ISWC 2019)",
        "Question creation date": "2019-01-23",
        "Data set": "train"
    },
    {
        "Id": 108,
        "Question": "who did ronaldinho play for in 2011 with the team mascot named flamengo vulture",
        "Temporal signal": [
            "No signal"
        ],
        "Temporal question type": [
            "Explicit"
        ],
        "Answer": [
            {
                "AnswerType": "Entity",
                "WikidataQid": "Q1543",
                "WikidataLabel": "Associazione Calcio Milan",
                "WikipediaURL": "https://en.wikipedia.org/wiki/A.C._Milan"
            },
            {
                "AnswerType": "Entity",
                "WikidataQid": "Q17479",
                "WikidataLabel": "Clube de Regatas do Flamengo",
                "WikipediaURL": "https://en.wikipedia.org/wiki/Clube_de_Regatas_do_Flamengo"
            }
        ],
        "Data source": "ComplexWebQuestions (NAACL 2018)",
        "Question creation date": "2018-06-01",
        "Data set": "train"
    },
    {
        "Id": 109,
        "Question": "what was the last year the la kings won the cup",
        "Temporal signal": [
            "No signal"
        ],
        "Temporal question type": [
            "Temp.Ans"
        ],
        "Answer": [
            {
                "AnswerType": "Entity",
                "WikidataQid": "Q16958416",
                "WikidataLabel": "2014 Stanley Cup Finals",
                "WikipediaURL": "https://en.wikipedia.org/wiki/2014_Stanley_Cup_Finals"
            },
            {
                "AnswerType": "Entity",
                "WikidataQid": "Q2071940",
                "WikidataLabel": "2012 Stanley Cup Finals",
                "WikipediaURL": "https://en.wikipedia.org/wiki/2012_Stanley_Cup_Finals"
            }
        ],
        "Data source": "ComplexWebQuestions (NAACL 2018)",
        "Question creation date": "2018-06-01",
        "Data set": "train"
    },
    {
        "Id": 110,
        "Question": "at what time did tiraspol leave the soviet union",
        "Temporal signal": [
            "No signal"
        ],
        "Temporal question type": [
            "Temp.Ans"
        ],
        "Answer": [
            {
                "AnswerType": "Value",
                "AnswerArgument": "1991-01-01T00:00:00Z"
            }
        ],
        "Data source": "LC-QuAD 2.0 (ISWC 2019)",
        "Question creation date": "2019-01-23",
        "Data set": "train"
    },
    {
        "Id": 111,
        "Question": "what is norman mailer nominated for who's point in time is 1994-0-0",
        "Temporal signal": [
            "OVERLAP"
        ],
        "Temporal question type": [
            "Explicit"
        ],
        "Answer": [
            {
                "AnswerType": "Entity",
                "WikidataQid": "Q580574",
                "WikidataLabel": "Neustadt International Prize for Literature",
                "WikipediaURL": "https://en.wikipedia.org/wiki/Neustadt_International_Prize_for_Literature"
            }
        ],
        "Data source": "LC-QuAD 2.0 (ISWC 2019)",
        "Question creation date": "2019-01-23",
        "Data set": "train"
    },
    {
        "Id": 112,
        "Question": "whence was the person who said \"blessed are they that mourn: for they shall be comforted\" after he was crucified",
        "Temporal signal": [
            "AFTER"
        ],
        "Temporal question type": [
            "Implicit"
        ],
        "Answer": [
            {
                "AnswerType": "Entity",
                "WikidataQid": "Q1003997",
                "WikidataLabel": "Judea",
                "WikipediaURL": "https://en.wikipedia.org/wiki/Judea_(Roman_province)"
            }
        ],
        "Data source": "ComplexWebQuestions (NAACL 2018)",
        "Question creation date": "2018-06-01",
        "Data set": "train"
    },
    {
        "Id": 113,
        "Question": "tell me when bobby moore became a seattle sounder.",
        "Temporal signal": [
            "No signal"
        ],
        "Temporal question type": [
            "Temp.Ans"
        ],
        "Answer": [
            {
                "AnswerType": "Value",
                "AnswerArgument": "1978-01-01T00:00:00Z"
            }
        ],
        "Data source": "LC-QuAD 2.0 (ISWC 2019)",
        "Question creation date": "2019-01-23",
        "Data set": "train"
    },
    {
        "Id": 114,
        "Question": "when did anne hathaway start going to unused york college and when did she graduate",
        "Temporal signal": [
            "No signal"
        ],
        "Temporal question type": [
            "Temp.Ans"
        ],
        "Answer": [
            {
                "AnswerType": "Value",
                "AnswerArgument": "1995-01-01T00:00:00Z"
            },
            {
                "AnswerType": "Value",
                "AnswerArgument": "1998-01-01T00:00:00Z"
            }
        ],
        "Data source": "LC-QuAD 2.0 (ISWC 2019)",
        "Question creation date": "2019-01-23",
        "Data set": "train"
    },
    {
        "Id": 115,
        "Question": "what award did dolores huerta receive in 2012",
        "Temporal signal": [
            "OVERLAP"
        ],
        "Temporal question type": [
            "Explicit"
        ],
        "Answer": [
            {
                "AnswerType": "Entity",
                "WikidataQid": "Q17144",
                "WikidataLabel": "Presidential Medal of Freedom",
                "WikipediaURL": "https://en.wikipedia.org/wiki/Presidential_Medal_of_Freedom"
            },
            {
                "AnswerType": "Entity",
                "WikidataQid": "Q17277947",
                "WikidataLabel": "Labor Hall of Honor",
                "WikipediaURL": "https://en.wikipedia.org/wiki/Labor_Hall_of_Honor"
            },
            {
                "AnswerType": "Entity",
                "WikidataQid": "Q5020532",
                "WikidataLabel": "California Hall of Fame",
                "WikipediaURL": "https://en.wikipedia.org/wiki/California_Hall_of_Fame"
            }
        ],
        "Data source": "LC-QuAD 2.0 (ISWC 2019)",
        "Question creation date": "2019-01-23",
        "Data set": "train"
    },
    {
        "Id": 116,
        "Question": "what is award received of hugh lofting that is point in time is 1923-0-0",
        "Temporal signal": [
            "OVERLAP"
        ],
        "Temporal question type": [
            "Explicit"
        ],
        "Answer": [
            {
                "AnswerType": "Entity",
                "WikidataQid": "Q622813",
                "WikidataLabel": "Newbery Medal",
                "WikipediaURL": "https://en.wikipedia.org/wiki/Newbery_Medal"
            }
        ],
        "Data source": "LC-QuAD 2.0 (ISWC 2019)",
        "Question creation date": "2019-01-23",
        "Data set": "train"
    },
    {
        "Id": 117,
        "Question": "what is the point in time for saint kitts and nevis has inflation rate as 6.5",
        "Temporal signal": [
            "No signal"
        ],
        "Temporal question type": [
            "Temp.Ans"
        ],
        "Answer": [
            {
                "AnswerType": "Value",
                "AnswerArgument": "2008-01-01T00:00:00Z"
            }
        ],
        "Data source": "LC-QuAD 2.0 (ISWC 2019)",
        "Question creation date": "2019-01-23",
        "Data set": "train"
    },
    {
        "Id": 118,
        "Question": "on what date did johannes v jensen stop residing in viborg",
        "Temporal signal": [
            "No signal"
        ],
        "Temporal question type": [
            "Temp.Ans"
        ],
        "Answer": [
            {
                "AnswerType": "Value",
                "AnswerArgument": "1893-01-01T00:00:00Z"
            }
        ],
        "Data source": "LC-QuAD 2.0 (ISWC 2019)",
        "Question creation date": "2019-01-23",
        "Data set": "train"
    },
    {
        "Id": 119,
        "Question": "what is the start time for pervez musharraf has position held as chairman joint chiefs of staff committee",
        "Temporal signal": [
            "No signal"
        ],
        "Temporal question type": [
            "Temp.Ans"
        ],
        "Answer": [
            {
                "AnswerType": "Value",
                "AnswerArgument": "1998-10-08T00:00:00Z"
            }
        ],
        "Data source": "LC-QuAD 2.0 (ISWC 2019)",
        "Question creation date": "2019-01-23",
        "Data set": "train"
    },
    {
        "Id": 120,
        "Question": "what territories did israel gain control of in the 6 day war of 1967",
        "Temporal signal": [
            "OVERLAP"
        ],
        "Temporal question type": [
            "Explicit"
        ],
        "Answer": [
            {
                "AnswerType": "Entity",
                "WikidataQid": "Q36678",
                "WikidataLabel": "West Bank",
                "WikipediaURL": "https://en.wikipedia.org/wiki/west_bank"
            },
            {
                "AnswerType": "Entity",
                "WikidataQid": "Q36755",
                "WikidataLabel": "Sinai Peninsula",
                "WikipediaURL": "https://en.wikipedia.org/wiki/sinai_peninsula"
            },
            {
                "AnswerType": "Entity",
                "WikidataQid": "Q39760",
                "WikidataLabel": "Gaza Strip",
                "WikipediaURL": "https://en.wikipedia.org/wiki/gaza_strip"
            },
            {
                "AnswerType": "Entity",
                "WikidataQid": "Q83210",
                "WikidataLabel": "Golan Heights",
                "WikipediaURL": "https://en.wikipedia.org/wiki/golan_heights"
            }
        ],
        "Data source": "ComQA (NAACL 2019)",
        "Question creation date": "2019-06-03",
        "Data set": "train"
    },
    {
        "Id": 121,
        "Question": "who did henry viii divorce first",
        "Temporal signal": [
            "ORDINAL"
        ],
        "Temporal question type": [
            "Ordinal"
        ],
        "Answer": [
            {
                "AnswerType": "Entity",
                "WikidataQid": "Q162819",
                "WikidataLabel": "Catherine of Aragon",
                "WikipediaURL": "https://en.wikipedia.org/wiki/catherine_of_aragon"
            }
        ],
        "Data source": "ComQA (NAACL 2019)",
        "Question creation date": "2019-06-03",
        "Data set": "train"
    },
    {
        "Id": 122,
        "Question": "which person holds the presidency of the nation where magallanes y la antartica chilena region 2011 were located",
        "Temporal signal": [
            "No signal"
        ],
        "Temporal question type": [
            "Explicit"
        ],
        "Answer": [
            {
                "AnswerType": "Entity",
                "WikidataQid": "Q306",
                "WikidataLabel": "Sebastian Piñera",
                "WikipediaURL": "https://en.wikipedia.org/wiki/Sebasti%C3%A1n_Pi%C3%B1era"
            }
        ],
        "Data source": "ComplexWebQuestions (NAACL 2018)",
        "Question creation date": "2018-06-01",
        "Data set": "train"
    },
    {
        "Id": 123,
        "Question": "which album did eddie rabbitt release in march 1986",
        "Temporal signal": [
            "OVERLAP"
        ],
        "Temporal question type": [
            "Explicit"
        ],
        "Answer": [
            {
                "AnswerType": "Entity",
                "WikidataQid": "Q7278646",
                "WikidataLabel": "Rabbitt Trax",
                "WikipediaURL": "https://en.wikipedia.org/wiki/Rabbitt_Trax"
            }
        ],
        "Data source": "ComplexQuestions (COLING 2016)",
        "Question creation date": "2016-12-13",
        "Data set": "train"
    },
    {
        "Id": 124,
        "Question": "what was the first book of shakespeare",
        "Temporal signal": [
            "ORDINAL"
        ],
        "Temporal question type": [
            "Ordinal"
        ],
        "Answer": [
            {
                "AnswerType": "Entity",
                "WikidataQid": "Q833645",
                "WikidataLabel": "First Folio",
                "WikipediaURL": "https://en.wikipedia.org/wiki/first_folio"
            }
        ],
        "Data source": "ComQA (NAACL 2019)",
        "Question creation date": "2019-06-03",
        "Data set": "train"
    },
    {
        "Id": 125,
        "Question": "what city hosted the 1998 winter olympics",
        "Temporal signal": [
            "No signal"
        ],
        "Temporal question type": [
            "Explicit"
        ],
        "Answer": [
            {
                "AnswerType": "Entity",
                "WikidataQid": "Q128849",
                "WikidataLabel": "Nagano",
                "WikipediaURL": "https://en.wikipedia.org/wiki/nagano,_nagano"
            }
        ],
        "Data source": "ComQA (NAACL 2019)",
        "Question creation date": "2019-06-03",
        "Data set": "train"
    },
    {
        "Id": 126,
        "Question": "where is the 2012 ncaa basketball tournament played at that is located at 1001 fifth avenue",
        "Temporal signal": [
            "No signal"
        ],
        "Temporal question type": [
            "Explicit"
        ],
        "Answer": [
            {
                "AnswerType": "Entity",
                "WikidataQid": "Q34404",
                "WikidataLabel": "New Orleans",
                "WikipediaURL": "https://en.wikipedia.org/wiki/New_Orleans"
            }
        ],
        "Data source": "ComplexWebQuestions (NAACL 2018)",
        "Question creation date": "2018-06-01",
        "Data set": "train"
    },
    {
        "Id": 127,
        "Question": "which years did the 1983 champions go to the world series",
        "Temporal signal": [
            "No signal"
        ],
        "Temporal question type": [
            "Temp.Ans"
        ],
        "Answer": [
            {
                "AnswerType": "Entity",
                "WikidataQid": "Q1581759",
                "WikidataLabel": "1983 World Series",
                "WikipediaURL": "https://en.wikipedia.org/wiki/1983_World_Series"
            },
            {
                "AnswerType": "Entity",
                "WikidataQid": "Q4295890",
                "WikidataLabel": "1966 World Series",
                "WikipediaURL": "https://en.wikipedia.org/wiki/1966_World_Series"
            },
            {
                "AnswerType": "Entity",
                "WikidataQid": "Q4295895",
                "WikidataLabel": "1970 World Series",
                "WikipediaURL": "https://en.wikipedia.org/wiki/1970_World_Series"
            }
        ],
        "Data source": "ComplexWebQuestions (NAACL 2018)",
        "Question creation date": "2018-06-01",
        "Data set": "train"
    },
    {
        "Id": 128,
        "Question": "what did logo invent while living in the united states",
        "Temporal signal": [
            "OVERLAP"
        ],
        "Temporal question type": [
            "Implicit"
        ],
        "Answer": [
            {
                "AnswerType": "Entity",
                "WikidataQid": "Q335027",
                "WikidataLabel": "Seymour Papert",
                "WikipediaURL": "https://en.wikipedia.org/wiki/Seymour_Papert"
            }
        ],
        "Data source": "LC-QuAD 2.0 (ISWC 2019)",
        "Question creation date": "2019-01-23",
        "Data set": "train"
    },
    {
        "Id": 129,
        "Question": "what is nominated for of burt reynolds that is point in time is 1997-1-1",
        "Temporal signal": [
            "OVERLAP"
        ],
        "Temporal question type": [
            "Explicit"
        ],
        "Answer": [
            {
                "AnswerType": "Entity",
                "WikidataQid": "Q106291",
                "WikidataLabel": "Academy Award for Best Supporting Actor",
                "WikipediaURL": "https://en.wikipedia.org/wiki/Academy_Award_for_Best_Supporting_Actor"
            }
        ],
        "Data source": "LC-QuAD 2.0 (ISWC 2019)",
        "Question creation date": "2019-01-23",
        "Data set": "train"
    },
    {
        "Id": 130,
        "Question": "what is date of death and date of birth of frederick william i of prussia has child as anna amalia, abbess of quedlinburg",
        "Temporal signal": [
            "No signal"
        ],
        "Temporal question type": [
            "Temp.Ans"
        ],
        "Answer": [
            {
                "AnswerType": "Value",
                "AnswerArgument": "1723-11-09T00:00:00Z"
            },
            {
                "AnswerType": "Value",
                "AnswerArgument": "1787-03-30T00:00:00Z"
            }
        ],
        "Data source": "LC-QuAD 2.0 (ISWC 2019)",
        "Question creation date": "2019-01-23",
        "Data set": "train"
    },
    {
        "Id": 131,
        "Question": "what is the end time for rainer werner fassbinder has spouse as ingrid caven",
        "Temporal signal": [
            "No signal"
        ],
        "Temporal question type": [
            "Temp.Ans"
        ],
        "Answer": [
            {
                "AnswerType": "Value",
                "AnswerArgument": "1972-09-27T00:00:00Z"
            }
        ],
        "Data source": "LC-QuAD 2.0 (ISWC 2019)",
        "Question creation date": "2019-01-23",
        "Data set": "train"
    },
    {
        "Id": 132,
        "Question": "what are the dwarf planet discoveries made on 3/31/2005",
        "Temporal signal": [
            "OVERLAP"
        ],
        "Temporal question type": [
            "Explicit"
        ],
        "Answer": [
            {
                "AnswerType": "Entity",
                "WikidataQid": "Q604",
                "WikidataLabel": "Makemake",
                "WikipediaURL": "https://en.wikipedia.org/wiki/Makemake"
            }
        ],
        "Data source": "GraphQuestions (EMNLP 2016)",
        "Question creation date": "2016-11-01",
        "Data set": "train"
    },
    {
        "Id": 133,
        "Question": "what is time of implies of turbulence",
        "Temporal signal": [
            "No signal"
        ],
        "Temporal question type": [
            "Temp.Ans"
        ],
        "Answer": [
            {
                "AnswerType": "Value",
                "AnswerArgument": "1961-07-19T00:00:00Z"
            }
        ],
        "Data source": "LC-QuAD 2.0 (ISWC 2019)",
        "Question creation date": "2019-01-23",
        "Data set": "train"
    },
    {
        "Id": 134,
        "Question": "what was the capital of alabama through 1846",
        "Temporal signal": [
            "FINISH"
        ],
        "Temporal question type": [
            "Explicit"
        ],
        "Answer": [
            {
                "AnswerType": "Entity",
                "WikidataQid": "Q79580",
                "WikidataLabel": "Tuscaloosa",
                "WikipediaURL": "https://en.wikipedia.org/wiki/Tuscaloosa,_Alabama"
            }
        ],
        "Data source": "LC-QuAD 2.0 (ISWC 2019)",
        "Question creation date": "2019-01-23",
        "Data set": "train"
    },
    {
        "Id": 135,
        "Question": "what is spouse of alfred kinsey that is end time is 1956-0-0",
        "Temporal signal": [
            "FINISH"
        ],
        "Temporal question type": [
            "Explicit"
        ],
        "Answer": [
            {
                "AnswerType": "Entity",
                "WikidataQid": "Q5126026",
                "WikidataLabel": "Clara McMillen",
                "WikipediaURL": "https://en.wikipedia.org/wiki/Clara_McMillen"
            }
        ],
        "Data source": "LC-QuAD 2.0 (ISWC 2019)",
        "Question creation date": "2019-01-23",
        "Data set": "train"
    },
    {
        "Id": 136,
        "Question": "when did tony walton become the spouse of julie andrews",
        "Temporal signal": [
            "No signal"
        ],
        "Temporal question type": [
            "Temp.Ans"
        ],
        "Answer": [
            {
                "AnswerType": "Value",
                "AnswerArgument": "1959-01-01T00:00:00Z"
            }
        ],
        "Data source": "LC-QuAD 2.0 (ISWC 2019)",
        "Question creation date": "2019-01-23",
        "Data set": "train"
    },
    {
        "Id": 137,
        "Question": "who is the present chief justice of supreme court of india for 2010",
        "Temporal signal": [
            "OVERLAP"
        ],
        "Temporal question type": [
            "Explicit"
        ],
        "Answer": [
            {
                "AnswerType": "Entity",
                "WikidataQid": "Q3595282",
                "WikidataLabel": "K. G. Balakrishnan",
                "WikipediaURL": "https://en.wikipedia.org/wiki/k._g._balakrishnan"
            },
            {
                "AnswerType": "Entity",
                "WikidataQid": "Q3647356",
                "WikidataLabel": "S. H. Kapadia",
                "WikipediaURL": "https://en.wikipedia.org/wiki/s._h._kapadia"
            }
        ],
        "Data source": "ComQA (NAACL 2019)",
        "Question creation date": "2019-06-03",
        "Data set": "train"
    },
    {
        "Id": 138,
        "Question": "what was the award presented to kareem abdul-jabbar in 1980",
        "Temporal signal": [
            "OVERLAP"
        ],
        "Temporal question type": [
            "Explicit"
        ],
        "Answer": [
            {
                "AnswerType": "Entity",
                "WikidataQid": "Q1465181",
                "WikidataLabel": "NBA All-Defensive Team",
                "WikipediaURL": "https://en.wikipedia.org/wiki/NBA_All-Defensive_Team"
            },
            {
                "AnswerType": "Entity",
                "WikidataQid": "Q222047",
                "WikidataLabel": "NBA Most Valuable Player Award",
                "WikipediaURL": "https://en.wikipedia.org/wiki/NBA_Most_Valuable_Player_Award"
            },
            {
                "AnswerType": "Entity",
                "WikidataQid": "Q674359",
                "WikidataLabel": "All-NBA Team",
                "WikipediaURL": "https://en.wikipedia.org/wiki/All-NBA_Team"
            }
        ],
        "Data source": "LC-QuAD 2.0 (ISWC 2019)",
        "Question creation date": "2019-01-23",
        "Data set": "train"
    },
    {
        "Id": 139,
        "Question": "who became federal chancellor of germany after gerhard schroder",
        "Temporal signal": [
            "AFTER"
        ],
        "Temporal question type": [
            "Implicit"
        ],
        "Answer": [
            {
                "AnswerType": "Entity",
                "WikidataQid": "Q2518",
                "WikidataLabel": "Helmut Kohl",
                "WikipediaURL": "https://en.wikipedia.org/wiki/Helmut_Kohl"
            }
        ],
        "Data source": "LC-QuAD 2.0 (ISWC 2019)",
        "Question creation date": "2019-01-23",
        "Data set": "train"
    },
    {
        "Id": 140,
        "Question": "when was arthur b. langlie mayor of seattle",
        "Temporal signal": [
            "No signal"
        ],
        "Temporal question type": [
            "Temp.Ans"
        ],
        "Answer": [
            {
                "AnswerType": "Value",
                "AnswerArgument": "1938-03-08T00:00:00Z"
            },
            {
                "AnswerType": "Value",
                "AnswerArgument": "1940-03-05T00:00:00Z"
            }
        ],
        "Data source": "LC-QuAD 2.0 (ISWC 2019)",
        "Question creation date": "2019-01-23",
        "Data set": "train"
    },
    {
        "Id": 141,
        "Question": "what is position held of harry s. truman that is start time is 1935-1-3",
        "Temporal signal": [
            "START"
        ],
        "Temporal question type": [
            "Explicit"
        ],
        "Answer": [
            {
                "AnswerType": "Entity",
                "WikidataQid": "Q4416090",
                "WikidataLabel": "United States senator",
                "WikipediaURL": "https://en.wikipedia.org/wiki/United_States_senator"
            }
        ],
        "Data source": "LC-QuAD 2.0 (ISWC 2019)",
        "Question creation date": "2019-01-23",
        "Data set": "train"
    },
    {
        "Id": 142,
        "Question": "when did the capital of sonsonate for the federal republic of central america end",
        "Temporal signal": [
            "No signal"
        ],
        "Temporal question type": [
            "Temp.Ans"
        ],
        "Answer": [
            {
                "AnswerType": "Value",
                "AnswerArgument": "1834-06-01T00:00:00Z"
            }
        ],
        "Data source": "LC-QuAD 2.0 (ISWC 2019)",
        "Question creation date": "2019-01-23",
        "Data set": "train"
    },
    {
        "Id": 143,
        "Question": "what follows the european union after it is dissolved, abolished or what follows the european union after it is dissolved, abolished or demolished",
        "Temporal signal": [
            "AFTER"
        ],
        "Temporal question type": [
            "Implicit",
            "Temp.Ans"
        ],
        "Answer": [
            {
                "AnswerType": "Entity",
                "WikidataQid": "Q161549",
                "WikidataLabel": "European Coal and Steel Community",
                "WikipediaURL": "https://en.wikipedia.org/wiki/European_Coal_and_Steel_Community"
            },
            {
                "AnswerType": "Entity",
                "WikidataQid": "Q189946",
                "WikidataLabel": "Western European Union",
                "WikipediaURL": "https://en.wikipedia.org/wiki/Western_European_Union"
            },
            {
                "AnswerType": "Entity",
                "WikidataQid": "Q52847",
                "WikidataLabel": "European Economic Community",
                "WikipediaURL": "https://en.wikipedia.org/wiki/European_Economic_Community"
            },
            {
                "AnswerType": "Entity",
                "WikidataQid": "Q845737",
                "WikidataLabel": "Treaty of Brussels",
                "WikipediaURL": "https://en.wikipedia.org/wiki/Treaty_of_Brussels"
            },
            {
                "AnswerType": "Value",
                "AnswerArgument": "1993-11-01T00:00:00Z"
            },
            {
                "AnswerType": "Value",
                "AnswerArgument": "2002-07-23T00:00:00Z"
            },
            {
                "AnswerType": "Value",
                "AnswerArgument": "2009-12-01T00:00:00Z"
            },
            {
                "AnswerType": "Value",
                "AnswerArgument": "2010-03-31T00:00:00Z"
            },
            {
                "AnswerType": "Value",
                "AnswerArgument": "2010-05-21T00:00:00Z"
            }
        ],
        "Data source": "LC-QuAD 2.0 (ISWC 2019)",
        "Question creation date": "2019-01-23",
        "Data set": "train"
    },
    {
        "Id": 144,
        "Question": "what award did hilary mantel receive on 1-1-2009",
        "Temporal signal": [
            "OVERLAP"
        ],
        "Temporal question type": [
            "Explicit"
        ],
        "Answer": [
            {
                "AnswerType": "Entity",
                "WikidataQid": "Q160082",
                "WikidataLabel": "Booker Prize",
                "WikipediaURL": "https://en.wikipedia.org/wiki/Booker_Prize"
            }
        ],
        "Data source": "LC-QuAD 2.0 (ISWC 2019)",
        "Question creation date": "2019-01-23",
        "Data set": "train"
    },
    {
        "Id": 145,
        "Question": "where is the \"on the last frontier\" lyrics' author buried",
        "Temporal signal": [
            "No signal"
        ],
        "Temporal question type": [
            "Explicit"
        ],
        "Answer": [
            {
                "AnswerType": "Entity",
                "WikidataQid": "Q129795",
                "WikidataLabel": "Westminster Hall and Burying Ground",
                "WikipediaURL": "https://en.wikipedia.org/wiki/Westminster_Hall_and_Burying_Ground"
            }
        ],
        "Data source": "ComplexWebQuestions (NAACL 2018)",
        "Question creation date": "2018-06-01",
        "Data set": "train"
    },
    {
        "Id": 146,
        "Question": "which politician was leading france as of 2012 and ended their last government psoition until 2007-03-26",
        "Temporal signal": [
            "No signal"
        ],
        "Temporal question type": [
            "Explicit"
        ],
        "Answer": [
            {
                "AnswerType": "Entity",
                "WikidataQid": "Q157",
                "WikidataLabel": "François Hollande",
                "WikipediaURL": "https://en.wikipedia.org/wiki/Fran%C3%A7ois_Hollande"
            },
            {
                "AnswerType": "Entity",
                "WikidataQid": "Q329",
                "WikidataLabel": "Nicolas Sarkozy",
                "WikipediaURL": "https://en.wikipedia.org/wiki/Nicolas_Sarkozy"
            }
        ],
        "Data source": "ComplexWebQuestions (NAACL 2018)",
        "Question creation date": "2018-06-01",
        "Data set": "train"
    },
    {
        "Id": 147,
        "Question": "when was the gold metal won by the sponsee of covergirl",
        "Temporal signal": [
            "No signal"
        ],
        "Temporal question type": [
            "Temp.Ans"
        ],
        "Answer": [
            {
                "AnswerType": "Entity",
                "WikidataQid": "Q8567",
                "WikidataLabel": "2008 Summer Olympics",
                "WikipediaURL": "https://en.wikipedia.org/wiki/2008_Summer_Olympics"
            }
        ],
        "Data source": "ComplexWebQuestions (NAACL 2018)",
        "Question creation date": "2018-06-01",
        "Data set": "train"
    },
    {
        "Id": 148,
        "Question": "what is head of government of calabria that is end time is 2014-4-29",
        "Temporal signal": [
            "FINISH"
        ],
        "Temporal question type": [
            "Explicit"
        ],
        "Answer": [
            {
                "AnswerType": "Entity",
                "WikidataQid": "Q3771430",
                "WikidataLabel": "Giuseppe Scopelliti",
                "WikipediaURL": "https://en.wikipedia.org/wiki/Giuseppe_Scopelliti"
            }
        ],
        "Data source": "LC-QuAD 2.0 (ISWC 2019)",
        "Question creation date": "2019-01-23",
        "Data set": "train"
    },
    {
        "Id": 149,
        "Question": "which comes before the anti-particle of antideuterium",
        "Temporal signal": [
            "BEFORE"
        ],
        "Temporal question type": [
            "Implicit"
        ],
        "Answer": [
            {
                "AnswerType": "Entity",
                "WikidataQid": "Q54389",
                "WikidataLabel": "tritium",
                "WikipediaURL": "https://en.wikipedia.org/wiki/Tritium"
            }
        ],
        "Data source": "LC-QuAD 2.0 (ISWC 2019)",
        "Question creation date": "2019-01-23",
        "Data set": "train"
    },
    {
        "Id": 150,
        "Question": "what other years did the champion of the 2011 afc championship game win the superbowl",
        "Temporal signal": [
            "No signal"
        ],
        "Temporal question type": [
            "Temp.Ans"
        ],
        "Answer": [
            {
                "AnswerType": "Entity",
                "WikidataQid": "Q1188005",
                "WikidataLabel": "Super Bowl IX",
                "WikipediaURL": "https://en.wikipedia.org/wiki/Super_Bowl_IX"
            },
            {
                "AnswerType": "Entity",
                "WikidataQid": "Q585801",
                "WikidataLabel": "Super Bowl XIV",
                "WikipediaURL": "https://en.wikipedia.org/wiki/Super_Bowl_XIV"
            },
            {
                "AnswerType": "Entity",
                "WikidataQid": "Q620277",
                "WikidataLabel": "Super Bowl X",
                "WikipediaURL": "https://en.wikipedia.org/wiki/Super_Bowl_X"
            },
            {
                "AnswerType": "Entity",
                "WikidataQid": "Q632786",
                "WikidataLabel": "Super Bowl XIII",
                "WikipediaURL": "https://en.wikipedia.org/wiki/Super_Bowl_XIII"
            },
            {
                "AnswerType": "Entity",
                "WikidataQid": "Q853768",
                "WikidataLabel": "Super Bowl XLIII",
                "WikipediaURL": "https://en.wikipedia.org/wiki/Super_Bowl_XLIII"
            },
            {
                "AnswerType": "Entity",
                "WikidataQid": "Q904928",
                "WikidataLabel": "Super Bowl XL",
                "WikipediaURL": "https://en.wikipedia.org/wiki/Super_Bowl_XL"
            }
        ],
        "Data source": "ComplexWebQuestions (NAACL 2018)",
        "Question creation date": "2018-06-01",
        "Data set": "train"
    },
    {
        "Id": 151,
        "Question": "what was the date of ser piero da vinci's birth",
        "Temporal signal": [
            "No signal"
        ],
        "Temporal question type": [
            "Temp.Ans"
        ],
        "Answer": [
            {
                "AnswerType": "Value",
                "AnswerArgument": "1427-01-01T00:00:00Z"
            }
        ],
        "Data source": "ComQA (NAACL 2019)",
        "Question creation date": "2019-06-03",
        "Data set": "train"
    },
    {
        "Id": 152,
        "Question": "what is nominated for of luis miguel that is point in time is 1997-0-0",
        "Temporal signal": [
            "OVERLAP"
        ],
        "Temporal question type": [
            "Explicit"
        ],
        "Answer": [
            {
                "AnswerType": "Entity",
                "WikidataQid": "Q4542504",
                "WikidataLabel": "Grammy Award for Best Latin Pop Album",
                "WikipediaURL": "https://en.wikipedia.org/wiki/Grammy_Award_for_Best_Latin_Pop_Album"
            }
        ],
        "Data source": "LC-QuAD 2.0 (ISWC 2019)",
        "Question creation date": "2019-01-23",
        "Data set": "train"
    },
    {
        "Id": 153,
        "Question": "what is the end time for zarah leander has spouse as nils leander",
        "Temporal signal": [
            "No signal"
        ],
        "Temporal question type": [
            "Temp.Ans"
        ],
        "Answer": [
            {
                "AnswerType": "Value",
                "AnswerArgument": "1932-01-01T00:00:00Z"
            }
        ],
        "Data source": "LC-QuAD 2.0 (ISWC 2019)",
        "Question creation date": "2019-01-23",
        "Data set": "train"
    },
    {
        "Id": 154,
        "Question": "what is nominated for of philip seymour hoffman that is statement is subject of is 80th academy awards",
        "Temporal signal": [
            "ORDINAL"
        ],
        "Temporal question type": [
            "Ordinal"
        ],
        "Answer": [
            {
                "AnswerType": "Entity",
                "WikidataQid": "Q106291",
                "WikidataLabel": "Academy Award for Best Supporting Actor",
                "WikipediaURL": "https://en.wikipedia.org/wiki/Academy_Award_for_Best_Supporting_Actor"
            }
        ],
        "Data source": "LC-QuAD 2.0 (ISWC 2019)",
        "Question creation date": "2019-01-23",
        "Data set": "train"
    },
    {
        "Id": 155,
        "Question": "who are the first dallas cowboys coaches",
        "Temporal signal": [
            "ORDINAL"
        ],
        "Temporal question type": [
            "Ordinal"
        ],
        "Answer": [
            {
                "AnswerType": "Entity",
                "WikidataQid": "Q1374361",
                "WikidataLabel": "Tom Landry",
                "WikipediaURL": "https://en.wikipedia.org/wiki/tom_landry"
            }
        ],
        "Data source": "ComQA (NAACL 2019)",
        "Question creation date": "2019-06-03",
        "Data set": "train"
    },
    {
        "Id": 156,
        "Question": "when did menachem mendel schneerson do his work for likkutei sichos",
        "Temporal signal": [
            "No signal"
        ],
        "Temporal question type": [
            "Temp.Ans"
        ],
        "Answer": [
            {
                "AnswerType": "Value",
                "AnswerArgument": "1992-01-01T00:00:00Z"
            }
        ],
        "Data source": "LC-QuAD 2.0 (ISWC 2019)",
        "Question creation date": "2019-01-23",
        "Data set": "train"
    },
    {
        "Id": 157,
        "Question": "when did elon musk marry his spouse justine musk",
        "Temporal signal": [
            "No signal"
        ],
        "Temporal question type": [
            "Temp.Ans"
        ],
        "Answer": [
            {
                "AnswerType": "Value",
                "AnswerArgument": "2000-01-01T00:00:00Z"
            }
        ],
        "Data source": "LC-QuAD 2.0 (ISWC 2019)",
        "Question creation date": "2019-01-23",
        "Data set": "train"
    },
    {
        "Id": 158,
        "Question": "when did antonio marziale carracci become annibale carracci's student.",
        "Temporal signal": [
            "No signal"
        ],
        "Temporal question type": [
            "Temp.Ans"
        ],
        "Answer": [
            {
                "AnswerType": "Value",
                "AnswerArgument": "1602-01-01T00:00:00Z"
            }
        ],
        "Data source": "LC-QuAD 2.0 (ISWC 2019)",
        "Question creation date": "2019-01-23",
        "Data set": "train"
    },
    {
        "Id": 159,
        "Question": "who is the first african american to win nobel prize",
        "Temporal signal": [
            "ORDINAL"
        ],
        "Temporal question type": [
            "Ordinal"
        ],
        "Answer": [
            {
                "AnswerType": "Entity",
                "WikidataQid": "Q213500",
                "WikidataLabel": "Ralph Bunche",
                "WikipediaURL": "https://en.wikipedia.org/wiki/ralph_bunche"
            }
        ],
        "Data source": "ComQA (NAACL 2019)",
        "Question creation date": "2019-06-03",
        "Data set": "train"
    },
    {
        "Id": 160,
        "Question": "on what date did iucn conservation status of the thylacine change to extinct",
        "Temporal signal": [
            "No signal"
        ],
        "Temporal question type": [
            "Temp.Ans"
        ],
        "Answer": [
            {
                "AnswerType": "Value",
                "AnswerArgument": "1936-01-01T00:00:00Z"
            }
        ],
        "Data source": "LC-QuAD 2.0 (ISWC 2019)",
        "Question creation date": "2019-01-23",
        "Data set": "train"
    },
    {
        "Id": 161,
        "Question": "when the political appointer held the title of white house staff assistant was president, who was then the secretary of state",
        "Temporal signal": [
            "OVERLAP"
        ],
        "Temporal question type": [
            "Implicit"
        ],
        "Answer": [
            {
                "AnswerType": "Entity",
                "WikidataQid": "Q433180",
                "WikidataLabel": "William P. Rogers",
                "WikipediaURL": "https://en.wikipedia.org/wiki/William_P._Rogers"
            }
        ],
        "Data source": "ComplexWebQuestions (NAACL 2018)",
        "Question creation date": "2018-06-01",
        "Data set": "train"
    },
    {
        "Id": 162,
        "Question": "what is the point in time for james heckman has award received as dan david prize",
        "Temporal signal": [
            "No signal"
        ],
        "Temporal question type": [
            "Temp.Ans"
        ],
        "Answer": [
            {
                "AnswerType": "Value",
                "AnswerArgument": "2016-01-01T00:00:00Z"
            }
        ],
        "Data source": "LC-QuAD 2.0 (ISWC 2019)",
        "Question creation date": "2019-01-23",
        "Data set": "train"
    },
    {
        "Id": 163,
        "Question": "what is chairperson of mossad that is start time is 2002-0-0",
        "Temporal signal": [
            "START"
        ],
        "Temporal question type": [
            "Explicit"
        ],
        "Answer": [
            {
                "AnswerType": "Entity",
                "WikidataQid": "Q438848",
                "WikidataLabel": "Meir Dagan",
                "WikipediaURL": "https://en.wikipedia.org/wiki/Meir_Dagan"
            }
        ],
        "Data source": "LC-QuAD 2.0 (ISWC 2019)",
        "Question creation date": "2019-01-23",
        "Data set": "train"
    },
    {
        "Id": 164,
        "Question": "the first star farmer of america is",
        "Temporal signal": [
            "ORDINAL"
        ],
        "Temporal question type": [
            "Ordinal"
        ],
        "Answer": [],
        "Data source": "ComQA (NAACL 2019)",
        "Question creation date": "2019-06-03",
        "Data set": "train"
    },
    {
        "Id": 165,
        "Question": "what is the start time for zakopane has located in the administrative territorial entity as kingdom of galicia and lodomeria",
        "Temporal signal": [
            "No signal"
        ],
        "Temporal question type": [
            "Temp.Ans"
        ],
        "Answer": [
            {
                "AnswerType": "Value",
                "AnswerArgument": "1772-01-01T00:00:00Z"
            }
        ],
        "Data source": "LC-QuAD 2.0 (ISWC 2019)",
        "Question creation date": "2019-01-23",
        "Data set": "train"
    },
    {
        "Id": 166,
        "Question": "tell me the award milton friedman received in 1976",
        "Temporal signal": [
            "OVERLAP"
        ],
        "Temporal question type": [
            "Explicit"
        ],
        "Answer": [
            {
                "AnswerType": "Entity",
                "WikidataQid": "Q47170",
                "WikidataLabel": "Prize in Economic Sciences in Memory of Alfred Nobel",
                "WikipediaURL": "https://en.wikipedia.org/wiki/Nobel_Memorial_Prize_in_Economic_Sciences"
            }
        ],
        "Data source": "LC-QuAD 2.0 (ISWC 2019)",
        "Question creation date": "2019-01-23",
        "Data set": "train"
    },
    {
        "Id": 167,
        "Question": "which award did corin tellado receive in the year 1998",
        "Temporal signal": [
            "OVERLAP"
        ],
        "Temporal question type": [
            "Explicit"
        ],
        "Answer": [
            {
                "AnswerType": "Entity",
                "WikidataQid": "Q6008386",
                "WikidataLabel": "Medal of Work Merit (Spain)",
                "WikipediaURL": "https://en.wikipedia.org/wiki/Medal_of_Merit_in_Labour"
            }
        ],
        "Data source": "LC-QuAD 2.0 (ISWC 2019)",
        "Question creation date": "2019-01-23",
        "Data set": "train"
    },
    {
        "Id": 168,
        "Question": "on what date did tom hardy earn the best performance by an actor in a british independent film bifa award",
        "Temporal signal": [
            "No signal"
        ],
        "Temporal question type": [
            "Temp.Ans"
        ],
        "Answer": [
            {
                "AnswerType": "Value",
                "AnswerArgument": "2009-01-01T00:00:00Z"
            }
        ],
        "Data source": "LC-QuAD 2.0 (ISWC 2019)",
        "Question creation date": "2019-01-23",
        "Data set": "train"
    },
    {
        "Id": 169,
        "Question": "what was the name of the first wife of the holy prophet mohammad",
        "Temporal signal": [
            "ORDINAL"
        ],
        "Temporal question type": [
            "Ordinal"
        ],
        "Answer": [
            {
                "AnswerType": "Entity",
                "WikidataQid": "Q42034",
                "WikidataLabel": "Tu pista madfe",
                "WikipediaURL": "https://en.wikipedia.org/wiki/khadija_bint_khuwaylid"
            }
        ],
        "Data source": "ComQA (NAACL 2019)",
        "Question creation date": "2019-06-03",
        "Data set": "train"
    },
    {
        "Id": 170,
        "Question": "when did the development of w.m. keck observatory finish",
        "Temporal signal": [
            "No signal"
        ],
        "Temporal question type": [
            "Temp.Ans"
        ],
        "Answer": [
            {
                "AnswerType": "Value",
                "AnswerArgument": "1996-01-01T00:00:00Z"
            }
        ],
        "Data source": "LC-QuAD 2.0 (ISWC 2019)",
        "Question creation date": "2019-01-23",
        "Data set": "train"
    },
    {
        "Id": 171,
        "Question": "what was first black player in mlb",
        "Temporal signal": [
            "ORDINAL"
        ],
        "Temporal question type": [
            "Ordinal"
        ],
        "Answer": [
            {
                "AnswerType": "Entity",
                "WikidataQid": "Q221048",
                "WikidataLabel": "Jackie Robinson",
                "WikipediaURL": "https://en.wikipedia.org/wiki/jackie_robinson"
            }
        ],
        "Data source": "ComQA (NAACL 2019)",
        "Question creation date": "2019-06-03",
        "Data set": "train"
    },
    {
        "Id": 172,
        "Question": "what is the point in time for max müller has award received as bavarian maximilian order for science and art",
        "Temporal signal": [
            "No signal"
        ],
        "Temporal question type": [
            "Temp.Ans"
        ],
        "Answer": [
            {
                "AnswerType": "Value",
                "AnswerArgument": "1875-01-01T00:00:00Z"
            }
        ],
        "Data source": "LC-QuAD 2.0 (ISWC 2019)",
        "Question creation date": "2019-01-23",
        "Data set": "train"
    },
    {
        "Id": 173,
        "Question": "who was the first african american mlb player in the world",
        "Temporal signal": [
            "ORDINAL"
        ],
        "Temporal question type": [
            "Ordinal"
        ],
        "Answer": [
            {
                "AnswerType": "Entity",
                "WikidataQid": "Q221048",
                "WikidataLabel": "Jackie Robinson",
                "WikipediaURL": "https://en.wikipedia.org/wiki/jackie_robinson"
            }
        ],
        "Data source": "ComQA (NAACL 2019)",
        "Question creation date": "2019-06-03",
        "Data set": "train"
    },
    {
        "Id": 174,
        "Question": "who was elizabeth taylor 2nd husband",
        "Temporal signal": [
            "ORDINAL"
        ],
        "Temporal question type": [
            "Ordinal"
        ],
        "Answer": [
            {
                "AnswerType": "Entity",
                "WikidataQid": "Q1385992",
                "WikidataLabel": "Michael Wilding",
                "WikipediaURL": "https://en.wikipedia.org/wiki/michael_wilding_(actor)"
            }
        ],
        "Data source": "ComQA (NAACL 2019)",
        "Question creation date": "2019-06-03",
        "Data set": "train"
    },
    {
        "Id": 175,
        "Question": "give the date zarah leander married nils leander.",
        "Temporal signal": [
            "No signal"
        ],
        "Temporal question type": [
            "Temp.Ans"
        ],
        "Answer": [
            {
                "AnswerType": "Value",
                "AnswerArgument": "1932-01-01T00:00:00Z"
            }
        ],
        "Data source": "LC-QuAD 2.0 (ISWC 2019)",
        "Question creation date": "2019-01-23",
        "Data set": "train"
    },
    {
        "Id": 176,
        "Question": "in 1993, which award was granted to holly hunter",
        "Temporal signal": [
            "OVERLAP"
        ],
        "Temporal question type": [
            "Explicit"
        ],
        "Answer": [
            {
                "AnswerType": "Entity",
                "WikidataQid": "Q1268927",
                "WikidataLabel": "National Society of Film Critics Award for Best Actress",
                "WikipediaURL": "https://en.wikipedia.org/wiki/National_Society_of_Film_Critics_Award_for_Best_Actress"
            },
            {
                "AnswerType": "Entity",
                "WikidataQid": "Q1419495",
                "WikidataLabel": "National Board of Review Award for Best Actress",
                "WikipediaURL": "https://en.wikipedia.org/wiki/National_Board_of_Review_Award_for_Best_Actress"
            },
            {
                "AnswerType": "Entity",
                "WikidataQid": "Q1790273",
                "WikidataLabel": "New York Film Critics Circle Award for Best Actress",
                "WikipediaURL": "https://en.wikipedia.org/wiki/New_York_Film_Critics_Circle_Award_for_Best_Actress"
            },
            {
                "AnswerType": "Entity",
                "WikidataQid": "Q1868921",
                "WikidataLabel": "London Film Critics Circle Award for Actress of the Year",
                "WikipediaURL": "https://en.wikipedia.org/wiki/London_Film_Critics%27_Circle_Award_for_Actress_of_the_Year"
            },
            {
                "AnswerType": "Entity",
                "WikidataQid": "Q463085",
                "WikidataLabel": "Golden Globe Award for Best Actress – Motion Picture Drama",
                "WikipediaURL": "https://en.wikipedia.org/wiki/Golden_Globe_Award_for_Best_Actress_in_a_Motion_Picture_%E2%80%93_Drama"
            },
            {
                "AnswerType": "Entity",
                "WikidataQid": "Q4649800",
                "WikidataLabel": "AACTA Award for Best Actress in a Leading Role",
                "WikipediaURL": "https://en.wikipedia.org/wiki/AACTA_Award_for_Best_Actress_in_a_Leading_Role"
            },
            {
                "AnswerType": "Entity",
                "WikidataQid": "Q501273",
                "WikidataLabel": "Los Angeles Film Critics Association Award for Best Actress",
                "WikipediaURL": "https://en.wikipedia.org/wiki/Los_Angeles_Film_Critics_Association_Award_for_Best_Actress"
            },
            {
                "AnswerType": "Entity",
                "WikidataQid": "Q840286",
                "WikidataLabel": "Cannes Film Festival Award for Best Actress",
                "WikipediaURL": "https://en.wikipedia.org/wiki/Cannes_Film_Festival_Award_for_Best_Actress"
            },
            {
                "AnswerType": "Entity",
                "WikidataQid": "Q989447",
                "WikidataLabel": "Primetime Emmy Award for Outstanding Lead Actress in a Miniseries or a Movie",
                "WikipediaURL": "https://en.wikipedia.org/wiki/Primetime_Emmy_Award_for_Outstanding_Lead_Actress_in_a_Limited_Series_or_Movie"
            }
        ],
        "Data source": "LC-QuAD 2.0 (ISWC 2019)",
        "Question creation date": "2019-01-23",
        "Data set": "train"
    },
    {
        "Id": 177,
        "Question": "what year prior to the 1993-94 fa cup did arsenal win the league",
        "Temporal signal": [
            "No signal"
        ],
        "Temporal question type": [
            "Temp.Ans"
        ],
        "Answer": [
            {
                "AnswerType": "Entity",
                "WikidataQid": "Q16822913",
                "WikidataLabel": "1970–71 Football League First Division",
                "WikipediaURL": "https://en.wikipedia.org/wiki/1970%E2%80%9371_Football_League_First_Division"
            },
            {
                "AnswerType": "Entity",
                "WikidataQid": "Q18995",
                "WikidataLabel": "1997–98 FA Premier League",
                "WikipediaURL": "https://en.wikipedia.org/wiki/1997%E2%80%9398_FA_Premier_League"
            },
            {
                "AnswerType": "Entity",
                "WikidataQid": "Q2039308",
                "WikidataLabel": "1990–91 Football League First Division",
                "WikipediaURL": "https://en.wikipedia.org/wiki/1990%E2%80%9391_Football_League_First_Division"
            },
            {
                "AnswerType": "Entity",
                "WikidataQid": "Q338385",
                "WikidataLabel": "2001–02 FA Premier League",
                "WikipediaURL": "https://en.wikipedia.org/wiki/2001%E2%80%9302_FA_Premier_League"
            },
            {
                "AnswerType": "Entity",
                "WikidataQid": "Q4583688",
                "WikidataLabel": "1987 Football League Cup Final",
                "WikipediaURL": "https://en.wikipedia.org/wiki/1987_Football_League_Cup_Final"
            },
            {
                "AnswerType": "Entity",
                "WikidataQid": "Q4588534",
                "WikidataLabel": "1993 Football League Cup Final",
                "WikipediaURL": "https://en.wikipedia.org/wiki/1993_Football_League_Cup_Final"
            },
            {
                "AnswerType": "Entity",
                "WikidataQid": "Q47510245",
                "WikidataLabel": "1988–89 Football League First Division",
                "WikipediaURL": ""
            },
            {
                "AnswerType": "Entity",
                "WikidataQid": "Q47510338",
                "WikidataLabel": "1952–53 Football League First Division",
                "WikipediaURL": ""
            },
            {
                "AnswerType": "Entity",
                "WikidataQid": "Q47510356",
                "WikidataLabel": "1947–48 Football League First Division",
                "WikipediaURL": ""
            },
            {
                "AnswerType": "Entity",
                "WikidataQid": "Q47510372",
                "WikidataLabel": "1937–38 Football League First Division",
                "WikipediaURL": ""
            },
            {
                "AnswerType": "Entity",
                "WikidataQid": "Q47510566",
                "WikidataLabel": "1934–35 Football League First Division",
                "WikipediaURL": ""
            },
            {
                "AnswerType": "Entity",
                "WikidataQid": "Q47510570",
                "WikidataLabel": "1933–34 Football League First Division",
                "WikipediaURL": ""
            },
            {
                "AnswerType": "Entity",
                "WikidataQid": "Q47510573",
                "WikidataLabel": "1932–33 Football League First Division",
                "WikipediaURL": ""
            },
            {
                "AnswerType": "Entity",
                "WikidataQid": "Q47510582",
                "WikidataLabel": "1930–31 Football League First Division",
                "WikipediaURL": ""
            },
            {
                "AnswerType": "Entity",
                "WikidataQid": "Q817262",
                "WikidataLabel": "2003–04 FA Premier League",
                "WikipediaURL": "https://en.wikipedia.org/wiki/2003%E2%80%9304_FA_Premier_League"
            }
        ],
        "Data source": "ComplexWebQuestions (NAACL 2018)",
        "Question creation date": "2018-06-01",
        "Data set": "train"
    },
    {
        "Id": 178,
        "Question": "what plays were first performed with copyright in 1967",
        "Temporal signal": [
            "OVERLAP",
            "ORDINAL"
        ],
        "Temporal question type": [
            "Explicit",
            "Ordinal"
        ],
        "Answer": [
            {
                "AnswerType": "Entity",
                "WikidataQid": "Q2517513",
                "WikidataLabel": "Rosencrantz and Guildenstern Are Dead",
                "WikipediaURL": "https://en.wikipedia.org/wiki/Rosencrantz_and_Guildenstern_Are_Dead"
            }
        ],
        "Data source": "GraphQuestions (EMNLP 2016)",
        "Question creation date": "2016-11-01",
        "Data set": "train"
    },
    {
        "Id": 179,
        "Question": "how many people lived in argenteuil in 1856",
        "Temporal signal": [
            "OVERLAP"
        ],
        "Temporal question type": [
            "Explicit"
        ],
        "Answer": [
            {
                "AnswerType": "Value",
                "AnswerArgument": "5857"
            }
        ],
        "Data source": "LC-QuAD 2.0 (ISWC 2019)",
        "Question creation date": "2019-01-23",
        "Data set": "train"
    },
    {
        "Id": 180,
        "Question": "what was the residence of oliver heaviside born at 1889-0-0",
        "Temporal signal": [
            "START"
        ],
        "Temporal question type": [
            "Explicit"
        ],
        "Answer": [
            {
                "AnswerType": "Entity",
                "WikidataQid": "Q776662",
                "WikidataLabel": "Paignton",
                "WikipediaURL": "https://en.wikipedia.org/wiki/Paignton"
            }
        ],
        "Data source": "LC-QuAD 2.0 (ISWC 2019)",
        "Question creation date": "2019-01-23",
        "Data set": "train"
    },
    {
        "Id": 181,
        "Question": "what is the start time for richard hadlee has member of sports team as tasmania cricket team",
        "Temporal signal": [
            "No signal"
        ],
        "Temporal question type": [
            "Temp.Ans"
        ],
        "Answer": [
            {
                "AnswerType": "Value",
                "AnswerArgument": "1979-01-01T00:00:00Z"
            }
        ],
        "Data source": "LC-QuAD 2.0 (ISWC 2019)",
        "Question creation date": "2019-01-23",
        "Data set": "train"
    },
    {
        "Id": 182,
        "Question": "in 1960 what was the population of laos",
        "Temporal signal": [
            "OVERLAP"
        ],
        "Temporal question type": [
            "Explicit"
        ],
        "Answer": [
            {
                "AnswerType": "Value",
                "AnswerArgument": "2119731"
            }
        ],
        "Data source": "LC-QuAD 2.0 (ISWC 2019)",
        "Question creation date": "2019-01-23",
        "Data set": "train"
    },
    {
        "Id": 183,
        "Question": "what are the death date of isabelle of castile's death and the birth date of her daughter catherine of aragon",
        "Temporal signal": [
            "No signal"
        ],
        "Temporal question type": [
            "Temp.Ans"
        ],
        "Answer": [
            {
                "AnswerType": "Value",
                "AnswerArgument": "1485-12-16T00:00:00Z"
            },
            {
                "AnswerType": "Value",
                "AnswerArgument": "1536-01-07T00:00:00Z"
            }
        ],
        "Data source": "LC-QuAD 2.0 (ISWC 2019)",
        "Question creation date": "2019-01-23",
        "Data set": "train"
    },
    {
        "Id": 184,
        "Question": "who was johnny depp's partner until 1993",
        "Temporal signal": [
            "FINISH"
        ],
        "Temporal question type": [
            "Explicit"
        ],
        "Answer": [
            {
                "AnswerType": "Entity",
                "WikidataQid": "Q101797",
                "WikidataLabel": "Winona Ryder",
                "WikipediaURL": "https://en.wikipedia.org/wiki/Winona_Ryder"
            }
        ],
        "Data source": "LC-QuAD 2.0 (ISWC 2019)",
        "Question creation date": "2019-01-23",
        "Data set": "train"
    },
    {
        "Id": 185,
        "Question": "what is spouse of greer garson that is start time is 1943-1-1",
        "Temporal signal": [
            "START"
        ],
        "Temporal question type": [
            "Explicit"
        ],
        "Answer": [
            {
                "AnswerType": "Entity",
                "WikidataQid": "Q361523",
                "WikidataLabel": "Richard Ney",
                "WikipediaURL": "https://en.wikipedia.org/wiki/Richard_Ney"
            }
        ],
        "Data source": "LC-QuAD 2.0 (ISWC 2019)",
        "Question creation date": "2019-01-23",
        "Data set": "train"
    },
    {
        "Id": 186,
        "Question": "which university of mississippi sports team did michael oher play for in 2009",
        "Temporal signal": [
            "OVERLAP"
        ],
        "Temporal question type": [
            "Explicit"
        ],
        "Answer": [
            {
                "AnswerType": "Entity",
                "WikidataQid": "Q276539",
                "WikidataLabel": "Baltimore Ravens",
                "WikipediaURL": "https://en.wikipedia.org/wiki/Baltimore_Ravens"
            }
        ],
        "Data source": "ComplexWebQuestions (NAACL 2018)",
        "Question creation date": "2018-06-01",
        "Data set": "train"
    },
    {
        "Id": 187,
        "Question": "what position did djuanda kartawidjaja take after he was replaced by sukarano",
        "Temporal signal": [
            "AFTER"
        ],
        "Temporal question type": [
            "Implicit"
        ],
        "Answer": [
            {
                "AnswerType": "Entity",
                "WikidataQid": "Q672635",
                "WikidataLabel": "Prime Minister of Indonesia",
                "WikipediaURL": "https://en.wikipedia.org/wiki/Prime_Minister_of_Indonesia"
            }
        ],
        "Data source": "LC-QuAD 2.0 (ISWC 2019)",
        "Question creation date": "2019-01-23",
        "Data set": "train"
    },
    {
        "Id": 188,
        "Question": "who was prime minister of great britain during the defense of the great wall",
        "Temporal signal": [
            "OVERLAP"
        ],
        "Temporal question type": [
            "Implicit"
        ],
        "Answer": [
            {
                "AnswerType": "Entity",
                "WikidataQid": "Q166646",
                "WikidataLabel": "Ramsay MacDonald",
                "WikipediaURL": "https://en.wikipedia.org/wiki/Ramsay_MacDonald"
            }
        ],
        "Data source": "ComplexQuestions (COLING 2016)",
        "Question creation date": "2016-12-13",
        "Data set": "train"
    },
    {
        "Id": 189,
        "Question": "when did anne hathaway begin and end teaching at nyu",
        "Temporal signal": [
            "No signal"
        ],
        "Temporal question type": [
            "Temp.Ans"
        ],
        "Answer": [
            {
                "AnswerType": "Value",
                "AnswerArgument": "1995-01-01T00:00:00Z"
            },
            {
                "AnswerType": "Value",
                "AnswerArgument": "1998-01-01T00:00:00Z"
            }
        ],
        "Data source": "LC-QuAD 2.0 (ISWC 2019)",
        "Question creation date": "2019-01-23",
        "Data set": "train"
    },
    {
        "Id": 190,
        "Question": "when did cusco and chartes become twin cities",
        "Temporal signal": [
            "No signal"
        ],
        "Temporal question type": [
            "Temp.Ans"
        ],
        "Answer": [
            {
                "AnswerType": "Value",
                "AnswerArgument": "1989-10-21T00:00:00Z"
            }
        ],
        "Data source": "LC-QuAD 2.0 (ISWC 2019)",
        "Question creation date": "2019-01-23",
        "Data set": "train"
    },
    {
        "Id": 191,
        "Question": "what is the time zone in uk now",
        "Temporal signal": [
            "No signal"
        ],
        "Temporal question type": [
            "Explicit"
        ],
        "Answer": [
            {
                "AnswerType": "Entity",
                "WikidataQid": "Q30192",
                "WikidataLabel": "Greenwich Mean Time",
                "WikipediaURL": "https://en.wikipedia.org/wiki/Greenwich_Mean_Time"
            },
            {
                "AnswerType": "Entity",
                "WikidataQid": "Q6574",
                "WikidataLabel": "UTC±00:00",
                "WikipediaURL": "https://en.wikipedia.org/wiki/UTC%C2%B100:00"
            }
        ],
        "Data source": "WebQuestions (EMNLP 2013)",
        "Question creation date": "2013-10-18",
        "Data set": "train"
    },
    {
        "Id": 192,
        "Question": "who got first padma bhushan award",
        "Temporal signal": [
            "ORDINAL"
        ],
        "Temporal question type": [
            "Ordinal"
        ],
        "Answer": [
            {
                "AnswerType": "Entity",
                "WikidataQid": "Q349",
                "WikidataLabel": "sport",
                "WikipediaURL": "https://en.wikipedia.org/wiki/Sport"
            }
        ],
        "Data source": "LC-QuAD 2.0 (ISWC 2019)",
        "Question creation date": "2019-01-23",
        "Data set": "train"
    },
    {
        "Id": 193,
        "Question": "what award did bob cousy receive in 1961",
        "Temporal signal": [
            "OVERLAP"
        ],
        "Temporal question type": [
            "Explicit"
        ],
        "Answer": [
            {
                "AnswerType": "Entity",
                "WikidataQid": "Q674359",
                "WikidataLabel": "All-NBA Team",
                "WikipediaURL": "https://en.wikipedia.org/wiki/All-NBA_Team"
            }
        ],
        "Data source": "LC-QuAD 2.0 (ISWC 2019)",
        "Question creation date": "2019-01-23",
        "Data set": "train"
    },
    {
        "Id": 194,
        "Question": "on what date did dimitar nikolov become head of government of burgas",
        "Temporal signal": [
            "No signal"
        ],
        "Temporal question type": [
            "Temp.Ans"
        ],
        "Answer": [
            {
                "AnswerType": "Value",
                "AnswerArgument": "2007-11-01T00:00:00Z"
            }
        ],
        "Data source": "LC-QuAD 2.0 (ISWC 2019)",
        "Question creation date": "2019-01-23",
        "Data set": "train"
    },
    {
        "Id": 195,
        "Question": "who replaced aldo moro as the minister of foreign affairs",
        "Temporal signal": [
            "AFTER"
        ],
        "Temporal question type": [
            "Implicit"
        ],
        "Answer": [
            {
                "AnswerType": "Entity",
                "WikidataQid": "Q273228",
                "WikidataLabel": "Amintore Fanfani",
                "WikipediaURL": "https://en.wikipedia.org/wiki/Amintore_Fanfani"
            }
        ],
        "Data source": "LC-QuAD 2.0 (ISWC 2019)",
        "Question creation date": "2019-01-23",
        "Data set": "train"
    },
    {
        "Id": 196,
        "Question": "who currently operates the railway lines one of whose stockholder is chicago,st paul,minneapolis and omaha railway",
        "Temporal signal": [
            "No signal"
        ],
        "Temporal question type": [
            "Explicit"
        ],
        "Answer": [
            {
                "AnswerType": "Entity",
                "WikidataQid": "Q1297",
                "WikidataLabel": "Chicago",
                "WikipediaURL": "http://en.wikipedia.org/wiki/Chicago"
            }
        ],
        "Data source": "LC-QuAD (ISWC 2017)",
        "Question creation date": "2017-10-21",
        "Data set": "train"
    },
    {
        "Id": 197,
        "Question": "what team that uses the american airlines center did derek fisher play for in 2012",
        "Temporal signal": [
            "No signal"
        ],
        "Temporal question type": [
            "Explicit"
        ],
        "Answer": [
            {
                "AnswerType": "Entity",
                "WikidataQid": "Q121783",
                "WikidataLabel": "Los Angeles Lakers",
                "WikipediaURL": "https://en.wikipedia.org/wiki/Los_Angeles_Lakers"
            },
            {
                "AnswerType": "Entity",
                "WikidataQid": "Q132893",
                "WikidataLabel": "Dallas Mavericks",
                "WikipediaURL": "https://en.wikipedia.org/wiki/Dallas_Mavericks"
            },
            {
                "AnswerType": "Entity",
                "WikidataQid": "Q180950",
                "WikidataLabel": "Oklahoma City Thunder",
                "WikipediaURL": "https://en.wikipedia.org/wiki/Oklahoma_City_Thunder"
            }
        ],
        "Data source": "ComplexWebQuestions (NAACL 2018)",
        "Question creation date": "2018-06-01",
        "Data set": "train"
    },
    {
        "Id": 198,
        "Question": "when did ray bradbury get the doctor honoris causa degree",
        "Temporal signal": [
            "No signal"
        ],
        "Temporal question type": [
            "Temp.Ans"
        ],
        "Answer": [
            {
                "AnswerType": "Value",
                "AnswerArgument": "2003-01-01T00:00:00Z"
            },
            {
                "AnswerType": "Value",
                "AnswerArgument": "2005-01-01T00:00:00Z"
            },
            {
                "AnswerType": "Value",
                "AnswerArgument": "2009-01-01T00:00:00Z"
            }
        ],
        "Data source": "LC-QuAD 2.0 (ISWC 2019)",
        "Question creation date": "2019-01-23",
        "Data set": "train"
    },
    {
        "Id": 199,
        "Question": "what was the last meal of jesus christ",
        "Temporal signal": [
            "ORDINAL"
        ],
        "Temporal question type": [
            "Ordinal"
        ],
        "Answer": [
            {
                "AnswerType": "Entity",
                "WikidataQid": "Q282",
                "WikidataLabel": "wine",
                "WikipediaURL": "https://en.wikipedia.org/wiki/Wine"
            },
            {
                "AnswerType": "Entity",
                "WikidataQid": "Q41354",
                "WikidataLabel": "vinegar",
                "WikipediaURL": "https://en.wikipedia.org/wiki/Vinegar"
            },
            {
                "AnswerType": "Entity",
                "WikidataQid": "Q7802",
                "WikidataLabel": "bread",
                "WikipediaURL": "https://en.wikipedia.org/wiki/Bread"
            }
        ],
        "Data source": "LC-QuAD 2.0 (ISWC 2019)",
        "Question creation date": "2019-01-23",
        "Data set": "train"
    },
    {
        "Id": 200,
        "Question": "what award was top gun nominated for in the 59th academy awards",
        "Temporal signal": [
            "ORDINAL"
        ],
        "Temporal question type": [
            "Ordinal"
        ],
        "Answer": [
            {
                "AnswerType": "Entity",
                "WikidataQid": "Q281939",
                "WikidataLabel": "Academy Award for Best Film Editing",
                "WikipediaURL": "https://en.wikipedia.org/wiki/Academy_Award_for_Best_Film_Editing"
            },
            {
                "AnswerType": "Entity",
                "WikidataQid": "Q488645",
                "WikidataLabel": "Academy Award for Best Sound Editing",
                "WikipediaURL": "https://en.wikipedia.org/wiki/Academy_Award_for_Best_Sound_Editing"
            },
            {
                "AnswerType": "Entity",
                "WikidataQid": "Q830079",
                "WikidataLabel": "Academy Award for Best Sound Mixing",
                "WikipediaURL": "https://en.wikipedia.org/wiki/Academy_Award_for_Best_Sound_Mixing"
            }
        ],
        "Data source": "LC-QuAD 2.0 (ISWC 2019)",
        "Question creation date": "2019-01-23",
        "Data set": "train"
    },
    {
        "Id": 201,
        "Question": "what democratic was a presidential candidate in 1952",
        "Temporal signal": [
            "OVERLAP"
        ],
        "Temporal question type": [
            "Explicit"
        ],
        "Answer": [
            {
                "AnswerType": "Entity",
                "WikidataQid": "Q311719",
                "WikidataLabel": "Adlai Stevenson II",
                "WikipediaURL": "https://en.wikipedia.org/wiki/adlai_stevenson_ii"
            }
        ],
        "Data source": "ComQA (NAACL 2019)",
        "Question creation date": "2019-06-03",
        "Data set": "train"
    },
    {
        "Id": 202,
        "Question": "what is nominated for of john william strutt, 3rd baron rayleigh that is point in time is 1903-1-1",
        "Temporal signal": [
            "OVERLAP",
            "ORDINAL"
        ],
        "Temporal question type": [
            "Explicit",
            "Ordinal"
        ],
        "Answer": [
            {
                "AnswerType": "Entity",
                "WikidataQid": "Q38104",
                "WikidataLabel": "Nobel Prize in Physics",
                "WikipediaURL": "https://en.wikipedia.org/wiki/Nobel_Prize_in_Physics"
            }
        ],
        "Data source": "LC-QuAD 2.0 (ISWC 2019)",
        "Question creation date": "2019-01-23",
        "Data set": "train"
    },
    {
        "Id": 203,
        "Question": "what is the point in time for samuel beckett has nominated for as nobel prize in literature",
        "Temporal signal": [
            "No signal"
        ],
        "Temporal question type": [
            "Temp.Ans"
        ],
        "Answer": [
            {
                "AnswerType": "Value",
                "AnswerArgument": "1957-01-01T00:00:00Z"
            },
            {
                "AnswerType": "Value",
                "AnswerArgument": "1963-01-01T00:00:00Z"
            },
            {
                "AnswerType": "Value",
                "AnswerArgument": "1964-01-01T00:00:00Z"
            },
            {
                "AnswerType": "Value",
                "AnswerArgument": "1965-01-01T00:00:00Z"
            }
        ],
        "Data source": "LC-QuAD 2.0 (ISWC 2019)",
        "Question creation date": "2019-01-23",
        "Data set": "train"
    },
    {
        "Id": 204,
        "Question": "when was martin heidegger nominated for a nobel prize in literature",
        "Temporal signal": [
            "No signal"
        ],
        "Temporal question type": [
            "Temp.Ans"
        ],
        "Answer": [
            {
                "AnswerType": "Value",
                "AnswerArgument": "1959-01-01T00:00:00Z"
            },
            {
                "AnswerType": "Value",
                "AnswerArgument": "1960-01-01T00:00:00Z"
            }
        ],
        "Data source": "LC-QuAD 2.0 (ISWC 2019)",
        "Question creation date": "2019-01-23",
        "Data set": "train"
    },
    {
        "Id": 205,
        "Question": "what is trey songz first top songs",
        "Temporal signal": [
            "ORDINAL"
        ],
        "Temporal question type": [
            "Ordinal"
        ],
        "Answer": [
            {
                "AnswerType": "Entity",
                "WikidataQid": "Q3773669",
                "WikidataLabel": "Gotta Make It",
                "WikipediaURL": "https://en.wikipedia.org/wiki/gotta_make_it"
            }
        ],
        "Data source": "ComQA (NAACL 2019)",
        "Question creation date": "2019-06-03",
        "Data set": "train"
    },
    {
        "Id": 206,
        "Question": "what did jean racine become a member of on 1672-12-5",
        "Temporal signal": [
            "START"
        ],
        "Temporal question type": [
            "Explicit"
        ],
        "Answer": [
            {
                "AnswerType": "Entity",
                "WikidataQid": "Q161806",
                "WikidataLabel": "Académie Française",
                "WikipediaURL": "https://en.wikipedia.org/wiki/Acad%C3%A9mie_fran%C3%A7aise"
            }
        ],
        "Data source": "LC-QuAD 2.0 (ISWC 2019)",
        "Question creation date": "2019-01-23",
        "Data set": "train"
    },
    {
        "Id": 207,
        "Question": "what was edith head statement received as academy award for best costume design, black-and-white",
        "Temporal signal": [
            "OVERLAP"
        ],
        "Temporal question type": [
            "Implicit"
        ],
        "Answer": [
            {
                "AnswerType": "Entity",
                "WikidataQid": "Q516479",
                "WikidataLabel": "26th Academy Awards",
                "WikipediaURL": "https://en.wikipedia.org/wiki/26th_Academy_Awards"
            },
            {
                "AnswerType": "Entity",
                "WikidataQid": "Q521644",
                "WikidataLabel": "22nd Academy Awards",
                "WikipediaURL": "https://en.wikipedia.org/wiki/22nd_Academy_Awards"
            },
            {
                "AnswerType": "Entity",
                "WikidataQid": "Q917071",
                "WikidataLabel": "33rd Academy Awards",
                "WikipediaURL": "https://en.wikipedia.org/wiki/33rd_Academy_Awards"
            },
            {
                "AnswerType": "Entity",
                "WikidataQid": "Q917076",
                "WikidataLabel": "23rd Academy Awards",
                "WikipediaURL": "https://en.wikipedia.org/wiki/23rd_Academy_Awards"
            }
        ],
        "Data source": "LC-QuAD 2.0 (ISWC 2019)",
        "Question creation date": "2019-01-23",
        "Data set": "train"
    },
    {
        "Id": 208,
        "Question": "what is residence of don bluth that has start time of 1940-0-0",
        "Temporal signal": [
            "START"
        ],
        "Temporal question type": [
            "Explicit"
        ],
        "Answer": [
            {
                "AnswerType": "Entity",
                "WikidataQid": "Q482941",
                "WikidataLabel": "Payson",
                "WikipediaURL": "https://en.wikipedia.org/wiki/Payson,_Utah"
            }
        ],
        "Data source": "LC-QuAD 2.0 (ISWC 2019)",
        "Question creation date": "2019-01-23",
        "Data set": "train"
    },
    {
        "Id": 209,
        "Question": "what is first air channel of part of series of an adventure in make believe",
        "Temporal signal": [
            "ORDINAL"
        ],
        "Temporal question type": [
            "Ordinal"
        ],
        "Answer": [
            {
                "AnswerType": "Entity",
                "WikidataQid": "Q215616",
                "WikidataLabel": "PBS",
                "WikipediaURL": "https://en.wikipedia.org/wiki/PBS"
            }
        ],
        "Data source": "LC-QuAD 2.0 (ISWC 2019)",
        "Question creation date": "2019-01-23",
        "Data set": "train"
    },
    {
        "Id": 210,
        "Question": "what happened to albert einstrins first wife",
        "Temporal signal": [
            "ORDINAL"
        ],
        "Temporal question type": [
            "Ordinal"
        ],
        "Answer": [
            {
                "AnswerType": "Entity",
                "WikidataQid": "Q93190",
                "WikidataLabel": "divorce",
                "WikipediaURL": "https://en.wikipedia.org/wiki/divorce"
            }
        ],
        "Data source": "ComQA (NAACL 2019)",
        "Question creation date": "2019-06-03",
        "Data set": "train"
    },
    {
        "Id": 211,
        "Question": "who was the chairperson of harvard university in 2007",
        "Temporal signal": [
            "START"
        ],
        "Temporal question type": [
            "Explicit"
        ],
        "Answer": [
            {
                "AnswerType": "Entity",
                "WikidataQid": "Q49128",
                "WikidataLabel": "Drew Gilpin Faust",
                "WikipediaURL": "https://en.wikipedia.org/wiki/Drew_Gilpin_Faust"
            }
        ],
        "Data source": "LC-QuAD 2.0 (ISWC 2019)",
        "Question creation date": "2019-01-23",
        "Data set": "train"
    },
    {
        "Id": 212,
        "Question": "for what sports team that was founded on 16 december 1899 did kaka play in 2009",
        "Temporal signal": [
            "OVERLAP"
        ],
        "Temporal question type": [
            "Explicit"
        ],
        "Answer": [
            {
                "AnswerType": "Entity",
                "WikidataQid": "Q1543",
                "WikidataLabel": "Associazione Calcio Milan",
                "WikipediaURL": "https://en.wikipedia.org/wiki/A.C._Milan"
            },
            {
                "AnswerType": "Entity",
                "WikidataQid": "Q83459",
                "WikidataLabel": "Brazil national football team",
                "WikipediaURL": "https://en.wikipedia.org/wiki/Brazil_national_football_team"
            },
            {
                "AnswerType": "Entity",
                "WikidataQid": "Q8682",
                "WikidataLabel": "Real Madrid CF",
                "WikipediaURL": "https://en.wikipedia.org/wiki/Real_Madrid_CF"
            }
        ],
        "Data source": "ComplexWebQuestions (NAACL 2018)",
        "Question creation date": "2018-06-01",
        "Data set": "train"
    },
    {
        "Id": 213,
        "Question": "what is educated at of elsie clews parsons that is end time is 1899",
        "Temporal signal": [
            "FINISH"
        ],
        "Temporal question type": [
            "Explicit"
        ],
        "Answer": [
            {
                "AnswerType": "Entity",
                "WikidataQid": "Q167733",
                "WikidataLabel": "Barnard College",
                "WikipediaURL": "https://en.wikipedia.org/wiki/Barnard_College"
            }
        ],
        "Data source": "LC-QuAD 2.0 (ISWC 2019)",
        "Question creation date": "2019-01-23",
        "Data set": "train"
    },
    {
        "Id": 214,
        "Question": "what was namibia's population in 1986",
        "Temporal signal": [
            "OVERLAP"
        ],
        "Temporal question type": [
            "Explicit"
        ],
        "Answer": [
            {
                "AnswerType": "Value",
                "AnswerArgument": "1194769"
            }
        ],
        "Data source": "LC-QuAD 2.0 (ISWC 2019)",
        "Question creation date": "2019-01-23",
        "Data set": "train"
    },
    {
        "Id": 215,
        "Question": "what is electoral district and represents of john key has member of as 51st new zealand parliament",
        "Temporal signal": [
            "ORDINAL"
        ],
        "Temporal question type": [
            "Ordinal"
        ],
        "Answer": [
            {
                "AnswerType": "Entity",
                "WikidataQid": "Q5704055",
                "WikidataLabel": "Helensville",
                "WikipediaURL": "https://en.wikipedia.org/wiki/Helensville_(New_Zealand_electorate)"
            }
        ],
        "Data source": "LC-QuAD 2.0 (ISWC 2019)",
        "Question creation date": "2019-01-23",
        "Data set": "train"
    },
    {
        "Id": 216,
        "Question": "what year did spudd webb won the dunk contest",
        "Temporal signal": [
            "No signal"
        ],
        "Temporal question type": [
            "Temp.Ans"
        ],
        "Answer": [
            {
                "AnswerType": "Entity",
                "WikidataQid": "Q2069819",
                "WikidataLabel": "1985–86 NBA season",
                "WikipediaURL": "https://en.wikipedia.org/wiki/1985%E2%80%9386_NBA_season"
            }
        ],
        "Data source": "WebQuestions (EMNLP 2013)",
        "Question creation date": "2013-10-18",
        "Data set": "train"
    },
    {
        "Id": 217,
        "Question": "who was the president of the government of costa rica in 2012",
        "Temporal signal": [
            "OVERLAP"
        ],
        "Temporal question type": [
            "Explicit"
        ],
        "Answer": [
            {
                "AnswerType": "Entity",
                "WikidataQid": "Q57321",
                "WikidataLabel": "Laura Chinchilla",
                "WikipediaURL": "https://en.wikipedia.org/wiki/Laura_Chinchilla"
            }
        ],
        "Data source": "ComplexWebQuestions (NAACL 2018)",
        "Question creation date": "2018-06-01",
        "Data set": "train"
    },
    {
        "Id": 218,
        "Question": "when did homer the greek poet die",
        "Temporal signal": [
            "No signal"
        ],
        "Temporal question type": [
            "Temp.Ans"
        ],
        "Answer": [
            {
                "AnswerType": "Value",
                "AnswerArgument": "-0800-01-01T00:00:00Z"
            }
        ],
        "Data source": "ComQA (NAACL 2019)",
        "Question creation date": "2019-06-03",
        "Data set": "train"
    },
    {
        "Id": 219,
        "Question": "what is position held of peter fraser that is replaced by is walter nash",
        "Temporal signal": [
            "BEFORE"
        ],
        "Temporal question type": [
            "Implicit"
        ],
        "Answer": [
            {
                "AnswerType": "Entity",
                "WikidataQid": "Q6508547",
                "WikidataLabel": "Leader of the Opposition",
                "WikipediaURL": "https://en.wikipedia.org/wiki/Leader_of_the_Opposition_(New_Zealand)"
            }
        ],
        "Data source": "LC-QuAD 2.0 (ISWC 2019)",
        "Question creation date": "2019-01-23",
        "Data set": "train"
    },
    {
        "Id": 220,
        "Question": "what year was zhejiang absorbed into the ming dynasty",
        "Temporal signal": [
            "No signal"
        ],
        "Temporal question type": [
            "Temp.Ans"
        ],
        "Answer": [
            {
                "AnswerType": "Value",
                "AnswerArgument": "1368-01-01T00:00:00Z"
            }
        ],
        "Data source": "LC-QuAD 2.0 (ISWC 2019)",
        "Question creation date": "2019-01-23",
        "Data set": "train"
    },
    {
        "Id": 221,
        "Question": "who was nebraska's first heisman trophy winner",
        "Temporal signal": [
            "ORDINAL"
        ],
        "Temporal question type": [
            "Ordinal"
        ],
        "Answer": [
            {
                "AnswerType": "Entity",
                "WikidataQid": "Q6267603",
                "WikidataLabel": "Johnny Rodgers",
                "WikipediaURL": "https://en.wikipedia.org/wiki/johnny_rodgers"
            }
        ],
        "Data source": "ComQA (NAACL 2019)",
        "Question creation date": "2019-06-03",
        "Data set": "train"
    },
    {
        "Id": 222,
        "Question": "what is nominated for of pulp fiction that is point in time is 1994-0-0",
        "Temporal signal": [
            "OVERLAP"
        ],
        "Temporal question type": [
            "Explicit"
        ],
        "Answer": [
            {
                "AnswerType": "Entity",
                "WikidataQid": "Q102427",
                "WikidataLabel": "Academy Award for Best Picture",
                "WikipediaURL": "https://en.wikipedia.org/wiki/Academy_Award_for_Best_Picture"
            },
            {
                "AnswerType": "Entity",
                "WikidataQid": "Q103360",
                "WikidataLabel": "Academy Award for Best Director",
                "WikipediaURL": "https://en.wikipedia.org/wiki/Academy_Award_for_Best_Director"
            },
            {
                "AnswerType": "Entity",
                "WikidataQid": "Q103916",
                "WikidataLabel": "Academy Award for Best Actor",
                "WikipediaURL": "https://en.wikipedia.org/wiki/Academy_Award_for_Best_Actor"
            },
            {
                "AnswerType": "Entity",
                "WikidataQid": "Q1315008",
                "WikidataLabel": "National Society of Film Critics Award for Best Director",
                "WikipediaURL": "https://en.wikipedia.org/wiki/National_Society_of_Film_Critics_Award_for_Best_Director"
            },
            {
                "AnswerType": "Entity",
                "WikidataQid": "Q165313",
                "WikidataLabel": "National Society of Film Critics Award for Best Supporting Actor",
                "WikipediaURL": "https://en.wikipedia.org/wiki/National_Society_of_Film_Critics_Award_for_Best_Supporting_Actor"
            },
            {
                "AnswerType": "Entity",
                "WikidataQid": "Q281939",
                "WikidataLabel": "Academy Award for Best Film Editing",
                "WikipediaURL": "https://en.wikipedia.org/wiki/Academy_Award_for_Best_Film_Editing"
            },
            {
                "AnswerType": "Entity",
                "WikidataQid": "Q41417",
                "WikidataLabel": "Academy Award for Best Writing, Original Screenplay",
                "WikipediaURL": "https://en.wikipedia.org/wiki/Academy_Award_for_Best_Original_Screenplay"
            },
            {
                "AnswerType": "Entity",
                "WikidataQid": "Q5280675",
                "WikidataLabel": "Directors Guild of America Award for Outstanding Directing – Feature Film",
                "WikipediaURL": "https://en.wikipedia.org/wiki/Directors_Guild_of_America_Award_for_Outstanding_Directing_%E2%80%93_Feature_Film"
            },
            {
                "AnswerType": "Entity",
                "WikidataQid": "Q593098",
                "WikidataLabel": "Golden Globe Award for Best Actor – Motion Picture Drama",
                "WikipediaURL": "https://en.wikipedia.org/wiki/Golden_Globe_Award_for_Best_Actor_%E2%80%93_Motion_Picture_Drama"
            },
            {
                "AnswerType": "Entity",
                "WikidataQid": "Q6978541",
                "WikidataLabel": "National Society of Film Critics Award for Best Screenplay",
                "WikipediaURL": "https://en.wikipedia.org/wiki/National_Society_of_Film_Critics_Award_for_Best_Screenplay"
            },
            {
                "AnswerType": "Entity",
                "WikidataQid": "Q849124",
                "WikidataLabel": "Golden Globe Award for Best Screenplay",
                "WikipediaURL": "https://en.wikipedia.org/wiki/Golden_Globe_Award_for_Best_Screenplay"
            }
        ],
        "Data source": "LC-QuAD 2.0 (ISWC 2019)",
        "Question creation date": "2019-01-23",
        "Data set": "train"
    },
    {
        "Id": 223,
        "Question": "what person was the mayor of atlanta starting in 2002",
        "Temporal signal": [
            "START"
        ],
        "Temporal question type": [
            "Explicit"
        ],
        "Answer": [
            {
                "AnswerType": "Entity",
                "WikidataQid": "Q529446",
                "WikidataLabel": "Shirley Franklin",
                "WikipediaURL": "https://en.wikipedia.org/wiki/Shirley_Franklin"
            }
        ],
        "Data source": "LC-QuAD 2.0 (ISWC 2019)",
        "Question creation date": "2019-01-23",
        "Data set": "train"
    },
    {
        "Id": 224,
        "Question": "who is the first african american senator",
        "Temporal signal": [
            "ORDINAL"
        ],
        "Temporal question type": [
            "Ordinal"
        ],
        "Answer": [
            {
                "AnswerType": "Entity",
                "WikidataQid": "Q719200",
                "WikidataLabel": "Hiram Rhodes Revels",
                "WikipediaURL": "https://en.wikipedia.org/wiki/hiram_rhodes_revels"
            }
        ],
        "Data source": "ComQA (NAACL 2019)",
        "Question creation date": "2019-06-03",
        "Data set": "train"
    },
    {
        "Id": 225,
        "Question": "what did harry s truman work before he was president",
        "Temporal signal": [
            "BEFORE"
        ],
        "Temporal question type": [
            "Implicit"
        ],
        "Answer": [
            {
                "AnswerType": "Entity",
                "WikidataQid": "Q13217683",
                "WikidataLabel": "United States senator",
                "WikipediaURL": "https://en.wikipedia.org/wiki/united_states_senator"
            },
            {
                "AnswerType": "Entity",
                "WikidataQid": "Q17305512",
                "WikidataLabel": "haberdasher",
                "WikipediaURL": "https://en.wikipedia.org/wiki/haberdasher"
            }
        ],
        "Data source": "ComQA (NAACL 2019)",
        "Question creation date": "2019-06-03",
        "Data set": "train"
    },
    {
        "Id": 226,
        "Question": "who became the editor of glamour in 1998",
        "Temporal signal": [
            "START"
        ],
        "Temporal question type": [
            "Explicit"
        ],
        "Answer": [
            {
                "AnswerType": "Entity",
                "WikidataQid": "Q4942343",
                "WikidataLabel": "Bonnie Fuller",
                "WikipediaURL": "https://en.wikipedia.org/wiki/Bonnie_Fuller"
            }
        ],
        "Data source": "LC-QuAD 2.0 (ISWC 2019)",
        "Question creation date": "2019-01-23",
        "Data set": "train"
    },
    {
        "Id": 227,
        "Question": "what films were nominated for best picture of 2009",
        "Temporal signal": [
            "OVERLAP"
        ],
        "Temporal question type": [
            "Explicit"
        ],
        "Answer": [
            {
                "AnswerType": "Entity",
                "WikidataQid": "Q125076",
                "WikidataLabel": "Slumdog Millionaire",
                "WikipediaURL": "https://en.wikipedia.org/wiki/slumdog_millionaire"
            },
            {
                "AnswerType": "Entity",
                "WikidataQid": "Q159063",
                "WikidataLabel": "The Reader",
                "WikipediaURL": "https://en.wikipedia.org/wiki/the_reader_(2008_film)"
            },
            {
                "AnswerType": "Entity",
                "WikidataQid": "Q183239",
                "WikidataLabel": "The Curious Case of Benjamin Button",
                "WikipediaURL": "https://en.wikipedia.org/wiki/the_curious_case_of_benjamin_button_(film)"
            },
            {
                "AnswerType": "Entity",
                "WikidataQid": "Q201687",
                "WikidataLabel": "Milk",
                "WikipediaURL": "https://en.wikipedia.org/wiki/milk_(film)"
            },
            {
                "AnswerType": "Entity",
                "WikidataQid": "Q691672",
                "WikidataLabel": "Frost/Nixon",
                "WikipediaURL": "https://en.wikipedia.org/wiki/frost/nixon_(film)"
            }
        ],
        "Data source": "ComQA (NAACL 2019)",
        "Question creation date": "2019-06-03",
        "Data set": "train"
    },
    {
        "Id": 228,
        "Question": "what was burt lancaster nominated for in 1953",
        "Temporal signal": [
            "OVERLAP"
        ],
        "Temporal question type": [
            "Explicit"
        ],
        "Answer": [
            {
                "AnswerType": "Entity",
                "WikidataQid": "Q103916",
                "WikidataLabel": "Academy Award for Best Actor",
                "WikipediaURL": "https://en.wikipedia.org/wiki/Academy_Award_for_Best_Actor"
            }
        ],
        "Data source": "LC-QuAD 2.0 (ISWC 2019)",
        "Question creation date": "2019-01-23",
        "Data set": "train"
    },
    {
        "Id": 229,
        "Question": "what award did david geffen receive in the year 1990",
        "Temporal signal": [
            "OVERLAP"
        ],
        "Temporal question type": [
            "Explicit"
        ],
        "Answer": [
            {
                "AnswerType": "Entity",
                "WikidataQid": "Q3019369",
                "WikidataLabel": "Daytime Emmy Award for Outstanding Children's Animated Program",
                "WikipediaURL": "https://en.wikipedia.org/wiki/Daytime_Emmy_Award_for_Outstanding_Children%27s_Animated_Program"
            }
        ],
        "Data source": "LC-QuAD 2.0 (ISWC 2019)",
        "Question creation date": "2019-01-23",
        "Data set": "train"
    },
    {
        "Id": 230,
        "Question": "which person is the current leader of the nation where kef governorate is located",
        "Temporal signal": [
            "No signal"
        ],
        "Temporal question type": [
            "Explicit"
        ],
        "Answer": [
            {
                "AnswerType": "Entity",
                "WikidataQid": "Q88485687",
                "WikidataLabel": "Hichem Mechichi",
                "WikipediaURL": "https://en.wikipedia.org/wiki/Hichem_Mechichi"
            }
        ],
        "Data source": "ComplexWebQuestions (NAACL 2018)",
        "Question creation date": "2018-06-01",
        "Data set": "train"
    },
    {
        "Id": 231,
        "Question": "what is the population of liberia country in 2008",
        "Temporal signal": [
            "OVERLAP"
        ],
        "Temporal question type": [
            "Explicit"
        ],
        "Answer": [
            {
                "AnswerType": "Value",
                "AnswerArgument": "3673000"
            }
        ],
        "Data source": "ComQA (NAACL 2019)",
        "Question creation date": "2019-06-03",
        "Data set": "train"
    },
    {
        "Id": 232,
        "Question": "when did j.r.r. tolkien acquire the hugo award for best dramatic presentation",
        "Temporal signal": [
            "No signal"
        ],
        "Temporal question type": [
            "Temp.Ans"
        ],
        "Answer": [
            {
                "AnswerType": "Entity",
                "WikidataQid": "Q116854",
                "WikidataLabel": "Philippa Boyens",
                "WikipediaURL": "https://en.wikipedia.org/wiki/Philippa_Boyens"
            },
            {
                "AnswerType": "Entity",
                "WikidataQid": "Q116861",
                "WikidataLabel": "Fran Walsh",
                "WikipediaURL": "https://en.wikipedia.org/wiki/Fran_Walsh"
            },
            {
                "AnswerType": "Entity",
                "WikidataQid": "Q4465",
                "WikidataLabel": "Peter Jackson",
                "WikipediaURL": "https://en.wikipedia.org/wiki/Peter_Jackson"
            },
            {
                "AnswerType": "Entity",
                "WikidataQid": "Q531599",
                "WikidataLabel": "Harvey Weinstein",
                "WikipediaURL": "https://en.wikipedia.org/wiki/Harvey_Weinstein"
            },
            {
                "AnswerType": "Entity",
                "WikidataQid": "Q808917",
                "WikidataLabel": "Barrie M. Osborne",
                "WikipediaURL": "https://en.wikipedia.org/wiki/Barrie_M._Osborne"
            },
            {
                "AnswerType": "Entity",
                "WikidataQid": "Q888311",
                "WikidataLabel": "Bob Weinstein",
                "WikipediaURL": "https://en.wikipedia.org/wiki/Bob_Weinstein"
            },
            {
                "AnswerType": "Value",
                "AnswerArgument": "2002-01-01T00:00:00Z"
            }
        ],
        "Data source": "LC-QuAD 2.0 (ISWC 2019)",
        "Question creation date": "2019-01-23",
        "Data set": "train"
    },
    {
        "Id": 233,
        "Question": "what awards did jerry herman receive while playing the lead in lillian gish",
        "Temporal signal": [
            "OVERLAP"
        ],
        "Temporal question type": [
            "Implicit"
        ],
        "Answer": [
            {
                "AnswerType": "Entity",
                "WikidataQid": "Q1738793",
                "WikidataLabel": "Kennedy Center Honors",
                "WikipediaURL": "https://en.wikipedia.org/wiki/Kennedy_Center_Honors"
            }
        ],
        "Data source": "LC-QuAD 2.0 (ISWC 2019)",
        "Question creation date": "2019-01-23",
        "Data set": "train"
    },
    {
        "Id": 234,
        "Question": "when did thomas jeffersons kids die",
        "Temporal signal": [
            "No signal"
        ],
        "Temporal question type": [
            "Temp.Ans"
        ],
        "Answer": [
            {
                "AnswerType": "Value",
                "AnswerArgument": "1775-09-01T00:00:00Z"
            },
            {
                "AnswerType": "Value",
                "AnswerArgument": "1777-06-14T00:00:00Z"
            },
            {
                "AnswerType": "Value",
                "AnswerArgument": "1781-04-15T00:00:00Z"
            },
            {
                "AnswerType": "Value",
                "AnswerArgument": "1804-04-17T00:00:00Z"
            },
            {
                "AnswerType": "Value",
                "AnswerArgument": "1836-10-10T00:00:00Z"
            },
            {
                "AnswerType": "Value",
                "AnswerArgument": "1856-01-03T00:00:00Z"
            },
            {
                "AnswerType": "Value",
                "AnswerArgument": "1863-01-01T00:00:00Z"
            },
            {
                "AnswerType": "Value",
                "AnswerArgument": "1877-11-28T00:00:00Z"
            }
        ],
        "Data source": "ComQA (NAACL 2019)",
        "Question creation date": "2019-06-03",
        "Data set": "train"
    },
    {
        "Id": 235,
        "Question": "what is follows and followed by of berengar i of italy has noble title as monarch of italy",
        "Temporal signal": [
            "AFTER"
        ],
        "Temporal question type": [
            "Implicit"
        ],
        "Answer": [
            {
                "AnswerType": "Entity",
                "WikidataQid": "Q150712",
                "WikidataLabel": "Charles the Fat",
                "WikipediaURL": "https://en.wikipedia.org/wiki/Charles_the_Fat"
            },
            {
                "AnswerType": "Entity",
                "WikidataQid": "Q154936",
                "WikidataLabel": "Arnulf of Carinthia",
                "WikipediaURL": "https://en.wikipedia.org/wiki/Arnulf_of_Carinthia"
            },
            {
                "AnswerType": "Entity",
                "WikidataQid": "Q309930",
                "WikidataLabel": "Guy III of Spoleto",
                "WikipediaURL": "https://en.wikipedia.org/wiki/Guy_III_of_Spoleto"
            },
            {
                "AnswerType": "Entity",
                "WikidataQid": "Q310435",
                "WikidataLabel": "Louis the Blind",
                "WikipediaURL": "https://en.wikipedia.org/wiki/Louis_the_Blind"
            },
            {
                "AnswerType": "Entity",
                "WikidataQid": "Q442257",
                "WikidataLabel": "Rudolph II of Burgundy",
                "WikipediaURL": "https://en.wikipedia.org/wiki/Rudolph_II_of_Burgundy"
            }
        ],
        "Data source": "LC-QuAD 2.0 (ISWC 2019)",
        "Question creation date": "2019-01-23",
        "Data set": "train"
    },
    {
        "Id": 236,
        "Question": "in 2011, what was the population of the state of maharashtra located in india",
        "Temporal signal": [
            "OVERLAP"
        ],
        "Temporal question type": [
            "Explicit"
        ],
        "Answer": [
            {
                "AnswerType": "Value",
                "AnswerArgument": "112372972"
            },
            {
                "AnswerType": "Value",
                "AnswerArgument": "112374333"
            }
        ],
        "Data source": "LC-QuAD 2.0 (ISWC 2019)",
        "Question creation date": "2019-01-23",
        "Data set": "train"
    },
    {
        "Id": 237,
        "Question": "what is nominated for of jonathan larson that is point in time is 2002-0-0",
        "Temporal signal": [
            "OVERLAP"
        ],
        "Temporal question type": [
            "Explicit"
        ],
        "Answer": [
            {
                "AnswerType": "Entity",
                "WikidataQid": "Q5305705",
                "WikidataLabel": "Drama Desk Award for Outstanding Book of a Musical",
                "WikipediaURL": "https://en.wikipedia.org/wiki/Drama_Desk_Award_for_Outstanding_Book_of_a_Musical"
            },
            {
                "AnswerType": "Entity",
                "WikidataQid": "Q5305716",
                "WikidataLabel": "Drama Desk Award for Outstanding Lyrics",
                "WikipediaURL": "https://en.wikipedia.org/wiki/Drama_Desk_Award_for_Outstanding_Lyrics"
            }
        ],
        "Data source": "LC-QuAD 2.0 (ISWC 2019)",
        "Question creation date": "2019-01-23",
        "Data set": "train"
    },
    {
        "Id": 238,
        "Question": "which year ticket to ride win a meeples' choice award",
        "Temporal signal": [
            "No signal"
        ],
        "Temporal question type": [
            "Temp.Ans"
        ],
        "Answer": [
            {
                "AnswerType": "Value",
                "AnswerArgument": "2004-01-01T00:00:00Z"
            }
        ],
        "Data source": "LC-QuAD 2.0 (ISWC 2019)",
        "Question creation date": "2019-01-23",
        "Data set": "train"
    },
    {
        "Id": 239,
        "Question": "who won the 2009 afl premiership",
        "Temporal signal": [
            "No signal"
        ],
        "Temporal question type": [
            "Explicit"
        ],
        "Answer": [
            {
                "AnswerType": "Entity",
                "WikidataQid": "Q958369",
                "WikidataLabel": "Geelong Football Club",
                "WikipediaURL": "https://en.wikipedia.org/wiki/geelong_football_club"
            }
        ],
        "Data source": "ComQA (NAACL 2019)",
        "Question creation date": "2019-06-03",
        "Data set": "train"
    },
    {
        "Id": 240,
        "Question": "what is point in time and prize money of theodor mommsen has award received as nobel prize in literature",
        "Temporal signal": [
            "No signal"
        ],
        "Temporal question type": [
            "Temp.Ans"
        ],
        "Answer": [
            {
                "AnswerType": "Value",
                "AnswerArgument": "141847"
            },
            {
                "AnswerType": "Value",
                "AnswerArgument": "1902-01-01T00:00:00Z"
            }
        ],
        "Data source": "LC-QuAD 2.0 (ISWC 2019)",
        "Question creation date": "2019-01-23",
        "Data set": "train"
    },
    {
        "Id": 241,
        "Question": "name the president of the country whose main spoken language was brahui in 1980",
        "Temporal signal": [
            "OVERLAP"
        ],
        "Temporal question type": [
            "Explicit"
        ],
        "Answer": [
            {
                "AnswerType": "Entity",
                "WikidataQid": "Q200499",
                "WikidataLabel": "Muhammad Zia-ul-Haq",
                "WikipediaURL": "https://en.wikipedia.org/wiki/Muhammad_Zia-ul-Haq"
            }
        ],
        "Data source": "ComplexWebQuestions (NAACL 2018)",
        "Question creation date": "2018-06-01",
        "Data set": "train"
    },
    {
        "Id": 242,
        "Question": "who discovered the first chocolate bars",
        "Temporal signal": [
            "ORDINAL"
        ],
        "Temporal question type": [
            "Ordinal"
        ],
        "Answer": [
            {
                "AnswerType": "Entity",
                "WikidataQid": "Q6283268",
                "WikidataLabel": "Joseph Fry",
                "WikipediaURL": "https://en.wikipedia.org/wiki/joseph_fry_(type-founder)"
            }
        ],
        "Data source": "ComQA (NAACL 2019)",
        "Question creation date": "2019-06-03",
        "Data set": "train"
    },
    {
        "Id": 243,
        "Question": "who declared brazil's independence in 1822",
        "Temporal signal": [
            "OVERLAP"
        ],
        "Temporal question type": [
            "Explicit"
        ],
        "Answer": [
            {
                "AnswerType": "Entity",
                "WikidataQid": "Q939",
                "WikidataLabel": "Pedro I",
                "WikipediaURL": "https://en.wikipedia.org/wiki/pedro_i_of_brazil"
            }
        ],
        "Data source": "ComQA (NAACL 2019)",
        "Question creation date": "2019-06-03",
        "Data set": "train"
    },
    {
        "Id": 244,
        "Question": "what is the name of muhammad the prophet's first wife",
        "Temporal signal": [
            "ORDINAL"
        ],
        "Temporal question type": [
            "Ordinal"
        ],
        "Answer": [
            {
                "AnswerType": "Entity",
                "WikidataQid": "Q42034",
                "WikidataLabel": "Tu pista madfe",
                "WikipediaURL": "https://en.wikipedia.org/wiki/khadija_bint_khuwaylid"
            }
        ],
        "Data source": "ComQA (NAACL 2019)",
        "Question creation date": "2019-06-03",
        "Data set": "train"
    },
    {
        "Id": 245,
        "Question": "which is the religious text that follows the exodus",
        "Temporal signal": [
            "AFTER"
        ],
        "Temporal question type": [
            "Implicit"
        ],
        "Answer": [
            {
                "AnswerType": "Entity",
                "WikidataQid": "Q9184",
                "WikidataLabel": "Book of Genesis",
                "WikipediaURL": "https://en.wikipedia.org/wiki/Book_of_Genesis"
            }
        ],
        "Data source": "LC-QuAD 2.0 (ISWC 2019)",
        "Question creation date": "2019-01-23",
        "Data set": "train"
    },
    {
        "Id": 246,
        "Question": "when did rihanna start sing",
        "Temporal signal": [
            "No signal"
        ],
        "Temporal question type": [
            "Temp.Ans"
        ],
        "Answer": [
            {
                "AnswerType": "Value",
                "AnswerArgument": "17"
            },
            {
                "AnswerType": "Value",
                "AnswerArgument": "1988-02-20T00:00:00Z"
            }
        ],
        "Data source": "ComQA (NAACL 2019)",
        "Question creation date": "2019-06-03",
        "Data set": "train"
    },
    {
        "Id": 247,
        "Question": "who gave the mayor of mediatised to of government of the 1st dáil",
        "Temporal signal": [
            "ORDINAL"
        ],
        "Temporal question type": [
            "Ordinal"
        ],
        "Answer": [
            {
                "AnswerType": "Entity",
                "WikidataQid": "Q173196",
                "WikidataLabel": "Michael Collins",
                "WikipediaURL": "https://en.wikipedia.org/wiki/Michael_Collins_(Irish_leader)"
            }
        ],
        "Data source": "LC-QuAD 2.0 (ISWC 2019)",
        "Question creation date": "2019-01-23",
        "Data set": "train"
    },
    {
        "Id": 248,
        "Question": "who played nba finals 2010",
        "Temporal signal": [
            "No signal"
        ],
        "Temporal question type": [
            "Explicit"
        ],
        "Answer": [
            {
                "AnswerType": "Entity",
                "WikidataQid": "Q121783",
                "WikidataLabel": "Los Angeles Lakers",
                "WikipediaURL": "https://en.wikipedia.org/wiki/Los_Angeles_Lakers"
            },
            {
                "AnswerType": "Entity",
                "WikidataQid": "Q131371",
                "WikidataLabel": "Boston Celtics",
                "WikipediaURL": "https://en.wikipedia.org/wiki/Boston_Celtics"
            }
        ],
        "Data source": "WebQuestions (EMNLP 2013)",
        "Question creation date": "2013-10-18",
        "Data set": "train"
    },
    {
        "Id": 249,
        "Question": "in 2005 which award ilya mechnikov received",
        "Temporal signal": [
            "OVERLAP"
        ],
        "Temporal question type": [
            "Explicit"
        ],
        "Answer": [
            {
                "AnswerType": "Entity",
                "WikidataQid": "Q1630979",
                "WikidataLabel": "Premio Planeta de Novela",
                "WikipediaURL": "https://en.wikipedia.org/wiki/Premio_Planeta_de_Novela"
            }
        ],
        "Data source": "LC-QuAD 2.0 (ISWC 2019)",
        "Question creation date": "2019-01-23",
        "Data set": "train"
    },
    {
        "Id": 250,
        "Question": "when did allan nevins got the bancroft prize",
        "Temporal signal": [
            "No signal"
        ],
        "Temporal question type": [
            "Temp.Ans"
        ],
        "Answer": [
            {
                "AnswerType": "Value",
                "AnswerArgument": "1948-01-01T00:00:00Z"
            }
        ],
        "Data source": "LC-QuAD 2.0 (ISWC 2019)",
        "Question creation date": "2019-01-23",
        "Data set": "train"
    },
    {
        "Id": 251,
        "Question": "when did roger b. taney stop holding the position of united states attorney general",
        "Temporal signal": [
            "No signal"
        ],
        "Temporal question type": [
            "Temp.Ans"
        ],
        "Answer": [
            {
                "AnswerType": "Value",
                "AnswerArgument": "1833-11-14T00:00:00Z"
            }
        ],
        "Data source": "LC-QuAD 2.0 (ISWC 2019)",
        "Question creation date": "2019-01-23",
        "Data set": "train"
    },
    {
        "Id": 252,
        "Question": "what was the first independent state in latin america",
        "Temporal signal": [
            "ORDINAL"
        ],
        "Temporal question type": [
            "Ordinal"
        ],
        "Answer": [
            {
                "AnswerType": "Entity",
                "WikidataQid": "Q414",
                "WikidataLabel": "Argentina",
                "WikipediaURL": "https://en.wikipedia.org/wiki/argentina"
            }
        ],
        "Data source": "ComQA (NAACL 2019)",
        "Question creation date": "2019-06-03",
        "Data set": "train"
    },
    {
        "Id": 253,
        "Question": "what is the record label of the next thing and also the label of the the producers (2005 film)",
        "Temporal signal": [
            "No signal"
        ],
        "Temporal question type": [
            "Explicit"
        ],
        "Answer": [
            {
                "AnswerType": "Entity",
                "WikidataQid": "Q41187",
                "WikidataLabel": "Sony",
                "WikipediaURL": "https://en.wikipedia.org/wiki/Sony"
            }
        ],
        "Data source": "LC-QuAD (ISWC 2017)",
        "Question creation date": "2017-10-21",
        "Data set": "train"
    },
    {
        "Id": 254,
        "Question": "when is obama's first daughter birthday what month",
        "Temporal signal": [
            "ORDINAL"
        ],
        "Temporal question type": [
            "Ordinal",
            "Temp.Ans"
        ],
        "Answer": [
            {
                "AnswerType": "Value",
                "AnswerArgument": "1998-07-04T00:00:00Z"
            }
        ],
        "Data source": "ComQA (NAACL 2019)",
        "Question creation date": "2019-06-03",
        "Data set": "train"
    },
    {
        "Id": 255,
        "Question": "linda nochlin majored in what subject at new york university institute of fine arts",
        "Temporal signal": [
            "OVERLAP"
        ],
        "Temporal question type": [
            "Implicit"
        ],
        "Answer": [
            {
                "AnswerType": "Entity",
                "WikidataQid": "Q50641",
                "WikidataLabel": "history of art",
                "WikipediaURL": "https://en.wikipedia.org/wiki/History_of_art"
            }
        ],
        "Data source": "LC-QuAD 2.0 (ISWC 2019)",
        "Question creation date": "2019-01-23",
        "Data set": "train"
    },
    {
        "Id": 256,
        "Question": "what is prize money and point in time of grazia deledda has award received as nobel prize in literature",
        "Temporal signal": [
            "No signal"
        ],
        "Temporal question type": [
            "Temp.Ans"
        ],
        "Answer": [
            {
                "AnswerType": "Value",
                "AnswerArgument": "116960"
            },
            {
                "AnswerType": "Value",
                "AnswerArgument": "1926-01-01T00:00:00Z"
            }
        ],
        "Data source": "LC-QuAD 2.0 (ISWC 2019)",
        "Question creation date": "2019-01-23",
        "Data set": "train"
    },
    {
        "Id": 257,
        "Question": "which country gave women the right to vote in elections first",
        "Temporal signal": [
            "ORDINAL"
        ],
        "Temporal question type": [
            "Ordinal"
        ],
        "Answer": [
            {
                "AnswerType": "Entity",
                "WikidataQid": "Q664",
                "WikidataLabel": "New Zealand",
                "WikipediaURL": "https://en.wikipedia.org/wiki/new_zealand"
            }
        ],
        "Data source": "ComQA (NAACL 2019)",
        "Question creation date": "2019-06-03",
        "Data set": "train"
    },
    {
        "Id": 258,
        "Question": "what day was julian opie born on",
        "Temporal signal": [
            "No signal"
        ],
        "Temporal question type": [
            "Temp.Ans"
        ],
        "Answer": [
            {
                "AnswerType": "Value",
                "AnswerArgument": "1958-01-01T00:00:00Z"
            }
        ],
        "Data source": "ComQA (NAACL 2019)",
        "Question creation date": "2019-06-03",
        "Data set": "train"
    },
    {
        "Id": 259,
        "Question": "what is nominated for of dominique blanc that is statement is subject of is 26th césar awards",
        "Temporal signal": [
            "ORDINAL"
        ],
        "Temporal question type": [
            "Ordinal"
        ],
        "Answer": [
            {
                "AnswerType": "Entity",
                "WikidataQid": "Q24241",
                "WikidataLabel": "César Award for Best Actress",
                "WikipediaURL": "https://en.wikipedia.org/wiki/C%C3%A9sar_Award_for_Best_Actress"
            }
        ],
        "Data source": "LC-QuAD 2.0 (ISWC 2019)",
        "Question creation date": "2019-01-23",
        "Data set": "train"
    },
    {
        "Id": 260,
        "Question": "who is janet jacksons first husband",
        "Temporal signal": [
            "ORDINAL"
        ],
        "Temporal question type": [
            "Ordinal"
        ],
        "Answer": [
            {
                "AnswerType": "Entity",
                "WikidataQid": "Q6132456",
                "WikidataLabel": "James DeBarge",
                "WikipediaURL": "https://en.wikipedia.org/wiki/james_debarge"
            }
        ],
        "Data source": "ComQA (NAACL 2019)",
        "Question creation date": "2019-06-03",
        "Data set": "train"
    },
    {
        "Id": 261,
        "Question": "what was richard feynman nominated for in 1960",
        "Temporal signal": [
            "OVERLAP"
        ],
        "Temporal question type": [
            "Explicit"
        ],
        "Answer": [
            {
                "AnswerType": "Entity",
                "WikidataQid": "Q38104",
                "WikidataLabel": "Nobel Prize in Physics",
                "WikipediaURL": "https://en.wikipedia.org/wiki/Nobel_Prize_in_Physics"
            }
        ],
        "Data source": "LC-QuAD 2.0 (ISWC 2019)",
        "Question creation date": "2019-01-23",
        "Data set": "train"
    },
    {
        "Id": 262,
        "Question": "when was the first book of jerry spinelli written",
        "Temporal signal": [
            "ORDINAL"
        ],
        "Temporal question type": [
            "Ordinal",
            "Temp.Ans"
        ],
        "Answer": [
            {
                "AnswerType": "Value",
                "AnswerArgument": "1982-01-01T00:00:00Z"
            }
        ],
        "Data source": "ComQA (NAACL 2019)",
        "Question creation date": "2019-06-03",
        "Data set": "train"
    },
    {
        "Id": 263,
        "Question": "derek fisher is the head coach of a basketball team that won their last championship when",
        "Temporal signal": [
            "ORDINAL"
        ],
        "Temporal question type": [
            "Ordinal",
            "Temp.Ans"
        ],
        "Answer": [
            {
                "AnswerType": "Entity",
                "WikidataQid": "Q4575625",
                "WikidataLabel": "1973 NBA World Championship Series",
                "WikipediaURL": "https://en.wikipedia.org/wiki/1973_NBA_Finals"
            }
        ],
        "Data source": "ComplexWebQuestions (NAACL 2018)",
        "Question creation date": "2018-06-01",
        "Data set": "train"
    },
    {
        "Id": 264,
        "Question": "who governmental head of the area that has the state council of the people's republic of china in 2011",
        "Temporal signal": [
            "No signal"
        ],
        "Temporal question type": [
            "Explicit"
        ],
        "Answer": [
            {
                "AnswerType": "Entity",
                "WikidataQid": "Q15029",
                "WikidataLabel": "Hu Jintao",
                "WikipediaURL": "https://en.wikipedia.org/wiki/Hu_Jintao"
            }
        ],
        "Data source": "ComplexWebQuestions (NAACL 2018)",
        "Question creation date": "2018-06-01",
        "Data set": "train"
    },
    {
        "Id": 265,
        "Question": "who is the vice president in india now",
        "Temporal signal": [
            "No signal"
        ],
        "Temporal question type": [
            "Explicit"
        ],
        "Answer": [
            {
                "AnswerType": "Entity",
                "WikidataQid": "Q3764667",
                "WikidataLabel": "Muppavarapu Venkaiah Naidu",
                "WikipediaURL": "https://en.wikipedia.org/wiki/Venkaiah_Naidu"
            }
        ],
        "Data source": "ComQA (NAACL 2019)",
        "Question creation date": "2019-06-03",
        "Data set": "train"
    },
    {
        "Id": 266,
        "Question": "what happened to adolf hitler at the end of the war",
        "Temporal signal": [
            "OVERLAP"
        ],
        "Temporal question type": [
            "Implicit"
        ],
        "Answer": [
            {
                "AnswerType": "Entity",
                "WikidataQid": "Q10737",
                "WikidataLabel": "suicide",
                "WikipediaURL": "https://en.wikipedia.org/wiki/Suicide"
            }
        ],
        "Data source": "WebQuestions (EMNLP 2013)",
        "Question creation date": "2013-10-18",
        "Data set": "train"
    },
    {
        "Id": 267,
        "Question": "what city did roald dahl marry his first wife in",
        "Temporal signal": [
            "ORDINAL"
        ],
        "Temporal question type": [
            "Ordinal"
        ],
        "Answer": [
            {
                "AnswerType": "Entity",
                "WikidataQid": "Q60",
                "WikidataLabel": "New York City",
                "WikipediaURL": "https://en.wikipedia.org/wiki/new_york_city"
            }
        ],
        "Data source": "ComQA (NAACL 2019)",
        "Question creation date": "2019-06-03",
        "Data set": "train"
    },
    {
        "Id": 268,
        "Question": "what was isabelle huppert nominated for in 2003",
        "Temporal signal": [
            "OVERLAP"
        ],
        "Temporal question type": [
            "Explicit"
        ],
        "Answer": [
            {
                "AnswerType": "Entity",
                "WikidataQid": "Q24241",
                "WikidataLabel": "César Award for Best Actress",
                "WikipediaURL": "https://en.wikipedia.org/wiki/C%C3%A9sar_Award_for_Best_Actress"
            }
        ],
        "Data source": "LC-QuAD 2.0 (ISWC 2019)",
        "Question creation date": "2019-01-23",
        "Data set": "train"
    },
    {
        "Id": 269,
        "Question": "on what date did smita patil receive the national film award for best actress",
        "Temporal signal": [
            "No signal"
        ],
        "Temporal question type": [
            "Temp.Ans"
        ],
        "Answer": [
            {
                "AnswerType": "Value",
                "AnswerArgument": "1978-01-01T00:00:00Z"
            },
            {
                "AnswerType": "Value",
                "AnswerArgument": "1981-01-01T00:00:00Z"
            }
        ],
        "Data source": "LC-QuAD 2.0 (ISWC 2019)",
        "Question creation date": "2019-01-23",
        "Data set": "train"
    },
    {
        "Id": 270,
        "Question": "when did coretta scott king start school",
        "Temporal signal": [
            "No signal"
        ],
        "Temporal question type": [
            "Temp.Ans"
        ],
        "Answer": [],
        "Data source": "ComQA (NAACL 2019)",
        "Question creation date": "2019-06-03",
        "Data set": "train"
    },
    {
        "Id": 271,
        "Question": "on what date did thomas hunt morgan retire as the chairperson of aaas",
        "Temporal signal": [
            "No signal"
        ],
        "Temporal question type": [
            "Temp.Ans"
        ],
        "Answer": [
            {
                "AnswerType": "Value",
                "AnswerArgument": "1930-12-31T00:00:00Z"
            }
        ],
        "Data source": "LC-QuAD 2.0 (ISWC 2019)",
        "Question creation date": "2019-01-23",
        "Data set": "train"
    },
    {
        "Id": 272,
        "Question": "who was the last tudor to govern england",
        "Temporal signal": [
            "ORDINAL"
        ],
        "Temporal question type": [
            "Ordinal"
        ],
        "Answer": [
            {
                "AnswerType": "Entity",
                "WikidataQid": "Q83229",
                "WikidataLabel": "Edward VI of England",
                "WikipediaURL": "https://en.wikipedia.org/wiki/edward_vi_of_england"
            }
        ],
        "Data source": "ComQA (NAACL 2019)",
        "Question creation date": "2019-06-03",
        "Data set": "train"
    },
    {
        "Id": 273,
        "Question": "which super bowls occured after 1978-01-15 and were won by the dallas cowboys",
        "Temporal signal": [
            "No signal"
        ],
        "Temporal question type": [
            "Temp.Ans"
        ],
        "Answer": [
            {
                "AnswerType": "Entity",
                "WikidataQid": "Q1064741",
                "WikidataLabel": "Super Bowl VI",
                "WikipediaURL": "https://en.wikipedia.org/wiki/Super_Bowl_VI"
            },
            {
                "AnswerType": "Entity",
                "WikidataQid": "Q1065229",
                "WikidataLabel": "Super Bowl XXX",
                "WikipediaURL": "https://en.wikipedia.org/wiki/Super_Bowl_XXX"
            },
            {
                "AnswerType": "Entity",
                "WikidataQid": "Q1463422",
                "WikidataLabel": "Super Bowl XXVII",
                "WikipediaURL": "https://en.wikipedia.org/wiki/Super_Bowl_XXVII"
            },
            {
                "AnswerType": "Entity",
                "WikidataQid": "Q621500",
                "WikidataLabel": "Super Bowl XXVIII",
                "WikipediaURL": "https://en.wikipedia.org/wiki/Super_Bowl_XXVIII"
            },
            {
                "AnswerType": "Entity",
                "WikidataQid": "Q632774",
                "WikidataLabel": "Super Bowl XII",
                "WikipediaURL": "https://en.wikipedia.org/wiki/Super_Bowl_XII"
            }
        ],
        "Data source": "ComplexWebQuestions (NAACL 2018)",
        "Question creation date": "2018-06-01",
        "Data set": "train"
    },
    {
        "Id": 274,
        "Question": "what politician ran as a us vice presidential candidate along with the speaker at the 2012 state of the union address",
        "Temporal signal": [
            "No signal"
        ],
        "Temporal question type": [
            "Explicit"
        ],
        "Answer": [
            {
                "AnswerType": "Entity",
                "WikidataQid": "Q6279",
                "WikidataLabel": "Joe Biden",
                "WikipediaURL": "https://en.wikipedia.org/wiki/Joe_Biden"
            }
        ],
        "Data source": "ComplexWebQuestions (NAACL 2018)",
        "Question creation date": "2018-06-01",
        "Data set": "train"
    },
    {
        "Id": 275,
        "Question": "when did the cruzeiro become the currency of brazil",
        "Temporal signal": [
            "No signal"
        ],
        "Temporal question type": [
            "Temp.Ans"
        ],
        "Answer": [
            {
                "AnswerType": "Value",
                "AnswerArgument": "1942-11-01T00:00:00Z"
            }
        ],
        "Data source": "LC-QuAD 2.0 (ISWC 2019)",
        "Question creation date": "2019-01-23",
        "Data set": "train"
    },
    {
        "Id": 276,
        "Question": "what is the start time for nicolas jean-de-dieu soult has position held as head of government of france",
        "Temporal signal": [
            "No signal"
        ],
        "Temporal question type": [
            "Temp.Ans"
        ],
        "Answer": [
            {
                "AnswerType": "Value",
                "AnswerArgument": "1832-10-11T00:00:00Z"
            },
            {
                "AnswerType": "Value",
                "AnswerArgument": "1839-05-12T00:00:00Z"
            },
            {
                "AnswerType": "Value",
                "AnswerArgument": "1840-10-29T00:00:00Z"
            }
        ],
        "Data source": "LC-QuAD 2.0 (ISWC 2019)",
        "Question creation date": "2019-01-23",
        "Data set": "train"
    },
    {
        "Id": 277,
        "Question": "what is the public workplace held by means of john russell, 1st earl russell, that was appointed via elizabeth ii",
        "Temporal signal": [
            "ORDINAL"
        ],
        "Temporal question type": [
            "Ordinal"
        ],
        "Answer": [
            {
                "AnswerType": "Entity",
                "WikidataQid": "Q1371091",
                "WikidataLabel": "Secretary of State for Foreign and Commonwealth Affairs",
                "WikipediaURL": "https://en.wikipedia.org/wiki/Secretary_of_State_for_Foreign_and_Commonwealth_Affairs"
            },
            {
                "AnswerType": "Entity",
                "WikidataQid": "Q2484309",
                "WikidataLabel": "Secretary of State for the Home Department",
                "WikipediaURL": "https://en.wikipedia.org/wiki/Home_Secretary"
            }
        ],
        "Data source": "LC-QuAD 2.0 (ISWC 2019)",
        "Question creation date": "2019-01-23",
        "Data set": "train"
    },
    {
        "Id": 278,
        "Question": "what time does freeman dyson award receipt for josiah willard gibbs lectureship start",
        "Temporal signal": [
            "No signal"
        ],
        "Temporal question type": [
            "Temp.Ans"
        ],
        "Answer": [
            {
                "AnswerType": "Value",
                "AnswerArgument": "1972-01-01T00:00:00Z"
            }
        ],
        "Data source": "LC-QuAD 2.0 (ISWC 2019)",
        "Question creation date": "2019-01-23",
        "Data set": "train"
    },
    {
        "Id": 279,
        "Question": "who is manager/director of european southern observatory where end time is 1974-1-1",
        "Temporal signal": [
            "FINISH"
        ],
        "Temporal question type": [
            "Explicit"
        ],
        "Answer": [
            {
                "AnswerType": "Entity",
                "WikidataQid": "Q360028",
                "WikidataLabel": "Adriaan Blaauw",
                "WikipediaURL": "https://en.wikipedia.org/wiki/Adriaan_Blaauw"
            }
        ],
        "Data source": "LC-QuAD 2.0 (ISWC 2019)",
        "Question creation date": "2019-01-23",
        "Data set": "train"
    },
    {
        "Id": 280,
        "Question": "when did hugh jackman receive the golden globe award for best actor in a motion picture musical or comedy",
        "Temporal signal": [
            "No signal"
        ],
        "Temporal question type": [
            "Temp.Ans"
        ],
        "Answer": [
            {
                "AnswerType": "Value",
                "AnswerArgument": "2012-01-01T00:00:00Z"
            }
        ],
        "Data source": "LC-QuAD 2.0 (ISWC 2019)",
        "Question creation date": "2019-01-23",
        "Data set": "train"
    },
    {
        "Id": 281,
        "Question": "what is the point in time for julian barnes has nominated for as man booker prize",
        "Temporal signal": [
            "No signal"
        ],
        "Temporal question type": [
            "Temp.Ans"
        ],
        "Answer": [
            {
                "AnswerType": "Value",
                "AnswerArgument": "1984-01-01T00:00:00Z"
            },
            {
                "AnswerType": "Value",
                "AnswerArgument": "1998-01-01T00:00:00Z"
            },
            {
                "AnswerType": "Value",
                "AnswerArgument": "2005-01-01T00:00:00Z"
            },
            {
                "AnswerType": "Value",
                "AnswerArgument": "2011-01-01T00:00:00Z"
            }
        ],
        "Data source": "LC-QuAD 2.0 (ISWC 2019)",
        "Question creation date": "2019-01-23",
        "Data set": "train"
    },
    {
        "Id": 282,
        "Question": "who held their governmental position from before january 3, 2011 and were speakers of the house of representatives in 2011",
        "Temporal signal": [
            "No signal"
        ],
        "Temporal question type": [
            "Explicit"
        ],
        "Answer": [
            {
                "AnswerType": "Entity",
                "WikidataQid": "Q11702",
                "WikidataLabel": "John Boehner",
                "WikipediaURL": "https://en.wikipedia.org/wiki/John_Boehner"
            }
        ],
        "Data source": "ComplexWebQuestions (NAACL 2018)",
        "Question creation date": "2018-06-01",
        "Data set": "train"
    },
    {
        "Id": 283,
        "Question": "who is the first governor of india",
        "Temporal signal": [
            "ORDINAL"
        ],
        "Temporal question type": [
            "Ordinal"
        ],
        "Answer": [
            {
                "AnswerType": "Entity",
                "WikidataQid": "Q333994",
                "WikidataLabel": "Warren Hastings",
                "WikipediaURL": "https://en.wikipedia.org/wiki/warren_hastings"
            }
        ],
        "Data source": "ComQA (NAACL 2019)",
        "Question creation date": "2019-06-03",
        "Data set": "train"
    },
    {
        "Id": 284,
        "Question": "when was the sierpinski triangle discovered",
        "Temporal signal": [
            "No signal"
        ],
        "Temporal question type": [
            "Temp.Ans"
        ],
        "Answer": [
            {
                "AnswerType": "Value",
                "AnswerArgument": "1915-01-01T00:00:00Z"
            }
        ],
        "Data source": "LC-QuAD 2.0 (ISWC 2019)",
        "Question creation date": "2019-01-23",
        "Data set": "train"
    },
    {
        "Id": 285,
        "Question": "what award nominee in the 1980 national book awards ceremony served as secretary of state under president richard nixon",
        "Temporal signal": [
            "OVERLAP"
        ],
        "Temporal question type": [
            "Implicit"
        ],
        "Answer": [
            {
                "AnswerType": "Entity",
                "WikidataQid": "Q433180",
                "WikidataLabel": "William P. Rogers",
                "WikipediaURL": "https://en.wikipedia.org/wiki/William_P._Rogers"
            }
        ],
        "Data source": "ComplexWebQuestions (NAACL 2018)",
        "Question creation date": "2018-06-01",
        "Data set": "train"
    },
    {
        "Id": 286,
        "Question": "who was sworn into office after the public speaker who spoke about anti-apartheid was assassinated",
        "Temporal signal": [
            "OVERLAP"
        ],
        "Temporal question type": [
            "Implicit"
        ],
        "Answer": [
            {
                "AnswerType": "Entity",
                "WikidataQid": "Q9640",
                "WikidataLabel": "Lyndon B. Johnson",
                "WikipediaURL": "https://en.wikipedia.org/wiki/Lyndon_B._Johnson"
            }
        ],
        "Data source": "ComplexWebQuestions (NAACL 2018)",
        "Question creation date": "2018-06-01",
        "Data set": "train"
    },
    {
        "Id": 287,
        "Question": "which governor with the symbol of qui transtulit sustinet  won the election in 2010",
        "Temporal signal": [
            "No signal"
        ],
        "Temporal question type": [
            "Explicit"
        ],
        "Answer": [
            {
                "AnswerType": "Entity",
                "WikidataQid": "Q241788",
                "WikidataLabel": "Jodi Rell",
                "WikipediaURL": "https://en.wikipedia.org/wiki/Jodi_Rell"
            }
        ],
        "Data source": "ComplexWebQuestions (NAACL 2018)",
        "Question creation date": "2018-06-01",
        "Data set": "train"
    },
    {
        "Id": 288,
        "Question": "what was natalie portman short-listed for in 2011",
        "Temporal signal": [
            "OVERLAP"
        ],
        "Temporal question type": [
            "Explicit"
        ],
        "Answer": [
            {
                "AnswerType": "Entity",
                "WikidataQid": "Q518675",
                "WikidataLabel": "Screen Actors Guild Award for Outstanding Performance by a Cast in a Motion Picture",
                "WikipediaURL": "https://en.wikipedia.org/wiki/Screen_Actors_Guild_Award_for_Outstanding_Performance_by_a_Cast_in_a_Motion_Picture"
            }
        ],
        "Data source": "LC-QuAD 2.0 (ISWC 2019)",
        "Question creation date": "2019-01-23",
        "Data set": "train"
    },
    {
        "Id": 289,
        "Question": "who are the writers of the second coming, whose deathplace is menton",
        "Temporal signal": [
            "ORDINAL"
        ],
        "Temporal question type": [
            "Ordinal"
        ],
        "Answer": [
            {
                "AnswerType": "Entity",
                "WikidataQid": "Q40213",
                "WikidataLabel": "William Butler Yeats",
                "WikipediaURL": "https://en.wikipedia.org/wiki/W._B._Yeats"
            }
        ],
        "Data source": "LC-QuAD 2.0 (ISWC 2019)",
        "Question creation date": "2019-01-23",
        "Data set": "train"
    },
    {
        "Id": 290,
        "Question": "who was the president when the lousiana territory was purchased",
        "Temporal signal": [
            "OVERLAP"
        ],
        "Temporal question type": [
            "Implicit"
        ],
        "Answer": [
            {
                "AnswerType": "Entity",
                "WikidataQid": "Q11812",
                "WikidataLabel": "Thomas Jefferson",
                "WikipediaURL": "https://en.wikipedia.org/wiki/thomas_jefferson"
            }
        ],
        "Data source": "ComQA (NAACL 2019)",
        "Question creation date": "2019-06-03",
        "Data set": "train"
    },
    {
        "Id": 291,
        "Question": "what is the end time for alexey leonov has significant event as extra-vehicular activity",
        "Temporal signal": [
            "No signal"
        ],
        "Temporal question type": [
            "Temp.Ans"
        ],
        "Answer": [
            {
                "AnswerType": "Value",
                "AnswerArgument": "1965-03-19T00:00:00Z"
            }
        ],
        "Data source": "LC-QuAD 2.0 (ISWC 2019)",
        "Question creation date": "2019-01-23",
        "Data set": "train"
    },
    {
        "Id": 292,
        "Question": "what original star wars movie was first screened",
        "Temporal signal": [
            "ORDINAL"
        ],
        "Temporal question type": [
            "Ordinal"
        ],
        "Answer": [
            {
                "AnswerType": "Entity",
                "WikidataQid": "Q462",
                "WikidataLabel": "Star Wars",
                "WikipediaURL": "https://en.wikipedia.org/wiki/star_wars"
            }
        ],
        "Data source": "ComQA (NAACL 2019)",
        "Question creation date": "2019-06-03",
        "Data set": "train"
    },
    {
        "Id": 293,
        "Question": "when did mike trout win his mvp award and in what league was he in",
        "Temporal signal": [
            "No signal"
        ],
        "Temporal question type": [
            "Temp.Ans"
        ],
        "Answer": [
            {
                "AnswerType": "Value",
                "AnswerArgument": "2014-01-01T00:00:00Z"
            },
            {
                "AnswerType": "Value",
                "AnswerArgument": "2016-01-01T00:00:00Z"
            }
        ],
        "Data source": "LC-QuAD 2.0 (ISWC 2019)",
        "Question creation date": "2019-01-23",
        "Data set": "train"
    },
    {
        "Id": 294,
        "Question": "when was the sanctification held for augustine of hippo which was a critical occasion",
        "Temporal signal": [
            "No signal"
        ],
        "Temporal question type": [
            "Temp.Ans"
        ],
        "Answer": [
            {
                "AnswerType": "Value",
                "AnswerArgument": "0396-01-01T00:00:00Z"
            }
        ],
        "Data source": "LC-QuAD 2.0 (ISWC 2019)",
        "Question creation date": "2019-01-23",
        "Data set": "train"
    },
    {
        "Id": 295,
        "Question": "what is nominated for of paul muni that is point in time is 1935-1-1",
        "Temporal signal": [
            "OVERLAP"
        ],
        "Temporal question type": [
            "Explicit"
        ],
        "Answer": [
            {
                "AnswerType": "Entity",
                "WikidataQid": "Q103916",
                "WikidataLabel": "Academy Award for Best Actor",
                "WikipediaURL": "https://en.wikipedia.org/wiki/Academy_Award_for_Best_Actor"
            }
        ],
        "Data source": "LC-QuAD 2.0 (ISWC 2019)",
        "Question creation date": "2019-01-23",
        "Data set": "train"
    },
    {
        "Id": 296,
        "Question": "in 1959, what award did leon festinger receive",
        "Temporal signal": [
            "OVERLAP"
        ],
        "Temporal question type": [
            "Explicit"
        ],
        "Answer": [
            {
                "AnswerType": "Entity",
                "WikidataQid": "Q17112655",
                "WikidataLabel": "APA Award for Distinguished Scientific Contributions to Psychology",
                "WikipediaURL": "https://en.wikipedia.org/wiki/APA_Award_for_Distinguished_Scientific_Contributions_to_Psychology"
            }
        ],
        "Data source": "LC-QuAD 2.0 (ISWC 2019)",
        "Question creation date": "2019-01-23",
        "Data set": "train"
    },
    {
        "Id": 297,
        "Question": "where is augusta masters 2012",
        "Temporal signal": [
            "No signal"
        ],
        "Temporal question type": [
            "Explicit"
        ],
        "Answer": [
            {
                "AnswerType": "Entity",
                "WikidataQid": "Q181962",
                "WikidataLabel": "Augusta",
                "WikipediaURL": "https://en.wikipedia.org/wiki/Augusta,_Georgia"
            }
        ],
        "Data source": "WebQuestions (EMNLP 2013)",
        "Question creation date": "2013-10-18",
        "Data set": "train"
    },
    {
        "Id": 298,
        "Question": "who was the president in 2010 of the governmental jurisdiction in which zeng peiyan was a governmental office holder",
        "Temporal signal": [
            "No signal"
        ],
        "Temporal question type": [
            "Explicit"
        ],
        "Answer": [
            {
                "AnswerType": "Entity",
                "WikidataQid": "Q15029",
                "WikidataLabel": "Hu Jintao",
                "WikipediaURL": "https://en.wikipedia.org/wiki/Hu_Jintao"
            }
        ],
        "Data source": "ComplexWebQuestions (NAACL 2018)",
        "Question creation date": "2018-06-01",
        "Data set": "train"
    },
    {
        "Id": 299,
        "Question": "what is nominated for of könig von belgien albert that is point in time is 1922-1-1",
        "Temporal signal": [
            "OVERLAP"
        ],
        "Temporal question type": [
            "Explicit"
        ],
        "Answer": [
            {
                "AnswerType": "Entity",
                "WikidataQid": "Q35637",
                "WikidataLabel": "Nobel Peace Prize",
                "WikipediaURL": "https://en.wikipedia.org/wiki/Nobel_Peace_Prize"
            }
        ],
        "Data source": "LC-QuAD 2.0 (ISWC 2019)",
        "Question creation date": "2019-01-23",
        "Data set": "train"
    },
    {
        "Id": 300,
        "Question": "who was the winner of the world series in 1994",
        "Temporal signal": [
            "OVERLAP"
        ],
        "Temporal question type": [
            "Explicit"
        ],
        "Answer": [
            {
                "AnswerType": "Entity",
                "WikidataQid": "Q1134635",
                "WikidataLabel": "1994 World Series",
                "WikipediaURL": "https://en.wikipedia.org/wiki/1994_world_series"
            }
        ],
        "Data source": "ComQA (NAACL 2019)",
        "Question creation date": "2019-06-03",
        "Data set": "train"
    },
    {
        "Id": 301,
        "Question": "what is nominated for of bernardo bertolucci that is for work is the last emperor",
        "Temporal signal": [
            "ORDINAL"
        ],
        "Temporal question type": [
            "Ordinal"
        ],
        "Answer": [
            {
                "AnswerType": "Entity",
                "WikidataQid": "Q103360",
                "WikidataLabel": "Academy Award for Best Director",
                "WikipediaURL": "https://en.wikipedia.org/wiki/Academy_Award_for_Best_Director"
            },
            {
                "AnswerType": "Entity",
                "WikidataQid": "Q107258",
                "WikidataLabel": "Academy Award for Best Writing, Adapted Screenplay",
                "WikipediaURL": "https://en.wikipedia.org/wiki/Academy_Award_for_Best_Adapted_Screenplay"
            },
            {
                "AnswerType": "Entity",
                "WikidataQid": "Q139184",
                "WikidataLabel": "BAFTA Award for Best Film",
                "WikipediaURL": "https://en.wikipedia.org/wiki/BAFTA_Award_for_Best_Film"
            },
            {
                "AnswerType": "Entity",
                "WikidataQid": "Q3703463",
                "WikidataLabel": "David di Donatello for Best Director",
                "WikipediaURL": "https://en.wikipedia.org/wiki/David_di_Donatello_for_Best_Director"
            },
            {
                "AnswerType": "Entity",
                "WikidataQid": "Q5280675",
                "WikidataLabel": "Directors Guild of America Award for Outstanding Directing – Feature Film",
                "WikipediaURL": "https://en.wikipedia.org/wiki/Directors_Guild_of_America_Award_for_Outstanding_Directing_%E2%80%93_Feature_Film"
            },
            {
                "AnswerType": "Entity",
                "WikidataQid": "Q586356",
                "WikidataLabel": "Golden Globe Award for Best Director",
                "WikipediaURL": "https://en.wikipedia.org/wiki/Golden_Globe_Award_for_Best_Director"
            },
            {
                "AnswerType": "Entity",
                "WikidataQid": "Q768476",
                "WikidataLabel": "David di Donatello for Best Film",
                "WikipediaURL": "https://en.wikipedia.org/wiki/David_di_Donatello_for_Best_Film"
            },
            {
                "AnswerType": "Entity",
                "WikidataQid": "Q787131",
                "WikidataLabel": "BAFTA Award for Best Direction",
                "WikipediaURL": "https://en.wikipedia.org/wiki/BAFTA_Award_for_Best_Direction"
            },
            {
                "AnswerType": "Entity",
                "WikidataQid": "Q8038461",
                "WikidataLabel": "Writers Guild of America Award for Best Original Screenplay",
                "WikipediaURL": "https://en.wikipedia.org/wiki/Writers_Guild_of_America_Award_for_Best_Original_Screenplay"
            },
            {
                "AnswerType": "Entity",
                "WikidataQid": "Q849124",
                "WikidataLabel": "Golden Globe Award for Best Screenplay",
                "WikipediaURL": "https://en.wikipedia.org/wiki/Golden_Globe_Award_for_Best_Screenplay"
            },
            {
                "AnswerType": "Entity",
                "WikidataQid": "Q900414",
                "WikidataLabel": "César Award for Best Foreign Film",
                "WikipediaURL": "https://en.wikipedia.org/wiki/C%C3%A9sar_Award_for_Best_Foreign_Film"
            }
        ],
        "Data source": "LC-QuAD 2.0 (ISWC 2019)",
        "Question creation date": "2019-01-23",
        "Data set": "train"
    },
    {
        "Id": 302,
        "Question": "who was the opponent of lincoln in the election of 1860",
        "Temporal signal": [
            "OVERLAP"
        ],
        "Temporal question type": [
            "Explicit"
        ],
        "Answer": [
            {
                "AnswerType": "Entity",
                "WikidataQid": "Q433174",
                "WikidataLabel": "Stephen A. Douglas",
                "WikipediaURL": "https://en.wikipedia.org/wiki/stephen_a._douglas"
            }
        ],
        "Data source": "ComQA (NAACL 2019)",
        "Question creation date": "2019-06-03",
        "Data set": "train"
    },
    {
        "Id": 303,
        "Question": "who was george w bush's first secretary of defense",
        "Temporal signal": [
            "ORDINAL"
        ],
        "Temporal question type": [
            "Ordinal"
        ],
        "Answer": [
            {
                "AnswerType": "Entity",
                "WikidataQid": "Q184650",
                "WikidataLabel": "Donald Rumsfeld",
                "WikipediaURL": "https://en.wikipedia.org/wiki/donald_rumsfeld"
            }
        ],
        "Data source": "ComQA (NAACL 2019)",
        "Question creation date": "2019-06-03",
        "Data set": "train"
    },
    {
        "Id": 304,
        "Question": "when does rakesh kumar compete",
        "Temporal signal": [
            "No signal"
        ],
        "Temporal question type": [
            "Temp.Ans"
        ],
        "Answer": [
            {
                "AnswerType": "Value",
                "AnswerArgument": "2006-01-01T00:00:00Z"
            },
            {
                "AnswerType": "Value",
                "AnswerArgument": "2010-01-01T00:00:00Z"
            },
            {
                "AnswerType": "Value",
                "AnswerArgument": "2014-01-01T00:00:00Z"
            }
        ],
        "Data source": "LC-QuAD 2.0 (ISWC 2019)",
        "Question creation date": "2019-01-23",
        "Data set": "train"
    },
    {
        "Id": 305,
        "Question": "who was the king of england in 1776",
        "Temporal signal": [
            "OVERLAP"
        ],
        "Temporal question type": [
            "Explicit"
        ],
        "Answer": [
            {
                "AnswerType": "Entity",
                "WikidataQid": "Q127318",
                "WikidataLabel": "George III of Great Britain",
                "WikipediaURL": "https://en.wikipedia.org/wiki/george_iii_of_the_united_kingdom"
            }
        ],
        "Data source": "ComQA (NAACL 2019)",
        "Question creation date": "2019-06-03",
        "Data set": "train"
    },
    {
        "Id": 306,
        "Question": "who is the current president of the nation where guangzhou zhu jiang brewery co. ltd. zhu jiang beer is made",
        "Temporal signal": [
            "No signal"
        ],
        "Temporal question type": [
            "Explicit"
        ],
        "Answer": [
            {
                "AnswerType": "Entity",
                "WikidataQid": "Q15031",
                "WikidataLabel": "Xi Jinping",
                "WikipediaURL": "https://en.wikipedia.org/wiki/Xi_Jinping"
            }
        ],
        "Data source": "ComplexWebQuestions (NAACL 2018)",
        "Question creation date": "2018-06-01",
        "Data set": "train"
    },
    {
        "Id": 307,
        "Question": "what is award received of pan's labyrinth that is statement is subject of is 79th academy awards",
        "Temporal signal": [
            "ORDINAL"
        ],
        "Temporal question type": [
            "Ordinal"
        ],
        "Answer": [
            {
                "AnswerType": "Entity",
                "WikidataQid": "Q131520",
                "WikidataLabel": "Academy Award for Best Cinematography",
                "WikipediaURL": "https://en.wikipedia.org/wiki/Academy_Award_for_Best_Cinematography"
            },
            {
                "AnswerType": "Entity",
                "WikidataQid": "Q277751",
                "WikidataLabel": "Academy Award for Best Production Design",
                "WikipediaURL": "https://en.wikipedia.org/wiki/Academy_Award_for_Best_Production_Design"
            },
            {
                "AnswerType": "Entity",
                "WikidataQid": "Q487136",
                "WikidataLabel": "Academy Award for Best Makeup and Hairstyling",
                "WikipediaURL": "https://en.wikipedia.org/wiki/Academy_Award_for_Best_Makeup_and_Hairstyling"
            }
        ],
        "Data source": "LC-QuAD 2.0 (ISWC 2019)",
        "Question creation date": "2019-01-23",
        "Data set": "train"
    },
    {
        "Id": 308,
        "Question": "what is the start time for margaret mead has spouse as gregory bateson",
        "Temporal signal": [
            "No signal"
        ],
        "Temporal question type": [
            "Temp.Ans"
        ],
        "Answer": [
            {
                "AnswerType": "Value",
                "AnswerArgument": "1936-01-01T00:00:00Z"
            }
        ],
        "Data source": "LC-QuAD 2.0 (ISWC 2019)",
        "Question creation date": "2019-01-23",
        "Data set": "train"
    },
    {
        "Id": 309,
        "Question": "who does david beckham play for in 2013",
        "Temporal signal": [
            "OVERLAP"
        ],
        "Temporal question type": [
            "Explicit"
        ],
        "Answer": [
            {
                "AnswerType": "Entity",
                "WikidataQid": "Q483020",
                "WikidataLabel": "Paris Saint-Germain F.C.",
                "WikipediaURL": "https://en.wikipedia.org/wiki/Paris_Saint-Germain_F.C."
            }
        ],
        "Data source": "WebQuestions (EMNLP 2013)",
        "Question creation date": "2013-10-18",
        "Data set": "train"
    },
    {
        "Id": 310,
        "Question": "on 2008-09-20 which computer operating system was released",
        "Temporal signal": [
            "OVERLAP"
        ],
        "Temporal question type": [
            "Explicit"
        ],
        "Answer": [
            {
                "AnswerType": "Entity",
                "WikidataQid": "Q94",
                "WikidataLabel": "Android",
                "WikipediaURL": "https://en.wikipedia.org/wiki/Android_(operating_system)"
            }
        ],
        "Data source": "GraphQuestions (EMNLP 2016)",
        "Question creation date": "2016-11-01",
        "Data set": "train"
    },
    {
        "Id": 311,
        "Question": "what award did mel brooks receive in 2003",
        "Temporal signal": [
            "OVERLAP"
        ],
        "Temporal question type": [
            "Explicit"
        ],
        "Answer": [
            {
                "AnswerType": "Entity",
                "WikidataQid": "Q17008313",
                "WikidataLabel": "Laurel Award for Screenwriting Achievement",
                "WikipediaURL": "https://en.wikipedia.org/wiki/Laurel_Award_for_Screenwriting_Achievement"
            }
        ],
        "Data source": "LC-QuAD 2.0 (ISWC 2019)",
        "Question creation date": "2019-01-23",
        "Data set": "train"
    },
    {
        "Id": 312,
        "Question": "stanley matthews left the blackpool f.c. team on what date",
        "Temporal signal": [
            "No signal"
        ],
        "Temporal question type": [
            "Temp.Ans"
        ],
        "Answer": [
            {
                "AnswerType": "Value",
                "AnswerArgument": "1961-01-01T00:00:00Z"
            }
        ],
        "Data source": "LC-QuAD 2.0 (ISWC 2019)",
        "Question creation date": "2019-01-23",
        "Data set": "train"
    },
    {
        "Id": 313,
        "Question": "what was president george w bush before he was president",
        "Temporal signal": [
            "BEFORE"
        ],
        "Temporal question type": [
            "Implicit"
        ],
        "Answer": [
            {
                "AnswerType": "Entity",
                "WikidataQid": "Q132050",
                "WikidataLabel": "governor",
                "WikipediaURL": "https://en.wikipedia.org/wiki/governor"
            }
        ],
        "Data source": "ComQA (NAACL 2019)",
        "Question creation date": "2019-06-03",
        "Data set": "train"
    },
    {
        "Id": 314,
        "Question": "what is the name of new zealand's first settlers",
        "Temporal signal": [
            "ORDINAL"
        ],
        "Temporal question type": [
            "Ordinal"
        ],
        "Answer": [
            {
                "AnswerType": "Entity",
                "WikidataQid": "Q1042001",
                "WikidataLabel": "Polynesians",
                "WikipediaURL": "https://en.wikipedia.org/wiki/polynesians"
            }
        ],
        "Data source": "ComQA (NAACL 2019)",
        "Question creation date": "2019-06-03",
        "Data set": "train"
    },
    {
        "Id": 315,
        "Question": "what is the entertainment company for follows of comcast",
        "Temporal signal": [
            "AFTER"
        ],
        "Temporal question type": [
            "Implicit"
        ],
        "Answer": [
            {
                "AnswerType": "Entity",
                "WikidataQid": "Q304509",
                "WikidataLabel": "MCA Inc.",
                "WikipediaURL": "https://en.wikipedia.org/wiki/MCA_Inc."
            }
        ],
        "Data source": "LC-QuAD 2.0 (ISWC 2019)",
        "Question creation date": "2019-01-23",
        "Data set": "train"
    },
    {
        "Id": 316,
        "Question": "what member of marshall islands started on 1992-9-23",
        "Temporal signal": [
            "START"
        ],
        "Temporal question type": [
            "Explicit"
        ],
        "Answer": [
            {
                "AnswerType": "Entity",
                "WikidataQid": "Q191384",
                "WikidataLabel": "International Bank for Reconstruction and Development",
                "WikipediaURL": "https://en.wikipedia.org/wiki/International_Bank_for_Reconstruction_and_Development"
            },
            {
                "AnswerType": "Entity",
                "WikidataQid": "Q656801",
                "WikidataLabel": "International Finance Corporation",
                "WikipediaURL": "https://en.wikipedia.org/wiki/International_Finance_Corporation"
            }
        ],
        "Data source": "LC-QuAD 2.0 (ISWC 2019)",
        "Question creation date": "2019-01-23",
        "Data set": "train"
    },
    {
        "Id": 317,
        "Question": "what is spouse of cary grant that is end time is 1945-1-1",
        "Temporal signal": [
            "FINISH"
        ],
        "Temporal question type": [
            "Explicit"
        ],
        "Answer": [
            {
                "AnswerType": "Entity",
                "WikidataQid": "Q255620",
                "WikidataLabel": "Barbara Hutton",
                "WikipediaURL": "https://en.wikipedia.org/wiki/Barbara_Hutton"
            }
        ],
        "Data source": "LC-QuAD 2.0 (ISWC 2019)",
        "Question creation date": "2019-01-23",
        "Data set": "train"
    },
    {
        "Id": 318,
        "Question": "current nigeria ministers and their portfolios",
        "Temporal signal": [
            "No signal"
        ],
        "Temporal question type": [
            "Explicit"
        ],
        "Answer": [
            {
                "AnswerType": "Entity",
                "WikidataQid": "Q13655513",
                "WikidataLabel": "Ogbonnaya Onu",
                "WikipediaURL": "https://en.wikipedia.org/wiki/ogbonnaya_onu"
            },
            {
                "AnswerType": "Entity",
                "WikidataQid": "Q19730927",
                "WikidataLabel": "Yemi Osinbajo",
                "WikipediaURL": "https://en.wikipedia.org/wiki/yemi_osinbajo"
            },
            {
                "AnswerType": "Entity",
                "WikidataQid": "Q21467394",
                "WikidataLabel": "Geoffrey Onyeama",
                "WikipediaURL": "https://en.wikipedia.org/wiki/geoffrey_onyeama"
            },
            {
                "AnswerType": "Entity",
                "WikidataQid": "Q21500792",
                "WikidataLabel": "Kemi Adeosun",
                "WikipediaURL": "https://en.wikipedia.org/wiki/kemi_adeosun"
            },
            {
                "AnswerType": "Entity",
                "WikidataQid": "Q23541058",
                "WikidataLabel": "Mansur Dan Ali",
                "WikipediaURL": "https://en.wikipedia.org/wiki/mansur_dan_ali"
            },
            {
                "AnswerType": "Entity",
                "WikidataQid": "Q23714146",
                "WikidataLabel": "Abubakar Malami",
                "WikipediaURL": "https://en.wikipedia.org/wiki/abubakar_malami"
            },
            {
                "AnswerType": "Entity",
                "WikidataQid": "Q27967823",
                "WikidataLabel": "Okechukwu Enelamah",
                "WikipediaURL": "https://en.wikipedia.org/wiki/okechukwu_enelamah"
            },
            {
                "AnswerType": "Entity",
                "WikidataQid": "Q3510794",
                "WikidataLabel": "Chris Ngige",
                "WikipediaURL": "https://en.wikipedia.org/wiki/chris_ngige"
            },
            {
                "AnswerType": "Entity",
                "WikidataQid": "Q361567",
                "WikidataLabel": "Muhammadu Buhari",
                "WikipediaURL": "https://en.wikipedia.org/wiki/muhammadu_buhari"
            },
            {
                "AnswerType": "Entity",
                "WikidataQid": "Q62356",
                "WikidataLabel": "Babatunde Fashola",
                "WikipediaURL": "https://en.wikipedia.org/wiki/babatunde_fashola"
            },
            {
                "AnswerType": "Entity",
                "WikidataQid": "Q6380660",
                "WikidataLabel": "Kayode Fayemi",
                "WikipediaURL": "https://en.wikipedia.org/wiki/kayode_fayemi"
            },
            {
                "AnswerType": "Entity",
                "WikidataQid": "Q7877282",
                "WikidataLabel": "Udoma Udo Udoma",
                "WikipediaURL": "https://en.wikipedia.org/wiki/udoma_udo_udoma"
            }
        ],
        "Data source": "ComQA (NAACL 2019)",
        "Question creation date": "2019-06-03",
        "Data set": "train"
    },
    {
        "Id": 319,
        "Question": "what team with team mascot named champ, did derek fisher play for in 2012",
        "Temporal signal": [
            "No signal"
        ],
        "Temporal question type": [
            "Explicit"
        ],
        "Answer": [
            {
                "AnswerType": "Entity",
                "WikidataQid": "Q121783",
                "WikidataLabel": "Los Angeles Lakers",
                "WikipediaURL": "https://en.wikipedia.org/wiki/Los_Angeles_Lakers"
            },
            {
                "AnswerType": "Entity",
                "WikidataQid": "Q132893",
                "WikidataLabel": "Dallas Mavericks",
                "WikipediaURL": "https://en.wikipedia.org/wiki/Dallas_Mavericks"
            },
            {
                "AnswerType": "Entity",
                "WikidataQid": "Q180950",
                "WikidataLabel": "Oklahoma City Thunder",
                "WikipediaURL": "https://en.wikipedia.org/wiki/Oklahoma_City_Thunder"
            }
        ],
        "Data source": "ComplexWebQuestions (NAACL 2018)",
        "Question creation date": "2018-06-01",
        "Data set": "train"
    },
    {
        "Id": 320,
        "Question": "what is female population of sana'a that is point in time is 2004-0-0",
        "Temporal signal": [
            "OVERLAP"
        ],
        "Temporal question type": [
            "Explicit"
        ],
        "Answer": [
            {
                "AnswerType": "Value",
                "AnswerArgument": "786105"
            }
        ],
        "Data source": "LC-QuAD 2.0 (ISWC 2019)",
        "Question creation date": "2019-01-23",
        "Data set": "train"
    },
    {
        "Id": 321,
        "Question": "who was lincons opponent in the 1864 elections",
        "Temporal signal": [
            "No signal"
        ],
        "Temporal question type": [
            "Explicit"
        ],
        "Answer": [
            {
                "AnswerType": "Entity",
                "WikidataQid": "Q310192",
                "WikidataLabel": "George Brinton McClellan",
                "WikipediaURL": "https://en.wikipedia.org/wiki/george_b._mcclellan"
            }
        ],
        "Data source": "ComQA (NAACL 2019)",
        "Question creation date": "2019-06-03",
        "Data set": "train"
    },
    {
        "Id": 322,
        "Question": "why did david cameron, who held the role of member of the 54th parliament of the uk, depart office",
        "Temporal signal": [
            "ORDINAL"
        ],
        "Temporal question type": [
            "Ordinal"
        ],
        "Answer": [
            {
                "AnswerType": "Entity",
                "WikidataQid": "Q428598",
                "WikidataLabel": "2005 United Kingdom general election",
                "WikipediaURL": "https://en.wikipedia.org/wiki/2005_United_Kingdom_general_election"
            },
            {
                "AnswerType": "Entity",
                "WikidataQid": "Q741182",
                "WikidataLabel": "dissolution of parliament",
                "WikipediaURL": "https://en.wikipedia.org/wiki/Dissolution_of_parliament"
            }
        ],
        "Data source": "LC-QuAD 2.0 (ISWC 2019)",
        "Question creation date": "2019-01-23",
        "Data set": "train"
    },
    {
        "Id": 323,
        "Question": "how many members of the crew are there for john jellicoe , 1st earl jellicoe",
        "Temporal signal": [
            "ORDINAL"
        ],
        "Temporal question type": [
            "Ordinal"
        ],
        "Answer": [
            {
                "AnswerType": "Value",
                "AnswerArgument": "16"
            }
        ],
        "Data source": "LC-QuAD 2.0 (ISWC 2019)",
        "Question creation date": "2019-01-23",
        "Data set": "train"
    },
    {
        "Id": 324,
        "Question": "who takes after and taken after by clovisas respectable title as lord of franks",
        "Temporal signal": [
            "AFTER"
        ],
        "Temporal question type": [
            "Implicit"
        ],
        "Answer": [
            {
                "AnswerType": "Entity",
                "WikidataQid": "Q212852",
                "WikidataLabel": "Childebert I",
                "WikipediaURL": "https://en.wikipedia.org/wiki/Childebert_I"
            },
            {
                "AnswerType": "Entity",
                "WikidataQid": "Q233461",
                "WikidataLabel": "Theuderic I",
                "WikipediaURL": "https://en.wikipedia.org/wiki/Theuderic_I"
            }
        ],
        "Data source": "LC-QuAD 2.0 (ISWC 2019)",
        "Question creation date": "2019-01-23",
        "Data set": "train"
    },
    {
        "Id": 325,
        "Question": "where did mikhail skobelev receive his education in 1861",
        "Temporal signal": [
            "START"
        ],
        "Temporal question type": [
            "Explicit"
        ],
        "Answer": [
            {
                "AnswerType": "Entity",
                "WikidataQid": "Q28729082",
                "WikidataLabel": "Imperial St. Petersburg University",
                "WikipediaURL": "https://en.wikipedia.org/wiki/Saint_Petersburg_Imperial_University"
            }
        ],
        "Data source": "LC-QuAD 2.0 (ISWC 2019)",
        "Question creation date": "2019-01-23",
        "Data set": "train"
    },
    {
        "Id": 326,
        "Question": "what is the date of death of aretha franklin",
        "Temporal signal": [
            "No signal"
        ],
        "Temporal question type": [
            "Temp.Ans"
        ],
        "Answer": [
            {
                "AnswerType": "Value",
                "AnswerArgument": "2018-08-16T00:00:00Z"
            }
        ],
        "Data source": "ComQA (NAACL 2019)",
        "Question creation date": "2019-06-03",
        "Data set": "train"
    },
    {
        "Id": 327,
        "Question": "in 1978, who was the chairperson of the international mathematical union",
        "Temporal signal": [
            "FINISH"
        ],
        "Temporal question type": [
            "Explicit"
        ],
        "Answer": [
            {
                "AnswerType": "Entity",
                "WikidataQid": "Q931348",
                "WikidataLabel": "Deane Montgomery",
                "WikipediaURL": "https://en.wikipedia.org/wiki/Deane_Montgomery"
            }
        ],
        "Data source": "LC-QuAD 2.0 (ISWC 2019)",
        "Question creation date": "2019-01-23",
        "Data set": "train"
    },
    {
        "Id": 328,
        "Question": "what was the first disney color cartoon movie",
        "Temporal signal": [
            "ORDINAL"
        ],
        "Temporal question type": [
            "Ordinal"
        ],
        "Answer": [
            {
                "AnswerType": "Entity",
                "WikidataQid": "Q134430",
                "WikidataLabel": "Snow White and the Seven Dwarfs",
                "WikipediaURL": "https://en.wikipedia.org/wiki/snow_white_and_the_seven_dwarfs_(1937_film)"
            }
        ],
        "Data source": "ComQA (NAACL 2019)",
        "Question creation date": "2019-06-03",
        "Data set": "train"
    },
    {
        "Id": 329,
        "Question": "what was estonia's year 2000 inflation rate",
        "Temporal signal": [
            "OVERLAP"
        ],
        "Temporal question type": [
            "Explicit"
        ],
        "Answer": [
            {
                "AnswerType": "Value",
                "AnswerArgument": "5"
            }
        ],
        "Data source": "LC-QuAD 2.0 (ISWC 2019)",
        "Question creation date": "2019-01-23",
        "Data set": "train"
    },
    {
        "Id": 330,
        "Question": "which is the point in time for hannah arendt has academic degree as doctoral degree",
        "Temporal signal": [
            "No signal"
        ],
        "Temporal question type": [
            "Temp.Ans"
        ],
        "Answer": [
            {
                "AnswerType": "Value",
                "AnswerArgument": "1928-01-01T00:00:00Z"
            }
        ],
        "Data source": "LC-QuAD 2.0 (ISWC 2019)",
        "Question creation date": "2019-01-23",
        "Data set": "train"
    },
    {
        "Id": 331,
        "Question": "first female federal minister in australia",
        "Temporal signal": [
            "ORDINAL"
        ],
        "Temporal question type": [
            "Ordinal"
        ],
        "Answer": [
            {
                "AnswerType": "Entity",
                "WikidataQid": "Q3054376",
                "WikidataLabel": "Enid Lyons",
                "WikipediaURL": "https://en.wikipedia.org/wiki/enid_lyons"
            }
        ],
        "Data source": "ComQA (NAACL 2019)",
        "Question creation date": "2019-06-03",
        "Data set": "train"
    },
    {
        "Id": 332,
        "Question": "in 1996, who was the governor of the governmenatl jurisdiction in which matt blunt holds a governmental office",
        "Temporal signal": [
            "OVERLAP"
        ],
        "Temporal question type": [
            "Explicit"
        ],
        "Answer": [
            {
                "AnswerType": "Entity",
                "WikidataQid": "Q538609",
                "WikidataLabel": "Mel Carnahan",
                "WikipediaURL": "https://en.wikipedia.org/wiki/Mel_Carnahan"
            }
        ],
        "Data source": "ComplexWebQuestions (NAACL 2018)",
        "Question creation date": "2018-06-01",
        "Data set": "train"
    },
    {
        "Id": 333,
        "Question": "what year did lisbon become the capitol of portuguese",
        "Temporal signal": [
            "No signal"
        ],
        "Temporal question type": [
            "Temp.Ans"
        ],
        "Answer": [
            {
                "AnswerType": "Value",
                "AnswerArgument": "1415-01-01T00:00:00Z"
            },
            {
                "AnswerType": "Value",
                "AnswerArgument": "1821-01-01T00:00:00Z"
            }
        ],
        "Data source": "LC-QuAD 2.0 (ISWC 2019)",
        "Question creation date": "2019-01-23",
        "Data set": "train"
    },
    {
        "Id": 334,
        "Question": "what company did the actor who played micheal schumacher ferrari drive for in 2013",
        "Temporal signal": [
            "OVERLAP"
        ],
        "Temporal question type": [
            "Explicit"
        ],
        "Answer": [
            {
                "AnswerType": "Entity",
                "WikidataQid": "Q659224",
                "WikidataLabel": "Omega SA",
                "WikipediaURL": "https://en.wikipedia.org/wiki/Omega_SA"
            }
        ],
        "Data source": "ComplexWebQuestions (NAACL 2018)",
        "Question creation date": "2018-06-01",
        "Data set": "train"
    },
    {
        "Id": 335,
        "Question": "when was barack obama elected president",
        "Temporal signal": [
            "No signal"
        ],
        "Temporal question type": [
            "Temp.Ans"
        ],
        "Answer": [
            {
                "AnswerType": "Value",
                "AnswerArgument": "2008-11-04T00:00:00Z"
            },
            {
                "AnswerType": "Value",
                "AnswerArgument": "2012-11-06T00:00:00Z"
            }
        ],
        "Data source": "WebQuestions (EMNLP 2013)",
        "Question creation date": "2013-10-18",
        "Data set": "train"
    },
    {
        "Id": 336,
        "Question": "on what date did bank of america launch the subsidiary seafirst bank",
        "Temporal signal": [
            "No signal"
        ],
        "Temporal question type": [
            "Temp.Ans"
        ],
        "Answer": [
            {
                "AnswerType": "Value",
                "AnswerArgument": "1983-01-01T00:00:00Z"
            }
        ],
        "Data source": "LC-QuAD 2.0 (ISWC 2019)",
        "Question creation date": "2019-01-23",
        "Data set": "train"
    },
    {
        "Id": 337,
        "Question": "who was the governor who banned the protest march from selma mongomery in 1965",
        "Temporal signal": [
            "OVERLAP"
        ],
        "Temporal question type": [
            "Explicit"
        ],
        "Answer": [
            {
                "AnswerType": "Entity",
                "WikidataQid": "Q313776",
                "WikidataLabel": "George Wallace",
                "WikipediaURL": "https://en.wikipedia.org/wiki/george_wallace"
            }
        ],
        "Data source": "ComQA (NAACL 2019)",
        "Question creation date": "2019-06-03",
        "Data set": "train"
    },
    {
        "Id": 338,
        "Question": "who was the first governor of connecticut",
        "Temporal signal": [
            "ORDINAL"
        ],
        "Temporal question type": [
            "Ordinal"
        ],
        "Answer": [
            {
                "AnswerType": "Entity",
                "WikidataQid": "Q1700405",
                "WikidataLabel": "John Haynes",
                "WikipediaURL": "https://en.wikipedia.org/wiki/john_haynes_(governor)"
            }
        ],
        "Data source": "ComQA (NAACL 2019)",
        "Question creation date": "2019-06-03",
        "Data set": "train"
    },
    {
        "Id": 339,
        "Question": "what football team does nani play for in 2007",
        "Temporal signal": [
            "OVERLAP"
        ],
        "Temporal question type": [
            "Explicit"
        ],
        "Answer": [
            {
                "AnswerType": "Entity",
                "WikidataQid": "Q18656",
                "WikidataLabel": "Manchester United F.C.",
                "WikipediaURL": "https://en.wikipedia.org/wiki/manchester_united_f.c."
            },
            {
                "AnswerType": "Entity",
                "WikidataQid": "Q75729",
                "WikidataLabel": "Sporting Clube de Portugal",
                "WikipediaURL": "https://en.wikipedia.org/wiki/sporting_clube_de_portugal"
            }
        ],
        "Data source": "ComQA (NAACL 2019)",
        "Question creation date": "2019-06-03",
        "Data set": "train"
    },
    {
        "Id": 340,
        "Question": "name a building located on 34th street that contains the word building in its name",
        "Temporal signal": [
            "ORDINAL"
        ],
        "Temporal question type": [
            "Ordinal"
        ],
        "Answer": [
            {
                "AnswerType": "Entity",
                "WikidataQid": "Q9188",
                "WikidataLabel": "Empire State Building",
                "WikipediaURL": "https://en.wikipedia.org/wiki/Empire_State_Building"
            },
            {
                "AnswerType": "Value",
                "AnswerArgument": "Empire State Building"
            }
        ],
        "Data source": "LC-QuAD 2.0 (ISWC 2019)",
        "Question creation date": "2019-01-23",
        "Data set": "train"
    },
    {
        "Id": 341,
        "Question": "when did hugh griffith graduate from the royal academy of dramatic art",
        "Temporal signal": [
            "No signal"
        ],
        "Temporal question type": [
            "Temp.Ans"
        ],
        "Answer": [
            {
                "AnswerType": "Value",
                "AnswerArgument": "1939-01-01T00:00:00Z"
            }
        ],
        "Data source": "LC-QuAD 2.0 (ISWC 2019)",
        "Question creation date": "2019-01-23",
        "Data set": "train"
    },
    {
        "Id": 342,
        "Question": "what is the headquarters location and the location of formation of google",
        "Temporal signal": [
            "ORDINAL"
        ],
        "Temporal question type": [
            "Ordinal"
        ],
        "Answer": [
            {
                "AnswerType": "Entity",
                "WikidataQid": "Q486860",
                "WikidataLabel": "Mountain View",
                "WikipediaURL": "https://en.wikipedia.org/wiki/Mountain_View,_California"
            },
            {
                "AnswerType": "Entity",
                "WikidataQid": "Q74195",
                "WikidataLabel": "Menlo Park",
                "WikipediaURL": "https://en.wikipedia.org/wiki/Menlo_Park,_California"
            }
        ],
        "Data source": "LC-QuAD 2.0 (ISWC 2019)",
        "Question creation date": "2019-01-23",
        "Data set": "train"
    },
    {
        "Id": 343,
        "Question": "what is the end time for hristo stoichkov has member of sports team as pfc cska sofia",
        "Temporal signal": [
            "No signal"
        ],
        "Temporal question type": [
            "Temp.Ans"
        ],
        "Answer": [
            {
                "AnswerType": "Value",
                "AnswerArgument": "1990-01-01T00:00:00Z"
            },
            {
                "AnswerType": "Value",
                "AnswerArgument": "1998-01-01T00:00:00Z"
            }
        ],
        "Data source": "LC-QuAD 2.0 (ISWC 2019)",
        "Question creation date": "2019-01-23",
        "Data set": "train"
    },
    {
        "Id": 344,
        "Question": "in what year did detroit become a city",
        "Temporal signal": [
            "No signal"
        ],
        "Temporal question type": [
            "Temp.Ans"
        ],
        "Answer": [
            {
                "AnswerType": "Entity",
                "WikidataQid": "Q12439",
                "WikidataLabel": "Detroit",
                "WikipediaURL": "https://en.wikipedia.org/wiki/detroit"
            }
        ],
        "Data source": "ComQA (NAACL 2019)",
        "Question creation date": "2019-06-03",
        "Data set": "train"
    },
    {
        "Id": 345,
        "Question": "what is the start time for bobby fischer has title of chess player as grandmaster",
        "Temporal signal": [
            "No signal"
        ],
        "Temporal question type": [
            "Temp.Ans"
        ],
        "Answer": [
            {
                "AnswerType": "Value",
                "AnswerArgument": "1958-01-01T00:00:00Z"
            }
        ],
        "Data source": "LC-QuAD 2.0 (ISWC 2019)",
        "Question creation date": "2019-01-23",
        "Data set": "train"
    },
    {
        "Id": 346,
        "Question": "what is often confused with of pi , that has comes before is ρ",
        "Temporal signal": [
            "BEFORE"
        ],
        "Temporal question type": [
            "Implicit"
        ],
        "Answer": [
            {
                "AnswerType": "Entity",
                "WikidataQid": "Q168",
                "WikidataLabel": "Π",
                "WikipediaURL": "https://en.wikipedia.org/wiki/Pi_(letter)"
            }
        ],
        "Data source": "LC-QuAD 2.0 (ISWC 2019)",
        "Question creation date": "2019-01-23",
        "Data set": "train"
    },
    {
        "Id": 347,
        "Question": "when did edna st vincent millay die",
        "Temporal signal": [
            "No signal"
        ],
        "Temporal question type": [
            "Temp.Ans"
        ],
        "Answer": [
            {
                "AnswerType": "Value",
                "AnswerArgument": "1950-10-19T00:00:00Z"
            }
        ],
        "Data source": "ComQA (NAACL 2019)",
        "Question creation date": "2019-06-03",
        "Data set": "train"
    },
    {
        "Id": 348,
        "Question": "who was the chairperson of the international ski federation in the year 1924",
        "Temporal signal": [
            "START"
        ],
        "Temporal question type": [
            "Explicit"
        ],
        "Answer": [
            {
                "AnswerType": "Entity",
                "WikidataQid": "Q1675683",
                "WikidataLabel": "Ivar Holmquist",
                "WikipediaURL": "https://en.wikipedia.org/wiki/Ivar_Holmquist"
            }
        ],
        "Data source": "LC-QuAD 2.0 (ISWC 2019)",
        "Question creation date": "2019-01-23",
        "Data set": "train"
    },
    {
        "Id": 349,
        "Question": "which honor was received on 01/01/2006 by mikhail prokhorov",
        "Temporal signal": [
            "OVERLAP"
        ],
        "Temporal question type": [
            "Explicit"
        ],
        "Answer": [
            {
                "AnswerType": "Entity",
                "WikidataQid": "Q791135",
                "WikidataLabel": "Order of Friendship",
                "WikipediaURL": "https://en.wikipedia.org/wiki/Order_of_Friendship"
            }
        ],
        "Data source": "LC-QuAD 2.0 (ISWC 2019)",
        "Question creation date": "2019-01-23",
        "Data set": "train"
    },
    {
        "Id": 350,
        "Question": "when was the first action film made",
        "Temporal signal": [
            "ORDINAL"
        ],
        "Temporal question type": [
            "Ordinal",
            "Temp.Ans"
        ],
        "Answer": [
            {
                "AnswerType": "Entity",
                "WikidataQid": "Q1140155",
                "WikidataLabel": "Great Train Robbery",
                "WikipediaURL": "https://en.wikipedia.org/wiki/great_train_robbery_(1963)"
            }
        ],
        "Data source": "ComQA (NAACL 2019)",
        "Question creation date": "2019-06-03",
        "Data set": "train"
    },
    {
        "Id": 351,
        "Question": "what is start time and place of marriage of victor hugo has spouse as adèle foucher",
        "Temporal signal": [
            "No signal"
        ],
        "Temporal question type": [
            "Temp.Ans"
        ],
        "Answer": [
            {
                "AnswerType": "Entity",
                "WikidataQid": "Q295844",
                "WikidataLabel": "Saint-Sulpice",
                "WikipediaURL": "https://en.wikipedia.org/wiki/Saint-Sulpice,_Paris"
            },
            {
                "AnswerType": "Value",
                "AnswerArgument": "1822-10-12T00:00:00Z"
            }
        ],
        "Data source": "LC-QuAD 2.0 (ISWC 2019)",
        "Question creation date": "2019-01-23",
        "Data set": "train"
    },
    {
        "Id": 352,
        "Question": "when die frederick william i prussia die, and when was his son prince augustus william of prussia born",
        "Temporal signal": [
            "No signal"
        ],
        "Temporal question type": [
            "Temp.Ans"
        ],
        "Answer": [
            {
                "AnswerType": "Value",
                "AnswerArgument": "1722-08-09T00:00:00Z"
            },
            {
                "AnswerType": "Value",
                "AnswerArgument": "1758-06-12T00:00:00Z"
            }
        ],
        "Data source": "LC-QuAD 2.0 (ISWC 2019)",
        "Question creation date": "2019-01-23",
        "Data set": "train"
    },
    {
        "Id": 353,
        "Question": "in 1348, where did lviv live",
        "Temporal signal": [
            "FINISH"
        ],
        "Temporal question type": [
            "Explicit"
        ],
        "Answer": [
            {
                "AnswerType": "Entity",
                "WikidataQid": "Q239502",
                "WikidataLabel": "Kingdom of Galicia–Volhynia",
                "WikipediaURL": "https://en.wikipedia.org/wiki/Kingdom_of_Galicia%E2%80%93Volhynia"
            }
        ],
        "Data source": "LC-QuAD 2.0 (ISWC 2019)",
        "Question creation date": "2019-01-23",
        "Data set": "train"
    },
    {
        "Id": 354,
        "Question": "what is diego maradona's moment spanish family title and what position does he play",
        "Temporal signal": [
            "ORDINAL"
        ],
        "Temporal question type": [
            "Ordinal"
        ],
        "Answer": [
            {
                "AnswerType": "Entity",
                "WikidataQid": "Q193592",
                "WikidataLabel": "midfielder",
                "WikipediaURL": "https://en.wikipedia.org/wiki/Midfielder"
            },
            {
                "AnswerType": "Entity",
                "WikidataQid": "Q280658",
                "WikidataLabel": "forward",
                "WikipediaURL": "https://en.wikipedia.org/wiki/Forward_(association_football)"
            }
        ],
        "Data source": "LC-QuAD 2.0 (ISWC 2019)",
        "Question creation date": "2019-01-23",
        "Data set": "train"
    },
    {
        "Id": 355,
        "Question": "oldest sister of zeus",
        "Temporal signal": [
            "ORDINAL"
        ],
        "Temporal question type": [
            "Ordinal"
        ],
        "Answer": [
            {
                "AnswerType": "Entity",
                "WikidataQid": "Q41419",
                "WikidataLabel": "Hestia",
                "WikipediaURL": "https://en.wikipedia.org/wiki/hestia"
            }
        ],
        "Data source": "ComQA (NAACL 2019)",
        "Question creation date": "2019-06-03",
        "Data set": "train"
    },
    {
        "Id": 356,
        "Question": "when jim skinner stepped down from his position as mcdonald's chief executive officer, what was the date",
        "Temporal signal": [
            "No signal"
        ],
        "Temporal question type": [
            "Temp.Ans"
        ],
        "Answer": [
            {
                "AnswerType": "Value",
                "AnswerArgument": "2012-01-01T00:00:00Z"
            }
        ],
        "Data source": "LC-QuAD 2.0 (ISWC 2019)",
        "Question creation date": "2019-01-23",
        "Data set": "train"
    },
    {
        "Id": 357,
        "Question": "what is the replaces for henry vi of england has position held as monarch of england",
        "Temporal signal": [
            "AFTER"
        ],
        "Temporal question type": [
            "Implicit"
        ],
        "Answer": [
            {
                "AnswerType": "Entity",
                "WikidataQid": "Q131581",
                "WikidataLabel": "Henry V of England",
                "WikipediaURL": "https://en.wikipedia.org/wiki/Henry_V_of_England"
            },
            {
                "AnswerType": "Entity",
                "WikidataQid": "Q160341",
                "WikidataLabel": "Edward IV of England",
                "WikipediaURL": "https://en.wikipedia.org/wiki/Edward_IV_of_England"
            }
        ],
        "Data source": "LC-QuAD 2.0 (ISWC 2019)",
        "Question creation date": "2019-01-23",
        "Data set": "train"
    },
    {
        "Id": 358,
        "Question": "what award did laurence fishburne receive at the 46th tony awards",
        "Temporal signal": [
            "ORDINAL"
        ],
        "Temporal question type": [
            "Ordinal"
        ],
        "Answer": [
            {
                "AnswerType": "Entity",
                "WikidataQid": "Q1474410",
                "WikidataLabel": "Tony Award for Best Featured Actor in a Play",
                "WikipediaURL": "https://en.wikipedia.org/wiki/Tony_Award_for_Best_Featured_Actor_in_a_Play"
            }
        ],
        "Data source": "LC-QuAD 2.0 (ISWC 2019)",
        "Question creation date": "2019-01-23",
        "Data set": "train"
    },
    {
        "Id": 359,
        "Question": "who was the last great absolute european monarch",
        "Temporal signal": [
            "ORDINAL"
        ],
        "Temporal question type": [
            "Ordinal"
        ],
        "Answer": [
            {
                "AnswerType": "Entity",
                "WikidataQid": "Q9682",
                "WikidataLabel": "Elizabeth II",
                "WikipediaURL": "https://en.wikipedia.org/wiki/elizabeth_ii"
            }
        ],
        "Data source": "ComQA (NAACL 2019)",
        "Question creation date": "2019-06-03",
        "Data set": "train"
    },
    {
        "Id": 360,
        "Question": "what is child of louis viii of france and date of birth",
        "Temporal signal": [
            "No signal"
        ],
        "Temporal question type": [
            "Temp.Ans"
        ],
        "Answer": [
            {
                "AnswerType": "Entity",
                "WikidataQid": "Q346",
                "WikidataLabel": "Louis IX of France",
                "WikipediaURL": "https://en.wikipedia.org/wiki/Louis_IX_of_France"
            },
            {
                "AnswerType": "Value",
                "AnswerArgument": "1214-04-25T00:00:00Z"
            }
        ],
        "Data source": "LC-QuAD 2.0 (ISWC 2019)",
        "Question creation date": "2019-01-23",
        "Data set": "train"
    },
    {
        "Id": 361,
        "Question": "what position did eamon de valera in parliament",
        "Temporal signal": [
            "ORDINAL"
        ],
        "Temporal question type": [
            "Ordinal"
        ],
        "Answer": [
            {
                "AnswerType": "Entity",
                "WikidataQid": "Q654291",
                "WikidataLabel": "Deputy to the Dáil",
                "WikipediaURL": "https://en.wikipedia.org/wiki/Teachta_D%C3%A1la"
            }
        ],
        "Data source": "LC-QuAD 2.0 (ISWC 2019)",
        "Question creation date": "2019-01-23",
        "Data set": "train"
    },
    {
        "Id": 362,
        "Question": "what is the start time for claire trevor has spouse as milton h. bren",
        "Temporal signal": [
            "No signal"
        ],
        "Temporal question type": [
            "Temp.Ans"
        ],
        "Answer": [
            {
                "AnswerType": "Value",
                "AnswerArgument": "1948-01-01T00:00:00Z"
            }
        ],
        "Data source": "LC-QuAD 2.0 (ISWC 2019)",
        "Question creation date": "2019-01-23",
        "Data set": "train"
    },
    {
        "Id": 363,
        "Question": "what is the end time for ted stevens has position held as president pro tempore of the united states senate",
        "Temporal signal": [
            "No signal"
        ],
        "Temporal question type": [
            "Temp.Ans"
        ],
        "Answer": [
            {
                "AnswerType": "Value",
                "AnswerArgument": "2007-01-03T00:00:00Z"
            },
            {
                "AnswerType": "Value",
                "AnswerArgument": "2009-01-03T00:00:00Z"
            }
        ],
        "Data source": "LC-QuAD 2.0 (ISWC 2019)",
        "Question creation date": "2019-01-23",
        "Data set": "train"
    },
    {
        "Id": 364,
        "Question": "what countries occupied west germany after world war 2",
        "Temporal signal": [
            "AFTER"
        ],
        "Temporal question type": [
            "Implicit"
        ],
        "Answer": [
            {
                "AnswerType": "Entity",
                "WikidataQid": "Q142",
                "WikidataLabel": "France",
                "WikipediaURL": "https://en.wikipedia.org/wiki/france"
            },
            {
                "AnswerType": "Entity",
                "WikidataQid": "Q145",
                "WikidataLabel": "United Kingdom",
                "WikipediaURL": "https://en.wikipedia.org/wiki/united_kingdom"
            },
            {
                "AnswerType": "Entity",
                "WikidataQid": "Q15180",
                "WikidataLabel": "Soviet Union",
                "WikipediaURL": "https://en.wikipedia.org/wiki/soviet_union"
            },
            {
                "AnswerType": "Entity",
                "WikidataQid": "Q30",
                "WikidataLabel": "United States of America",
                "WikipediaURL": "https://en.wikipedia.org/wiki/united_states"
            }
        ],
        "Data source": "ComQA (NAACL 2019)",
        "Question creation date": "2019-06-03",
        "Data set": "train"
    },
    {
        "Id": 365,
        "Question": "what is the point in time for walter matthau has award received as academy award for best supporting actor",
        "Temporal signal": [
            "No signal"
        ],
        "Temporal question type": [
            "Temp.Ans"
        ],
        "Answer": [
            {
                "AnswerType": "Value",
                "AnswerArgument": "1966-01-01T00:00:00Z"
            }
        ],
        "Data source": "LC-QuAD 2.0 (ISWC 2019)",
        "Question creation date": "2019-01-23",
        "Data set": "train"
    },
    {
        "Id": 366,
        "Question": "how many people held the position of roman emperor before caligula",
        "Temporal signal": [
            "BEFORE"
        ],
        "Temporal question type": [
            "Implicit"
        ],
        "Answer": [
            {
                "AnswerType": "Value",
                "AnswerArgument": "3"
            }
        ],
        "Data source": "LC-QuAD 2.0 (ISWC 2019)",
        "Question creation date": "2019-01-23",
        "Data set": "train"
    },
    {
        "Id": 367,
        "Question": "what is the name of the current political leader of china",
        "Temporal signal": [
            "No signal"
        ],
        "Temporal question type": [
            "Explicit"
        ],
        "Answer": [
            {
                "AnswerType": "Entity",
                "WikidataQid": "Q15031",
                "WikidataLabel": "Xi Jinping",
                "WikipediaURL": "https://en.wikipedia.org/wiki/xi_jinping"
            }
        ],
        "Data source": "ComQA (NAACL 2019)",
        "Question creation date": "2019-06-03",
        "Data set": "train"
    },
    {
        "Id": 368,
        "Question": "when is sephiroth birthday",
        "Temporal signal": [
            "No signal"
        ],
        "Temporal question type": [
            "Temp.Ans"
        ],
        "Answer": [
            {
                "AnswerType": "Value",
                "AnswerArgument": "1975-01-01T00:00:00Z"
            }
        ],
        "Data source": "ComQA (NAACL 2019)",
        "Question creation date": "2019-06-03",
        "Data set": "train"
    },
    {
        "Id": 369,
        "Question": "what country sent the first monkey into space",
        "Temporal signal": [
            "ORDINAL"
        ],
        "Temporal question type": [
            "Ordinal"
        ],
        "Answer": [
            {
                "AnswerType": "Entity",
                "WikidataQid": "Q30",
                "WikidataLabel": "United States of America",
                "WikipediaURL": "https://en.wikipedia.org/wiki/united_states"
            }
        ],
        "Data source": "ComQA (NAACL 2019)",
        "Question creation date": "2019-06-03",
        "Data set": "train"
    },
    {
        "Id": 370,
        "Question": "when did anne hathoway get married to shakespeare",
        "Temporal signal": [
            "No signal"
        ],
        "Temporal question type": [
            "Temp.Ans"
        ],
        "Answer": [
            {
                "AnswerType": "Value",
                "AnswerArgument": "1582-11-27T00:00:00Z"
            }
        ],
        "Data source": "ComQA (NAACL 2019)",
        "Question creation date": "2019-06-03",
        "Data set": "train"
    },
    {
        "Id": 371,
        "Question": "what is country of wiesbaden that is start time is 1871-1-18",
        "Temporal signal": [
            "START"
        ],
        "Temporal question type": [
            "Explicit"
        ],
        "Answer": [
            {
                "AnswerType": "Entity",
                "WikidataQid": "Q43287",
                "WikidataLabel": "German Empire",
                "WikipediaURL": "https://en.wikipedia.org/wiki/German_Empire"
            }
        ],
        "Data source": "LC-QuAD 2.0 (ISWC 2019)",
        "Question creation date": "2019-01-23",
        "Data set": "train"
    },
    {
        "Id": 372,
        "Question": "what is award received of friedrich wöhler that is point in time is 1872-1-1",
        "Temporal signal": [
            "OVERLAP"
        ],
        "Temporal question type": [
            "Explicit"
        ],
        "Answer": [
            {
                "AnswerType": "Entity",
                "WikidataQid": "Q28003",
                "WikidataLabel": "Copley Medal",
                "WikipediaURL": "https://en.wikipedia.org/wiki/Copley_Medal"
            }
        ],
        "Data source": "LC-QuAD 2.0 (ISWC 2019)",
        "Question creation date": "2019-01-23",
        "Data set": "train"
    },
    {
        "Id": 373,
        "Question": "what is the start time for marco polo has spouse as donata badoer",
        "Temporal signal": [
            "No signal"
        ],
        "Temporal question type": [
            "Temp.Ans"
        ],
        "Answer": [
            {
                "AnswerType": "Value",
                "AnswerArgument": "1300-01-01T00:00:00Z"
            }
        ],
        "Data source": "LC-QuAD 2.0 (ISWC 2019)",
        "Question creation date": "2019-01-23",
        "Data set": "train"
    },
    {
        "Id": 374,
        "Question": "what was the beatles first album called",
        "Temporal signal": [
            "ORDINAL"
        ],
        "Temporal question type": [
            "Ordinal"
        ],
        "Answer": [
            {
                "AnswerType": "Entity",
                "WikidataQid": "Q1929603",
                "WikidataLabel": "Introducing… The Beatles",
                "WikipediaURL": "https://en.wikipedia.org/wiki/introducing..._the_beatles"
            }
        ],
        "Data source": "ComQA (NAACL 2019)",
        "Question creation date": "2019-06-03",
        "Data set": "train"
    },
    {
        "Id": 375,
        "Question": "for what did adventure time earn a 2010 nomination",
        "Temporal signal": [
            "OVERLAP"
        ],
        "Temporal question type": [
            "Explicit"
        ],
        "Answer": [
            {
                "AnswerType": "Entity",
                "WikidataQid": "Q16987659",
                "WikidataLabel": "Primetime Emmy Award for Short-format Animation",
                "WikipediaURL": "https://en.wikipedia.org/wiki/Primetime_Emmy_Award_for_Outstanding_Short_Form_Animated_Program"
            }
        ],
        "Data source": "LC-QuAD 2.0 (ISWC 2019)",
        "Question creation date": "2019-01-23",
        "Data set": "train"
    },
    {
        "Id": 376,
        "Question": "what kind of disciplines do the 1912 summer olympics and the 2008 summer olympics have in common",
        "Temporal signal": [
            "No signal"
        ],
        "Temporal question type": [
            "Explicit"
        ],
        "Answer": [
            {
                "AnswerType": "Entity",
                "WikidataQid": "Q159354",
                "WikidataLabel": "rowing",
                "WikipediaURL": "https://en.wikipedia.org/wiki/Rowing_(sport)"
            },
            {
                "AnswerType": "Entity",
                "WikidataQid": "Q206989",
                "WikidataLabel": "shooting sport",
                "WikipediaURL": "https://en.wikipedia.org/wiki/Shooting_sports"
            },
            {
                "AnswerType": "Entity",
                "WikidataQid": "Q326827",
                "WikidataLabel": "artistic gymnastics",
                "WikipediaURL": "https://en.wikipedia.org/wiki/Artistic_gymnastics"
            },
            {
                "AnswerType": "Entity",
                "WikidataQid": "Q3312129",
                "WikidataLabel": "track and field",
                "WikipediaURL": "https://en.wikipedia.org/wiki/Track_and_field"
            }
        ],
        "Data source": "GraphQuestions (EMNLP 2016)",
        "Question creation date": "2016-11-01",
        "Data set": "train"
    },
    {
        "Id": 377,
        "Question": "who was the first woman mayor",
        "Temporal signal": [
            "ORDINAL"
        ],
        "Temporal question type": [
            "Ordinal"
        ],
        "Answer": [
            {
                "AnswerType": "Entity",
                "WikidataQid": "Q3631124",
                "WikidataLabel": "Susanna M. Salter",
                "WikipediaURL": "https://en.wikipedia.org/wiki/susanna_m._salter"
            }
        ],
        "Data source": "ComQA (NAACL 2019)",
        "Question creation date": "2019-06-03",
        "Data set": "train"
    },
    {
        "Id": 378,
        "Question": "during which baseball seasons have the 1983 world series champions participated in the world series",
        "Temporal signal": [
            "No signal"
        ],
        "Temporal question type": [
            "Temp.Ans"
        ],
        "Answer": [
            {
                "AnswerType": "Entity",
                "WikidataQid": "Q1581759",
                "WikidataLabel": "1983 World Series",
                "WikipediaURL": "https://en.wikipedia.org/wiki/1983_World_Series"
            },
            {
                "AnswerType": "Entity",
                "WikidataQid": "Q4295890",
                "WikidataLabel": "1966 World Series",
                "WikipediaURL": "https://en.wikipedia.org/wiki/1966_World_Series"
            },
            {
                "AnswerType": "Entity",
                "WikidataQid": "Q4295895",
                "WikidataLabel": "1970 World Series",
                "WikipediaURL": "https://en.wikipedia.org/wiki/1970_World_Series"
            }
        ],
        "Data source": "ComplexWebQuestions (NAACL 2018)",
        "Question creation date": "2018-06-01",
        "Data set": "train"
    },
    {
        "Id": 379,
        "Question": "when did invertigo open",
        "Temporal signal": [
            "No signal"
        ],
        "Temporal question type": [
            "Temp.Ans"
        ],
        "Answer": [
            {
                "AnswerType": "Value",
                "AnswerArgument": "1999-04-17T00:00:00Z"
            }
        ],
        "Data source": "Free917 (ACL 2013)",
        "Question creation date": "2013-08-04",
        "Data set": "train"
    },
    {
        "Id": 380,
        "Question": "what is the point in time for ernest lawrence has award received as comstock prize in physics",
        "Temporal signal": [
            "No signal"
        ],
        "Temporal question type": [
            "Temp.Ans"
        ],
        "Answer": [
            {
                "AnswerType": "Value",
                "AnswerArgument": "1938-01-01T00:00:00Z"
            }
        ],
        "Data source": "LC-QuAD 2.0 (ISWC 2019)",
        "Question creation date": "2019-01-23",
        "Data set": "train"
    },
    {
        "Id": 381,
        "Question": "what team owned by steve bisciotti did michael oher play for in 2009",
        "Temporal signal": [
            "OVERLAP"
        ],
        "Temporal question type": [
            "Explicit"
        ],
        "Answer": [
            {
                "AnswerType": "Entity",
                "WikidataQid": "Q276539",
                "WikidataLabel": "Baltimore Ravens",
                "WikipediaURL": "https://en.wikipedia.org/wiki/Baltimore_Ravens"
            }
        ],
        "Data source": "ComplexWebQuestions (NAACL 2018)",
        "Question creation date": "2018-06-01",
        "Data set": "train"
    },
    {
        "Id": 382,
        "Question": "when did nicki minaj bring her first album out",
        "Temporal signal": [
            "ORDINAL"
        ],
        "Temporal question type": [
            "Ordinal",
            "Temp.Ans"
        ],
        "Answer": [
            {
                "AnswerType": "Value",
                "AnswerArgument": "2010-01-01T00:00:00Z"
            }
        ],
        "Data source": "ComQA (NAACL 2019)",
        "Question creation date": "2019-06-03",
        "Data set": "train"
    },
    {
        "Id": 383,
        "Question": "what is point in time and prize money of alice munro has award received as nobel prize in literature",
        "Temporal signal": [
            "No signal"
        ],
        "Temporal question type": [
            "Temp.Ans"
        ],
        "Answer": [
            {
                "AnswerType": "Value",
                "AnswerArgument": "2013-01-01T00:00:00Z"
            },
            {
                "AnswerType": "Value",
                "AnswerArgument": "8000000"
            }
        ],
        "Data source": "LC-QuAD 2.0 (ISWC 2019)",
        "Question creation date": "2019-01-23",
        "Data set": "train"
    },
    {
        "Id": 384,
        "Question": "who was elected the us president in 1860",
        "Temporal signal": [
            "OVERLAP"
        ],
        "Temporal question type": [
            "Explicit"
        ],
        "Answer": [
            {
                "AnswerType": "Entity",
                "WikidataQid": "Q91",
                "WikidataLabel": "Abraham Lincoln",
                "WikipediaURL": "https://en.wikipedia.org/wiki/abraham_lincoln"
            }
        ],
        "Data source": "ComQA (NAACL 2019)",
        "Question creation date": "2019-06-03",
        "Data set": "train"
    },
    {
        "Id": 385,
        "Question": "who held a position in the 11th united states congress and was governor of ohio in 2011",
        "Temporal signal": [
            "No signal"
        ],
        "Temporal question type": [
            "Explicit"
        ],
        "Answer": [
            {
                "AnswerType": "Entity",
                "WikidataQid": "Q465295",
                "WikidataLabel": "Ted Strickland",
                "WikipediaURL": "https://en.wikipedia.org/wiki/Ted_Strickland"
            },
            {
                "AnswerType": "Entity",
                "WikidataQid": "Q69319",
                "WikidataLabel": "John Kasich",
                "WikipediaURL": "https://en.wikipedia.org/wiki/John_Kasich"
            }
        ],
        "Data source": "ComplexWebQuestions (NAACL 2018)",
        "Question creation date": "2018-06-01",
        "Data set": "train"
    },
    {
        "Id": 386,
        "Question": "when did cowboys sign a contract for tony romo",
        "Temporal signal": [
            "No signal"
        ],
        "Temporal question type": [
            "Temp.Ans"
        ],
        "Answer": [
            {
                "AnswerType": "Value",
                "AnswerArgument": "2003-01-01T00:00:00Z"
            }
        ],
        "Data source": "ComQA (NAACL 2019)",
        "Question creation date": "2019-06-03",
        "Data set": "train"
    },
    {
        "Id": 387,
        "Question": "which man was in his governmental post since 1795-03-04 and was president andrew jackson's secretary of state",
        "Temporal signal": [
            "OVERLAP"
        ],
        "Temporal question type": [
            "Implicit"
        ],
        "Answer": [
            {
                "AnswerType": "Entity",
                "WikidataQid": "Q11820",
                "WikidataLabel": "Martin Van Buren",
                "WikipediaURL": "https://en.wikipedia.org/wiki/Martin_Van_Buren"
            },
            {
                "AnswerType": "Entity",
                "WikidataQid": "Q544396",
                "WikidataLabel": "Edward Livingston",
                "WikipediaURL": "https://en.wikipedia.org/wiki/Edward_Livingston"
            },
            {
                "AnswerType": "Entity",
                "WikidataQid": "Q551362",
                "WikidataLabel": "Louis McLane",
                "WikipediaURL": "https://en.wikipedia.org/wiki/Louis_McLane"
            }
        ],
        "Data source": "ComplexWebQuestions (NAACL 2018)",
        "Question creation date": "2018-06-01",
        "Data set": "train"
    },
    {
        "Id": 388,
        "Question": "who was us president when billy kelleher was a teenager",
        "Temporal signal": [
            "OVERLAP"
        ],
        "Temporal question type": [
            "Implicit"
        ],
        "Answer": [
            {
                "AnswerType": "Entity",
                "WikidataQid": "Q9960",
                "WikidataLabel": "Ronald Reagan",
                "WikipediaURL": "https://en.wikipedia.org/wiki/Ronald_Reagan"
            }
        ],
        "Data source": "ComplexQuestions (COLING 2016)",
        "Question creation date": "2016-12-13",
        "Data set": "train"
    },
    {
        "Id": 389,
        "Question": "who is the first president of new zealand",
        "Temporal signal": [
            "ORDINAL"
        ],
        "Temporal question type": [
            "Ordinal"
        ],
        "Answer": [
            {
                "AnswerType": "Entity",
                "WikidataQid": "Q741462",
                "WikidataLabel": "Henry Sewell",
                "WikipediaURL": "https://en.wikipedia.org/wiki/henry_sewell"
            }
        ],
        "Data source": "ComQA (NAACL 2019)",
        "Question creation date": "2019-06-03",
        "Data set": "train"
    },
    {
        "Id": 390,
        "Question": "when did michelangelo complete his work in rome",
        "Temporal signal": [
            "No signal"
        ],
        "Temporal question type": [
            "Temp.Ans"
        ],
        "Answer": [
            {
                "AnswerType": "Value",
                "AnswerArgument": "1501-01-01T00:00:00Z"
            },
            {
                "AnswerType": "Value",
                "AnswerArgument": "1506-01-01T00:00:00Z"
            },
            {
                "AnswerType": "Value",
                "AnswerArgument": "1516-01-01T00:00:00Z"
            },
            {
                "AnswerType": "Value",
                "AnswerArgument": "1533-01-01T00:00:00Z"
            },
            {
                "AnswerType": "Value",
                "AnswerArgument": "1564-01-01T00:00:00Z"
            }
        ],
        "Data source": "LC-QuAD 2.0 (ISWC 2019)",
        "Question creation date": "2019-01-23",
        "Data set": "train"
    },
    {
        "Id": 391,
        "Question": "when did britain go to war against germany",
        "Temporal signal": [
            "No signal"
        ],
        "Temporal question type": [
            "Temp.Ans"
        ],
        "Answer": [
            {
                "AnswerType": "Value",
                "AnswerArgument": "1939-01-01T00:00:00Z"
            }
        ],
        "Data source": "ComQA (NAACL 2019)",
        "Question creation date": "2019-06-03",
        "Data set": "train"
    },
    {
        "Id": 392,
        "Question": "when did andy hurley's father die",
        "Temporal signal": [
            "No signal"
        ],
        "Temporal question type": [
            "Temp.Ans"
        ],
        "Answer": [
            {
                "AnswerType": "Value",
                "AnswerArgument": "1985-01-01T00:00:00Z"
            }
        ],
        "Data source": "ComQA (NAACL 2019)",
        "Question creation date": "2019-06-03",
        "Data set": "train"
    },
    {
        "Id": 393,
        "Question": "when were naha and fuzhou twinned",
        "Temporal signal": [
            "No signal"
        ],
        "Temporal question type": [
            "Temp.Ans"
        ],
        "Answer": [
            {
                "AnswerType": "Value",
                "AnswerArgument": "1981-05-20T00:00:00Z"
            }
        ],
        "Data source": "LC-QuAD 2.0 (ISWC 2019)",
        "Question creation date": "2019-01-23",
        "Data set": "train"
    },
    {
        "Id": 394,
        "Question": "who was the first coach of the bucaneers",
        "Temporal signal": [
            "ORDINAL"
        ],
        "Temporal question type": [
            "Ordinal"
        ],
        "Answer": [
            {
                "AnswerType": "Entity",
                "WikidataQid": "Q6247949",
                "WikidataLabel": "John McKay",
                "WikipediaURL": "https://en.wikipedia.org/wiki/John_McKay_(American_football)"
            }
        ],
        "Data source": "ComplexQuestions (COLING 2016)",
        "Question creation date": "2016-12-13",
        "Data set": "train"
    },
    {
        "Id": 395,
        "Question": "what is named after of vladikavkaz that is start time is 1954-0-0",
        "Temporal signal": [
            "AFTER"
        ],
        "Temporal question type": [
            "Explicit",
            "Implicit"
        ],
        "Answer": [
            {
                "AnswerType": "Entity",
                "WikidataQid": "Q259843",
                "WikidataLabel": "Grigory Ordzhonikidze",
                "WikipediaURL": "https://en.wikipedia.org/wiki/Sergo_Ordzhonikidze"
            }
        ],
        "Data source": "LC-QuAD 2.0 (ISWC 2019)",
        "Question creation date": "2019-01-23",
        "Data set": "train"
    },
    {
        "Id": 396,
        "Question": "what is the start time for bangalore has located in the administrative territorial entity as mysore state",
        "Temporal signal": [
            "No signal"
        ],
        "Temporal question type": [
            "Temp.Ans"
        ],
        "Answer": [
            {
                "AnswerType": "Value",
                "AnswerArgument": "1947-08-15T00:00:00Z"
            }
        ],
        "Data source": "LC-QuAD 2.0 (ISWC 2019)",
        "Question creation date": "2019-01-23",
        "Data set": "train"
    },
    {
        "Id": 397,
        "Question": "when did the sports team playing out of ed smith stadium arena win the world series",
        "Temporal signal": [
            "ORDINAL"
        ],
        "Temporal question type": [
            "Ordinal",
            "Temp.Ans"
        ],
        "Answer": [
            {
                "AnswerType": "Entity",
                "WikidataQid": "Q1581759",
                "WikidataLabel": "1983 World Series",
                "WikipediaURL": "https://en.wikipedia.org/wiki/1983_World_Series"
            }
        ],
        "Data source": "ComplexWebQuestions (NAACL 2018)",
        "Question creation date": "2018-06-01",
        "Data set": "train"
    },
    {
        "Id": 398,
        "Question": "on what date did chartol heston receive the golden globe cecil b. demille award",
        "Temporal signal": [
            "No signal"
        ],
        "Temporal question type": [
            "Temp.Ans"
        ],
        "Answer": [
            {
                "AnswerType": "Value",
                "AnswerArgument": "1966-01-01T00:00:00Z"
            }
        ],
        "Data source": "LC-QuAD 2.0 (ISWC 2019)",
        "Question creation date": "2019-01-23",
        "Data set": "train"
    },
    {
        "Id": 399,
        "Question": "what is the end time for james stewart has spouse as gloria hatrick mclean",
        "Temporal signal": [
            "No signal"
        ],
        "Temporal question type": [
            "Temp.Ans"
        ],
        "Answer": [
            {
                "AnswerType": "Value",
                "AnswerArgument": "1994-01-01T00:00:00Z"
            }
        ],
        "Data source": "LC-QuAD 2.0 (ISWC 2019)",
        "Question creation date": "2019-01-23",
        "Data set": "train"
    },
    {
        "Id": 400,
        "Question": "when did emmerson mnangagwa begin going to the university of zambia",
        "Temporal signal": [
            "No signal"
        ],
        "Temporal question type": [
            "Temp.Ans"
        ],
        "Answer": [
            {
                "AnswerType": "Value",
                "AnswerArgument": "1973-01-01T00:00:00Z"
            }
        ],
        "Data source": "LC-QuAD 2.0 (ISWC 2019)",
        "Question creation date": "2019-01-23",
        "Data set": "train"
    },
    {
        "Id": 401,
        "Question": "when did dragan džajić leave yugoslavia's national footbal team",
        "Temporal signal": [
            "No signal"
        ],
        "Temporal question type": [
            "Temp.Ans"
        ],
        "Answer": [
            {
                "AnswerType": "Value",
                "AnswerArgument": "1979-01-01T00:00:00Z"
            }
        ],
        "Data source": "LC-QuAD 2.0 (ISWC 2019)",
        "Question creation date": "2019-01-23",
        "Data set": "train"
    },
    {
        "Id": 402,
        "Question": "who was president of the us when douglas bravo was a teenager",
        "Temporal signal": [
            "OVERLAP"
        ],
        "Temporal question type": [
            "Implicit"
        ],
        "Answer": [
            {
                "AnswerType": "Entity",
                "WikidataQid": "Q8007",
                "WikidataLabel": "Franklin Delano Roosevelt",
                "WikipediaURL": "https://en.wikipedia.org/wiki/Franklin_D._Roosevelt"
            }
        ],
        "Data source": "ComplexQuestions (COLING 2016)",
        "Question creation date": "2016-12-13",
        "Data set": "train"
    },
    {
        "Id": 403,
        "Question": "who invented the first steam engine used in railroads",
        "Temporal signal": [
            "ORDINAL"
        ],
        "Temporal question type": [
            "Ordinal"
        ],
        "Answer": [
            {
                "AnswerType": "Entity",
                "WikidataQid": "Q133614",
                "WikidataLabel": "George Stephenson",
                "WikipediaURL": "https://en.wikipedia.org/wiki/george_stephenson"
            }
        ],
        "Data source": "ComQA (NAACL 2019)",
        "Question creation date": "2019-06-03",
        "Data set": "train"
    },
    {
        "Id": 404,
        "Question": "who won best supporting actor when alfred junge won best art direction",
        "Temporal signal": [
            "OVERLAP"
        ],
        "Temporal question type": [
            "Implicit"
        ],
        "Answer": [
            {
                "AnswerType": "Entity",
                "WikidataQid": "Q344750",
                "WikidataLabel": "Edmund Gwenn",
                "WikipediaURL": "https://en.wikipedia.org/wiki/Edmund_Gwenn"
            }
        ],
        "Data source": "ComplexQuestions (COLING 2016)",
        "Question creation date": "2016-12-13",
        "Data set": "train"
    },
    {
        "Id": 405,
        "Question": "when date made for name of the remedy",
        "Temporal signal": [
            "No signal"
        ],
        "Temporal question type": [
            "Temp.Ans"
        ],
        "Answer": [
            {
                "AnswerType": "Value",
                "AnswerArgument": "1913-01-01T00:00:00Z"
            },
            {
                "AnswerType": "Value",
                "AnswerArgument": "1950-01-01T00:00:00Z"
            },
            {
                "AnswerType": "Value",
                "AnswerArgument": "1966-01-01T00:00:00Z"
            },
            {
                "AnswerType": "Value",
                "AnswerArgument": "1971-01-01T00:00:00Z"
            },
            {
                "AnswerType": "Value",
                "AnswerArgument": "1978-01-01T00:00:00Z"
            },
            {
                "AnswerType": "Value",
                "AnswerArgument": "1980-01-01T00:00:00Z"
            },
            {
                "AnswerType": "Value",
                "AnswerArgument": "2006-01-01T00:00:00Z"
            }
        ],
        "Data source": "LC-QuAD 2.0 (ISWC 2019)",
        "Question creation date": "2019-01-23",
        "Data set": "train"
    },
    {
        "Id": 406,
        "Question": "which award was presented to umberto eco in 2001",
        "Temporal signal": [
            "OVERLAP"
        ],
        "Temporal question type": [
            "Explicit"
        ],
        "Answer": [
            {
                "AnswerType": "Entity",
                "WikidataQid": "Q698647",
                "WikidataLabel": "Austrian State Prize for European Literature",
                "WikipediaURL": "https://en.wikipedia.org/wiki/Austrian_State_Prize_for_European_Literature"
            }
        ],
        "Data source": "LC-QuAD 2.0 (ISWC 2019)",
        "Question creation date": "2019-01-23",
        "Data set": "train"
    },
    {
        "Id": 407,
        "Question": "what award did gherman titov receive on august 9, 1961",
        "Temporal signal": [
            "OVERLAP"
        ],
        "Temporal question type": [
            "Explicit"
        ],
        "Answer": [
            {
                "AnswerType": "Entity",
                "WikidataQid": "Q178473",
                "WikidataLabel": "Hero of the Soviet Union",
                "WikipediaURL": "https://en.wikipedia.org/wiki/Hero_of_the_Soviet_Union"
            },
            {
                "AnswerType": "Entity",
                "WikidataQid": "Q185493",
                "WikidataLabel": "Order of Lenin",
                "WikipediaURL": "https://en.wikipedia.org/wiki/Order_of_Lenin"
            },
            {
                "AnswerType": "Entity",
                "WikidataQid": "Q1948730",
                "WikidataLabel": "Gold Star",
                "WikipediaURL": "https://en.wikipedia.org/wiki/Gold_Star"
            },
            {
                "AnswerType": "Entity",
                "WikidataQid": "Q2638119",
                "WikidataLabel": "Medal \"For the Development of Virgin Lands\"",
                "WikipediaURL": "https://en.wikipedia.org/wiki/Medal_%22For_the_Development_of_Virgin_Lands%22"
            },
            {
                "AnswerType": "Entity",
                "WikidataQid": "Q530008",
                "WikidataLabel": "Order of Sukhbaatar",
                "WikipediaURL": "https://en.wikipedia.org/wiki/Order_of_Sukhbaatar"
            }
        ],
        "Data source": "LC-QuAD 2.0 (ISWC 2019)",
        "Question creation date": "2019-01-23",
        "Data set": "train"
    },
    {
        "Id": 408,
        "Question": "when did camilo jose cela receive award as princess of asturias literary prize",
        "Temporal signal": [
            "No signal"
        ],
        "Temporal question type": [
            "Temp.Ans"
        ],
        "Answer": [
            {
                "AnswerType": "Value",
                "AnswerArgument": "1987-01-01T00:00:00Z"
            }
        ],
        "Data source": "LC-QuAD 2.0 (ISWC 2019)",
        "Question creation date": "2019-01-23",
        "Data set": "train"
    },
    {
        "Id": 409,
        "Question": "what year was lebron james rookie season",
        "Temporal signal": [
            "No signal"
        ],
        "Temporal question type": [
            "Temp.Ans"
        ],
        "Answer": [
            {
                "AnswerType": "Entity",
                "WikidataQid": "Q1132659",
                "WikidataLabel": "2003–04 NBA season",
                "WikipediaURL": "https://en.wikipedia.org/wiki/2003%E2%80%9304_NBA_season"
            }
        ],
        "Data source": "WebQuestions (EMNLP 2013)",
        "Question creation date": "2013-10-18",
        "Data set": "train"
    },
    {
        "Id": 410,
        "Question": "what year did ted kennedy run for president",
        "Temporal signal": [
            "No signal"
        ],
        "Temporal question type": [
            "Temp.Ans"
        ],
        "Answer": [
            {
                "AnswerType": "Entity",
                "WikidataQid": "Q699716",
                "WikidataLabel": "1980 United States presidential election",
                "WikipediaURL": "https://en.wikipedia.org/wiki/1980_United_States_presidential_election"
            }
        ],
        "Data source": "WebQuestions (EMNLP 2013)",
        "Question creation date": "2013-10-18",
        "Data set": "train"
    },
    {
        "Id": 411,
        "Question": "what team did hank baskett play for in 2010 and has the mascot called viktor the viking",
        "Temporal signal": [
            "No signal"
        ],
        "Temporal question type": [
            "Explicit"
        ],
        "Answer": [
            {
                "AnswerType": "Entity",
                "WikidataQid": "Q219714",
                "WikidataLabel": "Philadelphia Eagles",
                "WikipediaURL": "https://en.wikipedia.org/wiki/Philadelphia_Eagles"
            },
            {
                "AnswerType": "Entity",
                "WikidataQid": "Q221150",
                "WikidataLabel": "Minnesota Vikings",
                "WikipediaURL": "https://en.wikipedia.org/wiki/Minnesota_Vikings"
            }
        ],
        "Data source": "ComplexWebQuestions (NAACL 2018)",
        "Question creation date": "2018-06-01",
        "Data set": "train"
    },
    {
        "Id": 412,
        "Question": "when did john galsworthy win the nobel prize in literature and how much used to be the prize money",
        "Temporal signal": [
            "No signal"
        ],
        "Temporal question type": [
            "Temp.Ans"
        ],
        "Answer": [
            {
                "AnswerType": "Value",
                "AnswerArgument": "171753"
            },
            {
                "AnswerType": "Value",
                "AnswerArgument": "1932-01-01T00:00:00Z"
            }
        ],
        "Data source": "LC-QuAD 2.0 (ISWC 2019)",
        "Question creation date": "2019-01-23",
        "Data set": "train"
    },
    {
        "Id": 413,
        "Question": "what was friedrich wöhler nominated for at the time of 1872-1-1",
        "Temporal signal": [
            "OVERLAP"
        ],
        "Temporal question type": [
            "Explicit"
        ],
        "Answer": [
            {
                "AnswerType": "Entity",
                "WikidataQid": "Q28003",
                "WikidataLabel": "Copley Medal",
                "WikipediaURL": "https://en.wikipedia.org/wiki/Copley_Medal"
            }
        ],
        "Data source": "LC-QuAD 2.0 (ISWC 2019)",
        "Question creation date": "2019-01-23",
        "Data set": "train"
    },
    {
        "Id": 414,
        "Question": "what is the point in time for anita brookner has nominated for as man booker prize",
        "Temporal signal": [
            "No signal"
        ],
        "Temporal question type": [
            "Temp.Ans"
        ],
        "Answer": [
            {
                "AnswerType": "Value",
                "AnswerArgument": "1984-01-01T00:00:00Z"
            }
        ],
        "Data source": "LC-QuAD 2.0 (ISWC 2019)",
        "Question creation date": "2019-01-23",
        "Data set": "train"
    },
    {
        "Id": 415,
        "Question": "when did the isle of wight halt being a nation within the kingdom of england",
        "Temporal signal": [
            "No signal"
        ],
        "Temporal question type": [
            "Temp.Ans"
        ],
        "Answer": [
            {
                "AnswerType": "Value",
                "AnswerArgument": "1707-04-30T00:00:00Z"
            }
        ],
        "Data source": "LC-QuAD 2.0 (ISWC 2019)",
        "Question creation date": "2019-01-23",
        "Data set": "train"
    },
    {
        "Id": 416,
        "Question": "when is publication date of taxi driver where is place of publication is germany",
        "Temporal signal": [
            "No signal"
        ],
        "Temporal question type": [
            "Temp.Ans"
        ],
        "Answer": [
            {
                "AnswerType": "Value",
                "AnswerArgument": "1976-10-07T00:00:00Z"
            }
        ],
        "Data source": "LC-QuAD 2.0 (ISWC 2019)",
        "Question creation date": "2019-01-23",
        "Data set": "train"
    },
    {
        "Id": 417,
        "Question": "who was the british prime minister during french revolution",
        "Temporal signal": [
            "OVERLAP"
        ],
        "Temporal question type": [
            "Implicit"
        ],
        "Answer": [
            {
                "AnswerType": "Entity",
                "WikidataQid": "Q128902",
                "WikidataLabel": "William Pitt the Younger",
                "WikipediaURL": "https://en.wikipedia.org/wiki/william_pitt_the_younger"
            }
        ],
        "Data source": "ComQA (NAACL 2019)",
        "Question creation date": "2019-06-03",
        "Data set": "train"
    },
    {
        "Id": 418,
        "Question": "what is total revenue of burger king that is point in time is 2012-0-0",
        "Temporal signal": [
            "OVERLAP"
        ],
        "Temporal question type": [
            "Explicit"
        ],
        "Answer": [
            {
                "AnswerType": "Value",
                "AnswerArgument": "1970000000"
            }
        ],
        "Data source": "LC-QuAD 2.0 (ISWC 2019)",
        "Question creation date": "2019-01-23",
        "Data set": "train"
    },
    {
        "Id": 419,
        "Question": "who was the first coach for the dallas cowboys",
        "Temporal signal": [
            "ORDINAL"
        ],
        "Temporal question type": [
            "Ordinal"
        ],
        "Answer": [
            {
                "AnswerType": "Entity",
                "WikidataQid": "Q1374361",
                "WikidataLabel": "Tom Landry",
                "WikipediaURL": "https://en.wikipedia.org/wiki/tom_landry"
            }
        ],
        "Data source": "ComQA (NAACL 2019)",
        "Question creation date": "2019-06-03",
        "Data set": "train"
    },
    {
        "Id": 420,
        "Question": "what happened to justin bieber 2012",
        "Temporal signal": [
            "No signal"
        ],
        "Temporal question type": [
            "Explicit"
        ],
        "Answer": [
            {
                "AnswerType": "Entity",
                "WikidataQid": "Q815612",
                "WikidataLabel": "Believe",
                "WikipediaURL": "https://en.wikipedia.org/wiki/Believe_(Justin_Bieber_album)"
            }
        ],
        "Data source": "WebQuestions (EMNLP 2013)",
        "Question creation date": "2013-10-18",
        "Data set": "train"
    },
    {
        "Id": 421,
        "Question": "george r. r. martin received the nebula award for best novelette when",
        "Temporal signal": [
            "No signal"
        ],
        "Temporal question type": [
            "Temp.Ans"
        ],
        "Answer": [
            {
                "AnswerType": "Value",
                "AnswerArgument": "1979-01-01T00:00:00Z"
            },
            {
                "AnswerType": "Value",
                "AnswerArgument": "1986-01-01T00:00:00Z"
            }
        ],
        "Data source": "LC-QuAD 2.0 (ISWC 2019)",
        "Question creation date": "2019-01-23",
        "Data set": "train"
    },
    {
        "Id": 422,
        "Question": "what are the tv directors who were born on 07/16/1902",
        "Temporal signal": [
            "OVERLAP"
        ],
        "Temporal question type": [
            "Explicit"
        ],
        "Answer": [
            {
                "AnswerType": "Entity",
                "WikidataQid": "Q505780",
                "WikidataLabel": "Andrew L. Stone",
                "WikipediaURL": "https://en.wikipedia.org/wiki/Andrew_L._Stone"
            }
        ],
        "Data source": "GraphQuestions (EMNLP 2016)",
        "Question creation date": "2016-11-01",
        "Data set": "train"
    },
    {
        "Id": 423,
        "Question": "when did trenton new jersey become the capital",
        "Temporal signal": [
            "No signal"
        ],
        "Temporal question type": [
            "Temp.Ans"
        ],
        "Answer": [
            {
                "AnswerType": "Value",
                "AnswerArgument": "1790-01-01T00:00:00Z"
            }
        ],
        "Data source": "ComQA (NAACL 2019)",
        "Question creation date": "2019-06-03",
        "Data set": "train"
    },
    {
        "Id": 424,
        "Question": "for the 43rd academy awards, what is gene hackman's nomination area",
        "Temporal signal": [
            "ORDINAL"
        ],
        "Temporal question type": [
            "Ordinal"
        ],
        "Answer": [
            {
                "AnswerType": "Entity",
                "WikidataQid": "Q106291",
                "WikidataLabel": "Academy Award for Best Supporting Actor",
                "WikipediaURL": "https://en.wikipedia.org/wiki/Academy_Award_for_Best_Supporting_Actor"
            }
        ],
        "Data source": "LC-QuAD 2.0 (ISWC 2019)",
        "Question creation date": "2019-01-23",
        "Data set": "train"
    },
    {
        "Id": 425,
        "Question": "who is the spouse of robert schumann in the year 1840",
        "Temporal signal": [
            "START"
        ],
        "Temporal question type": [
            "Explicit"
        ],
        "Answer": [
            {
                "AnswerType": "Entity",
                "WikidataQid": "Q132232",
                "WikidataLabel": "Clara Schumann",
                "WikipediaURL": "https://en.wikipedia.org/wiki/Clara_Schumann"
            }
        ],
        "Data source": "LC-QuAD 2.0 (ISWC 2019)",
        "Question creation date": "2019-01-23",
        "Data set": "train"
    },
    {
        "Id": 426,
        "Question": "what electoral district does member of the australian house of representatives john howard represent and when was he elected",
        "Temporal signal": [
            "No signal"
        ],
        "Temporal question type": [
            "Temp.Ans"
        ],
        "Answer": [
            {
                "AnswerType": "Entity",
                "WikidataQid": "Q3586899",
                "WikidataLabel": "1974 Australian federal election",
                "WikipediaURL": "https://en.wikipedia.org/wiki/1974_Australian_federal_election"
            }
        ],
        "Data source": "LC-QuAD 2.0 (ISWC 2019)",
        "Question creation date": "2019-01-23",
        "Data set": "train"
    },
    {
        "Id": 427,
        "Question": "what is the end time for camille pissarro has work location as netherlands",
        "Temporal signal": [
            "No signal"
        ],
        "Temporal question type": [
            "Temp.Ans"
        ],
        "Answer": [
            {
                "AnswerType": "Value",
                "AnswerArgument": "1898-01-01T00:00:00Z"
            }
        ],
        "Data source": "LC-QuAD 2.0 (ISWC 2019)",
        "Question creation date": "2019-01-23",
        "Data set": "train"
    },
    {
        "Id": 428,
        "Question": "what is educated at of marina abramović that is end time is 1970-0-0",
        "Temporal signal": [
            "FINISH"
        ],
        "Temporal question type": [
            "Explicit"
        ],
        "Answer": [
            {
                "AnswerType": "Entity",
                "WikidataQid": "Q4671453",
                "WikidataLabel": "Academy of Fine Arts, Belgrade",
                "WikipediaURL": "https://en.wikipedia.org/wiki/Academy_of_Fine_Arts,_Belgrade"
            }
        ],
        "Data source": "LC-QuAD 2.0 (ISWC 2019)",
        "Question creation date": "2019-01-23",
        "Data set": "train"
    },
    {
        "Id": 429,
        "Question": "when was the wedding of anna koltovskaya and ivan the terrible",
        "Temporal signal": [
            "No signal"
        ],
        "Temporal question type": [
            "Temp.Ans"
        ],
        "Answer": [
            {
                "AnswerType": "Value",
                "AnswerArgument": "1572-01-01T00:00:00Z"
            },
            {
                "AnswerType": "Value",
                "AnswerArgument": "1572-05-09T00:00:00Z"
            }
        ],
        "Data source": "LC-QuAD 2.0 (ISWC 2019)",
        "Question creation date": "2019-01-23",
        "Data set": "train"
    },
    {
        "Id": 430,
        "Question": "when was the last world series held in the sloan park sports arena",
        "Temporal signal": [
            "ORDINAL"
        ],
        "Temporal question type": [
            "Ordinal",
            "Temp.Ans"
        ],
        "Answer": [
            {
                "AnswerType": "Entity",
                "WikidataQid": "Q24906838",
                "WikidataLabel": "2016 World Series",
                "WikipediaURL": "https://en.wikipedia.org/wiki/2016_World_Series"
            }
        ],
        "Data source": "ComplexWebQuestions (NAACL 2018)",
        "Question creation date": "2018-06-01",
        "Data set": "train"
    },
    {
        "Id": 431,
        "Question": "when does the world cup occur",
        "Temporal signal": [
            "No signal"
        ],
        "Temporal question type": [
            "Temp.Ans"
        ],
        "Answer": [
            {
                "AnswerType": "Entity",
                "WikidataQid": "Q4639116",
                "WikidataLabel": "4 Years, 6 Months, 2 Days",
                "WikipediaURL": "https://en.wikipedia.org/wiki/4_Years,_6_Months,_2_Days"
            }
        ],
        "Data source": "WebQuestions (EMNLP 2013)",
        "Question creation date": "2013-10-18",
        "Data set": "train"
    },
    {
        "Id": 432,
        "Question": "what team did nani play for in 2007",
        "Temporal signal": [
            "OVERLAP"
        ],
        "Temporal question type": [
            "Explicit"
        ],
        "Answer": [
            {
                "AnswerType": "Entity",
                "WikidataQid": "Q18656",
                "WikidataLabel": "Manchester United F.C.",
                "WikipediaURL": "https://en.wikipedia.org/wiki/manchester_united_f.c."
            },
            {
                "AnswerType": "Entity",
                "WikidataQid": "Q75729",
                "WikidataLabel": "Sporting Clube de Portugal",
                "WikipediaURL": "https://en.wikipedia.org/wiki/sporting_clube_de_portugal"
            }
        ],
        "Data source": "ComQA (NAACL 2019)",
        "Question creation date": "2019-06-03",
        "Data set": "train"
    },
    {
        "Id": 433,
        "Question": "who was new zealand's first president",
        "Temporal signal": [
            "ORDINAL"
        ],
        "Temporal question type": [
            "Ordinal"
        ],
        "Answer": [
            {
                "AnswerType": "Entity",
                "WikidataQid": "Q741462",
                "WikidataLabel": "Henry Sewell",
                "WikipediaURL": "https://en.wikipedia.org/wiki/henry_sewell"
            }
        ],
        "Data source": "ComQA (NAACL 2019)",
        "Question creation date": "2019-06-03",
        "Data set": "train"
    },
    {
        "Id": 434,
        "Question": "what is the start time for carlos menem has spouse as zulema yoma",
        "Temporal signal": [
            "No signal"
        ],
        "Temporal question type": [
            "Temp.Ans"
        ],
        "Answer": [
            {
                "AnswerType": "Value",
                "AnswerArgument": "1966-01-01T00:00:00Z"
            }
        ],
        "Data source": "LC-QuAD 2.0 (ISWC 2019)",
        "Question creation date": "2019-01-23",
        "Data set": "train"
    },
    {
        "Id": 435,
        "Question": "who was the leader of britain during world war one",
        "Temporal signal": [
            "OVERLAP"
        ],
        "Temporal question type": [
            "Implicit"
        ],
        "Answer": [
            {
                "AnswerType": "Entity",
                "WikidataQid": "Q134982",
                "WikidataLabel": "David Lloyd George",
                "WikipediaURL": "https://en.wikipedia.org/wiki/david_lloyd_george"
            },
            {
                "AnswerType": "Entity",
                "WikidataQid": "Q166714",
                "WikidataLabel": "H. H. Asquith",
                "WikipediaURL": "https://en.wikipedia.org/wiki/h._h._asquith"
            }
        ],
        "Data source": "ComQA (NAACL 2019)",
        "Question creation date": "2019-06-03",
        "Data set": "train"
    },
    {
        "Id": 436,
        "Question": "in what don did agnes miegel get a 1st put medal",
        "Temporal signal": [
            "ORDINAL"
        ],
        "Temporal question type": [
            "Ordinal"
        ],
        "Answer": [
            {
                "AnswerType": "Entity",
                "WikidataQid": "Q105575",
                "WikidataLabel": "Theodor Brugsch",
                "WikipediaURL": "https://en.wikipedia.org/wiki/Theodor_Brugsch"
            },
            {
                "AnswerType": "Entity",
                "WikidataQid": "Q111567",
                "WikidataLabel": "Hermann Stehr",
                "WikipediaURL": "https://en.wikipedia.org/wiki/Hermann_Stehr"
            },
            {
                "AnswerType": "Entity",
                "WikidataQid": "Q151523",
                "WikidataLabel": "György Lukács",
                "WikipediaURL": "https://en.wikipedia.org/wiki/Gy%C3%B6rgy_Luk%C3%A1cs"
            },
            {
                "AnswerType": "Entity",
                "WikidataQid": "Q151872",
                "WikidataLabel": "Amos Oz",
                "WikipediaURL": "https://en.wikipedia.org/wiki/Amos_Oz"
            },
            {
                "AnswerType": "Entity",
                "WikidataQid": "Q155538",
                "WikidataLabel": "Pina Bausch",
                "WikipediaURL": "https://en.wikipedia.org/wiki/Pina_Bausch"
            },
            {
                "AnswerType": "Entity",
                "WikidataQid": "Q160640",
                "WikidataLabel": "Raymond Aron",
                "WikipediaURL": "https://en.wikipedia.org/wiki/Raymond_Aron"
            },
            {
                "AnswerType": "Entity",
                "WikidataQid": "Q179449",
                "WikidataLabel": "Ariane Mnouchkine",
                "WikipediaURL": "https://en.wikipedia.org/wiki/Ariane_Mnouchkine"
            },
            {
                "AnswerType": "Entity",
                "WikidataQid": "Q25973",
                "WikidataLabel": "Hermann Hesse",
                "WikipediaURL": "https://en.wikipedia.org/wiki/Hermann_Hesse"
            },
            {
                "AnswerType": "Entity",
                "WikidataQid": "Q37030",
                "WikidataLabel": "Thomas Mann",
                "WikipediaURL": "https://en.wikipedia.org/wiki/Thomas_Mann"
            },
            {
                "AnswerType": "Entity",
                "WikidataQid": "Q380787",
                "WikidataLabel": "Adunis",
                "WikipediaURL": "https://en.wikipedia.org/wiki/Adunis"
            },
            {
                "AnswerType": "Entity",
                "WikidataQid": "Q43523",
                "WikidataLabel": "Gerhart Hauptmann",
                "WikipediaURL": "https://en.wikipedia.org/wiki/Gerhart_Hauptmann"
            },
            {
                "AnswerType": "Entity",
                "WikidataQid": "Q561283",
                "WikidataLabel": "Georg Kolbe",
                "WikipediaURL": "https://en.wikipedia.org/wiki/Georg_Kolbe"
            },
            {
                "AnswerType": "Entity",
                "WikidataQid": "Q57187",
                "WikidataLabel": "Stefan George",
                "WikipediaURL": "https://en.wikipedia.org/wiki/Stefan_George"
            },
            {
                "AnswerType": "Entity",
                "WikidataQid": "Q57358",
                "WikidataLabel": "Hans Pfitzner",
                "WikipediaURL": "https://en.wikipedia.org/wiki/Hans_Pfitzner"
            },
            {
                "AnswerType": "Entity",
                "WikidataQid": "Q60785",
                "WikidataLabel": "Ricarda Huch",
                "WikipediaURL": "https://en.wikipedia.org/wiki/Ricarda_Huch"
            },
            {
                "AnswerType": "Entity",
                "WikidataQid": "Q61071",
                "WikidataLabel": "Walter Gropius",
                "WikipediaURL": "https://en.wikipedia.org/wiki/Walter_Gropius"
            },
            {
                "AnswerType": "Entity",
                "WikidataQid": "Q64421",
                "WikidataLabel": "Peter Stein",
                "WikipediaURL": "https://en.wikipedia.org/wiki/Peter_Stein"
            },
            {
                "AnswerType": "Entity",
                "WikidataQid": "Q64789",
                "WikidataLabel": "Hans Zender",
                "WikipediaURL": "https://en.wikipedia.org/wiki/Hans_Zender"
            },
            {
                "AnswerType": "Entity",
                "WikidataQid": "Q64791",
                "WikidataLabel": "Fritz von Unruh",
                "WikipediaURL": "https://en.wikipedia.org/wiki/Fritz_von_Unruh"
            },
            {
                "AnswerType": "Entity",
                "WikidataQid": "Q65350",
                "WikidataLabel": "Carl Friedrich von Weizsäcker",
                "WikipediaURL": "https://en.wikipedia.org/wiki/Carl_Friedrich_von_Weizs%C3%A4cker"
            },
            {
                "AnswerType": "Entity",
                "WikidataQid": "Q67013",
                "WikidataLabel": "Agnes Miegel",
                "WikipediaURL": "https://en.wikipedia.org/wiki/Agnes_Miegel"
            },
            {
                "AnswerType": "Entity",
                "WikidataQid": "Q67511",
                "WikidataLabel": "Carlo Schmid",
                "WikipediaURL": "https://en.wikipedia.org/wiki/Carlo_Schmid_(German_politician)"
            },
            {
                "AnswerType": "Entity",
                "WikidataQid": "Q7546",
                "WikidataLabel": "Ingmar Bergman",
                "WikipediaURL": "https://en.wikipedia.org/wiki/Ingmar_Bergman"
            },
            {
                "AnswerType": "Entity",
                "WikidataQid": "Q76412",
                "WikidataLabel": "Siegfried Lenz",
                "WikipediaURL": "https://en.wikipedia.org/wiki/Siegfried_Lenz"
            },
            {
                "AnswerType": "Entity",
                "WikidataQid": "Q76509",
                "WikidataLabel": "Karl Jaspers",
                "WikipediaURL": "https://en.wikipedia.org/wiki/Karl_Jaspers"
            },
            {
                "AnswerType": "Entity",
                "WikidataQid": "Q76606",
                "WikidataLabel": "Carl Bosch",
                "WikipediaURL": "https://en.wikipedia.org/wiki/Carl_Bosch"
            },
            {
                "AnswerType": "Entity",
                "WikidataQid": "Q76650",
                "WikidataLabel": "Wilhelm Schäfer",
                "WikipediaURL": "https://en.wikipedia.org/wiki/Wilhelm_Sch%C3%A4fer"
            },
            {
                "AnswerType": "Entity",
                "WikidataQid": "Q76727",
                "WikidataLabel": "Ernst Jünger",
                "WikipediaURL": "https://en.wikipedia.org/wiki/Ernst_J%C3%BCnger"
            },
            {
                "AnswerType": "Entity",
                "WikidataQid": "Q76820",
                "WikidataLabel": "Carl Zuckmayer",
                "WikipediaURL": "https://en.wikipedia.org/wiki/Carl_Zuckmayer"
            },
            {
                "AnswerType": "Entity",
                "WikidataQid": "Q77109",
                "WikidataLabel": "Golo Mann",
                "WikipediaURL": "https://en.wikipedia.org/wiki/Golo_Mann"
            },
            {
                "AnswerType": "Entity",
                "WikidataQid": "Q77325",
                "WikidataLabel": "Arno Schmidt",
                "WikipediaURL": "https://en.wikipedia.org/wiki/Arno_Schmidt"
            },
            {
                "AnswerType": "Entity",
                "WikidataQid": "Q77491",
                "WikidataLabel": "Hans Carossa",
                "WikipediaURL": "https://en.wikipedia.org/wiki/Hans_Carossa"
            },
            {
                "AnswerType": "Entity",
                "WikidataQid": "Q78483",
                "WikidataLabel": "Richard Kuhn",
                "WikipediaURL": "https://en.wikipedia.org/wiki/Richard_Kuhn"
            },
            {
                "AnswerType": "Entity",
                "WikidataQid": "Q78504",
                "WikidataLabel": "Ernst Gombrich",
                "WikipediaURL": "https://en.wikipedia.org/wiki/Ernst_Gombrich"
            },
            {
                "AnswerType": "Entity",
                "WikidataQid": "Q9021",
                "WikidataLabel": "Max Planck",
                "WikipediaURL": "https://en.wikipedia.org/wiki/Max_Planck"
            },
            {
                "AnswerType": "Entity",
                "WikidataQid": "Q9215",
                "WikidataLabel": "Sigmund Freud",
                "WikipediaURL": "https://en.wikipedia.org/wiki/Sigmund_Freud"
            },
            {
                "AnswerType": "Entity",
                "WikidataQid": "Q94287",
                "WikidataLabel": "Erwin Guido Kolbenheyer",
                "WikipediaURL": "https://en.wikipedia.org/wiki/Erwin_Guido_Kolbenheyer"
            }
        ],
        "Data source": "LC-QuAD 2.0 (ISWC 2019)",
        "Question creation date": "2019-01-23",
        "Data set": "train"
    },
    {
        "Id": 437,
        "Question": "which drivers had a start position after 35 in 2009 daytona 500",
        "Temporal signal": [
            "OVERLAP"
        ],
        "Temporal question type": [
            "Explicit"
        ],
        "Answer": [
            {
                "AnswerType": "Entity",
                "WikidataQid": "Q171410",
                "WikidataLabel": "Scott Speed",
                "WikipediaURL": "https://en.wikipedia.org/wiki/Scott_Speed"
            },
            {
                "AnswerType": "Entity",
                "WikidataQid": "Q204845",
                "WikidataLabel": "Terry Labonte",
                "WikipediaURL": "https://en.wikipedia.org/wiki/Terry_Labonte"
            },
            {
                "AnswerType": "Entity",
                "WikidataQid": "Q377197",
                "WikidataLabel": "John Andretti",
                "WikipediaURL": "https://en.wikipedia.org/wiki/John_Andretti"
            },
            {
                "AnswerType": "Entity",
                "WikidataQid": "Q468436",
                "WikidataLabel": "Matt Kenseth",
                "WikipediaURL": "https://en.wikipedia.org/wiki/Matt_Kenseth"
            },
            {
                "AnswerType": "Entity",
                "WikidataQid": "Q525980",
                "WikidataLabel": "Ryan Newman",
                "WikipediaURL": "https://en.wikipedia.org/wiki/Ryan_Newman_(racing_driver)"
            },
            {
                "AnswerType": "Entity",
                "WikidataQid": "Q862090",
                "WikidataLabel": "Bill Elliott",
                "WikipediaURL": "https://en.wikipedia.org/wiki/Bill_Elliott"
            },
            {
                "AnswerType": "Entity",
                "WikidataQid": "Q925414",
                "WikidataLabel": "Travis Kvapil",
                "WikipediaURL": "https://en.wikipedia.org/wiki/Travis_Kvapil"
            },
            {
                "AnswerType": "Entity",
                "WikidataQid": "Q977193",
                "WikidataLabel": "Regan Smith",
                "WikipediaURL": "https://en.wikipedia.org/wiki/Regan_Smith"
            }
        ],
        "Data source": "GraphQuestions (EMNLP 2016)",
        "Question creation date": "2016-11-01",
        "Data set": "train"
    },
    {
        "Id": 438,
        "Question": "when was the last time the basketball team whose head coach is derek fisher won the national championship",
        "Temporal signal": [
            "ORDINAL"
        ],
        "Temporal question type": [
            "Ordinal",
            "Temp.Ans"
        ],
        "Answer": [
            {
                "AnswerType": "Entity",
                "WikidataQid": "Q4575625",
                "WikidataLabel": "1973 NBA World Championship Series",
                "WikipediaURL": "https://en.wikipedia.org/wiki/1973_NBA_Finals"
            }
        ],
        "Data source": "ComplexWebQuestions (NAACL 2018)",
        "Question creation date": "2018-06-01",
        "Data set": "train"
    },
    {
        "Id": 439,
        "Question": "which sports team for which cristiano ronaldo played in 2011 was founded last",
        "Temporal signal": [
            "No signal"
        ],
        "Temporal question type": [
            "Explicit"
        ],
        "Answer": [
            {
                "AnswerType": "Entity",
                "WikidataQid": "Q267245",
                "WikidataLabel": "Portugal national football team",
                "WikipediaURL": "https://en.wikipedia.org/wiki/Portugal_national_football_team"
            },
            {
                "AnswerType": "Entity",
                "WikidataQid": "Q8682",
                "WikidataLabel": "Real Madrid CF",
                "WikipediaURL": "https://en.wikipedia.org/wiki/Real_Madrid_CF"
            }
        ],
        "Data source": "ComplexWebQuestions (NAACL 2018)",
        "Question creation date": "2018-06-01",
        "Data set": "train"
    },
    {
        "Id": 440,
        "Question": "what is nominated for of ncis that is point in time is 2013-0-0",
        "Temporal signal": [
            "OVERLAP"
        ],
        "Temporal question type": [
            "Explicit"
        ],
        "Answer": [
            {
                "AnswerType": "Entity",
                "WikidataQid": "Q6952069",
                "WikidataLabel": "NAACP Image Award for Outstanding Supporting Actor in a Drama Series",
                "WikipediaURL": "https://en.wikipedia.org/wiki/NAACP_Image_Award_for_Outstanding_Supporting_Actor_in_a_Drama_Series"
            }
        ],
        "Data source": "LC-QuAD 2.0 (ISWC 2019)",
        "Question creation date": "2019-01-23",
        "Data set": "train"
    },
    {
        "Id": 441,
        "Question": "is it true that inner mongolia was founded in 1947",
        "Temporal signal": [
            "START"
        ],
        "Temporal question type": [
            "Explicit"
        ],
        "Answer": [
            {
                "AnswerType": "Entity",
                "WikidataQid": "Q13426199",
                "WikidataLabel": "Republic of China (1912–1949)",
                "WikipediaURL": "https://en.wikipedia.org/wiki/Republic_of_China_(1912%E2%80%931949)"
            }
        ],
        "Data source": "LC-QuAD 2.0 (ISWC 2019)",
        "Question creation date": "2019-01-23",
        "Data set": "train"
    },
    {
        "Id": 442,
        "Question": "what is the date of birth and death of abigail adams who has a son with john quincy adams",
        "Temporal signal": [
            "No signal"
        ],
        "Temporal question type": [
            "Temp.Ans"
        ],
        "Answer": [
            {
                "AnswerType": "Value",
                "AnswerArgument": "1767-07-11T00:00:00Z"
            },
            {
                "AnswerType": "Value",
                "AnswerArgument": "1848-02-23T00:00:00Z"
            }
        ],
        "Data source": "LC-QuAD 2.0 (ISWC 2019)",
        "Question creation date": "2019-01-23",
        "Data set": "train"
    },
    {
        "Id": 443,
        "Question": "what is residence of michael caine that is end time is 1970-0-0",
        "Temporal signal": [
            "FINISH"
        ],
        "Temporal question type": [
            "Explicit"
        ],
        "Answer": [
            {
                "AnswerType": "Entity",
                "WikidataQid": "Q464955",
                "WikidataLabel": "Windsor",
                "WikipediaURL": "https://en.wikipedia.org/wiki/Windsor,_Berkshire"
            }
        ],
        "Data source": "LC-QuAD 2.0 (ISWC 2019)",
        "Question creation date": "2019-01-23",
        "Data set": "train"
    },
    {
        "Id": 444,
        "Question": "what year did ella fitzgerald adopt a child",
        "Temporal signal": [
            "No signal"
        ],
        "Temporal question type": [
            "Temp.Ans"
        ],
        "Answer": [
            {
                "AnswerType": "Value",
                "AnswerArgument": "1951-01-01T00:00:00Z"
            }
        ],
        "Data source": "ComQA (NAACL 2019)",
        "Question creation date": "2019-06-03",
        "Data set": "train"
    },
    {
        "Id": 445,
        "Question": "what is the date of birth for frederick william i of prussia has child as wilhelmine of prussia, margravine of brandenburg-bayreuth",
        "Temporal signal": [
            "No signal"
        ],
        "Temporal question type": [
            "Temp.Ans"
        ],
        "Answer": [
            {
                "AnswerType": "Value",
                "AnswerArgument": "1709-07-03T00:00:00Z"
            }
        ],
        "Data source": "LC-QuAD 2.0 (ISWC 2019)",
        "Question creation date": "2019-01-23",
        "Data set": "train"
    },
    {
        "Id": 446,
        "Question": "which country fought in the 1991 gulf war, and is the location of film, shine",
        "Temporal signal": [
            "No signal"
        ],
        "Temporal question type": [
            "Explicit"
        ],
        "Answer": [
            {
                "AnswerType": "Entity",
                "WikidataQid": "Q142",
                "WikidataLabel": "France",
                "WikipediaURL": "https://en.wikipedia.org/wiki/France"
            },
            {
                "AnswerType": "Entity",
                "WikidataQid": "Q145",
                "WikidataLabel": "United Kingdom",
                "WikipediaURL": "https://en.wikipedia.org/wiki/United_Kingdom"
            },
            {
                "AnswerType": "Entity",
                "WikidataQid": "Q30",
                "WikidataLabel": "United States of America",
                "WikipediaURL": "https://en.wikipedia.org/wiki/United_States"
            },
            {
                "AnswerType": "Entity",
                "WikidataQid": "Q408",
                "WikidataLabel": "Australia",
                "WikipediaURL": "https://en.wikipedia.org/wiki/Australia"
            },
            {
                "AnswerType": "Entity",
                "WikidataQid": "Q414",
                "WikidataLabel": "Argentina",
                "WikipediaURL": "https://en.wikipedia.org/wiki/Argentina"
            },
            {
                "AnswerType": "Entity",
                "WikidataQid": "Q796",
                "WikidataLabel": "Iraq",
                "WikipediaURL": "https://en.wikipedia.org/wiki/Iraq"
            },
            {
                "AnswerType": "Entity",
                "WikidataQid": "Q851",
                "WikidataLabel": "Saudi Arabia",
                "WikipediaURL": "https://en.wikipedia.org/wiki/Saudi_Arabia"
            }
        ],
        "Data source": "ComplexWebQuestions (NAACL 2018)",
        "Question creation date": "2018-06-01",
        "Data set": "train"
    },
    {
        "Id": 447,
        "Question": "in 1955 what award was william faulkner given",
        "Temporal signal": [
            "OVERLAP"
        ],
        "Temporal question type": [
            "Explicit"
        ],
        "Answer": [
            {
                "AnswerType": "Entity",
                "WikidataQid": "Q3873144",
                "WikidataLabel": "National Book Award for Fiction",
                "WikipediaURL": "https://en.wikipedia.org/wiki/National_Book_Award_for_Fiction"
            },
            {
                "AnswerType": "Entity",
                "WikidataQid": "Q572316",
                "WikidataLabel": "National Book Award",
                "WikipediaURL": "https://en.wikipedia.org/wiki/National_Book_Award"
            },
            {
                "AnswerType": "Entity",
                "WikidataQid": "Q833633",
                "WikidataLabel": "Pulitzer Prize for Fiction",
                "WikipediaURL": "https://en.wikipedia.org/wiki/Pulitzer_Prize_for_Fiction"
            }
        ],
        "Data source": "LC-QuAD 2.0 (ISWC 2019)",
        "Question creation date": "2019-01-23",
        "Data set": "train"
    },
    {
        "Id": 448,
        "Question": "what sports team owned by jerry buss did derek fisher play for in 2012",
        "Temporal signal": [
            "No signal"
        ],
        "Temporal question type": [
            "Explicit"
        ],
        "Answer": [
            {
                "AnswerType": "Entity",
                "WikidataQid": "Q121783",
                "WikidataLabel": "Los Angeles Lakers",
                "WikipediaURL": "https://en.wikipedia.org/wiki/Los_Angeles_Lakers"
            },
            {
                "AnswerType": "Entity",
                "WikidataQid": "Q132893",
                "WikidataLabel": "Dallas Mavericks",
                "WikipediaURL": "https://en.wikipedia.org/wiki/Dallas_Mavericks"
            },
            {
                "AnswerType": "Entity",
                "WikidataQid": "Q180950",
                "WikidataLabel": "Oklahoma City Thunder",
                "WikipediaURL": "https://en.wikipedia.org/wiki/Oklahoma_City_Thunder"
            }
        ],
        "Data source": "ComplexWebQuestions (NAACL 2018)",
        "Question creation date": "2018-06-01",
        "Data set": "train"
    },
    {
        "Id": 449,
        "Question": "who became the head of the lisbon government in april 2015",
        "Temporal signal": [
            "START"
        ],
        "Temporal question type": [
            "Explicit"
        ],
        "Answer": [
            {
                "AnswerType": "Entity",
                "WikidataQid": "Q20017756",
                "WikidataLabel": "Fernando Medina",
                "WikipediaURL": "https://en.wikipedia.org/wiki/Fernando_Medina_(politician)"
            }
        ],
        "Data source": "LC-QuAD 2.0 (ISWC 2019)",
        "Question creation date": "2019-01-23",
        "Data set": "train"
    },
    {
        "Id": 450,
        "Question": "at what point in time did francis galton receive the copley medal",
        "Temporal signal": [
            "No signal"
        ],
        "Temporal question type": [
            "Temp.Ans"
        ],
        "Answer": [
            {
                "AnswerType": "Value",
                "AnswerArgument": "1910-01-01T00:00:00Z"
            }
        ],
        "Data source": "LC-QuAD 2.0 (ISWC 2019)",
        "Question creation date": "2019-01-23",
        "Data set": "train"
    },
    {
        "Id": 451,
        "Question": "what is award received of jean marais that is point in time is 1993-1-1",
        "Temporal signal": [
            "OVERLAP"
        ],
        "Temporal question type": [
            "Explicit"
        ],
        "Answer": [
            {
                "AnswerType": "Entity",
                "WikidataQid": "Q727282",
                "WikidataLabel": "Honorary César",
                "WikipediaURL": "https://en.wikipedia.org/wiki/Honorary_C%C3%A9sar"
            }
        ],
        "Data source": "LC-QuAD 2.0 (ISWC 2019)",
        "Question creation date": "2019-01-23",
        "Data set": "train"
    },
    {
        "Id": 452,
        "Question": "when did catherine of aragon marry the king",
        "Temporal signal": [
            "No signal"
        ],
        "Temporal question type": [
            "Temp.Ans"
        ],
        "Answer": [
            {
                "AnswerType": "Value",
                "AnswerArgument": "1509-06-11T00:00:00Z"
            }
        ],
        "Data source": "ComQA (NAACL 2019)",
        "Question creation date": "2019-06-03",
        "Data set": "train"
    },
    {
        "Id": 453,
        "Question": "when was the santa cruz department wasokinawa prefecture administrative body",
        "Temporal signal": [
            "No signal"
        ],
        "Temporal question type": [
            "Temp.Ans"
        ],
        "Answer": [
            {
                "AnswerType": "Value",
                "AnswerArgument": "1992-11-18T00:00:00Z"
            }
        ],
        "Data source": "LC-QuAD 2.0 (ISWC 2019)",
        "Question creation date": "2019-01-23",
        "Data set": "train"
    },
    {
        "Id": 454,
        "Question": "when did albert i, prince of monaco win the alexander agassiz medal",
        "Temporal signal": [
            "No signal"
        ],
        "Temporal question type": [
            "Temp.Ans"
        ],
        "Answer": [
            {
                "AnswerType": "Value",
                "AnswerArgument": "1918-01-01T00:00:00Z"
            }
        ],
        "Data source": "LC-QuAD 2.0 (ISWC 2019)",
        "Question creation date": "2019-01-23",
        "Data set": "train"
    },
    {
        "Id": 455,
        "Question": "when was thomas edisons first wife born",
        "Temporal signal": [
            "ORDINAL"
        ],
        "Temporal question type": [
            "Ordinal",
            "Temp.Ans"
        ],
        "Answer": [
            {
                "AnswerType": "Value",
                "AnswerArgument": "1855-09-06T00:00:00Z"
            }
        ],
        "Data source": "ComQA (NAACL 2019)",
        "Question creation date": "2019-06-03",
        "Data set": "train"
    },
    {
        "Id": 456,
        "Question": "when did obama father die",
        "Temporal signal": [
            "No signal"
        ],
        "Temporal question type": [
            "Temp.Ans"
        ],
        "Answer": [
            {
                "AnswerType": "Value",
                "AnswerArgument": "1982-11-24T00:00:00Z"
            }
        ],
        "Data source": "ComQA (NAACL 2019)",
        "Question creation date": "2019-06-03",
        "Data set": "train"
    },
    {
        "Id": 457,
        "Question": "who are the current us senators and representatives in hawaii",
        "Temporal signal": [
            "No signal"
        ],
        "Temporal question type": [
            "Explicit"
        ],
        "Answer": [
            {
                "AnswerType": "Entity",
                "WikidataQid": "Q16476",
                "WikidataLabel": "Mazie Hirono",
                "WikipediaURL": "https://en.wikipedia.org/wiki/mazie_hirono"
            },
            {
                "AnswerType": "Entity",
                "WikidataQid": "Q1827902",
                "WikidataLabel": "Brian Schatz",
                "WikipediaURL": "https://en.wikipedia.org/wiki/brian_schatz"
            }
        ],
        "Data source": "ComQA (NAACL 2019)",
        "Question creation date": "2019-06-03",
        "Data set": "train"
    },
    {
        "Id": 458,
        "Question": "who became president after harding died",
        "Temporal signal": [
            "AFTER"
        ],
        "Temporal question type": [
            "Implicit"
        ],
        "Answer": [
            {
                "AnswerType": "Entity",
                "WikidataQid": "Q36023",
                "WikidataLabel": "Calvin Coolidge",
                "WikipediaURL": "https://en.wikipedia.org/wiki/Calvin_Coolidge"
            }
        ],
        "Data source": "WebQuestions (EMNLP 2013)",
        "Question creation date": "2013-10-18",
        "Data set": "train"
    },
    {
        "Id": 459,
        "Question": "when did the president declare war on spain",
        "Temporal signal": [
            "No signal"
        ],
        "Temporal question type": [
            "Temp.Ans"
        ],
        "Answer": [
            {
                "AnswerType": "Value",
                "AnswerArgument": "1898-01-01T00:00:00Z"
            }
        ],
        "Data source": "ComQA (NAACL 2019)",
        "Question creation date": "2019-06-03",
        "Data set": "train"
    },
    {
        "Id": 460,
        "Question": "what is sum assets of ojsc russian railways in 2015",
        "Temporal signal": [
            "OVERLAP"
        ],
        "Temporal question type": [
            "Explicit"
        ],
        "Answer": [
            {
                "AnswerType": "Value",
                "AnswerArgument": "5057100000000"
            }
        ],
        "Data source": "LC-QuAD 2.0 (ISWC 2019)",
        "Question creation date": "2019-01-23",
        "Data set": "train"
    },
    {
        "Id": 461,
        "Question": "what is together with and point in time of christopher a. sims has award received as sveriges riksbank prize in economic sciences in memory of alfred nobel",
        "Temporal signal": [
            "No signal"
        ],
        "Temporal question type": [
            "Temp.Ans"
        ],
        "Answer": [
            {
                "AnswerType": "Entity",
                "WikidataQid": "Q107964",
                "WikidataLabel": "Thomas J. Sargent",
                "WikipediaURL": "https://en.wikipedia.org/wiki/Thomas_J._Sargent"
            },
            {
                "AnswerType": "Value",
                "AnswerArgument": "2011-01-01T00:00:00Z"
            }
        ],
        "Data source": "LC-QuAD 2.0 (ISWC 2019)",
        "Question creation date": "2019-01-23",
        "Data set": "train"
    },
    {
        "Id": 462,
        "Question": "at what event that ended prior to 4 march 1865 was abraham lincoln inaugurated",
        "Temporal signal": [
            "No signal"
        ],
        "Temporal question type": [
            "Temp.Ans"
        ],
        "Answer": [
            {
                "AnswerType": "Entity",
                "WikidataQid": "Q5454179",
                "WikidataLabel": "First inauguration of Abraham Lincoln",
                "WikipediaURL": "https://en.wikipedia.org/wiki/First_inauguration_of_Abraham_Lincoln"
            },
            {
                "AnswerType": "Entity",
                "WikidataQid": "Q7443705",
                "WikidataLabel": "Second inauguration of Abraham Lincoln",
                "WikipediaURL": "https://en.wikipedia.org/wiki/Second_inauguration_of_Abraham_Lincoln"
            }
        ],
        "Data source": "ComplexWebQuestions (NAACL 2018)",
        "Question creation date": "2018-06-01",
        "Data set": "train"
    },
    {
        "Id": 463,
        "Question": "who was the us forty fifth president",
        "Temporal signal": [
            "ORDINAL"
        ],
        "Temporal question type": [
            "Ordinal"
        ],
        "Answer": [
            {
                "AnswerType": "Entity",
                "WikidataQid": "Q22686",
                "WikidataLabel": "Donald Trump",
                "WikipediaURL": "https://en.wikipedia.org/wiki/donald_trump"
            }
        ],
        "Data source": "ComQA (NAACL 2019)",
        "Question creation date": "2019-06-03",
        "Data set": "train"
    },
    {
        "Id": 464,
        "Question": "what is the end time for harold holt has position held as member of the australian house of representatives",
        "Temporal signal": [
            "No signal"
        ],
        "Temporal question type": [
            "Temp.Ans"
        ],
        "Answer": [
            {
                "AnswerType": "Value",
                "AnswerArgument": "1949-12-10T00:00:00Z"
            },
            {
                "AnswerType": "Value",
                "AnswerArgument": "1967-12-17T00:00:00Z"
            }
        ],
        "Data source": "LC-QuAD 2.0 (ISWC 2019)",
        "Question creation date": "2019-01-23",
        "Data set": "train"
    },
    {
        "Id": 465,
        "Question": "what team is sponsored by beko and had player messi on their roster in 2010",
        "Temporal signal": [
            "OVERLAP"
        ],
        "Temporal question type": [
            "Explicit"
        ],
        "Answer": [
            {
                "AnswerType": "Entity",
                "WikidataQid": "Q7156",
                "WikidataLabel": "FC Barcelona",
                "WikipediaURL": "https://en.wikipedia.org/wiki/FC_Barcelona"
            },
            {
                "AnswerType": "Entity",
                "WikidataQid": "Q79800",
                "WikidataLabel": "Argentina national football team",
                "WikipediaURL": "https://en.wikipedia.org/wiki/Argentina_national_football_team"
            }
        ],
        "Data source": "ComplexWebQuestions (NAACL 2018)",
        "Question creation date": "2018-06-01",
        "Data set": "train"
    },
    {
        "Id": 466,
        "Question": "during which period reinhard hoppner was the head of govt for saxony-anhalt.",
        "Temporal signal": [
            "No signal"
        ],
        "Temporal question type": [
            "Temp.Ans"
        ],
        "Answer": [
            {
                "AnswerType": "Value",
                "AnswerArgument": "2002-05-16T00:00:00Z"
            }
        ],
        "Data source": "LC-QuAD 2.0 (ISWC 2019)",
        "Question creation date": "2019-01-23",
        "Data set": "train"
    },
    {
        "Id": 467,
        "Question": "give me the name of territorial entity that separated from german confederation in 1866",
        "Temporal signal": [
            "FINISH"
        ],
        "Temporal question type": [
            "Explicit"
        ],
        "Answer": [
            {
                "AnswerType": "Entity",
                "WikidataQid": "Q1209",
                "WikidataLabel": "Bremen",
                "WikipediaURL": "https://en.wikipedia.org/wiki/Bremen_(state)"
            },
            {
                "AnswerType": "Entity",
                "WikidataQid": "Q131964",
                "WikidataLabel": "Austrian Empire",
                "WikipediaURL": "https://en.wikipedia.org/wiki/Austrian_Empire"
            },
            {
                "AnswerType": "Entity",
                "WikidataQid": "Q14551680",
                "WikidataLabel": "Principality of Lippe",
                "WikipediaURL": "https://en.wikipedia.org/wiki/Principality_of_Lippe"
            },
            {
                "AnswerType": "Entity",
                "WikidataQid": "Q153015",
                "WikidataLabel": "Kingdom of Saxony",
                "WikipediaURL": "https://en.wikipedia.org/wiki/Kingdom_of_Saxony"
            },
            {
                "AnswerType": "Entity",
                "WikidataQid": "Q155570",
                "WikidataLabel": "Saxe-Weimar-Eisenach",
                "WikipediaURL": "https://en.wikipedia.org/wiki/Saxe-Weimar-Eisenach"
            },
            {
                "AnswerType": "Entity",
                "WikidataQid": "Q157013",
                "WikidataLabel": "Hohenzollern-Sigmaringen",
                "WikipediaURL": "https://en.wikipedia.org/wiki/Hohenzollern-Sigmaringen"
            },
            {
                "AnswerType": "Entity",
                "WikidataQid": "Q157710",
                "WikidataLabel": "Duchy of Saxe-Meiningen",
                "WikipediaURL": "https://en.wikipedia.org/wiki/Saxe-Meiningen"
            },
            {
                "AnswerType": "Entity",
                "WikidataQid": "Q158151",
                "WikidataLabel": "Duchy of Saxe-Altenburg",
                "WikipediaURL": "https://en.wikipedia.org/wiki/Saxe-Altenburg"
            },
            {
                "AnswerType": "Entity",
                "WikidataQid": "Q158445",
                "WikidataLabel": "Grand Duchy of Mecklenburg-Schwerin",
                "WikipediaURL": "https://en.wikipedia.org/wiki/Grand_Duchy_of_Mecklenburg-Schwerin"
            },
            {
                "AnswerType": "Entity",
                "WikidataQid": "Q159631",
                "WikidataLabel": "Kingdom of Württemberg",
                "WikipediaURL": "https://en.wikipedia.org/wiki/Kingdom_of_W%C3%BCrttemberg"
            },
            {
                "AnswerType": "Entity",
                "WikidataQid": "Q161215",
                "WikidataLabel": "Grand Duchy of Mecklenburg-Strelitz",
                "WikipediaURL": "https://en.wikipedia.org/wiki/Grand_Duchy_of_Mecklenburg-Strelitz"
            },
            {
                "AnswerType": "Entity",
                "WikidataQid": "Q161947",
                "WikidataLabel": "West Prussia",
                "WikipediaURL": "https://en.wikipedia.org/wiki/West_Prussia"
            },
            {
                "AnswerType": "Entity",
                "WikidataQid": "Q164079",
                "WikidataLabel": "Kingdom of Hanover",
                "WikipediaURL": "https://en.wikipedia.org/wiki/Kingdom_of_Hanover"
            },
            {
                "AnswerType": "Entity",
                "WikidataQid": "Q16550783",
                "WikidataLabel": "Duchy of Anhalt",
                "WikipediaURL": "https://en.wikipedia.org/wiki/Duchy_of_Anhalt"
            },
            {
                "AnswerType": "Entity",
                "WikidataQid": "Q165763",
                "WikidataLabel": "Waldeck",
                "WikipediaURL": "https://en.wikipedia.org/wiki/Principality_of_Waldeck_and_Pyrmont"
            },
            {
                "AnswerType": "Entity",
                "WikidataQid": "Q1783098",
                "WikidataLabel": "Grand Duchy of Posen",
                "WikipediaURL": "https://en.wikipedia.org/wiki/Grand_Duchy_of_Posen"
            },
            {
                "AnswerType": "Entity",
                "WikidataQid": "Q186320",
                "WikidataLabel": "Grand Duchy of Baden",
                "WikipediaURL": "https://en.wikipedia.org/wiki/Grand_Duchy_of_Baden"
            },
            {
                "AnswerType": "Entity",
                "WikidataQid": "Q20135",
                "WikidataLabel": "Grand Duchy of Hesse",
                "WikipediaURL": "https://en.wikipedia.org/wiki/Grand_Duchy_of_Hesse"
            },
            {
                "AnswerType": "Entity",
                "WikidataQid": "Q264970",
                "WikidataLabel": "Anhalt-Köthen",
                "WikipediaURL": "https://en.wikipedia.org/wiki/Anhalt-K%C3%B6then"
            },
            {
                "AnswerType": "Entity",
                "WikidataQid": "Q27306",
                "WikidataLabel": "Kingdom of Prussia",
                "WikipediaURL": "https://en.wikipedia.org/wiki/Kingdom_of_Prussia"
            },
            {
                "AnswerType": "Entity",
                "WikidataQid": "Q278874",
                "WikidataLabel": "Anhalt-Dessau",
                "WikipediaURL": "https://en.wikipedia.org/wiki/Anhalt-Dessau"
            },
            {
                "AnswerType": "Entity",
                "WikidataQid": "Q281005",
                "WikidataLabel": "Saxe-Hildburghausen",
                "WikipediaURL": "https://en.wikipedia.org/wiki/Saxe-Hildburghausen"
            },
            {
                "AnswerType": "Entity",
                "WikidataQid": "Q310650",
                "WikidataLabel": "Schaumburg-Lippe",
                "WikipediaURL": "https://en.wikipedia.org/wiki/Principality_of_Schaumburg-Lippe"
            },
            {
                "AnswerType": "Entity",
                "WikidataQid": "Q313175",
                "WikidataLabel": "Saxe-Lauenburg",
                "WikipediaURL": "https://en.wikipedia.org/wiki/Saxe-Lauenburg"
            },
            {
                "AnswerType": "Entity",
                "WikidataQid": "Q32",
                "WikidataLabel": "Luxembourg",
                "WikipediaURL": "https://en.wikipedia.org/wiki/Luxembourg"
            },
            {
                "AnswerType": "Entity",
                "WikidataQid": "Q326029",
                "WikidataLabel": "Duchy of Brunswick",
                "WikipediaURL": "https://en.wikipedia.org/wiki/Duchy_of_Brunswick"
            },
            {
                "AnswerType": "Entity",
                "WikidataQid": "Q3462133",
                "WikidataLabel": "duchy of Saxe-Coburg and Gotha",
                "WikipediaURL": "https://en.wikipedia.org/wiki/Saxe-Coburg_and_Gotha"
            },
            {
                "AnswerType": "Entity",
                "WikidataQid": "Q347",
                "WikidataLabel": "Liechtenstein",
                "WikipediaURL": "https://en.wikipedia.org/wiki/Liechtenstein"
            },
            {
                "AnswerType": "Entity",
                "WikidataQid": "Q376009",
                "WikidataLabel": "Duchy of Limburg",
                "WikipediaURL": "https://en.wikipedia.org/wiki/Duchy_of_Limburg_(1839%E2%80%9367)"
            },
            {
                "AnswerType": "Entity",
                "WikidataQid": "Q529605",
                "WikidataLabel": "Electorate of Hesse",
                "WikipediaURL": "https://en.wikipedia.org/wiki/Electorate_of_Hesse"
            },
            {
                "AnswerType": "Entity",
                "WikidataQid": "Q531783",
                "WikidataLabel": "Principality of Reuss-Greiz",
                "WikipediaURL": "https://en.wikipedia.org/wiki/Principality_of_Reuss-Greiz"
            },
            {
                "AnswerType": "Entity",
                "WikidataQid": "Q533534",
                "WikidataLabel": "Cisleithania",
                "WikipediaURL": "https://en.wikipedia.org/wiki/Cisleithania"
            },
            {
                "AnswerType": "Entity",
                "WikidataQid": "Q630163",
                "WikidataLabel": "Schwarzburg-Sondershausen",
                "WikipediaURL": "https://en.wikipedia.org/wiki/Schwarzburg-Sondershausen"
            },
            {
                "AnswerType": "Entity",
                "WikidataQid": "Q639100",
                "WikidataLabel": "Principality of Reuss-Gera",
                "WikipediaURL": "https://en.wikipedia.org/wiki/Principality_of_Reuss-Gera"
            },
            {
                "AnswerType": "Entity",
                "WikidataQid": "Q673865",
                "WikidataLabel": "Hohenzollern-Hechingen",
                "WikipediaURL": "https://en.wikipedia.org/wiki/Hohenzollern-Hechingen"
            },
            {
                "AnswerType": "Entity",
                "WikidataQid": "Q675085",
                "WikidataLabel": "Saxe-Gotha-Altenburg",
                "WikipediaURL": "https://en.wikipedia.org/wiki/Saxe-Gotha-Altenburg"
            },
            {
                "AnswerType": "Entity",
                "WikidataQid": "Q686965",
                "WikidataLabel": "Anhalt-Bernburg",
                "WikipediaURL": "https://en.wikipedia.org/wiki/Anhalt-Bernburg"
            },
            {
                "AnswerType": "Entity",
                "WikidataQid": "Q693669",
                "WikidataLabel": "Grand Duchy of Oldenburg",
                "WikipediaURL": "https://en.wikipedia.org/wiki/Grand_Duchy_of_Oldenburg"
            },
            {
                "AnswerType": "Entity",
                "WikidataQid": "Q695316",
                "WikidataLabel": "Schwarzburg-Rudolstadt",
                "WikipediaURL": "https://en.wikipedia.org/wiki/Schwarzburg-Rudolstadt"
            },
            {
                "AnswerType": "Entity",
                "WikidataQid": "Q700663",
                "WikidataLabel": "Saxe-Coburg-Saalfeld",
                "WikipediaURL": "https://en.wikipedia.org/wiki/Saxe-Coburg-Saalfeld"
            },
            {
                "AnswerType": "Entity",
                "WikidataQid": "Q704288",
                "WikidataLabel": "Duchy of Holstein",
                "WikipediaURL": "https://en.wikipedia.org/wiki/Duchy_of_Holstein"
            },
            {
                "AnswerType": "Entity",
                "WikidataQid": "Q704300",
                "WikidataLabel": "Free City of Frankfurt",
                "WikipediaURL": "https://en.wikipedia.org/wiki/Free_City_of_Frankfurt"
            },
            {
                "AnswerType": "Entity",
                "WikidataQid": "Q836680",
                "WikidataLabel": "Duchy of Nassau",
                "WikipediaURL": "https://en.wikipedia.org/wiki/Duchy_of_Nassau"
            },
            {
                "AnswerType": "Entity",
                "WikidataQid": "Q950240",
                "WikidataLabel": "Free and Hanseatic City of Lübeck",
                "WikipediaURL": "https://en.wikipedia.org/wiki/Free_City_of_L%C3%BCbeck"
            }
        ],
        "Data source": "LC-QuAD 2.0 (ISWC 2019)",
        "Question creation date": "2019-01-23",
        "Data set": "train"
    },
    {
        "Id": 468,
        "Question": "what 2011 governor of ohio previously held a position in the ohio senate",
        "Temporal signal": [
            "No signal"
        ],
        "Temporal question type": [
            "Explicit"
        ],
        "Answer": [
            {
                "AnswerType": "Entity",
                "WikidataQid": "Q465295",
                "WikidataLabel": "Ted Strickland",
                "WikipediaURL": "https://en.wikipedia.org/wiki/Ted_Strickland"
            },
            {
                "AnswerType": "Entity",
                "WikidataQid": "Q69319",
                "WikidataLabel": "John Kasich",
                "WikipediaURL": "https://en.wikipedia.org/wiki/John_Kasich"
            }
        ],
        "Data source": "ComplexWebQuestions (NAACL 2018)",
        "Question creation date": "2018-06-01",
        "Data set": "train"
    },
    {
        "Id": 469,
        "Question": "mention the date in which hasselblad award was given to robert frank",
        "Temporal signal": [
            "No signal"
        ],
        "Temporal question type": [
            "Temp.Ans"
        ],
        "Answer": [
            {
                "AnswerType": "Value",
                "AnswerArgument": "1996-01-01T00:00:00Z"
            }
        ],
        "Data source": "LC-QuAD 2.0 (ISWC 2019)",
        "Question creation date": "2019-01-23",
        "Data set": "train"
    },
    {
        "Id": 470,
        "Question": "what governmental system is currently used in the governmental jurisdiction that has an office holder named ariste jacques trouvã©-chauvel",
        "Temporal signal": [
            "No signal"
        ],
        "Temporal question type": [
            "Explicit"
        ],
        "Answer": [
            {
                "AnswerType": "Entity",
                "WikidataQid": "Q179164",
                "WikidataLabel": "unitary state",
                "WikipediaURL": "https://en.wikipedia.org/wiki/Unitary_state"
            },
            {
                "AnswerType": "Entity",
                "WikidataQid": "Q188961",
                "WikidataLabel": "decentralization",
                "WikipediaURL": "https://en.wikipedia.org/wiki/Decentralization"
            },
            {
                "AnswerType": "Entity",
                "WikidataQid": "Q49890",
                "WikidataLabel": "Parliamentary Republic",
                "WikipediaURL": "https://en.wikipedia.org/wiki/Semi-presidential_system"
            }
        ],
        "Data source": "ComplexWebQuestions (NAACL 2018)",
        "Question creation date": "2018-06-01",
        "Data set": "train"
    },
    {
        "Id": 471,
        "Question": "in the administrative territorial entity of bristol, what significant event happened in 1996",
        "Temporal signal": [
            "FINISH"
        ],
        "Temporal question type": [
            "Explicit"
        ],
        "Answer": [
            {
                "AnswerType": "Entity",
                "WikidataQid": "Q929902",
                "WikidataLabel": "Avon",
                "WikipediaURL": "https://en.wikipedia.org/wiki/Avon_(county)"
            }
        ],
        "Data source": "LC-QuAD 2.0 (ISWC 2019)",
        "Question creation date": "2019-01-23",
        "Data set": "train"
    },
    {
        "Id": 472,
        "Question": "what is the end time for david trimble has position held as first minister of northern ireland",
        "Temporal signal": [
            "No signal"
        ],
        "Temporal question type": [
            "Temp.Ans"
        ],
        "Answer": [
            {
                "AnswerType": "Value",
                "AnswerArgument": "2001-07-01T00:00:00Z"
            },
            {
                "AnswerType": "Value",
                "AnswerArgument": "2002-10-14T00:00:00Z"
            }
        ],
        "Data source": "LC-QuAD 2.0 (ISWC 2019)",
        "Question creation date": "2019-01-23",
        "Data set": "train"
    },
    {
        "Id": 473,
        "Question": "when did tamela and david mann get married",
        "Temporal signal": [
            "No signal"
        ],
        "Temporal question type": [
            "Temp.Ans"
        ],
        "Answer": [
            {
                "AnswerType": "Value",
                "AnswerArgument": "1988-06-09T00:00:00Z"
            }
        ],
        "Data source": "ComQA (NAACL 2019)",
        "Question creation date": "2019-06-03",
        "Data set": "train"
    },
    {
        "Id": 474,
        "Question": "which album did peter cetera release in 1986",
        "Temporal signal": [
            "OVERLAP"
        ],
        "Temporal question type": [
            "Explicit"
        ],
        "Answer": [
            {
                "AnswerType": "Entity",
                "WikidataQid": "Q7558282",
                "WikidataLabel": "Solitude/Solitaire",
                "WikipediaURL": "https://en.wikipedia.org/wiki/Solitude/Solitaire"
            }
        ],
        "Data source": "ComplexQuestions (COLING 2016)",
        "Question creation date": "2016-12-13",
        "Data set": "train"
    },
    {
        "Id": 475,
        "Question": "what was the first dog in space called",
        "Temporal signal": [
            "ORDINAL"
        ],
        "Temporal question type": [
            "Ordinal"
        ],
        "Answer": [
            {
                "AnswerType": "Entity",
                "WikidataQid": "Q53662",
                "WikidataLabel": "Laika",
                "WikipediaURL": "https://en.wikipedia.org/wiki/laika"
            }
        ],
        "Data source": "ComQA (NAACL 2019)",
        "Question creation date": "2019-06-03",
        "Data set": "train"
    },
    {
        "Id": 476,
        "Question": "what is population of fuenlabrada that is point in time is 2005-1-1",
        "Temporal signal": [
            "OVERLAP"
        ],
        "Temporal question type": [
            "Explicit"
        ],
        "Answer": [
            {
                "AnswerType": "Value",
                "AnswerArgument": "195131"
            }
        ],
        "Data source": "LC-QuAD 2.0 (ISWC 2019)",
        "Question creation date": "2019-01-23",
        "Data set": "train"
    },
    {
        "Id": 477,
        "Question": "when did aldi originate",
        "Temporal signal": [
            "No signal"
        ],
        "Temporal question type": [
            "Temp.Ans"
        ],
        "Answer": [
            {
                "AnswerType": "Value",
                "AnswerArgument": "1913-01-01T00:00:00Z"
            }
        ],
        "Data source": "WebQuestions (EMNLP 2013)",
        "Question creation date": "2013-10-18",
        "Data set": "train"
    },
    {
        "Id": 478,
        "Question": "what is the end time for elinor ostrom has employer as indiana university",
        "Temporal signal": [
            "No signal"
        ],
        "Temporal question type": [
            "Temp.Ans"
        ],
        "Answer": [
            {
                "AnswerType": "Value",
                "AnswerArgument": "2012-01-01T00:00:00Z"
            }
        ],
        "Data source": "LC-QuAD 2.0 (ISWC 2019)",
        "Question creation date": "2019-01-23",
        "Data set": "train"
    },
    {
        "Id": 479,
        "Question": "who is the current leader of the nation where you'd find santiago de cuba province",
        "Temporal signal": [
            "No signal"
        ],
        "Temporal question type": [
            "Explicit"
        ],
        "Answer": [
            {
                "AnswerType": "Entity",
                "WikidataQid": "Q1932603",
                "WikidataLabel": "Miguel Díaz-Canel",
                "WikipediaURL": "https://en.wikipedia.org/wiki/Miguel_D%C3%ADaz-Canel"
            }
        ],
        "Data source": "ComplexWebQuestions (NAACL 2018)",
        "Question creation date": "2018-06-01",
        "Data set": "train"
    },
    {
        "Id": 480,
        "Question": "when did michael jackson divorce lisa marie presley",
        "Temporal signal": [
            "No signal"
        ],
        "Temporal question type": [
            "Temp.Ans"
        ],
        "Answer": [
            {
                "AnswerType": "Value",
                "AnswerArgument": "1996-08-20T00:00:00Z"
            }
        ],
        "Data source": "ComQA (NAACL 2019)",
        "Question creation date": "2019-06-03",
        "Data set": "train"
    },
    {
        "Id": 481,
        "Question": "what city became guanajuato's sister city on november 6, 2014",
        "Temporal signal": [
            "START"
        ],
        "Temporal question type": [
            "Explicit"
        ],
        "Answer": [
            {
                "AnswerType": "Entity",
                "WikidataQid": "Q617375",
                "WikidataLabel": "Hiroshima Prefecture",
                "WikipediaURL": "https://en.wikipedia.org/wiki/Hiroshima_Prefecture"
            }
        ],
        "Data source": "LC-QuAD 2.0 (ISWC 2019)",
        "Question creation date": "2019-01-23",
        "Data set": "train"
    },
    {
        "Id": 482,
        "Question": "where did george harrison live before he died",
        "Temporal signal": [
            "BEFORE"
        ],
        "Temporal question type": [
            "Implicit"
        ],
        "Answer": [
            {
                "AnswerType": "Entity",
                "WikidataQid": "Q24826",
                "WikidataLabel": "Liverpool",
                "WikipediaURL": "https://en.wikipedia.org/wiki/Liverpool"
            }
        ],
        "Data source": "WebQuestions (EMNLP 2013)",
        "Question creation date": "2013-10-18",
        "Data set": "train"
    },
    {
        "Id": 483,
        "Question": "who was the new head of government of schwerin from 2008-5-1",
        "Temporal signal": [
            "START"
        ],
        "Temporal question type": [
            "Explicit"
        ],
        "Answer": [
            {
                "AnswerType": "Entity",
                "WikidataQid": "Q534295",
                "WikidataLabel": "Angelika Gramkow",
                "WikipediaURL": "https://en.wikipedia.org/wiki/Angelika_Gramkow"
            }
        ],
        "Data source": "LC-QuAD 2.0 (ISWC 2019)",
        "Question creation date": "2019-01-23",
        "Data set": "train"
    },
    {
        "Id": 484,
        "Question": "what countries was not an enemy of the us during world war 2",
        "Temporal signal": [
            "OVERLAP"
        ],
        "Temporal question type": [
            "Implicit"
        ],
        "Answer": [
            {
                "AnswerType": "Entity",
                "WikidataQid": "Q142",
                "WikidataLabel": "France",
                "WikipediaURL": "https://en.wikipedia.org/wiki/france"
            },
            {
                "AnswerType": "Entity",
                "WikidataQid": "Q16",
                "WikidataLabel": "Canada",
                "WikipediaURL": "https://en.wikipedia.org/wiki/canada"
            },
            {
                "AnswerType": "Entity",
                "WikidataQid": "Q23666",
                "WikidataLabel": "Great Britain",
                "WikipediaURL": "https://en.wikipedia.org/wiki/great_britain"
            },
            {
                "AnswerType": "Entity",
                "WikidataQid": "Q36",
                "WikidataLabel": "Poland",
                "WikipediaURL": "https://en.wikipedia.org/wiki/poland"
            },
            {
                "AnswerType": "Entity",
                "WikidataQid": "Q38",
                "WikidataLabel": "Italy",
                "WikipediaURL": "https://en.wikipedia.org/wiki/italy"
            },
            {
                "AnswerType": "Entity",
                "WikidataQid": "Q41",
                "WikidataLabel": "Greece",
                "WikipediaURL": "https://en.wikipedia.org/wiki/greece"
            }
        ],
        "Data source": "ComQA (NAACL 2019)",
        "Question creation date": "2019-06-03",
        "Data set": "train"
    },
    {
        "Id": 485,
        "Question": "who was king of troy during the trojan wars",
        "Temporal signal": [
            "OVERLAP"
        ],
        "Temporal question type": [
            "Implicit"
        ],
        "Answer": [
            {
                "AnswerType": "Entity",
                "WikidataQid": "Q170473",
                "WikidataLabel": "Priam",
                "WikipediaURL": "https://en.wikipedia.org/wiki/priam"
            }
        ],
        "Data source": "ComQA (NAACL 2019)",
        "Question creation date": "2019-06-03",
        "Data set": "train"
    },
    {
        "Id": 486,
        "Question": "from when antwerp twinned shanghai administrative body.",
        "Temporal signal": [
            "No signal"
        ],
        "Temporal question type": [
            "Temp.Ans"
        ],
        "Answer": [
            {
                "AnswerType": "Value",
                "AnswerArgument": "1984-01-01T00:00:00Z"
            }
        ],
        "Data source": "LC-QuAD 2.0 (ISWC 2019)",
        "Question creation date": "2019-01-23",
        "Data set": "train"
    },
    {
        "Id": 487,
        "Question": "what award did bjørn dæhlie recieve in 1992",
        "Temporal signal": [
            "OVERLAP"
        ],
        "Temporal question type": [
            "Explicit"
        ],
        "Answer": [
            {
                "AnswerType": "Entity",
                "WikidataQid": "Q1780561",
                "WikidataLabel": "Peer Gynt Literary Award",
                "WikipediaURL": "https://en.wikipedia.org/wiki/Peer_Gynt_Prize"
            }
        ],
        "Data source": "LC-QuAD 2.0 (ISWC 2019)",
        "Question creation date": "2019-01-23",
        "Data set": "train"
    },
    {
        "Id": 488,
        "Question": "what rear window was nominated for at 27th academy awards",
        "Temporal signal": [
            "ORDINAL"
        ],
        "Temporal question type": [
            "Ordinal"
        ],
        "Answer": [
            {
                "AnswerType": "Entity",
                "WikidataQid": "Q103360",
                "WikidataLabel": "Academy Award for Best Director",
                "WikipediaURL": "https://en.wikipedia.org/wiki/Academy_Award_for_Best_Director"
            },
            {
                "AnswerType": "Entity",
                "WikidataQid": "Q107258",
                "WikidataLabel": "Academy Award for Best Writing, Adapted Screenplay",
                "WikipediaURL": "https://en.wikipedia.org/wiki/Academy_Award_for_Best_Adapted_Screenplay"
            },
            {
                "AnswerType": "Entity",
                "WikidataQid": "Q830079",
                "WikidataLabel": "Academy Award for Best Sound Mixing",
                "WikipediaURL": "https://en.wikipedia.org/wiki/Academy_Award_for_Best_Sound_Mixing"
            }
        ],
        "Data source": "LC-QuAD 2.0 (ISWC 2019)",
        "Question creation date": "2019-01-23",
        "Data set": "train"
    },
    {
        "Id": 489,
        "Question": "when was taylor swift fearless tour",
        "Temporal signal": [
            "No signal"
        ],
        "Temporal question type": [
            "Temp.Ans"
        ],
        "Answer": [
            {
                "AnswerType": "Value",
                "AnswerArgument": "2009-04-23T00:00:00Z"
            }
        ],
        "Data source": "WebQuestions (EMNLP 2013)",
        "Question creation date": "2013-10-18",
        "Data set": "train"
    },
    {
        "Id": 490,
        "Question": "when was nicki minja first album",
        "Temporal signal": [
            "ORDINAL"
        ],
        "Temporal question type": [
            "Ordinal",
            "Temp.Ans"
        ],
        "Answer": [
            {
                "AnswerType": "Value",
                "AnswerArgument": "2010-01-01T00:00:00Z"
            }
        ],
        "Data source": "ComQA (NAACL 2019)",
        "Question creation date": "2019-06-03",
        "Data set": "train"
    },
    {
        "Id": 491,
        "Question": "the country that contains cao bang has what type of governent today",
        "Temporal signal": [
            "No signal"
        ],
        "Temporal question type": [
            "Explicit"
        ],
        "Answer": [
            {
                "AnswerType": "Entity",
                "WikidataQid": "Q50686",
                "WikidataLabel": "single-party state",
                "WikipediaURL": "https://en.wikipedia.org/wiki/Single-party_state"
            },
            {
                "AnswerType": "Entity",
                "WikidataQid": "Q842112",
                "WikidataLabel": "socialist state",
                "WikipediaURL": "https://en.wikipedia.org/wiki/Socialist_state"
            },
            {
                "AnswerType": "Entity",
                "WikidataQid": "Q849866",
                "WikidataLabel": "communist state",
                "WikipediaURL": "https://en.wikipedia.org/wiki/Communist_state"
            }
        ],
        "Data source": "ComplexWebQuestions (NAACL 2018)",
        "Question creation date": "2018-06-01",
        "Data set": "train"
    },
    {
        "Id": 492,
        "Question": "who was the student of ludwig van beethoven in 1795",
        "Temporal signal": [
            "OVERLAP"
        ],
        "Temporal question type": [
            "Explicit"
        ],
        "Answer": [
            {
                "AnswerType": "Entity",
                "WikidataQid": "Q314164",
                "WikidataLabel": "Johann Georg Albrechtsberger",
                "WikipediaURL": "https://en.wikipedia.org/wiki/Johann_Georg_Albrechtsberger"
            },
            {
                "AnswerType": "Entity",
                "WikidataQid": "Q51088",
                "WikidataLabel": "Antonio Salieri",
                "WikipediaURL": "https://en.wikipedia.org/wiki/Antonio_Salieri"
            },
            {
                "AnswerType": "Entity",
                "WikidataQid": "Q693052",
                "WikidataLabel": "Johann Baptist Schenk",
                "WikipediaURL": "https://en.wikipedia.org/wiki/Johann_Baptist_Schenk"
            }
        ],
        "Data source": "LC-QuAD 2.0 (ISWC 2019)",
        "Question creation date": "2019-01-23",
        "Data set": "train"
    },
    {
        "Id": 493,
        "Question": "who was claude francois's partner in 1964",
        "Temporal signal": [
            "START"
        ],
        "Temporal question type": [
            "Explicit"
        ],
        "Answer": [
            {
                "AnswerType": "Entity",
                "WikidataQid": "Q208258",
                "WikidataLabel": "France Gall",
                "WikipediaURL": "https://en.wikipedia.org/wiki/France_Gall"
            }
        ],
        "Data source": "LC-QuAD 2.0 (ISWC 2019)",
        "Question creation date": "2019-01-23",
        "Data set": "train"
    },
    {
        "Id": 494,
        "Question": "on what date did istanbul have a population of 14657434",
        "Temporal signal": [
            "No signal"
        ],
        "Temporal question type": [
            "Temp.Ans"
        ],
        "Answer": [
            {
                "AnswerType": "Value",
                "AnswerArgument": "2015-01-01T00:00:00Z"
            }
        ],
        "Data source": "LC-QuAD 2.0 (ISWC 2019)",
        "Question creation date": "2019-01-23",
        "Data set": "train"
    },
    {
        "Id": 495,
        "Question": "what is nominated for of serena williams that is point in time is 2009-0-0",
        "Temporal signal": [
            "OVERLAP"
        ],
        "Temporal question type": [
            "Explicit"
        ],
        "Answer": [
            {
                "AnswerType": "Entity",
                "WikidataQid": "Q16275104",
                "WikidataLabel": "Best Female Tennis Player ESPY Award",
                "WikipediaURL": "https://en.wikipedia.org/wiki/Best_Female_Tennis_Player_ESPY_Award"
            },
            {
                "AnswerType": "Entity",
                "WikidataQid": "Q4896642",
                "WikidataLabel": "Best Female Athlete ESPY Award",
                "WikipediaURL": "https://en.wikipedia.org/wiki/Best_Female_Athlete_ESPY_Award"
            }
        ],
        "Data source": "LC-QuAD 2.0 (ISWC 2019)",
        "Question creation date": "2019-01-23",
        "Data set": "train"
    },
    {
        "Id": 496,
        "Question": "what is the end time for pedro martinez has member of sports team as boston red sox",
        "Temporal signal": [
            "No signal"
        ],
        "Temporal question type": [
            "Temp.Ans"
        ],
        "Answer": [
            {
                "AnswerType": "Value",
                "AnswerArgument": "2004-01-01T00:00:00Z"
            }
        ],
        "Data source": "LC-QuAD 2.0 (ISWC 2019)",
        "Question creation date": "2019-01-23",
        "Data set": "train"
    },
    {
        "Id": 497,
        "Question": "who held a position in the new york state senate and was president of the united states during wwii",
        "Temporal signal": [
            "OVERLAP"
        ],
        "Temporal question type": [
            "Implicit"
        ],
        "Answer": [
            {
                "AnswerType": "Entity",
                "WikidataQid": "Q11613",
                "WikidataLabel": "Harry S. Truman",
                "WikipediaURL": "https://en.wikipedia.org/wiki/Harry_S._Truman"
            },
            {
                "AnswerType": "Entity",
                "WikidataQid": "Q8007",
                "WikidataLabel": "Franklin Delano Roosevelt",
                "WikipediaURL": "https://en.wikipedia.org/wiki/Franklin_D._Roosevelt"
            }
        ],
        "Data source": "ComplexWebQuestions (NAACL 2018)",
        "Question creation date": "2018-06-01",
        "Data set": "train"
    },
    {
        "Id": 498,
        "Question": "when was rita moreno inducted into the california hall of fame",
        "Temporal signal": [
            "No signal"
        ],
        "Temporal question type": [
            "Temp.Ans"
        ],
        "Answer": [
            {
                "AnswerType": "Value",
                "AnswerArgument": "2007-01-01T00:00:00Z"
            }
        ],
        "Data source": "LC-QuAD 2.0 (ISWC 2019)",
        "Question creation date": "2019-01-23",
        "Data set": "train"
    },
    {
        "Id": 499,
        "Question": "when did the intl development assoc granted member ship to india",
        "Temporal signal": [
            "No signal"
        ],
        "Temporal question type": [
            "Temp.Ans"
        ],
        "Answer": [
            {
                "AnswerType": "Value",
                "AnswerArgument": "1960-09-24T00:00:00Z"
            }
        ],
        "Data source": "LC-QuAD 2.0 (ISWC 2019)",
        "Question creation date": "2019-01-23",
        "Data set": "train"
    },
    {
        "Id": 500,
        "Question": "what was the first satellite launched into space by the soviet",
        "Temporal signal": [
            "ORDINAL"
        ],
        "Temporal question type": [
            "Ordinal"
        ],
        "Answer": [
            {
                "AnswerType": "Entity",
                "WikidataQid": "Q80811",
                "WikidataLabel": "Sputnik 1",
                "WikipediaURL": "https://en.wikipedia.org/wiki/sputnik_1"
            }
        ],
        "Data source": "ComQA (NAACL 2019)",
        "Question creation date": "2019-06-03",
        "Data set": "train"
    },
    {
        "Id": 501,
        "Question": "what is themed after the an-225 mriya, that has been operated by the russian air force",
        "Temporal signal": [
            "AFTER"
        ],
        "Temporal question type": [
            "Implicit"
        ],
        "Answer": [
            {
                "AnswerType": "Entity",
                "WikidataQid": "Q193487",
                "WikidataLabel": "An-124 Ruslan",
                "WikipediaURL": "https://en.wikipedia.org/wiki/Antonov_An-124_Ruslan"
            }
        ],
        "Data source": "LC-QuAD 2.0 (ISWC 2019)",
        "Question creation date": "2019-01-23",
        "Data set": "train"
    },
    {
        "Id": 502,
        "Question": "which is the second largest state of india by population according to 2001 census",
        "Temporal signal": [
            "No signal"
        ],
        "Temporal question type": [
            "Explicit"
        ],
        "Answer": [
            {
                "AnswerType": "Entity",
                "WikidataQid": "Q1191",
                "WikidataLabel": "Maharashtra",
                "WikipediaURL": "https://en.wikipedia.org/wiki/maharashtra"
            }
        ],
        "Data source": "ComQA (NAACL 2019)",
        "Question creation date": "2019-06-03",
        "Data set": "train"
    },
    {
        "Id": 503,
        "Question": "who took control of russia after the death of vi lenin",
        "Temporal signal": [
            "AFTER"
        ],
        "Temporal question type": [
            "Implicit"
        ],
        "Answer": [
            {
                "AnswerType": "Entity",
                "WikidataQid": "Q294339",
                "WikidataLabel": "Alexei Rykov",
                "WikipediaURL": "https://en.wikipedia.org/wiki/alexei_rykov"
            }
        ],
        "Data source": "ComQA (NAACL 2019)",
        "Question creation date": "2019-06-03",
        "Data set": "train"
    },
    {
        "Id": 504,
        "Question": "who was the leader of the country where the chuvash language was spoken during wwii",
        "Temporal signal": [
            "OVERLAP"
        ],
        "Temporal question type": [
            "Implicit"
        ],
        "Answer": [
            {
                "AnswerType": "Entity",
                "WikidataQid": "Q855",
                "WikidataLabel": "Joseph Stalin",
                "WikipediaURL": "https://en.wikipedia.org/wiki/Joseph_Stalin"
            }
        ],
        "Data source": "ComplexWebQuestions (NAACL 2018)",
        "Question creation date": "2018-06-01",
        "Data set": "train"
    },
    {
        "Id": 505,
        "Question": "what is muhammad's first wife name",
        "Temporal signal": [
            "ORDINAL"
        ],
        "Temporal question type": [
            "Ordinal"
        ],
        "Answer": [
            {
                "AnswerType": "Entity",
                "WikidataQid": "Q42034",
                "WikidataLabel": "Khadīja bint Khuwaylid",
                "WikipediaURL": "https://en.wikipedia.org/wiki/khadija_bint_khuwaylid"
            }
        ],
        "Data source": "ComQA (NAACL 2019)",
[truncated: 7,081,503 more chars]
