# Supplementary material for: Beyond top-k: knowledge reasoning for multi-answer temporal questions based on revalidation framework
Source: PeerJ Comput Sci. 2023 Dec 8;9:e1725. doi: 10.7717/peerj-cs.1725 (PMC10773896; doi:10.7717/peerj-cs.1725)
Supplement: Supplemental Information 2 [file peerj-cs-09-1725-s002.json]

[
    {
        "Id": 9709,
        "Question": "what was disneys first color movie",
        "Temporal signal": [
            "ORDINAL"
        ],
        "Temporal question type": [
            "Ordinal"
        ],
        "Answer": [
            {
                "AnswerType": "Entity",
                "WikidataQid": "Q134430",
                "WikidataLabel": "Snow White and the Seven Dwarfs",
                "WikipediaURL": "https://en.wikipedia.org/wiki/snow_white_and_the_seven_dwarfs_(1937_film)"
            }
        ],
        "Data source": "ComQA (NAACL 2019)",
        "Question creation date": "2019-06-03",
        "Data set": "development"
    },
    {
        "Id": 9710,
        "Question": "at what rate was inflation in venezuela in the year 1996",
        "Temporal signal": [
            "OVERLAP"
        ],
        "Temporal question type": [
            "Explicit"
        ],
        "Answer": [
            {
                "AnswerType": "Value",
                "AnswerArgument": "103.2"
            }
        ],
        "Data source": "LC-QuAD 2.0 (ISWC 2019)",
        "Question creation date": "2019-01-23",
        "Data set": "development"
    },
    {
        "Id": 9711,
        "Question": "which leader of the first communist party of china once quoted \"all reactionaries are paper tigers.\"",
        "Temporal signal": [
            "ORDINAL"
        ],
        "Temporal question type": [
            "Ordinal"
        ],
        "Answer": [
            {
                "AnswerType": "Entity",
                "WikidataQid": "Q369681",
                "WikidataLabel": "Chen Duxiu",
                "WikipediaURL": "https://en.wikipedia.org/wiki/Chen_Duxiu"
            }
        ],
        "Data source": "ComplexWebQuestions (NAACL 2018)",
        "Question creation date": "2018-06-01",
        "Data set": "development"
    },
    {
        "Id": 9712,
        "Question": "who child of has brother of arthur baldwin, 3rd earl baldwin of bewdley",
        "Temporal signal": [
            "ORDINAL"
        ],
        "Temporal question type": [
            "Ordinal"
        ],
        "Answer": [
            {
                "AnswerType": "Entity",
                "WikidataQid": "Q166635",
                "WikidataLabel": "Stanley Baldwin",
                "WikipediaURL": "https://en.wikipedia.org/wiki/Stanley_Baldwin"
            }
        ],
        "Data source": "LC-QuAD 2.0 (ISWC 2019)",
        "Question creation date": "2019-01-23",
        "Data set": "development"
    },
    {
        "Id": 9713,
        "Question": "what is position held of john c. calhoun that is series ordinal is 16",
        "Temporal signal": [
            "OVERLAP"
        ],
        "Temporal question type": [
            "Implicit"
        ],
        "Answer": [
            {
                "AnswerType": "Entity",
                "WikidataQid": "Q14213",
                "WikidataLabel": "United States Secretary of State",
                "WikipediaURL": "https://en.wikipedia.org/wiki/United_States_Secretary_of_State"
            }
        ],
        "Data source": "LC-QuAD 2.0 (ISWC 2019)",
        "Question creation date": "2019-01-23",
        "Data set": "development"
    },
    {
        "Id": 9714,
        "Question": "whose start position was after 35 in 2009 daytona 500",
        "Temporal signal": [
            "OVERLAP"
        ],
        "Temporal question type": [
            "Explicit"
        ],
        "Answer": [
            {
                "AnswerType": "Entity",
                "WikidataQid": "Q171410",
                "WikidataLabel": "Scott Speed",
                "WikipediaURL": "https://en.wikipedia.org/wiki/Scott_Speed"
            },
            {
                "AnswerType": "Entity",
                "WikidataQid": "Q204845",
                "WikidataLabel": "Terry Labonte",
                "WikipediaURL": "https://en.wikipedia.org/wiki/Terry_Labonte"
            },
            {
                "AnswerType": "Entity",
                "WikidataQid": "Q377197",
                "WikidataLabel": "John Andretti",
                "WikipediaURL": "https://en.wikipedia.org/wiki/John_Andretti"
            },
            {
                "AnswerType": "Entity",
                "WikidataQid": "Q468436",
                "WikidataLabel": "Matt Kenseth",
                "WikipediaURL": "https://en.wikipedia.org/wiki/Matt_Kenseth"
            },
            {
                "AnswerType": "Entity",
                "WikidataQid": "Q525980",
                "WikidataLabel": "Ryan Newman",
                "WikipediaURL": "https://en.wikipedia.org/wiki/Ryan_Newman_(racing_driver)"
            },
            {
                "AnswerType": "Entity",
                "WikidataQid": "Q862090",
                "WikidataLabel": "Bill Elliott",
                "WikipediaURL": "https://en.wikipedia.org/wiki/Bill_Elliott"
            },
            {
                "AnswerType": "Entity",
                "WikidataQid": "Q925414",
                "WikidataLabel": "Travis Kvapil",
                "WikipediaURL": "https://en.wikipedia.org/wiki/Travis_Kvapil"
            },
            {
                "AnswerType": "Entity",
                "WikidataQid": "Q977193",
                "WikidataLabel": "Regan Smith",
                "WikipediaURL": "https://en.wikipedia.org/wiki/Regan_Smith"
            }
        ],
        "Data source": "GraphQuestions (EMNLP 2016)",
        "Question creation date": "2016-11-01",
        "Data set": "development"
    },
    {
        "Id": 9715,
        "Question": "when is toya carter daughter birthday",
        "Temporal signal": [
            "No signal"
        ],
        "Temporal question type": [
            "Temp.Ans"
        ],
        "Answer": [
            {
                "AnswerType": "Value",
                "AnswerArgument": "1998-11-29T00:00:00Z"
            }
        ],
        "Data source": "ComQA (NAACL 2019)",
        "Question creation date": "2019-06-03",
        "Data set": "development"
    },
    {
        "Id": 9716,
        "Question": "what was john adams first wifes first name",
        "Temporal signal": [
            "ORDINAL"
        ],
        "Temporal question type": [
            "Ordinal"
        ],
        "Answer": [
            {
                "AnswerType": "Entity",
                "WikidataQid": "Q206191",
                "WikidataLabel": "Abigail Adams",
                "WikipediaURL": "https://en.wikipedia.org/wiki/abigail_adams"
            }
        ],
        "Data source": "ComQA (NAACL 2019)",
        "Question creation date": "2019-06-03",
        "Data set": "development"
    },
    {
        "Id": 9717,
        "Question": "what were michaels jackson first top ten hits",
        "Temporal signal": [
            "ORDINAL"
        ],
        "Temporal question type": [
            "Ordinal"
        ],
        "Answer": [
            {
                "AnswerType": "Entity",
                "WikidataQid": "Q19060",
                "WikidataLabel": "Got to Be There",
                "WikipediaURL": "https://en.wikipedia.org/wiki/got_to_be_there"
            },
            {
                "AnswerType": "Entity",
                "WikidataQid": "Q193319",
                "WikidataLabel": "Billie Jean",
                "WikipediaURL": "https://en.wikipedia.org/wiki/billie_jean"
            },
            {
                "AnswerType": "Entity",
                "WikidataQid": "Q49469",
                "WikidataLabel": "Rockin' Robin",
                "WikipediaURL": "https://en.wikipedia.org/wiki/rockin_robin"
            },
            {
                "AnswerType": "Entity",
                "WikidataQid": "Q49522",
                "WikidataLabel": "Ben",
                "WikipediaURL": "https://en.wikipedia.org/wiki/ben_(song)"
            },
            {
                "AnswerType": "Entity",
                "WikidataQid": "Q49816",
                "WikidataLabel": "Don't Stop 'Til You Get Enough",
                "WikipediaURL": "https://en.wikipedia.org/wiki/don%27t_stop_%27til_you_get_enough"
            }
        ],
        "Data source": "ComQA (NAACL 2019)",
        "Question creation date": "2019-06-03",
        "Data set": "development"
    },
    {
        "Id": 9718,
        "Question": "what is water temperature and weight when it is at a stage point as a basic point",
        "Temporal signal": [
            "OVERLAP"
        ],
        "Temporal question type": [
            "Implicit"
        ],
        "Answer": [
            {
                "AnswerType": "Value",
                "AnswerArgument": "22.06"
            },
            {
                "AnswerType": "Value",
                "AnswerArgument": "647.14"
            }
        ],
        "Data source": "LC-QuAD 2.0 (ISWC 2019)",
        "Question creation date": "2019-01-23",
        "Data set": "development"
    },
    {
        "Id": 9719,
        "Question": "who left the neymar sports crew on 8-3-2017",
        "Temporal signal": [
            "FINISH"
        ],
        "Temporal question type": [
            "Explicit"
        ],
        "Answer": [
            {
                "AnswerType": "Entity",
                "WikidataQid": "Q7156",
                "WikidataLabel": "FC Barcelona",
                "WikipediaURL": "https://en.wikipedia.org/wiki/FC_Barcelona"
            }
        ],
        "Data source": "LC-QuAD 2.0 (ISWC 2019)",
        "Question creation date": "2019-01-23",
        "Data set": "development"
    },
    {
        "Id": 9720,
        "Question": "what is software version of twitter that is publication date is 2017-11-14",
        "Temporal signal": [
            "OVERLAP"
        ],
        "Temporal question type": [
            "Explicit"
        ],
        "Answer": [
            {
                "AnswerType": "Value",
                "AnswerArgument": "7.11.1"
            }
        ],
        "Data source": "LC-QuAD 2.0 (ISWC 2019)",
        "Question creation date": "2019-01-23",
        "Data set": "development"
    },
    {
        "Id": 9721,
        "Question": "gustav stresemann ended his chancellorship of germany when",
        "Temporal signal": [
            "No signal"
        ],
        "Temporal question type": [
            "Temp.Ans"
        ],
        "Answer": [
            {
                "AnswerType": "Value",
                "AnswerArgument": "1923-11-23T00:00:00Z"
            }
        ],
        "Data source": "LC-QuAD 2.0 (ISWC 2019)",
        "Question creation date": "2019-01-23",
        "Data set": "development"
    },
    {
        "Id": 9722,
        "Question": "at what time did astrakhan join as a twin town with brest",
        "Temporal signal": [
            "No signal"
        ],
        "Temporal question type": [
            "Temp.Ans"
        ],
        "Answer": [
            {
                "AnswerType": "Value",
                "AnswerArgument": "1999-01-01T00:00:00Z"
            }
        ],
        "Data source": "LC-QuAD 2.0 (ISWC 2019)",
        "Question creation date": "2019-01-23",
        "Data set": "development"
    },
    {
        "Id": 9723,
        "Question": "when did ireland become an independent country",
        "Temporal signal": [
            "No signal"
        ],
        "Temporal question type": [
            "Temp.Ans"
        ],
        "Answer": [
            {
                "AnswerType": "Value",
                "AnswerArgument": "1949-04-18T00:00:00Z"
            }
        ],
        "Data source": "ComQA (NAACL 2019)",
        "Question creation date": "2019-06-03",
        "Data set": "development"
    },
    {
        "Id": 9724,
        "Question": "what is notable work of flannery o'connor that is publication date is 1971-0-0",
        "Temporal signal": [
            "OVERLAP"
        ],
        "Temporal question type": [
            "Explicit"
        ],
        "Answer": [
            {
                "AnswerType": "Entity",
                "WikidataQid": "Q7727192",
                "WikidataLabel": "The Complete Stories",
                "WikipediaURL": "https://en.wikipedia.org/wiki/The_Complete_Stories_(O%27Connor)"
            }
        ],
        "Data source": "LC-QuAD 2.0 (ISWC 2019)",
        "Question creation date": "2019-01-23",
        "Data set": "development"
    },
    {
        "Id": 9725,
        "Question": "for what team sponsored by beko did messi play in 2011",
        "Temporal signal": [
            "No signal"
        ],
        "Temporal question type": [
            "Explicit"
        ],
        "Answer": [
            {
                "AnswerType": "Entity",
                "WikidataQid": "Q7156",
                "WikidataLabel": "FC Barcelona",
                "WikipediaURL": "https://en.wikipedia.org/wiki/FC_Barcelona"
            },
            {
                "AnswerType": "Entity",
                "WikidataQid": "Q79800",
                "WikidataLabel": "Argentina national football team",
                "WikipediaURL": "https://en.wikipedia.org/wiki/Argentina_national_football_team"
            }
        ],
        "Data source": "ComplexWebQuestions (NAACL 2018)",
        "Question creation date": "2018-06-01",
        "Data set": "development"
    },
    {
        "Id": 9726,
        "Question": "capital of germany 1914",
        "Temporal signal": [
            "No signal"
        ],
        "Temporal question type": [
            "Explicit"
        ],
        "Answer": [
            {
                "AnswerType": "Entity",
                "WikidataQid": "Q64",
                "WikidataLabel": "Berlin",
                "WikipediaURL": "https://en.wikipedia.org/wiki/berlin"
            }
        ],
        "Data source": "ComQA (NAACL 2019)",
        "Question creation date": "2019-06-03",
        "Data set": "development"
    },
    {
        "Id": 9727,
        "Question": "who was the leading role actress nominated for an oscar in 1999",
        "Temporal signal": [
            "OVERLAP"
        ],
        "Temporal question type": [
            "Explicit"
        ],
        "Answer": [
            {
                "AnswerType": "Entity",
                "WikidataQid": "Q229535",
                "WikidataLabel": "Emily Watson",
                "WikipediaURL": "https://en.wikipedia.org/wiki/emily_watson"
            },
            {
                "AnswerType": "Entity",
                "WikidataQid": "Q34460",
                "WikidataLabel": "Gwyneth Paltrow",
                "WikipediaURL": "https://en.wikipedia.org/wiki/gwyneth_paltrow"
            },
            {
                "AnswerType": "Entity",
                "WikidataQid": "Q80966",
                "WikidataLabel": "Cate Blanchett",
                "WikipediaURL": "https://en.wikipedia.org/wiki/cate_blanchett"
            },
            {
                "AnswerType": "Entity",
                "WikidataQid": "Q873",
                "WikidataLabel": "Meryl Streep",
                "WikipediaURL": "https://en.wikipedia.org/wiki/meryl_streep"
            }
        ],
        "Data source": "ComQA (NAACL 2019)",
        "Question creation date": "2019-06-03",
        "Data set": "development"
    },
    {
        "Id": 9728,
        "Question": "who is the current prime minister of the country of the the 3rd new zealand parliament",
        "Temporal signal": [
            "No signal"
        ],
        "Temporal question type": [
            "Explicit"
        ],
        "Answer": [
            {
                "AnswerType": "Entity",
                "WikidataQid": "Q3606816",
                "WikidataLabel": "Jacinda Ardern",
                "WikipediaURL": "https://en.wikipedia.org/wiki/Jacinda_Ardern"
            }
        ],
        "Data source": "ComplexWebQuestions (NAACL 2018)",
        "Question creation date": "2018-06-01",
        "Data set": "development"
    },
    {
        "Id": 9729,
        "Question": "when did peter singer finish his educated at the university of melbourne",
        "Temporal signal": [
            "No signal"
        ],
        "Temporal question type": [
            "Temp.Ans"
        ],
        "Answer": [
            {
                "AnswerType": "Value",
                "AnswerArgument": "1967-01-01T00:00:00Z"
            }
        ],
        "Data source": "LC-QuAD 2.0 (ISWC 2019)",
        "Question creation date": "2019-01-23",
        "Data set": "development"
    },
    {
        "Id": 9730,
        "Question": "when did the miami dolphins win there first super bowl",
        "Temporal signal": [
            "ORDINAL"
        ],
        "Temporal question type": [
            "Ordinal",
            "Temp.Ans"
        ],
        "Answer": [
            {
                "AnswerType": "Value",
                "AnswerArgument": "1972-01-01T00:00:00Z"
            }
        ],
        "Data source": "ComQA (NAACL 2019)",
        "Question creation date": "2019-06-03",
        "Data set": "development"
    },
    {
        "Id": 9731,
        "Question": "who currently plays for the boston celtics that started their career after 2001",
        "Temporal signal": [
            "No signal"
        ],
        "Temporal question type": [
            "Explicit"
        ],
        "Answer": [
            {
                "AnswerType": "Entity",
                "WikidataQid": "Q16935026",
                "WikidataLabel": "R. J. Hunter",
                "WikipediaURL": "https://en.wikipedia.org/wiki/R._J._Hunter"
            },
            {
                "AnswerType": "Entity",
                "WikidataQid": "Q19664817",
                "WikidataLabel": "Jaylen Brown",
                "WikipediaURL": "https://en.wikipedia.org/wiki/Jaylen_Brown"
            },
            {
                "AnswerType": "Entity",
                "WikidataQid": "Q20031584",
                "WikidataLabel": "Terry Rozier",
                "WikipediaURL": "https://en.wikipedia.org/wiki/Terry_Rozier"
            },
            {
                "AnswerType": "Entity",
                "WikidataQid": "Q21294876",
                "WikidataLabel": "Guerschon Yabusele",
                "WikipediaURL": "https://en.wikipedia.org/wiki/Guerschon_Yabusele"
            },
            {
                "AnswerType": "Entity",
                "WikidataQid": "Q21623063",
                "WikidataLabel": "Jayson Tatum",
                "WikipediaURL": "https://en.wikipedia.org/wiki/Jayson_Tatum"
            },
            {
                "AnswerType": "Entity",
                "WikidataQid": "Q2260799",
                "WikidataLabel": "Marcus Morris",
                "WikipediaURL": "https://en.wikipedia.org/wiki/Marcus_Morris_Sr."
            },
            {
                "AnswerType": "Entity",
                "WikidataQid": "Q28151848",
                "WikidataLabel": "Robert Williams",
                "WikipediaURL": "https://en.wikipedia.org/wiki/Robert_Williams_(basketball)"
            },
            {
                "AnswerType": "Entity",
                "WikidataQid": "Q29166745",
                "WikidataLabel": "P. J. Dozier",
                "WikipediaURL": "https://en.wikipedia.org/wiki/P._J._Dozier"
            },
            {
                "AnswerType": "Entity",
                "WikidataQid": "Q2923495",
                "WikidataLabel": "Brad Wanamaker",
                "WikipediaURL": "https://en.wikipedia.org/wiki/Brad_Wanamaker"
            },
            {
                "AnswerType": "Entity",
                "WikidataQid": "Q29281952",
                "WikidataLabel": "Semi Ojeleye",
                "WikipediaURL": "https://en.wikipedia.org/wiki/Semi_Ojeleye"
            },
            {
                "AnswerType": "Entity",
                "WikidataQid": "Q348618",
                "WikidataLabel": "Kyrie Irving",
                "WikipediaURL": "https://en.wikipedia.org/wiki/Kyrie_Irving"
            },
            {
                "AnswerType": "Entity",
                "WikidataQid": "Q3809921",
                "WikidataLabel": "Jonathan Gibson",
                "WikipediaURL": "https://en.wikipedia.org/wiki/Jonathan_Gibson_(basketball)"
            },
            {
                "AnswerType": "Entity",
                "WikidataQid": "Q521931",
                "WikidataLabel": "Al Horford",
                "WikipediaURL": "https://en.wikipedia.org/wiki/Al_Horford"
            },
            {
                "AnswerType": "Entity",
                "WikidataQid": "Q6758454",
                "WikidataLabel": "Marcus Smart",
                "WikipediaURL": "https://en.wikipedia.org/wiki/Marcus_Smart"
            },
            {
                "AnswerType": "Entity",
                "WikidataQid": "Q698125",
                "WikidataLabel": "Aron Baynes",
                "WikipediaURL": "https://en.wikipedia.org/wiki/Aron_Baynes"
            },
            {
                "AnswerType": "Entity",
                "WikidataQid": "Q919197",
                "WikidataLabel": "Gordon Hayward",
                "WikipediaURL": "https://en.wikipedia.org/wiki/Gordon_Hayward"
            },
            {
                "AnswerType": "Entity",
                "WikidataQid": "Q994442",
                "WikidataLabel": "Daniel Theis",
                "WikipediaURL": "https://en.wikipedia.org/wiki/Daniel_Theis"
            }
        ],
        "Data source": "ComplexWebQuestions (NAACL 2018)",
        "Question creation date": "2018-06-01",
        "Data set": "development"
    },
    {
        "Id": 9732,
        "Question": "what is the start time for aurangabad has located in the administrative territorial entity as hyderabad state",
        "Temporal signal": [
            "No signal"
        ],
        "Temporal question type": [
            "Temp.Ans"
        ],
        "Answer": [
            {
                "AnswerType": "Value",
                "AnswerArgument": "1724-01-01T00:00:00Z"
            },
            {
                "AnswerType": "Value",
                "AnswerArgument": "1803-01-01T00:00:00Z"
            }
        ],
        "Data source": "LC-QuAD 2.0 (ISWC 2019)",
        "Question creation date": "2019-01-23",
        "Data set": "development"
    },
    {
        "Id": 9733,
        "Question": "what is country of mantua that is start time is 1805-3-17",
        "Temporal signal": [
            "START"
        ],
        "Temporal question type": [
            "Explicit"
        ],
        "Answer": [
            {
                "AnswerType": "Entity",
                "WikidataQid": "Q223936",
                "WikidataLabel": "Kingdom of Italy",
                "WikipediaURL": "https://en.wikipedia.org/wiki/Kingdom_of_Italy_(Napoleonic)"
            }
        ],
        "Data source": "LC-QuAD 2.0 (ISWC 2019)",
        "Question creation date": "2019-01-23",
        "Data set": "development"
    },
    {
        "Id": 9734,
        "Question": "when was cesare lombroso was nominated for nobel pirze in physiology or medicine",
        "Temporal signal": [
            "No signal"
        ],
        "Temporal question type": [
            "Temp.Ans"
        ],
        "Answer": [
            {
                "AnswerType": "Value",
                "AnswerArgument": "1905-01-01T00:00:00Z"
            },
            {
                "AnswerType": "Value",
                "AnswerArgument": "1907-01-01T00:00:00Z"
            },
            {
                "AnswerType": "Value",
                "AnswerArgument": "1908-01-01T00:00:00Z"
            },
            {
                "AnswerType": "Value",
                "AnswerArgument": "1909-01-01T00:00:00Z"
            }
        ],
        "Data source": "LC-QuAD 2.0 (ISWC 2019)",
        "Question creation date": "2019-01-23",
        "Data set": "development"
    },
    {
        "Id": 9735,
        "Question": "when did antony tudor receive an award at kennedy center honors",
        "Temporal signal": [
            "No signal"
        ],
        "Temporal question type": [
            "Temp.Ans"
        ],
        "Answer": [
            {
                "AnswerType": "Value",
                "AnswerArgument": "1986-01-01T00:00:00Z"
            }
        ],
        "Data source": "LC-QuAD 2.0 (ISWC 2019)",
        "Question creation date": "2019-01-23",
        "Data set": "development"
    },
    {
        "Id": 9736,
        "Question": "who won the 2010 gubernatorial race in the location of the connecticut supreme court",
        "Temporal signal": [
            "No signal"
        ],
        "Temporal question type": [
            "Explicit"
        ],
        "Answer": [
            {
                "AnswerType": "Entity",
                "WikidataQid": "Q241788",
                "WikidataLabel": "Jodi Rell",
                "WikipediaURL": "https://en.wikipedia.org/wiki/Jodi_Rell"
            }
        ],
        "Data source": "ComplexWebQuestions (NAACL 2018)",
        "Question creation date": "2018-06-01",
        "Data set": "development"
    },
    {
        "Id": 9737,
        "Question": "when was e. m. forster nominated for the nobel prize for literature",
        "Temporal signal": [
            "No signal"
        ],
        "Temporal question type": [
            "Temp.Ans"
        ],
        "Answer": [
            {
                "AnswerType": "Value",
                "AnswerArgument": "1945-01-01T00:00:00Z"
            },
            {
                "AnswerType": "Value",
                "AnswerArgument": "1946-01-01T00:00:00Z"
            },
            {
                "AnswerType": "Value",
                "AnswerArgument": "1950-01-01T00:00:00Z"
            },
            {
                "AnswerType": "Value",
                "AnswerArgument": "1952-01-01T00:00:00Z"
            },
            {
                "AnswerType": "Value",
                "AnswerArgument": "1953-01-01T00:00:00Z"
            },
            {
                "AnswerType": "Value",
                "AnswerArgument": "1954-01-01T00:00:00Z"
            },
            {
                "AnswerType": "Value",
                "AnswerArgument": "1955-01-01T00:00:00Z"
            },
            {
                "AnswerType": "Value",
                "AnswerArgument": "1956-01-01T00:00:00Z"
            },
            {
                "AnswerType": "Value",
                "AnswerArgument": "1957-01-01T00:00:00Z"
            },
            {
                "AnswerType": "Value",
                "AnswerArgument": "1959-01-01T00:00:00Z"
            },
            {
                "AnswerType": "Value",
                "AnswerArgument": "1960-01-01T00:00:00Z"
            },
            {
                "AnswerType": "Value",
                "AnswerArgument": "1961-01-01T00:00:00Z"
            },
            {
                "AnswerType": "Value",
                "AnswerArgument": "1962-01-01T00:00:00Z"
            },
            {
                "AnswerType": "Value",
                "AnswerArgument": "1963-01-01T00:00:00Z"
            },
            {
                "AnswerType": "Value",
                "AnswerArgument": "1964-01-01T00:00:00Z"
            },
            {
                "AnswerType": "Value",
                "AnswerArgument": "1965-01-01T00:00:00Z"
            },
            {
                "AnswerType": "Value",
                "AnswerArgument": "1966-01-01T00:00:00Z"
            }
        ],
        "Data source": "LC-QuAD 2.0 (ISWC 2019)",
        "Question creation date": "2019-01-23",
        "Data set": "development"
    },
    {
        "Id": 9738,
        "Question": "tell the time period of william shakespeare lived in stratford-upon-avon",
        "Temporal signal": [
            "No signal"
        ],
        "Temporal question type": [
            "Temp.Ans"
        ],
        "Answer": [
            {
                "AnswerType": "Value",
                "AnswerArgument": "1564-01-01T00:00:00Z"
            }
        ],
        "Data source": "LC-QuAD 2.0 (ISWC 2019)",
        "Question creation date": "2019-01-23",
        "Data set": "development"
    },
    {
        "Id": 9739,
        "Question": "when did djibouti have an inflation rate of 2.5",
        "Temporal signal": [
            "No signal"
        ],
        "Temporal question type": [
            "Temp.Ans"
        ],
        "Answer": [
            {
                "AnswerType": "Value",
                "AnswerArgument": "2013-01-01T00:00:00Z"
            }
        ],
        "Data source": "LC-QuAD 2.0 (ISWC 2019)",
        "Question creation date": "2019-01-23",
        "Data set": "development"
    },
    {
        "Id": 9740,
        "Question": "what is continent of participants of cold war",
        "Temporal signal": [
            "OVERLAP"
        ],
        "Temporal question type": [
            "Implicit"
        ],
        "Answer": [
            {
                "AnswerType": "Entity",
                "WikidataQid": "Q46",
                "WikidataLabel": "Europe",
                "WikipediaURL": "https://en.wikipedia.org/wiki/Europe"
            }
        ],
        "Data source": "LC-QuAD 2.0 (ISWC 2019)",
        "Question creation date": "2019-01-23",
        "Data set": "development"
    },
    {
        "Id": 9741,
        "Question": "what is the point in time for yukio mishima has nominated for as nobel prize in literature",
        "Temporal signal": [
            "No signal"
        ],
        "Temporal question type": [
            "Temp.Ans"
        ],
        "Answer": [
            {
                "AnswerType": "Value",
                "AnswerArgument": "1963-01-01T00:00:00Z"
            },
            {
                "AnswerType": "Value",
                "AnswerArgument": "1964-01-01T00:00:00Z"
            },
            {
                "AnswerType": "Value",
                "AnswerArgument": "1965-01-01T00:00:00Z"
            }
        ],
        "Data source": "LC-QuAD 2.0 (ISWC 2019)",
        "Question creation date": "2019-01-23",
        "Data set": "development"
    },
    {
        "Id": 9742,
        "Question": "what is population of le mans that is point in time is 2015-1-1",
        "Temporal signal": [
            "OVERLAP"
        ],
        "Temporal question type": [
            "Explicit"
        ],
        "Answer": [
            {
                "AnswerType": "Value",
                "AnswerArgument": "143325"
            }
        ],
        "Data source": "LC-QuAD 2.0 (ISWC 2019)",
        "Question creation date": "2019-01-23",
        "Data set": "development"
    },
    {
        "Id": 9743,
        "Question": "what is nominated for of clint eastwood that is statement is subject of is 76th academy awards",
        "Temporal signal": [
            "ORDINAL"
        ],
        "Temporal question type": [
            "Ordinal"
        ],
        "Answer": [
            {
                "AnswerType": "Entity",
                "WikidataQid": "Q102427",
                "WikidataLabel": "Academy Award for Best Picture",
                "WikipediaURL": "https://en.wikipedia.org/wiki/Academy_Award_for_Best_Picture"
            },
            {
                "AnswerType": "Entity",
                "WikidataQid": "Q103360",
                "WikidataLabel": "Academy Award for Best Director",
                "WikipediaURL": "https://en.wikipedia.org/wiki/Academy_Award_for_Best_Director"
            }
        ],
        "Data source": "LC-QuAD 2.0 (ISWC 2019)",
        "Question creation date": "2019-01-23",
        "Data set": "development"
    },
    {
        "Id": 9744,
        "Question": "what year did raymond aron begin work at the collège de france",
        "Temporal signal": [
            "No signal"
        ],
        "Temporal question type": [
            "Temp.Ans"
        ],
        "Answer": [
            {
                "AnswerType": "Value",
                "AnswerArgument": "1970-01-01T00:00:00Z"
            }
        ],
        "Data source": "LC-QuAD 2.0 (ISWC 2019)",
        "Question creation date": "2019-01-23",
        "Data set": "development"
    },
    {
        "Id": 9745,
        "Question": "when the notable personage who had a medical diagnosis of addison's disease was shot, where was he",
        "Temporal signal": [
            "OVERLAP"
        ],
        "Temporal question type": [
            "Implicit"
        ],
        "Answer": [
            {
                "AnswerType": "Entity",
                "WikidataQid": "Q16557",
                "WikidataLabel": "Dallas",
                "WikipediaURL": "https://en.wikipedia.org/wiki/Dallas"
            }
        ],
        "Data source": "ComplexWebQuestions (NAACL 2018)",
        "Question creation date": "2018-06-01",
        "Data set": "development"
    },
    {
        "Id": 9746,
        "Question": "who was zeus' eldest sister",
        "Temporal signal": [
            "ORDINAL"
        ],
        "Temporal question type": [
            "Ordinal"
        ],
        "Answer": [
            {
                "AnswerType": "Entity",
                "WikidataQid": "Q41419",
                "WikidataLabel": "Hestia",
                "WikipediaURL": "https://en.wikipedia.org/wiki/hestia"
            }
        ],
        "Data source": "ComQA (NAACL 2019)",
        "Question creation date": "2019-06-03",
        "Data set": "development"
    },
    {
        "Id": 9747,
        "Question": "what award was received by la strada at the 29th academy awards",
        "Temporal signal": [
            "ORDINAL"
        ],
        "Temporal question type": [
            "Ordinal"
        ],
        "Answer": [
            {
                "AnswerType": "Entity",
                "WikidataQid": "Q105304",
                "WikidataLabel": "Academy Award for Best Foreign Language Film",
                "WikipediaURL": "https://en.wikipedia.org/wiki/Academy_Award_for_Best_International_Feature_Film"
            }
        ],
        "Data source": "LC-QuAD 2.0 (ISWC 2019)",
        "Question creation date": "2019-01-23",
        "Data set": "development"
    },
    {
        "Id": 9748,
        "Question": "who was kim kardashian's first husband",
        "Temporal signal": [
            "ORDINAL"
        ],
        "Temporal question type": [
            "Ordinal"
        ],
        "Answer": [
            {
                "AnswerType": "Entity",
                "WikidataQid": "Q21013519",
                "WikidataLabel": "Damon Thomas",
                "WikipediaURL": ""
            }
        ],
        "Data source": "WebQuestions (EMNLP 2013)",
        "Question creation date": "2013-10-18",
        "Data set": "development"
    },
    {
        "Id": 9749,
        "Question": "what year did berlie doherty write street child",
        "Temporal signal": [
            "No signal"
        ],
        "Temporal question type": [
            "Temp.Ans"
        ],
        "Answer": [
            {
                "AnswerType": "Value",
                "AnswerArgument": "1993-01-01T00:00:00Z"
            }
        ],
        "Data source": "ComQA (NAACL 2019)",
        "Question creation date": "2019-06-03",
        "Data set": "development"
    },
    {
        "Id": 9750,
        "Question": "the first disney film ever",
        "Temporal signal": [
            "ORDINAL"
        ],
        "Temporal question type": [
            "Ordinal"
        ],
        "Answer": [
            {
                "AnswerType": "Entity",
                "WikidataQid": "Q134430",
                "WikidataLabel": "Snow White and the Seven Dwarfs",
                "WikipediaURL": "https://en.wikipedia.org/wiki/snow_white_and_the_seven_dwarfs_(1937_film)"
            }
        ],
        "Data source": "ComQA (NAACL 2019)",
        "Question creation date": "2019-06-03",
        "Data set": "development"
    },
    {
        "Id": 9751,
        "Question": "for what sports team founded in 1893 did messi play in 2011",
        "Temporal signal": [
            "No signal"
        ],
        "Temporal question type": [
            "Explicit"
        ],
        "Answer": [
            {
                "AnswerType": "Entity",
                "WikidataQid": "Q7156",
                "WikidataLabel": "FC Barcelona",
                "WikipediaURL": "https://en.wikipedia.org/wiki/FC_Barcelona"
            },
            {
                "AnswerType": "Entity",
                "WikidataQid": "Q79800",
                "WikidataLabel": "Argentina national football team",
                "WikipediaURL": "https://en.wikipedia.org/wiki/Argentina_national_football_team"
            }
        ],
        "Data source": "ComplexWebQuestions (NAACL 2018)",
        "Question creation date": "2018-06-01",
        "Data set": "development"
    },
    {
        "Id": 9752,
        "Question": "what is member of sports team of michel platini that is start time is 1982-1-1",
        "Temporal signal": [
            "START"
        ],
        "Temporal question type": [
            "Explicit"
        ],
        "Answer": [
            {
                "AnswerType": "Entity",
                "WikidataQid": "Q1422",
                "WikidataLabel": "Juventus F.C.",
                "WikipediaURL": "https://en.wikipedia.org/wiki/Juventus_F.C."
            }
        ],
        "Data source": "LC-QuAD 2.0 (ISWC 2019)",
        "Question creation date": "2019-01-23",
        "Data set": "development"
    },
    {
        "Id": 9753,
        "Question": "when did bono receive the ted prize, and how much was he awarded as recipient",
        "Temporal signal": [
            "No signal"
        ],
        "Temporal question type": [
            "Temp.Ans"
        ],
        "Answer": [
            {
                "AnswerType": "Value",
                "AnswerArgument": "100000"
            },
            {
                "AnswerType": "Value",
                "AnswerArgument": "2005-01-01T00:00:00Z"
            }
        ],
        "Data source": "LC-QuAD 2.0 (ISWC 2019)",
        "Question creation date": "2019-01-23",
        "Data set": "development"
    },
    {
        "Id": 9754,
        "Question": "which venue hosting the 2012 world series has the largest capacity",
        "Temporal signal": [
            "No signal"
        ],
        "Temporal question type": [
            "Explicit"
        ],
        "Answer": [
            {
                "AnswerType": "Entity",
                "WikidataQid": "Q868482",
                "WikidataLabel": "Comerica Park",
                "WikipediaURL": "https://en.wikipedia.org/wiki/Comerica_Park"
            }
        ],
        "Data source": "ComplexWebQuestions (NAACL 2018)",
        "Question creation date": "2018-06-01",
        "Data set": "development"
    },
    {
        "Id": 9755,
        "Question": "what number of cities bid to host the 2008 summer olympics",
        "Temporal signal": [
            "No signal"
        ],
        "Temporal question type": [
            "Explicit"
        ],
        "Answer": [
            {
                "AnswerType": "Value",
                "AnswerArgument": "5"
            }
        ],
        "Data source": "GraphQuestions (EMNLP 2016)",
        "Question creation date": "2016-11-01",
        "Data set": "development"
    },
    {
        "Id": 9756,
        "Question": "what is population of navotas that is point in time is 1939-1-1",
        "Temporal signal": [
            "OVERLAP"
        ],
        "Temporal question type": [
            "Explicit"
        ],
        "Answer": [
            {
                "AnswerType": "Value",
                "AnswerArgument": "20861"
            }
        ],
        "Data source": "LC-QuAD 2.0 (ISWC 2019)",
        "Question creation date": "2019-01-23",
        "Data set": "development"
    },
    {
        "Id": 9757,
        "Question": "what follows the next series of the godfather part ii",
        "Temporal signal": [
            "AFTER"
        ],
        "Temporal question type": [
            "Implicit"
        ],
        "Answer": [
            {
                "AnswerType": "Entity",
                "WikidataQid": "Q3225260",
                "WikidataLabel": "The Godfather trilogy",
                "WikipediaURL": "https://en.wikipedia.org/wiki/The_Godfather_(film_series)"
            },
            {
                "AnswerType": "Entity",
                "WikidataQid": "Q47703",
                "WikidataLabel": "The Godfather",
                "WikipediaURL": "https://en.wikipedia.org/wiki/The_Godfather"
            }
        ],
        "Data source": "LC-QuAD 2.0 (ISWC 2019)",
        "Question creation date": "2019-01-23",
        "Data set": "development"
    },
    {
        "Id": 9758,
        "Question": "which is the electoral district and represents john key has the member of 51st zealand parliamentwo",
        "Temporal signal": [
            "ORDINAL"
        ],
        "Temporal question type": [
            "Ordinal"
        ],
        "Answer": [
            {
                "AnswerType": "Entity",
                "WikidataQid": "Q5704055",
                "WikidataLabel": "Helensville",
                "WikipediaURL": "https://en.wikipedia.org/wiki/Helensville_(New_Zealand_electorate)"
            }
        ],
        "Data source": "LC-QuAD 2.0 (ISWC 2019)",
        "Question creation date": "2019-01-23",
        "Data set": "development"
    },
    {
        "Id": 9759,
        "Question": "which person who had a work dedicated to him/her by leonard bernstein died first",
        "Temporal signal": [
            "ORDINAL"
        ],
        "Temporal question type": [
            "Ordinal"
        ],
        "Answer": [
            {
                "AnswerType": "Entity",
                "WikidataQid": "Q9696",
                "WikidataLabel": "John F. Kennedy",
                "WikipediaURL": "https://en.wikipedia.org/wiki/John_F._Kennedy"
            }
        ],
        "Data source": "ComplexWebQuestions (NAACL 2018)",
        "Question creation date": "2018-06-01",
        "Data set": "development"
    },
    {
        "Id": 9760,
        "Question": "what is the end time for gioachino rossini has spouse as olympe pélissier",
        "Temporal signal": [
            "No signal"
        ],
        "Temporal question type": [
            "Temp.Ans"
        ],
        "Answer": [
            {
                "AnswerType": "Value",
                "AnswerArgument": "1868-11-13T00:00:00Z"
            }
        ],
        "Data source": "LC-QuAD 2.0 (ISWC 2019)",
        "Question creation date": "2019-01-23",
        "Data set": "development"
    },
    {
        "Id": 9761,
        "Question": "what is publication date and doctoral advisor of aleksandr lyapunov has doctoral thesis as the general problem of the stability of motion",
        "Temporal signal": [
            "No signal"
        ],
        "Temporal question type": [
            "Temp.Ans"
        ],
        "Answer": [
            {
                "AnswerType": "Value",
                "AnswerArgument": "1892-01-01T00:00:00Z"
            }
        ],
        "Data source": "LC-QuAD 2.0 (ISWC 2019)",
        "Question creation date": "2019-01-23",
        "Data set": "development"
    },
    {
        "Id": 9762,
        "Question": "when is the birthday for sephiroth from final fantasy 7",
        "Temporal signal": [
            "No signal"
        ],
        "Temporal question type": [
            "Temp.Ans"
        ],
        "Answer": [],
        "Data source": "ComQA (NAACL 2019)",
        "Question creation date": "2019-06-03",
        "Data set": "development"
    },
    {
        "Id": 9763,
        "Question": "when did suriname become a member of the un",
        "Temporal signal": [
            "No signal"
        ],
        "Temporal question type": [
            "Temp.Ans"
        ],
        "Answer": [
            {
                "AnswerType": "Value",
                "AnswerArgument": "1975-12-04T00:00:00Z"
            }
        ],
        "Data source": "LC-QuAD 2.0 (ISWC 2019)",
        "Question creation date": "2019-01-23",
        "Data set": "development"
    },
    {
        "Id": 9764,
        "Question": "which us senator ran against george w. bush in his second term",
        "Temporal signal": [
            "ORDINAL"
        ],
        "Temporal question type": [
            "Ordinal"
        ],
        "Answer": [
            {
                "AnswerType": "Entity",
                "WikidataQid": "Q22316",
                "WikidataLabel": "John Kerry",
                "WikipediaURL": "https://en.wikipedia.org/wiki/John_Kerry"
            }
        ],
        "Data source": "ComplexWebQuestions (NAACL 2018)",
        "Question creation date": "2018-06-01",
        "Data set": "development"
    },
    {
        "Id": 9765,
        "Question": "what is the point in time for valentina tereshkova has award received as order of lenin",
        "Temporal signal": [
            "No signal"
        ],
        "Temporal question type": [
            "Temp.Ans"
        ],
        "Answer": [
            {
                "AnswerType": "Value",
                "AnswerArgument": "1963-01-01T00:00:00Z"
            },
            {
                "AnswerType": "Value",
                "AnswerArgument": "1981-01-01T00:00:00Z"
            }
        ],
        "Data source": "LC-QuAD 2.0 (ISWC 2019)",
        "Question creation date": "2019-01-23",
        "Data set": "development"
    },
    {
        "Id": 9766,
        "Question": "what year was antonin scalia employed by university of chicago law school",
        "Temporal signal": [
            "No signal"
        ],
        "Temporal question type": [
            "Temp.Ans"
        ],
        "Answer": [
            {
                "AnswerType": "Value",
                "AnswerArgument": "1977-01-01T00:00:00Z"
            }
        ],
        "Data source": "LC-QuAD 2.0 (ISWC 2019)",
        "Question creation date": "2019-01-23",
        "Data set": "development"
    },
    {
        "Id": 9767,
        "Question": "what is academic degree of leopold von sacher-masoch that is point in time is 1854-0-0",
        "Temporal signal": [
            "OVERLAP"
        ],
        "Temporal question type": [
            "Explicit"
        ],
        "Answer": [
            {
                "AnswerType": "Entity",
                "WikidataQid": "Q849697",
                "WikidataLabel": "doctorate",
                "WikipediaURL": "https://en.wikipedia.org/wiki/Doctorate"
            }
        ],
        "Data source": "LC-QuAD 2.0 (ISWC 2019)",
        "Question creation date": "2019-01-23",
        "Data set": "development"
    },
    {
        "Id": 9768,
        "Question": "which award did john james audubun receive in 1827",
        "Temporal signal": [
            "START"
        ],
        "Temporal question type": [
            "Explicit"
        ],
        "Answer": [
            {
                "AnswerType": "Entity",
                "WikidataQid": "Q5438598",
                "WikidataLabel": "Fellow of the Royal Society of Edinburgh",
                "WikipediaURL": "https://en.wikipedia.org/wiki/Fellowship_of_the_Royal_Society_of_Edinburgh"
            }
        ],
        "Data source": "LC-QuAD 2.0 (ISWC 2019)",
        "Question creation date": "2019-01-23",
        "Data set": "development"
    },
    {
        "Id": 9769,
        "Question": "what falcons quarterback completed 0 passings in 2012",
        "Temporal signal": [
            "No signal"
        ],
        "Temporal question type": [
            "Explicit"
        ],
        "Answer": [
            {
                "AnswerType": "Entity",
                "WikidataQid": "Q2083133",
                "WikidataLabel": "Luke McCown",
                "WikipediaURL": "https://en.wikipedia.org/wiki/Luke_McCown"
            },
            {
                "AnswerType": "Entity",
                "WikidataQid": "Q5291122",
                "WikidataLabel": "Dominique Davis",
                "WikipediaURL": "https://en.wikipedia.org/wiki/Dominique_Davis"
            },
            {
                "AnswerType": "Entity",
                "WikidataQid": "Q984327",
                "WikidataLabel": "Matt Ryan",
                "WikipediaURL": "https://en.wikipedia.org/wiki/Matt_Ryan_(American_football)"
            }
        ],
        "Data source": "ComplexWebQuestions (NAACL 2018)",
        "Question creation date": "2018-06-01",
        "Data set": "development"
    },
    {
        "Id": 9770,
        "Question": "name the head of government in texas in 2015-1-20",
        "Temporal signal": [
            "FINISH"
        ],
        "Temporal question type": [
            "Explicit"
        ],
        "Answer": [
            {
                "AnswerType": "Entity",
                "WikidataQid": "Q215057",
                "WikidataLabel": "Rick Perry",
                "WikipediaURL": "https://en.wikipedia.org/wiki/Rick_Perry"
            }
        ],
        "Data source": "LC-QuAD 2.0 (ISWC 2019)",
        "Question creation date": "2019-01-23",
        "Data set": "development"
    },
    {
        "Id": 9771,
        "Question": "what is the first sing of michael jackson",
        "Temporal signal": [
            "ORDINAL"
        ],
        "Temporal question type": [
            "Ordinal"
        ],
        "Answer": [
            {
                "AnswerType": "Entity",
                "WikidataQid": "Q4905194",
                "WikidataLabel": "Big Boy",
                "WikipediaURL": "https://en.wikipedia.org/wiki/big_boy_(song)"
            }
        ],
        "Data source": "ComQA (NAACL 2019)",
        "Question creation date": "2019-06-03",
        "Data set": "development"
    },
    {
        "Id": 9772,
        "Question": "when did sanath jayasuriya step away from the sri lanka national cricket team",
        "Temporal signal": [
            "No signal"
        ],
        "Temporal question type": [
            "Temp.Ans"
        ],
        "Answer": [
            {
                "AnswerType": "Value",
                "AnswerArgument": "2007-01-01T00:00:00Z"
            }
        ],
        "Data source": "LC-QuAD 2.0 (ISWC 2019)",
        "Question creation date": "2019-01-23",
        "Data set": "development"
    },
    {
        "Id": 9773,
        "Question": "what year did the giants won the world series against the kansas city royals",
        "Temporal signal": [
            "No signal"
        ],
        "Temporal question type": [
            "Temp.Ans"
        ],
        "Answer": [
            {
                "AnswerType": "Entity",
                "WikidataQid": "Q1190373",
                "WikidataLabel": "2012 World Series",
                "WikipediaURL": "https://en.wikipedia.org/wiki/2012_World_Series"
            },
            {
                "AnswerType": "Entity",
                "WikidataQid": "Q17514457",
                "WikidataLabel": "2014 World Series",
                "WikipediaURL": "https://en.wikipedia.org/wiki/2014_World_Series"
            },
            {
                "AnswerType": "Entity",
                "WikidataQid": "Q928040",
                "WikidataLabel": "2010 World Series",
                "WikipediaURL": "https://en.wikipedia.org/wiki/2010_World_Series"
            }
        ],
        "Data source": "ComplexWebQuestions (NAACL 2018)",
        "Question creation date": "2018-06-01",
        "Data set": "development"
    },
    {
        "Id": 9774,
        "Question": "what is title of real world that is end time is 2013-0-0",
        "Temporal signal": [
            "FINISH"
        ],
        "Temporal question type": [
            "Explicit"
        ],
        "Answer": [
            {
                "AnswerType": "Value",
                "AnswerArgument": "The Real World"
            }
        ],
        "Data source": "LC-QuAD 2.0 (ISWC 2019)",
        "Question creation date": "2019-01-23",
        "Data set": "development"
    },
    {
        "Id": 9775,
        "Question": "when did tokyo become the twin city of moscow",
        "Temporal signal": [
            "No signal"
        ],
        "Temporal question type": [
            "Temp.Ans"
        ],
        "Answer": [
            {
                "AnswerType": "Value",
                "AnswerArgument": "1991-07-16T00:00:00Z"
            }
        ],
        "Data source": "LC-QuAD 2.0 (ISWC 2019)",
        "Question creation date": "2019-01-23",
        "Data set": "development"
    },
    {
        "Id": 9776,
        "Question": "what date did rihanna sing her first song",
        "Temporal signal": [
            "ORDINAL"
        ],
        "Temporal question type": [
            "Ordinal",
            "Temp.Ans"
        ],
        "Answer": [
            {
                "AnswerType": "Value",
                "AnswerArgument": "2005-01-01T00:00:00Z"
            }
        ],
        "Data source": "ComQA (NAACL 2019)",
        "Question creation date": "2019-06-03",
        "Data set": "development"
    },
    {
        "Id": 9777,
        "Question": "what is the replaces for gerhard schröder has position held as federal chancellor of germany",
        "Temporal signal": [
            "AFTER"
        ],
        "Temporal question type": [
            "Implicit"
        ],
        "Answer": [
            {
                "AnswerType": "Entity",
                "WikidataQid": "Q2518",
                "WikidataLabel": "Helmut Kohl",
                "WikipediaURL": "https://en.wikipedia.org/wiki/Helmut_Kohl"
            }
        ],
        "Data source": "LC-QuAD 2.0 (ISWC 2019)",
        "Question creation date": "2019-01-23",
        "Data set": "development"
    },
    {
        "Id": 9778,
        "Question": "who was the first women to run for the us president",
        "Temporal signal": [
            "ORDINAL"
        ],
        "Temporal question type": [
            "Ordinal"
        ],
        "Answer": [
            {
                "AnswerType": "Entity",
                "WikidataQid": "Q260378",
                "WikidataLabel": "Victoria Woodhull",
                "WikipediaURL": "https://en.wikipedia.org/wiki/victoria_woodhull"
            }
        ],
        "Data source": "ComQA (NAACL 2019)",
        "Question creation date": "2019-06-03",
        "Data set": "development"
    },
    {
        "Id": 9779,
        "Question": "what political party ruled in the 1920 in the us",
        "Temporal signal": [
            "OVERLAP"
        ],
        "Temporal question type": [
            "Explicit"
        ],
        "Answer": [
            {
                "AnswerType": "Entity",
                "WikidataQid": "Q29468",
                "WikidataLabel": "Republican Party",
                "WikipediaURL": "https://en.wikipedia.org/wiki/republican_party_(united_states)"
            }
        ],
        "Data source": "ComQA (NAACL 2019)",
        "Question creation date": "2019-06-03",
        "Data set": "development"
    },
    {
        "Id": 9780,
        "Question": "sulaymaniyah is a city/town in what location where the first gulf war was fought",
        "Temporal signal": [
            "ORDINAL"
        ],
        "Temporal question type": [
            "Ordinal"
        ],
        "Answer": [
            {
                "AnswerType": "Entity",
                "WikidataQid": "Q31945",
                "WikidataLabel": "Arabian Peninsula",
                "WikipediaURL": "https://en.wikipedia.org/wiki/Arabian_Peninsula"
            },
            {
                "AnswerType": "Entity",
                "WikidataQid": "Q34675",
                "WikidataLabel": "Persian Gulf",
                "WikipediaURL": "https://en.wikipedia.org/wiki/Persian_Gulf"
            },
            {
                "AnswerType": "Entity",
                "WikidataQid": "Q796",
                "WikidataLabel": "Iraq",
                "WikipediaURL": "https://en.wikipedia.org/wiki/Iraq"
            },
            {
                "AnswerType": "Entity",
                "WikidataQid": "Q801",
                "WikidataLabel": "Israel",
                "WikipediaURL": "https://en.wikipedia.org/wiki/Israel"
            },
            {
                "AnswerType": "Entity",
                "WikidataQid": "Q817",
                "WikidataLabel": "Kuwait",
                "WikipediaURL": "https://en.wikipedia.org/wiki/Kuwait"
            },
            {
                "AnswerType": "Entity",
                "WikidataQid": "Q851",
                "WikidataLabel": "Saudi Arabia",
                "WikipediaURL": "https://en.wikipedia.org/wiki/Saudi_Arabia"
            }
        ],
        "Data source": "ComplexWebQuestions (NAACL 2018)",
        "Question creation date": "2018-06-01",
        "Data set": "development"
    },
    {
        "Id": 9781,
        "Question": "when did johanna rolland become mayor of nantes",
        "Temporal signal": [
            "No signal"
        ],
        "Temporal question type": [
            "Temp.Ans"
        ],
        "Answer": [
            {
                "AnswerType": "Value",
                "AnswerArgument": "2014-04-04T00:00:00Z"
            }
        ],
        "Data source": "LC-QuAD 2.0 (ISWC 2019)",
        "Question creation date": "2019-01-23",
        "Data set": "development"
    },
    {
        "Id": 9782,
        "Question": "who was colin firth's partner on 1989-1-1",
        "Temporal signal": [
            "START"
        ],
        "Temporal question type": [
            "Explicit"
        ],
        "Answer": [
            {
                "AnswerType": "Entity",
                "WikidataQid": "Q236705",
                "WikidataLabel": "Meg Tilly",
                "WikipediaURL": "https://en.wikipedia.org/wiki/Meg_Tilly"
            }
        ],
        "Data source": "LC-QuAD 2.0 (ISWC 2019)",
        "Question creation date": "2019-01-23",
        "Data set": "development"
    },
    {
        "Id": 9783,
        "Question": "what is the proportion for potassium-40 before it decays to argon-40",
        "Temporal signal": [
            "BEFORE"
        ],
        "Temporal question type": [
            "Implicit"
        ],
        "Answer": [
            {
                "AnswerType": "Value",
                "AnswerArgument": "0.1072"
            }
        ],
        "Data source": "LC-QuAD 2.0 (ISWC 2019)",
        "Question creation date": "2019-01-23",
        "Data set": "development"
    },
    {
        "Id": 9784,
        "Question": "what country did the mongols conquer in 1240",
        "Temporal signal": [
            "OVERLAP"
        ],
        "Temporal question type": [
            "Explicit"
        ],
        "Answer": [
            {
                "AnswerType": "Entity",
                "WikidataQid": "Q159",
                "WikidataLabel": "Russia",
                "WikipediaURL": "https://en.wikipedia.org/wiki/Russia"
            },
            {
                "AnswerType": "Entity",
                "WikidataQid": "Q17252",
                "WikidataLabel": "Tibet",
                "WikipediaURL": "https://en.wikipedia.org/wiki/Tibet"
            }
        ],
        "Data source": "ComplexQuestions (COLING 2016)",
        "Question creation date": "2016-12-13",
        "Data set": "development"
    },
    {
        "Id": 9785,
        "Question": "malik ibn anas was born on what date",
        "Temporal signal": [
            "No signal"
        ],
        "Temporal question type": [
            "Temp.Ans"
        ],
        "Answer": [
            {
                "AnswerType": "Value",
                "AnswerArgument": "0711-01-01T00:00:00Z"
            }
        ],
        "Data source": "LC-QuAD 2.0 (ISWC 2019)",
        "Question creation date": "2019-01-23",
        "Data set": "development"
    },
    {
        "Id": 9786,
        "Question": "what is date of birth and date of death of pedro i has child as , prince of beira",
        "Temporal signal": [
            "No signal"
        ],
        "Temporal question type": [
            "Temp.Ans"
        ],
        "Answer": [
            {
                "AnswerType": "Value",
                "AnswerArgument": "1821-03-06T00:00:00Z"
            },
            {
                "AnswerType": "Value",
                "AnswerArgument": "1822-02-04T00:00:00Z"
            }
        ],
        "Data source": "LC-QuAD 2.0 (ISWC 2019)",
        "Question creation date": "2019-01-23",
        "Data set": "development"
    },
    {
        "Id": 9787,
        "Question": "when did kennedy get elected",
        "Temporal signal": [
            "No signal"
        ],
        "Temporal question type": [
            "Temp.Ans"
        ],
        "Answer": [
            {
                "AnswerType": "Value",
                "AnswerArgument": "1960-11-08T00:00:00Z"
            }
        ],
        "Data source": "WebQuestions (EMNLP 2013)",
        "Question creation date": "2013-10-18",
        "Data set": "development"
    },
    {
        "Id": 9788,
        "Question": "what are the names of the first man and first woman who accepted islam",
        "Temporal signal": [
            "ORDINAL"
        ],
        "Temporal question type": [
            "Ordinal"
        ],
        "Answer": [
            {
                "AnswerType": "Entity",
                "WikidataQid": "Q39619",
                "WikidataLabel": "Alī ibn Abu Ṭālib",
                "WikipediaURL": "https://en.wikipedia.org/wiki/ali_ibn_abi_talib"
            },
            {
                "AnswerType": "Entity",
                "WikidataQid": "Q42034",
                "WikidataLabel": "Tu pista madfe",
                "WikipediaURL": "https://en.wikipedia.org/wiki/khadija_bint_khuwaylid"
            }
        ],
        "Data source": "ComQA (NAACL 2019)",
        "Question creation date": "2019-06-03",
        "Data set": "development"
    },
    {
        "Id": 9789,
        "Question": "what movie garnered tom hanks his third oscar nomination",
        "Temporal signal": [
            "ORDINAL"
        ],
        "Temporal question type": [
            "Ordinal"
        ],
        "Answer": [
            {
                "AnswerType": "Entity",
                "WikidataQid": "Q134773",
                "WikidataLabel": "Forrest Gump",
                "WikipediaURL": "https://en.wikipedia.org/wiki/forrest_gump"
            }
        ],
        "Data source": "ComQA (NAACL 2019)",
        "Question creation date": "2019-06-03",
        "Data set": "development"
    },
    {
        "Id": 9790,
        "Question": "when was innsbruck twinned with kraków",
        "Temporal signal": [
            "No signal"
        ],
        "Temporal question type": [
            "Temp.Ans"
        ],
        "Answer": [
            {
                "AnswerType": "Value",
                "AnswerArgument": "1998-08-19T00:00:00Z"
            }
        ],
        "Data source": "LC-QuAD 2.0 (ISWC 2019)",
        "Question creation date": "2019-01-23",
        "Data set": "development"
    },
    {
        "Id": 9791,
        "Question": "what is the end time for hannes alfvén has member of as royal swedish academy of engineering sciences",
        "Temporal signal": [
            "No signal"
        ],
        "Temporal question type": [
            "Temp.Ans"
        ],
        "Answer": [
            {
                "AnswerType": "Value",
                "AnswerArgument": "1980-01-01T00:00:00Z"
            }
        ],
        "Data source": "LC-QuAD 2.0 (ISWC 2019)",
        "Question creation date": "2019-01-23",
        "Data set": "development"
    },
    {
        "Id": 9792,
        "Question": "when was nigel farage a member of the european parliament",
        "Temporal signal": [
            "No signal"
        ],
        "Temporal question type": [
            "Temp.Ans"
        ],
        "Answer": [
            {
                "AnswerType": "Value",
                "AnswerArgument": "1999-07-20T00:00:00Z"
            },
            {
                "AnswerType": "Value",
                "AnswerArgument": "2004-07-20T00:00:00Z"
            },
            {
                "AnswerType": "Value",
                "AnswerArgument": "2009-07-14T00:00:00Z"
            },
            {
                "AnswerType": "Value",
                "AnswerArgument": "2014-07-01T00:00:00Z"
            },
            {
                "AnswerType": "Value",
                "AnswerArgument": "2019-07-02T00:00:00Z"
            }
        ],
        "Data source": "LC-QuAD 2.0 (ISWC 2019)",
        "Question creation date": "2019-01-23",
        "Data set": "development"
    },
    {
        "Id": 9793,
        "Question": "when did mulhouse stop being located in the administrative territorial entity of upper alsace",
        "Temporal signal": [
            "No signal"
        ],
        "Temporal question type": [
            "Temp.Ans"
        ],
        "Answer": [
            {
                "AnswerType": "Value",
                "AnswerArgument": "1920-01-01T00:00:00Z"
            }
        ],
        "Data source": "LC-QuAD 2.0 (ISWC 2019)",
        "Question creation date": "2019-01-23",
        "Data set": "development"
    },
    {
        "Id": 9794,
        "Question": "what is nominated for of isabelle huppert that is point in time is 2003-0-0",
        "Temporal signal": [
            "OVERLAP"
        ],
        "Temporal question type": [
            "Explicit"
        ],
        "Answer": [
            {
                "AnswerType": "Entity",
                "WikidataQid": "Q24241",
                "WikidataLabel": "César Award for Best Actress",
                "WikipediaURL": "https://en.wikipedia.org/wiki/C%C3%A9sar_Award_for_Best_Actress"
            }
        ],
        "Data source": "LC-QuAD 2.0 (ISWC 2019)",
        "Question creation date": "2019-01-23",
        "Data set": "development"
    },
    {
        "Id": 9795,
        "Question": "which governor had the official symbol of ditat deus in 2009",
        "Temporal signal": [
            "No signal"
        ],
        "Temporal question type": [
            "Explicit"
        ],
        "Answer": [
            {
                "AnswerType": "Entity",
                "WikidataQid": "Q229032",
                "WikidataLabel": "Janet Napolitano",
                "WikipediaURL": "https://en.wikipedia.org/wiki/Janet_Napolitano"
            },
            {
                "AnswerType": "Entity",
                "WikidataQid": "Q236941",
                "WikidataLabel": "Jan Brewer",
                "WikipediaURL": "https://en.wikipedia.org/wiki/Jan_Brewer"
            }
        ],
        "Data source": "ComplexWebQuestions (NAACL 2018)",
        "Question creation date": "2018-06-01",
        "Data set": "development"
    },
    {
        "Id": 9796,
        "Question": "who served as both secretary of state under andrew jackson and as the 8th vice president of the  us",
        "Temporal signal": [
            "OVERLAP"
        ],
        "Temporal question type": [
            "Implicit"
        ],
        "Answer": [
            {
                "AnswerType": "Entity",
                "WikidataQid": "Q11820",
                "WikidataLabel": "Martin Van Buren",
                "WikipediaURL": "https://en.wikipedia.org/wiki/Martin_Van_Buren"
            },
            {
                "AnswerType": "Entity",
                "WikidataQid": "Q544396",
                "WikidataLabel": "Edward Livingston",
                "WikipediaURL": "https://en.wikipedia.org/wiki/Edward_Livingston"
            },
            {
                "AnswerType": "Entity",
                "WikidataQid": "Q551362",
                "WikidataLabel": "Louis McLane",
                "WikipediaURL": "https://en.wikipedia.org/wiki/Louis_McLane"
            }
        ],
        "Data source": "ComplexWebQuestions (NAACL 2018)",
        "Question creation date": "2018-06-01",
        "Data set": "development"
    },
    {
        "Id": 9797,
        "Question": "who was the last king richard",
        "Temporal signal": [
            "ORDINAL"
        ],
        "Temporal question type": [
            "Ordinal"
        ],
        "Answer": [
            {
                "AnswerType": "Entity",
                "WikidataQid": "Q133028",
                "WikidataLabel": "Richard III of England",
                "WikipediaURL": "https://en.wikipedia.org/wiki/richard_iii_of_england"
            }
        ],
        "Data source": "ComQA (NAACL 2019)",
        "Question creation date": "2019-06-03",
        "Data set": "development"
    },
    {
        "Id": 9798,
        "Question": "tom holland earned what recognition in 2012",
        "Temporal signal": [
            "OVERLAP"
        ],
        "Temporal question type": [
            "Explicit"
        ],
        "Answer": [
            {
                "AnswerType": "Entity",
                "WikidataQid": "Q1133614",
                "WikidataLabel": "National Board of Review of Motion Pictures",
                "WikipediaURL": "https://en.wikipedia.org/wiki/National_Board_of_Review"
            },
            {
                "AnswerType": "Entity",
                "WikidataQid": "Q494588",
                "WikidataLabel": "Young Artist Award",
                "WikipediaURL": "https://en.wikipedia.org/wiki/Young_Artist_Award"
            }
        ],
        "Data source": "LC-QuAD 2.0 (ISWC 2019)",
        "Question creation date": "2019-01-23",
        "Data set": "development"
    },
    {
        "Id": 9799,
        "Question": "when did developer raymond f boyce create sql",
        "Temporal signal": [
            "No signal"
        ],
        "Temporal question type": [
            "Temp.Ans"
        ],
        "Answer": [
            {
                "AnswerType": "Value",
                "AnswerArgument": "1970-01-01T00:00:00Z"
            }
        ],
        "Data source": "LC-QuAD 2.0 (ISWC 2019)",
        "Question creation date": "2019-01-23",
        "Data set": "development"
    },
    {
        "Id": 9800,
        "Question": "who was president of the country that used the united states dollar in 2009",
        "Temporal signal": [
            "OVERLAP"
        ],
        "Temporal question type": [
            "Explicit"
        ],
        "Answer": [
            {
                "AnswerType": "Entity",
                "WikidataQid": "Q46809",
                "WikidataLabel": "Raúl Castro",
                "WikipediaURL": "https://en.wikipedia.org/wiki/Ra%C3%BAl_Castro"
            }
        ],
        "Data source": "ComplexWebQuestions (NAACL 2018)",
        "Question creation date": "2018-06-01",
        "Data set": "development"
    },
    {
        "Id": 9801,
        "Question": "chimamanda ngozi adichie received the 'okayafrica 100 women' award when",
        "Temporal signal": [
            "No signal"
        ],
        "Temporal question type": [
            "Temp.Ans"
        ],
        "Answer": [
            {
                "AnswerType": "Value",
                "AnswerArgument": "2017-01-01T00:00:00Z"
            }
        ],
        "Data source": "LC-QuAD 2.0 (ISWC 2019)",
        "Question creation date": "2019-01-23",
        "Data set": "development"
    },
    {
        "Id": 9802,
        "Question": "who held his governmental position from before february 1, 2013 and ran against george w. bush for the second term",
        "Temporal signal": [
            "ORDINAL"
        ],
        "Temporal question type": [
            "Ordinal"
        ],
        "Answer": [
            {
                "AnswerType": "Entity",
                "WikidataQid": "Q22316",
                "WikidataLabel": "John Kerry",
                "WikipediaURL": "https://en.wikipedia.org/wiki/John_Kerry"
            }
        ],
        "Data source": "ComplexWebQuestions (NAACL 2018)",
        "Question creation date": "2018-06-01",
        "Data set": "development"
    },
    {
        "Id": 9803,
        "Question": "what team with sports team owner jerry buss did lamar odom play for in 2011",
        "Temporal signal": [
            "No signal"
        ],
        "Temporal question type": [
            "Explicit"
        ],
        "Answer": [
            {
                "AnswerType": "Entity",
                "WikidataQid": "Q121783",
                "WikidataLabel": "Los Angeles Lakers",
                "WikipediaURL": "https://en.wikipedia.org/wiki/Los_Angeles_Lakers"
            },
            {
                "AnswerType": "Entity",
                "WikidataQid": "Q132893",
                "WikidataLabel": "Dallas Mavericks",
                "WikipediaURL": "https://en.wikipedia.org/wiki/Dallas_Mavericks"
            }
        ],
        "Data source": "ComplexWebQuestions (NAACL 2018)",
        "Question creation date": "2018-06-01",
        "Data set": "development"
    },
    {
        "Id": 9804,
        "Question": "when did jane goodall get hitched",
        "Temporal signal": [
            "No signal"
        ],
        "Temporal question type": [
            "Temp.Ans"
        ],
        "Answer": [
            {
                "AnswerType": "Entity",
                "WikidataQid": "Q1281022",
                "WikidataLabel": "Hugo van Lawick",
                "WikipediaURL": "https://en.wikipedia.org/wiki/Hugo_van_Lawick"
            },
            {
                "AnswerType": "Value",
                "AnswerArgument": "1964-01-01T00:00:00Z"
            }
        ],
        "Data source": "LC-QuAD 2.0 (ISWC 2019)",
        "Question creation date": "2019-01-23",
        "Data set": "development"
    },
    {
        "Id": 9805,
        "Question": "who is the arizona governor in 2009 who held her position since 1-26-2009",
        "Temporal signal": [
            "No signal"
        ],
        "Temporal question type": [
            "Explicit"
        ],
        "Answer": [
            {
                "AnswerType": "Entity",
                "WikidataQid": "Q229032",
                "WikidataLabel": "Janet Napolitano",
                "WikipediaURL": "https://en.wikipedia.org/wiki/Janet_Napolitano"
            },
            {
                "AnswerType": "Entity",
                "WikidataQid": "Q236941",
                "WikidataLabel": "Jan Brewer",
                "WikipediaURL": "https://en.wikipedia.org/wiki/Jan_Brewer"
            }
        ],
        "Data source": "ComplexWebQuestions (NAACL 2018)",
        "Question creation date": "2018-06-01",
        "Data set": "development"
    },
    {
        "Id": 9806,
        "Question": "amos oss vengurion received this award in 2017-0-0",
        "Temporal signal": [
            "OVERLAP"
        ],
        "Temporal question type": [
            "Explicit"
        ],
        "Answer": [
            {
                "AnswerType": "Entity",
                "WikidataQid": "Q1526175",
                "WikidataLabel": "Mount Zion Award",
                "WikipediaURL": "https://en.wikipedia.org/wiki/Mount_Zion_Award"
            }
        ],
        "Data source": "LC-QuAD 2.0 (ISWC 2019)",
        "Question creation date": "2019-01-23",
        "Data set": "development"
    },
    {
        "Id": 9807,
        "Question": "what us senator won the nobel peace prize in 2007",
        "Temporal signal": [
            "OVERLAP"
        ],
        "Temporal question type": [
            "Explicit"
        ],
        "Answer": [
            {
                "AnswerType": "Entity",
                "WikidataQid": "Q171183",
                "WikidataLabel": "Intergovernmental Panel on Climate Change",
                "WikipediaURL": "https://en.wikipedia.org/wiki/Intergovernmental_Panel_on_Climate_Change"
            },
            {
                "AnswerType": "Entity",
                "WikidataQid": "Q19673",
                "WikidataLabel": "Al Gore",
                "WikipediaURL": "https://en.wikipedia.org/wiki/Al_Gore"
            }
        ],
        "Data source": "ComplexWebQuestions (NAACL 2018)",
        "Question creation date": "2018-06-01",
        "Data set": "development"
    },
    {
        "Id": 9808,
        "Question": "who did paul simon marry on may 30, 1992",
        "Temporal signal": [
            "START"
        ],
        "Temporal question type": [
            "Explicit"
        ],
        "Answer": [
            {
                "AnswerType": "Entity",
                "WikidataQid": "Q260649",
                "WikidataLabel": "Edie Brickell",
                "WikipediaURL": "https://en.wikipedia.org/wiki/Edie_Brickell"
            }
        ],
        "Data source": "LC-QuAD 2.0 (ISWC 2019)",
        "Question creation date": "2019-01-23",
        "Data set": "development"
    },
    {
        "Id": 9809,
        "Question": "population census in 1980 in india",
        "Temporal signal": [
            "OVERLAP"
        ],
        "Temporal question type": [
            "Explicit"
        ],
        "Answer": [
            {
                "AnswerType": "Value",
                "AnswerArgument": "683329000"
            }
        ],
        "Data source": "ComQA (NAACL 2019)",
        "Question creation date": "2019-06-03",
        "Data set": "development"
    },
    {
        "Id": 9810,
        "Question": "what is population of florida where point in time is 1940-0-0",
        "Temporal signal": [
            "OVERLAP"
        ],
        "Temporal question type": [
            "Explicit"
        ],
        "Answer": [
            {
                "AnswerType": "Value",
                "AnswerArgument": "1897414"
            }
        ],
        "Data source": "LC-QuAD 2.0 (ISWC 2019)",
        "Question creation date": "2019-01-23",
        "Data set": "development"
    },
    {
        "Id": 9811,
        "Question": "who was the governor in 2011 of the location where the movie \"the conspirator\" is set",
        "Temporal signal": [
            "No signal"
        ],
        "Temporal question type": [
            "Explicit"
        ],
        "Answer": [
            {
                "AnswerType": "Entity",
                "WikidataQid": "Q179732",
                "WikidataLabel": "Nathan Deal",
                "WikipediaURL": "https://en.wikipedia.org/wiki/Nathan_Deal"
            },
            {
                "AnswerType": "Entity",
                "WikidataQid": "Q525362",
                "WikidataLabel": "Sonny Perdue",
                "WikipediaURL": "https://en.wikipedia.org/wiki/Sonny_Perdue"
            }
        ],
        "Data source": "ComplexWebQuestions (NAACL 2018)",
        "Question creation date": "2018-06-01",
        "Data set": "development"
    },
    {
        "Id": 9812,
        "Question": "what is daughter of of william cavendish-bentinck, 3rd duke of portland , that has marriage partner is william bentinck, 2nd duke of portland",
        "Temporal signal": [
            "ORDINAL"
        ],
        "Temporal question type": [
            "Ordinal"
        ],
        "Answer": [
            {
                "AnswerType": "Entity",
                "WikidataQid": "Q126219",
                "WikidataLabel": "Margaret Bentinck, Duchess of Portland",
                "WikipediaURL": "https://en.wikipedia.org/wiki/Margaret_Bentinck,_Duchess_of_Portland"
            }
        ],
        "Data source": "LC-QuAD 2.0 (ISWC 2019)",
        "Question creation date": "2019-01-23",
        "Data set": "development"
    },
    {
        "Id": 9813,
        "Question": "what award did jose ferrer win at the 1st tony awards",
        "Temporal signal": [
            "ORDINAL"
        ],
        "Temporal question type": [
            "Ordinal"
        ],
        "Answer": [
            {
                "AnswerType": "Entity",
                "WikidataQid": "Q1445521",
                "WikidataLabel": "Tony Award for Best Actor in a Play",
                "WikipediaURL": "https://en.wikipedia.org/wiki/Tony_Award_for_Best_Actor_in_a_Play"
            }
        ],
        "Data source": "LC-QuAD 2.0 (ISWC 2019)",
        "Question creation date": "2019-01-23",
        "Data set": "development"
    },
    {
        "Id": 9814,
        "Question": "what is start time and place of marriage of tom brady has spouse as gisele bündchen",
        "Temporal signal": [
            "No signal"
        ],
        "Temporal question type": [
            "Temp.Ans"
        ],
        "Answer": [
            {
                "AnswerType": "Entity",
                "WikidataQid": "Q47164",
                "WikidataLabel": "Santa Monica",
                "WikipediaURL": "https://en.wikipedia.org/wiki/Santa_Monica,_California"
            },
            {
                "AnswerType": "Value",
                "AnswerArgument": "2009-02-28T00:00:00Z"
            }
        ],
        "Data source": "LC-QuAD 2.0 (ISWC 2019)",
        "Question creation date": "2019-01-23",
        "Data set": "development"
    },
    {
        "Id": 9815,
        "Question": "when was rafael leonidas trujillo buried at père lachaise cemetery",
        "Temporal signal": [
            "No signal"
        ],
        "Temporal question type": [
            "Temp.Ans"
        ],
        "Answer": [
            {
                "AnswerType": "Value",
                "AnswerArgument": "1963-04-28T00:00:00Z"
            }
        ],
        "Data source": "LC-QuAD 2.0 (ISWC 2019)",
        "Question creation date": "2019-01-23",
        "Data set": "development"
    },
    {
        "Id": 9816,
        "Question": "when did edward coke receive the national book award for nonfiction",
        "Temporal signal": [
            "No signal"
        ],
        "Temporal question type": [
            "Temp.Ans"
        ],
        "Answer": [
            {
                "AnswerType": "Value",
                "AnswerArgument": "1958-01-01T00:00:00Z"
            }
        ],
        "Data source": "LC-QuAD 2.0 (ISWC 2019)",
        "Question creation date": "2019-01-23",
        "Data set": "development"
    },
    {
        "Id": 9817,
        "Question": "who was the president when the 15th amendment was passed",
        "Temporal signal": [
            "OVERLAP"
        ],
        "Temporal question type": [
            "Implicit"
        ],
        "Answer": [
            {
                "AnswerType": "Entity",
                "WikidataQid": "Q9640",
                "WikidataLabel": "Lyndon B. Johnson",
                "WikipediaURL": "https://en.wikipedia.org/wiki/lyndon_b._johnson"
            }
        ],
        "Data source": "ComQA (NAACL 2019)",
        "Question creation date": "2019-06-03",
        "Data set": "development"
    },
    {
        "Id": 9818,
        "Question": "when the crucible was it written",
        "Temporal signal": [
            "No signal"
        ],
        "Temporal question type": [
            "Temp.Ans"
        ],
        "Answer": [
            {
                "AnswerType": "Value",
                "AnswerArgument": "1952-01-01T00:00:00Z"
            }
        ],
        "Data source": "ComQA (NAACL 2019)",
        "Question creation date": "2019-06-03",
        "Data set": "development"
    },
    {
        "Id": 9819,
        "Question": "who was the ohio governor in 2011 who was a christian",
        "Temporal signal": [
            "No signal"
        ],
        "Temporal question type": [
            "Explicit"
        ],
        "Answer": [
            {
                "AnswerType": "Entity",
                "WikidataQid": "Q465295",
                "WikidataLabel": "Ted Strickland",
                "WikipediaURL": "https://en.wikipedia.org/wiki/Ted_Strickland"
            },
            {
                "AnswerType": "Entity",
                "WikidataQid": "Q69319",
                "WikidataLabel": "John Kasich",
                "WikipediaURL": "https://en.wikipedia.org/wiki/John_Kasich"
            }
        ],
        "Data source": "ComplexWebQuestions (NAACL 2018)",
        "Question creation date": "2018-06-01",
        "Data set": "development"
    },
    {
        "Id": 9820,
        "Question": "when does the wsop main event start",
        "Temporal signal": [
            "No signal"
        ],
        "Temporal question type": [
            "Temp.Ans"
        ],
        "Answer": [
            {
                "AnswerType": "Entity",
                "WikidataQid": "Q1663237",
                "WikidataLabel": "1971 World Series of Poker",
                "WikipediaURL": "https://en.wikipedia.org/wiki/1971_World_Series_of_Poker"
            }
        ],
        "Data source": "WebQuestions (EMNLP 2013)",
        "Question creation date": "2013-10-18",
        "Data set": "development"
    },
    {
        "Id": 9821,
        "Question": "what is position held of rajiv gandhi that is end time is 1989-12-2",
        "Temporal signal": [
            "FINISH"
        ],
        "Temporal question type": [
            "Explicit"
        ],
        "Answer": [
            {
                "AnswerType": "Entity",
                "WikidataQid": "Q192711",
                "WikidataLabel": "Prime Minister of India",
                "WikipediaURL": "https://en.wikipedia.org/wiki/Prime_Minister_of_India"
            }
        ],
        "Data source": "LC-QuAD 2.0 (ISWC 2019)",
        "Question creation date": "2019-01-23",
        "Data set": "development"
    },
    {
        "Id": 9822,
        "Question": "on what date did james v of scotland start his role as king of scotland",
        "Temporal signal": [
            "No signal"
        ],
        "Temporal question type": [
            "Temp.Ans"
        ],
        "Answer": [
            {
                "AnswerType": "Value",
                "AnswerArgument": "1513-09-19T00:00:00Z"
            }
        ],
        "Data source": "LC-QuAD 2.0 (ISWC 2019)",
        "Question creation date": "2019-01-23",
        "Data set": "development"
    },
    {
        "Id": 9823,
        "Question": "when did michael jackson leave you alone come out",
        "Temporal signal": [
            "No signal"
        ],
        "Temporal question type": [
            "Temp.Ans"
        ],
        "Answer": [
            {
                "AnswerType": "Value",
                "AnswerArgument": "1987-01-01T00:00:00Z"
            }
        ],
        "Data source": "ComQA (NAACL 2019)",
        "Question creation date": "2019-06-03",
        "Data set": "development"
    },
    {
        "Id": 9824,
        "Question": "on january 1, 1885 joseph dalton hooker was honored with which award",
        "Temporal signal": [
            "OVERLAP"
        ],
        "Temporal question type": [
            "Explicit"
        ],
        "Answer": [
            {
                "AnswerType": "Entity",
                "WikidataQid": "Q267842",
                "WikidataLabel": "Clarke Medal",
                "WikipediaURL": "https://en.wikipedia.org/wiki/Clarke_Medal"
            }
        ],
        "Data source": "LC-QuAD 2.0 (ISWC 2019)",
        "Question creation date": "2019-01-23",
        "Data set": "development"
    },
    {
        "Id": 9825,
        "Question": "when did homer the poet die",
        "Temporal signal": [
            "No signal"
        ],
        "Temporal question type": [
            "Temp.Ans"
        ],
        "Answer": [
            {
                "AnswerType": "Value",
                "AnswerArgument": "-0800-01-01T00:00:00Z"
            }
        ],
        "Data source": "ComQA (NAACL 2019)",
        "Question creation date": "2019-06-03",
        "Data set": "development"
    },
    {
        "Id": 9826,
        "Question": "what time does annallese witschak's husband, georg soros, start at",
        "Temporal signal": [
            "No signal"
        ],
        "Temporal question type": [
            "Temp.Ans"
        ],
        "Answer": [
            {
                "AnswerType": "Value",
                "AnswerArgument": "1960-01-01T00:00:00Z"
            }
        ],
        "Data source": "LC-QuAD 2.0 (ISWC 2019)",
        "Question creation date": "2019-01-23",
        "Data set": "development"
    },
    {
        "Id": 9827,
        "Question": "first astronauts landing on the moon",
        "Temporal signal": [
            "ORDINAL"
        ],
        "Temporal question type": [
            "Ordinal"
        ],
        "Answer": [
            {
                "AnswerType": "Entity",
                "WikidataQid": "Q1615",
                "WikidataLabel": "Neil Armstrong",
                "WikipediaURL": "https://en.wikipedia.org/wiki/neil_armstrong"
            }
        ],
        "Data source": "ComQA (NAACL 2019)",
        "Question creation date": "2019-06-03",
        "Data set": "development"
    },
    {
        "Id": 9828,
        "Question": "what is located in the administrative territorial entity of vilnius that is start time is 1413-0-0",
        "Temporal signal": [
            "START"
        ],
        "Temporal question type": [
            "Explicit"
        ],
        "Answer": [
            {
                "AnswerType": "Entity",
                "WikidataQid": "Q2347932",
                "WikidataLabel": "Vilnius Voivodeship",
                "WikipediaURL": "https://en.wikipedia.org/wiki/Vilnius_Voivodeship"
            }
        ],
        "Data source": "LC-QuAD 2.0 (ISWC 2019)",
        "Question creation date": "2019-01-23",
        "Data set": "development"
    },
    {
        "Id": 9829,
        "Question": "which year did issac newton die",
        "Temporal signal": [
            "No signal"
        ],
        "Temporal question type": [
            "Temp.Ans"
        ],
        "Answer": [
            {
                "AnswerType": "Value",
                "AnswerArgument": "1727-01-01T00:00:00Z"
            }
        ],
        "Data source": "ComQA (NAACL 2019)",
        "Question creation date": "2019-06-03",
        "Data set": "development"
    },
    {
        "Id": 9830,
        "Question": "give me the population of eurasia in 1893",
        "Temporal signal": [
            "OVERLAP"
        ],
        "Temporal question type": [
            "Explicit"
        ],
        "Answer": [
            {
                "AnswerType": "Value",
                "AnswerArgument": "1120000000"
            }
        ],
        "Data source": "LC-QuAD 2.0 (ISWC 2019)",
        "Question creation date": "2019-01-23",
        "Data set": "development"
    },
    {
        "Id": 9831,
        "Question": "what is bill clinton remembered for before his presidency",
        "Temporal signal": [
            "BEFORE"
        ],
        "Temporal question type": [
            "Implicit"
        ],
        "Answer": [
            {
                "AnswerType": "Entity",
                "WikidataQid": "Q1124",
                "WikidataLabel": "Bill Clinton",
                "WikipediaURL": "https://en.wikipedia.org/wiki/bill_clinton"
            }
        ],
        "Data source": "ComQA (NAACL 2019)",
        "Question creation date": "2019-06-03",
        "Data set": "development"
    },
    {
        "Id": 9832,
        "Question": "when was the last time the champion of the superbowl vi win the superbowl",
        "Temporal signal": [
            "ORDINAL"
        ],
        "Temporal question type": [
            "Ordinal",
            "Temp.Ans"
        ],
        "Answer": [
            {
                "AnswerType": "Entity",
                "WikidataQid": "Q1065229",
                "WikidataLabel": "Super Bowl XXX",
                "WikipediaURL": "https://en.wikipedia.org/wiki/Super_Bowl_XXX"
            }
        ],
        "Data source": "ComplexWebQuestions (NAACL 2018)",
        "Question creation date": "2018-06-01",
        "Data set": "development"
    },
    {
        "Id": 9833,
        "Question": "what was the first poem by robert frost",
        "Temporal signal": [
            "ORDINAL"
        ],
        "Temporal question type": [
            "Ordinal"
        ],
        "Answer": [],
        "Data source": "ComQA (NAACL 2019)",
        "Question creation date": "2019-06-03",
        "Data set": "development"
    },
    {
        "Id": 9834,
        "Question": "what is nominal gdp of united states of america that is point in time is 2014-1-1",
        "Temporal signal": [
            "OVERLAP"
        ],
        "Temporal question type": [
            "Explicit"
        ],
        "Answer": [
            {
                "AnswerType": "Value",
                "AnswerArgument": "17427609000000"
            }
        ],
        "Data source": "LC-QuAD 2.0 (ISWC 2019)",
        "Question creation date": "2019-01-23",
        "Data set": "development"
    },
    {
        "Id": 9835,
        "Question": "who first sbi chairman",
        "Temporal signal": [
            "ORDINAL"
        ],
        "Temporal question type": [
            "Ordinal"
        ],
        "Answer": [
            {
                "AnswerType": "Entity",
                "WikidataQid": "Q15071801",
                "WikidataLabel": "Arundhati Bhattacharya",
                "WikipediaURL": "https://en.wikipedia.org/wiki/arundhati_bhattacharya"
            }
        ],
        "Data source": "ComQA (NAACL 2019)",
        "Question creation date": "2019-06-03",
        "Data set": "development"
    },
    {
        "Id": 9836,
        "Question": "which date was facebook launched by mark zuckerberg",
        "Temporal signal": [
            "No signal"
        ],
        "Temporal question type": [
            "Temp.Ans"
        ],
        "Answer": [
            {
                "AnswerType": "Value",
                "AnswerArgument": "2004-02-04T00:00:00Z"
            }
        ],
        "Data source": "ComQA (NAACL 2019)",
        "Question creation date": "2019-06-03",
        "Data set": "development"
    },
    {
        "Id": 9837,
        "Question": "when did arvo pärt receive an honorary doctorate from the university of liège",
        "Temporal signal": [
            "No signal"
        ],
        "Temporal question type": [
            "Temp.Ans"
        ],
        "Answer": [
            {
                "AnswerType": "Value",
                "AnswerArgument": "2009-01-01T00:00:00Z"
            }
        ],
        "Data source": "LC-QuAD 2.0 (ISWC 2019)",
        "Question creation date": "2019-01-23",
        "Data set": "development"
    },
    {
        "Id": 9838,
        "Question": "when matt busby started as member of sports team at manchester city f.c.",
        "Temporal signal": [
            "No signal"
        ],
        "Temporal question type": [
            "Temp.Ans"
        ],
        "Answer": [
            {
                "AnswerType": "Value",
                "AnswerArgument": "1928-01-01T00:00:00Z"
            }
        ],
        "Data source": "LC-QuAD 2.0 (ISWC 2019)",
        "Question creation date": "2019-01-23",
        "Data set": "development"
    },
    {
        "Id": 9839,
        "Question": "what is the end time for russian orthodox church has applies to jurisdiction as soviet union",
        "Temporal signal": [
            "No signal"
        ],
        "Temporal question type": [
            "Temp.Ans"
        ],
        "Answer": [
            {
                "AnswerType": "Value",
                "AnswerArgument": "1991-01-01T00:00:00Z"
            }
        ],
        "Data source": "LC-QuAD 2.0 (ISWC 2019)",
        "Question creation date": "2019-01-23",
        "Data set": "development"
    },
    {
        "Id": 9840,
        "Question": "when is the gold cup cheltenham",
        "Temporal signal": [
            "No signal"
        ],
        "Temporal question type": [
            "Temp.Ans"
        ],
        "Answer": [
            {
                "AnswerType": "Entity",
                "WikidataQid": "Q55099117",
                "WikidataLabel": "2018 Cheltenham Gold Cup",
                "WikipediaURL": "https://en.wikipedia.org/wiki/2018_Cheltenham_Gold_Cup"
            }
        ],
        "Data source": "WebQuestions (EMNLP 2013)",
        "Question creation date": "2013-10-18",
        "Data set": "development"
    },
    {
        "Id": 9841,
        "Question": "what is nominated for of the walking dead that is point in time is 2012-0-0",
        "Temporal signal": [
            "OVERLAP"
        ],
        "Temporal question type": [
            "Explicit"
        ],
        "Answer": [
            {
                "AnswerType": "Entity",
                "WikidataQid": "Q7243513",
                "WikidataLabel": "Primetime Emmy Award for Outstanding Special Visual Effects",
                "WikipediaURL": "https://en.wikipedia.org/wiki/Primetime_Emmy_Award_for_Outstanding_Special_Visual_Effects"
            }
        ],
        "Data source": "LC-QuAD 2.0 (ISWC 2019)",
        "Question creation date": "2019-01-23",
        "Data set": "development"
    },
    {
        "Id": 9842,
        "Question": "what is member of sports team of juan alberto schiaffino that is start time is 1960-1-1",
        "Temporal signal": [
            "START"
        ],
        "Temporal question type": [
            "Explicit"
        ],
        "Answer": [
            {
                "AnswerType": "Entity",
                "WikidataQid": "Q2739",
                "WikidataLabel": "A.S. Roma",
                "WikipediaURL": "https://en.wikipedia.org/wiki/A.S._Roma"
            }
        ],
        "Data source": "LC-QuAD 2.0 (ISWC 2019)",
        "Question creation date": "2019-01-23",
        "Data set": "development"
    },
    {
        "Id": 9843,
        "Question": "mention the predecessor and the successor of star wars episode vi: return of the jedi in star wars series",
        "Temporal signal": [
            "AFTER"
        ],
        "Temporal question type": [
            "Implicit"
        ],
        "Answer": [
            {
                "AnswerType": "Entity",
                "WikidataQid": "Q6074",
                "WikidataLabel": "Star Wars Episode VII: The Force Awakens",
                "WikipediaURL": "https://en.wikipedia.org/wiki/Star_Wars:_The_Force_Awakens"
            }
        ],
        "Data source": "LC-QuAD 2.0 (ISWC 2019)",
        "Question creation date": "2019-01-23",
        "Data set": "development"
    },
    {
        "Id": 9844,
        "Question": "who was on the 1988 university of arizona basketball roster",
        "Temporal signal": [
            "No signal"
        ],
        "Temporal question type": [
            "Explicit"
        ],
        "Answer": [
            {
                "AnswerType": "Entity",
                "WikidataQid": "Q2723533",
                "WikidataLabel": "Jud Buechler",
                "WikipediaURL": "https://en.wikipedia.org/wiki/Jud_Buechler"
            },
            {
                "AnswerType": "Entity",
                "WikidataQid": "Q3618485",
                "WikidataLabel": "Anthony Cook",
                "WikipediaURL": "https://en.wikipedia.org/wiki/Anthony_Cook_(basketball)"
            },
            {
                "AnswerType": "Entity",
                "WikidataQid": "Q3992539",
                "WikidataLabel": "Tom Tolbert",
                "WikipediaURL": "https://en.wikipedia.org/wiki/Tom_Tolbert"
            },
            {
                "AnswerType": "Entity",
                "WikidataQid": "Q523630",
                "WikidataLabel": "Steve Kerr",
                "WikipediaURL": "https://en.wikipedia.org/wiki/Steve_Kerr"
            },
            {
                "AnswerType": "Entity",
                "WikidataQid": "Q941349",
                "WikidataLabel": "Sean Elliott",
                "WikipediaURL": "https://en.wikipedia.org/wiki/Sean_Elliott"
            }
        ],
        "Data source": "ComQA (NAACL 2019)",
        "Question creation date": "2019-06-03",
        "Data set": "development"
    },
    {
        "Id": 9845,
        "Question": "when was the date of death and date of birth of abigail adams who has a child named abigail adams smith",
        "Temporal signal": [
            "No signal"
        ],
        "Temporal question type": [
            "Temp.Ans"
        ],
        "Answer": [
            {
                "AnswerType": "Value",
                "AnswerArgument": "1765-07-14T00:00:00Z"
            },
            {
                "AnswerType": "Value",
                "AnswerArgument": "1813-08-15T00:00:00Z"
            }
        ],
        "Data source": "LC-QuAD 2.0 (ISWC 2019)",
        "Question creation date": "2019-01-23",
        "Data set": "development"
    },
    {
        "Id": 9846,
        "Question": "which oscar did brokeback mountain get",
        "Temporal signal": [
            "ORDINAL"
        ],
        "Temporal question type": [
            "Ordinal"
        ],
        "Answer": [
            {
                "AnswerType": "Entity",
                "WikidataQid": "Q103360",
                "WikidataLabel": "Academy Award for Best Director",
                "WikipediaURL": "https://en.wikipedia.org/wiki/Academy_Award_for_Best_Director"
            },
            {
                "AnswerType": "Entity",
                "WikidataQid": "Q107258",
                "WikidataLabel": "Academy Award for Best Writing, Adapted Screenplay",
                "WikipediaURL": "https://en.wikipedia.org/wiki/Academy_Award_for_Best_Adapted_Screenplay"
            },
            {
                "AnswerType": "Entity",
                "WikidataQid": "Q488651",
                "WikidataLabel": "Academy Award for Best Original Score",
                "WikipediaURL": "https://en.wikipedia.org/wiki/Academy_Award_for_Best_Original_Score"
            }
        ],
        "Data source": "LC-QuAD 2.0 (ISWC 2019)",
        "Question creation date": "2019-01-23",
        "Data set": "development"
    },
    {
        "Id": 9847,
        "Question": "who was the 2nd president's wife of the us",
        "Temporal signal": [
            "ORDINAL"
        ],
        "Temporal question type": [
            "Ordinal"
        ],
        "Answer": [
            {
                "AnswerType": "Entity",
                "WikidataQid": "Q206191",
                "WikidataLabel": "Abigail Adams",
                "WikipediaURL": "https://en.wikipedia.org/wiki/abigail_adams"
            }
        ],
        "Data source": "ComQA (NAACL 2019)",
        "Question creation date": "2019-06-03",
        "Data set": "development"
    },
    {
        "Id": 9848,
        "Question": "what is arrangement after mihira bhoja",
        "Temporal signal": [
            "AFTER"
        ],
        "Temporal question type": [
            "Implicit"
        ],
        "Answer": [
            {
                "AnswerType": "Entity",
                "WikidataQid": "Q6733796",
                "WikidataLabel": "Mahendrapala I",
                "WikipediaURL": "https://en.wikipedia.org/wiki/Mahendrapala_I"
            }
        ],
        "Data source": "LC-QuAD 2.0 (ISWC 2019)",
        "Question creation date": "2019-01-23",
        "Data set": "development"
    },
    {
        "Id": 9849,
        "Question": "what is nicki minaj first album called",
        "Temporal signal": [
            "ORDINAL"
        ],
        "Temporal question type": [
            "Ordinal"
        ],
        "Answer": [
            {
                "AnswerType": "Entity",
                "WikidataQid": "Q12270792",
                "WikidataLabel": "Playtime Is Over",
                "WikipediaURL": "https://en.wikipedia.org/wiki/playtime_is_over_(mixtape)"
            }
        ],
        "Data source": "ComQA (NAACL 2019)",
        "Question creation date": "2019-06-03",
        "Data set": "development"
    },
    {
        "Id": 9850,
        "Question": "what was a common first team at the 1967 mexican grand prix and 1971 us one",
        "Temporal signal": [
            "ORDINAL"
        ],
        "Temporal question type": [
            "Explicit",
            "Ordinal"
        ],
        "Answer": [
            {
                "AnswerType": "Entity",
                "WikidataQid": "Q44294",
                "WikidataLabel": "Ford Motor Company",
                "WikipediaURL": "https://en.wikipedia.org/wiki/Ford_Motor_Company"
            }
        ],
        "Data source": "LC-QuAD (ISWC 2017)",
        "Question creation date": "2017-10-21",
        "Data set": "development"
    },
    {
        "Id": 9851,
        "Question": "what sports team owned by jerry buss that played in the nba finals in 2010",
        "Temporal signal": [
            "No signal"
        ],
        "Temporal question type": [
            "Explicit"
        ],
        "Answer": [
            {
                "AnswerType": "Entity",
                "WikidataQid": "Q121783",
                "WikidataLabel": "Los Angeles Lakers",
                "WikipediaURL": "https://en.wikipedia.org/wiki/Los_Angeles_Lakers"
            },
            {
                "AnswerType": "Entity",
                "WikidataQid": "Q131371",
                "WikidataLabel": "Boston Celtics",
                "WikipediaURL": "https://en.wikipedia.org/wiki/Boston_Celtics"
            }
        ],
        "Data source": "ComplexWebQuestions (NAACL 2018)",
        "Question creation date": "2018-06-01",
        "Data set": "development"
    },
    {
        "Id": 9852,
        "Question": "in the 2009 daytona 500, who had a start position after 35",
        "Temporal signal": [
            "OVERLAP"
        ],
        "Temporal question type": [
            "Explicit"
        ],
        "Answer": [
            {
                "AnswerType": "Entity",
                "WikidataQid": "Q171410",
                "WikidataLabel": "Scott Speed",
                "WikipediaURL": "https://en.wikipedia.org/wiki/Scott_Speed"
            },
            {
                "AnswerType": "Entity",
                "WikidataQid": "Q204845",
                "WikidataLabel": "Terry Labonte",
                "WikipediaURL": "https://en.wikipedia.org/wiki/Terry_Labonte"
            },
            {
                "AnswerType": "Entity",
                "WikidataQid": "Q377197",
                "WikidataLabel": "John Andretti",
                "WikipediaURL": "https://en.wikipedia.org/wiki/John_Andretti"
            },
            {
                "AnswerType": "Entity",
                "WikidataQid": "Q468436",
                "WikidataLabel": "Matt Kenseth",
                "WikipediaURL": "https://en.wikipedia.org/wiki/Matt_Kenseth"
            },
            {
                "AnswerType": "Entity",
                "WikidataQid": "Q525980",
                "WikidataLabel": "Ryan Newman",
                "WikipediaURL": "https://en.wikipedia.org/wiki/Ryan_Newman_(racing_driver)"
            },
            {
                "AnswerType": "Entity",
                "WikidataQid": "Q862090",
                "WikidataLabel": "Bill Elliott",
                "WikipediaURL": "https://en.wikipedia.org/wiki/Bill_Elliott"
            },
            {
                "AnswerType": "Entity",
                "WikidataQid": "Q925414",
                "WikidataLabel": "Travis Kvapil",
                "WikipediaURL": "https://en.wikipedia.org/wiki/Travis_Kvapil"
            },
            {
                "AnswerType": "Entity",
                "WikidataQid": "Q977193",
                "WikidataLabel": "Regan Smith",
                "WikipediaURL": "https://en.wikipedia.org/wiki/Regan_Smith"
            }
        ],
        "Data source": "GraphQuestions (EMNLP 2016)",
        "Question creation date": "2016-11-01",
        "Data set": "development"
    },
    {
        "Id": 9853,
        "Question": "when did the battle of muammar ai-gaddafi occur",
        "Temporal signal": [
            "No signal"
        ],
        "Temporal question type": [
            "Temp.Ans"
        ],
        "Answer": [
            {
                "AnswerType": "Value",
                "AnswerArgument": "1977-07-21T00:00:00Z"
            },
            {
                "AnswerType": "Value",
                "AnswerArgument": "1978-01-01T00:00:00Z"
            },
            {
                "AnswerType": "Value",
                "AnswerArgument": "1986-12-16T00:00:00Z"
            },
            {
                "AnswerType": "Value",
                "AnswerArgument": "1989-12-24T00:00:00Z"
            },
            {
                "AnswerType": "Value",
                "AnswerArgument": "2011-02-15T00:00:00Z"
            },
            {
                "AnswerType": "Value",
                "AnswerArgument": "2011-08-20T00:00:00Z"
            }
        ],
        "Data source": "LC-QuAD 2.0 (ISWC 2019)",
        "Question creation date": "2019-01-23",
        "Data set": "development"
    },
    {
        "Id": 9854,
        "Question": "what is population of gyeongju that is point in time is 2012-12-0",
        "Temporal signal": [
            "OVERLAP"
        ],
        "Temporal question type": [
            "Explicit"
        ],
        "Answer": [
            {
                "AnswerType": "Value",
                "AnswerArgument": "264091"
            }
        ],
        "Data source": "LC-QuAD 2.0 (ISWC 2019)",
        "Question creation date": "2019-01-23",
        "Data set": "development"
    },
    {
        "Id": 9855,
        "Question": "who was the chairperson of the communist party of china immediately before hu yaobang and who succeeded him",
        "Temporal signal": [
            "BEFORE"
        ],
        "Temporal question type": [
            "Implicit"
        ],
        "Answer": [
            {
                "AnswerType": "Entity",
                "WikidataQid": "Q41570",
                "WikidataLabel": "Hua Guofeng",
                "WikipediaURL": "https://en.wikipedia.org/wiki/Hua_Guofeng"
            },
            {
                "AnswerType": "Entity",
                "WikidataQid": "Q99829",
                "WikidataLabel": "Zhao Ziyang",
                "WikipediaURL": "https://en.wikipedia.org/wiki/Zhao_Ziyang"
            },
            {
                "AnswerType": "Entity",
                "WikidataQid": "Q99850",
                "WikidataLabel": "Hu Yaobang",
                "WikipediaURL": "https://en.wikipedia.org/wiki/Hu_Yaobang"
            }
        ],
        "Data source": "LC-QuAD 2.0 (ISWC 2019)",
        "Question creation date": "2019-01-23",
        "Data set": "development"
    },
    {
        "Id": 9856,
        "Question": "who was the first hispanic man in space",
        "Temporal signal": [
            "ORDINAL"
        ],
        "Temporal question type": [
            "Ordinal"
        ],
        "Answer": [
            {
                "AnswerType": "Entity",
                "WikidataQid": "Q362902",
                "WikidataLabel": "Arnaldo Tamayo Méndez",
                "WikipediaURL": "https://en.wikipedia.org/wiki/Arnaldo_Tamayo_M%C3%A9ndez"
            }
        ],
        "Data source": "ComQA (NAACL 2019)",
        "Question creation date": "2019-06-03",
        "Data set": "development"
    },
    {
        "Id": 9857,
        "Question": "what was the name of the first book dr seuss wrote",
        "Temporal signal": [
            "ORDINAL"
        ],
        "Temporal question type": [
            "Ordinal"
        ],
        "Answer": [
            {
                "AnswerType": "Entity",
                "WikidataQid": "Q864476",
                "WikidataLabel": "And to Think That I Saw It on Mulberry Street",
                "WikipediaURL": "https://en.wikipedia.org/wiki/and_to_think_that_i_saw_it_on_mulberry_street"
            }
        ],
        "Data source": "ComQA (NAACL 2019)",
        "Question creation date": "2019-06-03",
        "Data set": "development"
    },
    {
        "Id": 9858,
        "Question": "why did ian paisley decide to leave his position as a member of the 45th parliament of great britain",
        "Temporal signal": [
            "ORDINAL"
        ],
        "Temporal question type": [
            "Ordinal"
        ],
        "Answer": [
            {
                "AnswerType": "Entity",
                "WikidataQid": "Q741182",
                "WikidataLabel": "dissolution of parliament",
                "WikipediaURL": "https://en.wikipedia.org/wiki/Dissolution_of_parliament"
            }
        ],
        "Data source": "LC-QuAD 2.0 (ISWC 2019)",
        "Question creation date": "2019-01-23",
        "Data set": "development"
    },
    {
        "Id": 9859,
        "Question": "what is the point in time for northern england has population as 14933000",
        "Temporal signal": [
            "No signal"
        ],
        "Temporal question type": [
            "Temp.Ans"
        ],
        "Answer": [
            {
                "AnswerType": "Value",
                "AnswerArgument": "2011-01-01T00:00:00Z"
            }
        ],
        "Data source": "LC-QuAD 2.0 (ISWC 2019)",
        "Question creation date": "2019-01-23",
        "Data set": "development"
    },
    {
        "Id": 9860,
        "Question": "what time is turbulence implied",
        "Temporal signal": [
            "No signal"
        ],
        "Temporal question type": [
            "Temp.Ans"
        ],
        "Answer": [
            {
                "AnswerType": "Value",
                "AnswerArgument": "1961-07-19T00:00:00Z"
            }
        ],
        "Data source": "LC-QuAD 2.0 (ISWC 2019)",
        "Question creation date": "2019-01-23",
        "Data set": "development"
    },
    {
        "Id": 9861,
        "Question": "who was president after jfk was shot",
        "Temporal signal": [
            "AFTER"
        ],
        "Temporal question type": [
            "Implicit"
        ],
        "Answer": [
            {
                "AnswerType": "Entity",
                "WikidataQid": "Q9640",
                "WikidataLabel": "Lyndon B. Johnson",
                "WikipediaURL": "https://en.wikipedia.org/wiki/lyndon_b._johnson"
            }
        ],
        "Data source": "ComQA (NAACL 2019)",
        "Question creation date": "2019-06-03",
        "Data set": "development"
    },
    {
        "Id": 9862,
        "Question": "when did sigismund end his term as king of bohemia",
        "Temporal signal": [
            "No signal"
        ],
        "Temporal question type": [
            "Temp.Ans"
        ],
        "Answer": [
            {
                "AnswerType": "Value",
                "AnswerArgument": "1437-01-01T00:00:00Z"
            }
        ],
        "Data source": "LC-QuAD 2.0 (ISWC 2019)",
        "Question creation date": "2019-01-23",
        "Data set": "development"
    },
    {
        "Id": 9863,
        "Question": "what is electorate of iligan that is point in time is 2013-1-11",
        "Temporal signal": [
            "OVERLAP"
        ],
        "Temporal question type": [
            "Explicit"
        ],
        "Answer": [
            {
                "AnswerType": "Value",
                "AnswerArgument": "138744"
            }
        ],
        "Data source": "LC-QuAD 2.0 (ISWC 2019)",
        "Question creation date": "2019-01-23",
        "Data set": "development"
    },
    {
        "Id": 9864,
        "Question": "on what date did emmanuel macron become a member of the socialist political party",
        "Temporal signal": [
            "No signal"
        ],
        "Temporal question type": [
            "Temp.Ans"
        ],
        "Answer": [
            {
                "AnswerType": "Value",
                "AnswerArgument": "2006-01-01T00:00:00Z"
            }
        ],
        "Data source": "LC-QuAD 2.0 (ISWC 2019)",
        "Question creation date": "2019-01-23",
        "Data set": "development"
    },
    {
        "Id": 9865,
        "Question": "during what time was charles hermite educated at ecole polytechnique",
        "Temporal signal": [
            "No signal"
        ],
        "Temporal question type": [
            "Temp.Ans"
        ],
        "Answer": [
            {
                "AnswerType": "Value",
                "AnswerArgument": "1842-01-01T00:00:00Z"
            }
        ],
        "Data source": "LC-QuAD 2.0 (ISWC 2019)",
        "Question creation date": "2019-01-23",
        "Data set": "development"
    },
    {
        "Id": 9866,
        "Question": "what is the end time for alan greenspan has position held as chair of the federal reserve",
        "Temporal signal": [
            "No signal"
        ],
        "Temporal question type": [
            "Temp.Ans"
        ],
        "Answer": [
            {
                "AnswerType": "Value",
                "AnswerArgument": "2006-01-31T00:00:00Z"
            }
        ],
        "Data source": "LC-QuAD 2.0 (ISWC 2019)",
        "Question creation date": "2019-01-23",
        "Data set": "development"
    },
    {
        "Id": 9867,
        "Question": "when john dueholm ended as manager/director at scandinavian airlines",
        "Temporal signal": [
            "No signal"
        ],
        "Temporal question type": [
            "Temp.Ans"
        ],
        "Answer": [
            {
                "AnswerType": "Value",
                "AnswerArgument": "2011-01-01T00:00:00Z"
            }
        ],
        "Data source": "LC-QuAD 2.0 (ISWC 2019)",
        "Question creation date": "2019-01-23",
        "Data set": "development"
    },
    {
        "Id": 9868,
        "Question": "what is the end time for louis xviii of france has spouse as marie joséphine of savoy",
        "Temporal signal": [
            "No signal"
        ],
        "Temporal question type": [
            "Temp.Ans"
        ],
        "Answer": [
            {
                "AnswerType": "Value",
                "AnswerArgument": "1810-11-13T00:00:00Z"
            }
        ],
        "Data source": "LC-QuAD 2.0 (ISWC 2019)",
        "Question creation date": "2019-01-23",
        "Data set": "development"
    },
    {
        "Id": 9869,
        "Question": "when did michael jackson's second album come out",
        "Temporal signal": [
            "ORDINAL"
        ],
        "Temporal question type": [
            "Ordinal",
            "Temp.Ans"
        ],
        "Answer": [
            {
                "AnswerType": "Value",
                "AnswerArgument": "1972-08-04T00:00:00Z"
            }
        ],
        "Data source": "ComQA (NAACL 2019)",
        "Question creation date": "2019-06-03",
        "Data set": "development"
    },
    {
        "Id": 9870,
        "Question": "when did napoleon's wife die",
        "Temporal signal": [
            "No signal"
        ],
        "Temporal question type": [
            "Temp.Ans"
        ],
        "Answer": [
            {
                "AnswerType": "Value",
                "AnswerArgument": "1814-05-29T00:00:00Z"
            }
        ],
        "Data source": "ComQA (NAACL 2019)",
        "Question creation date": "2019-06-03",
        "Data set": "development"
    },
    {
        "Id": 9871,
        "Question": "what is mother and date of birth of charlemagne has child as bertha, daughter of charlemagne",
        "Temporal signal": [
            "No signal"
        ],
        "Temporal question type": [
            "Temp.Ans"
        ],
        "Answer": [
            {
                "AnswerType": "Entity",
                "WikidataQid": "Q234410",
                "WikidataLabel": "Hildegard of Vinzgouw",
                "WikipediaURL": "https://en.wikipedia.org/wiki/Hildegard_of_the_Vinzgau"
            },
            {
                "AnswerType": "Value",
                "AnswerArgument": "0775-01-01T00:00:00Z"
            }
        ],
        "Data source": "LC-QuAD 2.0 (ISWC 2019)",
        "Question creation date": "2019-01-23",
        "Data set": "development"
    },
    {
        "Id": 9872,
        "Question": "grant the title of the grant gotten by walter gropius in 1961",
        "Temporal signal": [
            "OVERLAP"
        ],
        "Temporal question type": [
            "Explicit"
        ],
        "Answer": [
            {
                "AnswerType": "Entity",
                "WikidataQid": "Q159909",
                "WikidataLabel": "Goethe Prize",
                "WikipediaURL": "https://en.wikipedia.org/wiki/Goethe_Prize"
            },
            {
                "AnswerType": "Entity",
                "WikidataQid": "Q4710826",
                "WikidataLabel": "Albert Medal",
                "WikipediaURL": "https://en.wikipedia.org/wiki/Albert_Medal_(Royal_Society_of_Arts)"
            }
        ],
        "Data source": "LC-QuAD 2.0 (ISWC 2019)",
        "Question creation date": "2019-01-23",
        "Data set": "development"
    },
    {
        "Id": 9873,
        "Question": "what is the point in time for groucho marx has award received as academy honorary award",
        "Temporal signal": [
            "No signal"
        ],
        "Temporal question type": [
            "Temp.Ans"
        ],
        "Answer": [
            {
                "AnswerType": "Value",
                "AnswerArgument": "1973-01-01T00:00:00Z"
            }
        ],
        "Data source": "LC-QuAD 2.0 (ISWC 2019)",
        "Question creation date": "2019-01-23",
        "Data set": "development"
    },
    {
        "Id": 9874,
        "Question": "when was diana ross inducted into the michigan women's hall of fame",
        "Temporal signal": [
            "No signal"
        ],
        "Temporal question type": [
            "Temp.Ans"
        ],
        "Answer": [
            {
                "AnswerType": "Value",
                "AnswerArgument": "2016-01-01T00:00:00Z"
            }
        ],
        "Data source": "LC-QuAD 2.0 (ISWC 2019)",
        "Question creation date": "2019-01-23",
        "Data set": "development"
    },
    {
        "Id": 9875,
        "Question": "who was chiles first president",
        "Temporal signal": [
            "ORDINAL"
        ],
        "Temporal question type": [
            "Ordinal"
        ],
        "Answer": [
            {
                "AnswerType": "Entity",
                "WikidataQid": "Q935696",
                "WikidataLabel": "Mateo de Toro Zambrano, 1st Count of La Conquista",
                "WikipediaURL": "https://en.wikipedia.org/wiki/mateo_de_toro_zambrano,_1st_count_of_la_conquista"
            }
        ],
        "Data source": "ComQA (NAACL 2019)",
        "Question creation date": "2019-06-03",
        "Data set": "development"
    },
    {
        "Id": 9876,
        "Question": "what is has rural cities of location of filming of star wars episode iv: a new hope",
        "Temporal signal": [
            "ORDINAL"
        ],
        "Temporal question type": [
            "Ordinal"
        ],
        "Answer": [
            {
                "AnswerType": "Entity",
                "WikidataQid": "Q104994",
                "WikidataLabel": "Los Angeles County",
                "WikipediaURL": "https://en.wikipedia.org/wiki/Los_Angeles_County,_California"
            },
            {
                "AnswerType": "Entity",
                "WikidataQid": "Q107146",
                "WikidataLabel": "Alameda County",
                "WikipediaURL": "https://en.wikipedia.org/wiki/Alameda_County,_California"
            },
            {
                "AnswerType": "Entity",
                "WikidataQid": "Q108047",
                "WikidataLabel": "Kern County",
                "WikipediaURL": "https://en.wikipedia.org/wiki/Kern_County,_California"
            },
            {
                "AnswerType": "Entity",
                "WikidataQid": "Q108053",
                "WikidataLabel": "San Bernardino County",
                "WikipediaURL": "https://en.wikipedia.org/wiki/San_Bernardino_County,_California"
            },
            {
                "AnswerType": "Entity",
                "WikidataQid": "Q108058",
                "WikidataLabel": "Contra Costa County",
                "WikipediaURL": "https://en.wikipedia.org/wiki/Contra_Costa_County,_California"
            },
            {
                "AnswerType": "Entity",
                "WikidataQid": "Q108067",
                "WikidataLabel": "Sonoma County",
                "WikipediaURL": "https://en.wikipedia.org/wiki/Sonoma_County,_California"
            },
            {
                "AnswerType": "Entity",
                "WikidataQid": "Q108072",
                "WikidataLabel": "Monterey County",
                "WikipediaURL": "https://en.wikipedia.org/wiki/Monterey_County,_California"
            },
            {
                "AnswerType": "Entity",
                "WikidataQid": "Q108077",
                "WikidataLabel": "Alpine County",
                "WikipediaURL": "https://en.wikipedia.org/wiki/Alpine_County,_California"
            },
            {
                "AnswerType": "Entity",
                "WikidataQid": "Q108083",
                "WikidataLabel": "Solano County",
                "WikipediaURL": "https://en.wikipedia.org/wiki/Solano_County,_California"
            },
            {
                "AnswerType": "Entity",
                "WikidataQid": "Q108087",
                "WikidataLabel": "Mendocino County",
                "WikipediaURL": "https://en.wikipedia.org/wiki/Mendocino_County,_California"
            },
            {
                "AnswerType": "Entity",
                "WikidataQid": "Q108093",
                "WikidataLabel": "El Dorado County",
                "WikipediaURL": "https://en.wikipedia.org/wiki/El_Dorado_County,_California"
            },
            {
                "AnswerType": "Entity",
                "WikidataQid": "Q108101",
                "WikidataLabel": "San Mateo County",
                "WikipediaURL": "https://en.wikipedia.org/wiki/San_Mateo_County,_California"
            },
            {
                "AnswerType": "Entity",
                "WikidataQid": "Q108106",
                "WikidataLabel": "Santa Barbara County",
                "WikipediaURL": "https://en.wikipedia.org/wiki/Santa_Barbara_County,_California"
            },
            {
                "AnswerType": "Entity",
                "WikidataQid": "Q108111",
                "WikidataLabel": "Riverside County",
                "WikipediaURL": "https://en.wikipedia.org/wiki/Riverside_County,_California"
            },
            {
                "AnswerType": "Entity",
                "WikidataQid": "Q108117",
                "WikidataLabel": "Marin County",
                "WikipediaURL": "https://en.wikipedia.org/wiki/Marin_County,_California"
            },
            {
                "AnswerType": "Entity",
                "WikidataQid": "Q108122",
                "WikidataLabel": "Santa Cruz County",
                "WikipediaURL": "https://en.wikipedia.org/wiki/Santa_Cruz_County,_California"
            },
            {
                "AnswerType": "Entity",
                "WikidataQid": "Q108127",
                "WikidataLabel": "Ventura County",
                "WikipediaURL": "https://en.wikipedia.org/wiki/Ventura_County,_California"
            },
            {
                "AnswerType": "Entity",
                "WikidataQid": "Q108131",
                "WikidataLabel": "Sacramento County",
                "WikipediaURL": "https://en.wikipedia.org/wiki/Sacramento_County,_California"
            },
            {
                "AnswerType": "Entity",
                "WikidataQid": "Q108137",
                "WikidataLabel": "Napa County",
                "WikipediaURL": "https://en.wikipedia.org/wiki/Napa_County,_California"
            },
            {
                "AnswerType": "Entity",
                "WikidataQid": "Q108143",
                "WikidataLabel": "San Diego County",
                "WikipediaURL": "https://en.wikipedia.org/wiki/San_Diego_County,_California"
            },
            {
                "AnswerType": "Entity",
                "WikidataQid": "Q108499",
                "WikidataLabel": "San Joaquin County",
                "WikipediaURL": "https://en.wikipedia.org/wiki/San_Joaquin_County,_California"
            },
            {
                "AnswerType": "Entity",
                "WikidataQid": "Q108503",
                "WikidataLabel": "Stanislaus County",
                "WikipediaURL": "https://en.wikipedia.org/wiki/Stanislaus_County,_California"
            },
            {
                "AnswerType": "Entity",
                "WikidataQid": "Q109651",
                "WikidataLabel": "Humboldt County",
                "WikipediaURL": "https://en.wikipedia.org/wiki/Humboldt_County,_California"
            },
            {
                "AnswerType": "Entity",
                "WikidataQid": "Q109656",
                "WikidataLabel": "San Benito County",
                "WikipediaURL": "https://en.wikipedia.org/wiki/San_Benito_County,_California"
            },
            {
                "AnswerType": "Entity",
                "WikidataQid": "Q109661",
                "WikidataLabel": "Madera County",
                "WikipediaURL": "https://en.wikipedia.org/wiki/Madera_County,_California"
            },
            {
                "AnswerType": "Entity",
                "WikidataQid": "Q109670",
                "WikidataLabel": "Inyo County",
                "WikipediaURL": "https://en.wikipedia.org/wiki/Inyo_County,_California"
            },
            {
                "AnswerType": "Entity",
                "WikidataQid": "Q109681",
                "WikidataLabel": "Nevada County",
                "WikipediaURL": "https://en.wikipedia.org/wiki/Nevada_County,_California"
            },
            {
                "AnswerType": "Entity",
                "WikidataQid": "Q109686",
                "WikidataLabel": "Tulare County",
                "WikipediaURL": "https://en.wikipedia.org/wiki/Tulare_County,_California"
            },
            {
                "AnswerType": "Entity",
                "WikidataQid": "Q109690",
                "WikidataLabel": "Merced County",
                "WikipediaURL": "https://en.wikipedia.org/wiki/Merced_County,_California"
            },
            {
                "AnswerType": "Entity",
                "WikidataQid": "Q109695",
                "WikidataLabel": "Modoc County",
                "WikipediaURL": "https://en.wikipedia.org/wiki/Modoc_County,_California"
            },
            {
                "AnswerType": "Entity",
                "WikidataQid": "Q109705",
                "WikidataLabel": "Tehama County",
                "WikipediaURL": "https://en.wikipedia.org/wiki/Tehama_County,_California"
            },
            {
                "AnswerType": "Entity",
                "WikidataQid": "Q109709",
                "WikidataLabel": "Yolo County",
                "WikipediaURL": "https://en.wikipedia.org/wiki/Yolo_County,_California"
            },
            {
                "AnswerType": "Entity",
                "WikidataQid": "Q110739",
                "WikidataLabel": "Santa Clara County",
                "WikipediaURL": "https://en.wikipedia.org/wiki/Santa_Clara_County,_California"
            },
            {
                "AnswerType": "Entity",
                "WikidataQid": "Q156177",
                "WikidataLabel": "Amador County",
                "WikipediaURL": "https://en.wikipedia.org/wiki/Amador_County,_California"
            },
            {
                "AnswerType": "Entity",
                "WikidataQid": "Q156181",
                "WikidataLabel": "Butte County",
                "WikipediaURL": "https://en.wikipedia.org/wiki/Butte_County,_California"
            },
            {
                "AnswerType": "Entity",
                "WikidataQid": "Q156186",
                "WikidataLabel": "Del Norte County",
                "WikipediaURL": "https://en.wikipedia.org/wiki/Del_Norte_County,_California"
            },
            {
                "AnswerType": "Entity",
                "WikidataQid": "Q156188",
                "WikidataLabel": "Trinity County",
                "WikipediaURL": "https://en.wikipedia.org/wiki/Trinity_County,_California"
            },
            {
                "AnswerType": "Entity",
                "WikidataQid": "Q156191",
                "WikidataLabel": "Mariposa County",
                "WikipediaURL": "https://en.wikipedia.org/wiki/Mariposa_County,_California"
            },
            {
                "AnswerType": "Entity",
                "WikidataQid": "Q156340",
                "WikidataLabel": "Lassen County",
                "WikipediaURL": "https://en.wikipedia.org/wiki/Lassen_County,_California"
            },
            {
                "AnswerType": "Entity",
                "WikidataQid": "Q156342",
                "WikidataLabel": "Plumas County",
                "WikipediaURL": "https://en.wikipedia.org/wiki/Plumas_County,_California"
            },
            {
                "AnswerType": "Entity",
                "WikidataQid": "Q156346",
                "WikidataLabel": "Tuolumne County",
                "WikipediaURL": "https://en.wikipedia.org/wiki/Tuolumne_County,_California"
            },
            {
                "AnswerType": "Entity",
                "WikidataQid": "Q156350",
                "WikidataLabel": "Shasta County",
                "WikipediaURL": "https://en.wikipedia.org/wiki/Shasta_County,_California"
            },
            {
                "AnswerType": "Entity",
                "WikidataQid": "Q156353",
                "WikidataLabel": "Placer County",
                "WikipediaURL": "https://en.wikipedia.org/wiki/Placer_County,_California"
            },
            {
                "AnswerType": "Entity",
                "WikidataQid": "Q156358",
                "WikidataLabel": "Kings County",
                "WikipediaURL": "https://en.wikipedia.org/wiki/Kings_County,_California"
            },
            {
                "AnswerType": "Entity",
                "WikidataQid": "Q156361",
                "WikidataLabel": "Lake County",
                "WikipediaURL": "https://en.wikipedia.org/wiki/Lake_County,_California"
            },
            {
                "AnswerType": "Entity",
                "WikidataQid": "Q156366",
                "WikidataLabel": "Mono County",
                "WikipediaURL": "https://en.wikipedia.org/wiki/Mono_County,_California"
            },
            {
                "AnswerType": "Entity",
                "WikidataQid": "Q156370",
                "WikidataLabel": "Sierra County",
                "WikipediaURL": "https://en.wikipedia.org/wiki/Sierra_County,_California"
            },
            {
                "AnswerType": "Entity",
                "WikidataQid": "Q156374",
                "WikidataLabel": "Siskiyou County",
                "WikipediaURL": "https://en.wikipedia.org/wiki/Siskiyou_County,_California"
            },
            {
                "AnswerType": "Entity",
                "WikidataQid": "Q156377",
                "WikidataLabel": "Sutter County",
                "WikipediaURL": "https://en.wikipedia.org/wiki/Sutter_County,_California"
            },
            {
                "AnswerType": "Entity",
                "WikidataQid": "Q169952",
                "WikidataLabel": "Imperial County",
                "WikipediaURL": "https://en.wikipedia.org/wiki/Imperial_County,_California"
            },
            {
                "AnswerType": "Entity",
                "WikidataQid": "Q178136",
                "WikidataLabel": "Sololá Department",
                "WikipediaURL": "https://en.wikipedia.org/wiki/Solol%C3%A1_Department"
            },
            {
                "AnswerType": "Entity",
                "WikidataQid": "Q196014",
                "WikidataLabel": "Yuba County",
                "WikipediaURL": "https://en.wikipedia.org/wiki/Yuba_County,_California"
            },
            {
                "AnswerType": "Entity",
                "WikidataQid": "Q271601",
                "WikidataLabel": "Glenn County",
                "WikipediaURL": "https://en.wikipedia.org/wiki/Glenn_County,_California"
            },
            {
                "AnswerType": "Entity",
                "WikidataQid": "Q271609",
                "WikidataLabel": "Colusa County",
                "WikipediaURL": "https://en.wikipedia.org/wiki/Colusa_County,_California"
            },
            {
                "AnswerType": "Entity",
                "WikidataQid": "Q271613",
                "WikidataLabel": "Calaveras County",
                "WikipediaURL": "https://en.wikipedia.org/wiki/Calaveras_County,_California"
            },
            {
                "AnswerType": "Entity",
                "WikidataQid": "Q271915",
                "WikidataLabel": "Fresno County",
                "WikipediaURL": "https://en.wikipedia.org/wiki/Fresno_County,_California"
            },
            {
                "AnswerType": "Entity",
                "WikidataQid": "Q466061",
                "WikidataLabel": "Petén Department",
                "WikipediaURL": "https://en.wikipedia.org/wiki/Pet%C3%A9n_Department"
            },
            {
                "AnswerType": "Entity",
                "WikidataQid": "Q49014",
                "WikidataLabel": "San Luis Obispo County",
                "WikipediaURL": "https://en.wikipedia.org/wiki/San_Luis_Obispo_County,_California"
            },
            {
                "AnswerType": "Entity",
                "WikidataQid": "Q504637",
                "WikidataLabel": "Alta Verapaz Department",
                "WikipediaURL": "https://en.wikipedia.org/wiki/Alta_Verapaz_Department"
            },
            {
                "AnswerType": "Entity",
                "WikidataQid": "Q504647",
                "WikidataLabel": "Baja Verapaz Department",
                "WikipediaURL": "https://en.wikipedia.org/wiki/Baja_Verapaz_Department"
            },
            {
                "AnswerType": "Entity",
                "WikidataQid": "Q508804",
                "WikidataLabel": "Sacatepéquez Department",
                "WikipediaURL": "https://en.wikipedia.org/wiki/Sacatep%C3%A9quez_Department"
            },
            {
                "AnswerType": "Entity",
                "WikidataQid": "Q58683",
                "WikidataLabel": "Greenlee County",
                "WikipediaURL": "https://en.wikipedia.org/wiki/Greenlee_County,_Arizona"
            },
            {
                "AnswerType": "Entity",
                "WikidataQid": "Q58684",
                "WikidataLabel": "Coconino County",
                "WikipediaURL": "https://en.wikipedia.org/wiki/Coconino_County,_Arizona"
            },
            {
                "AnswerType": "Entity",
                "WikidataQid": "Q58686",
                "WikidataLabel": "Gila County",
                "WikipediaURL": "https://en.wikipedia.org/wiki/Gila_County,_Arizona"
            },
            {
                "AnswerType": "Entity",
                "WikidataQid": "Q58688",
                "WikidataLabel": "Pima County",
                "WikipediaURL": "https://en.wikipedia.org/wiki/Pima_County,_Arizona"
            },
            {
                "AnswerType": "Entity",
                "WikidataQid": "Q58689",
                "WikidataLabel": "Santa Cruz County",
                "WikipediaURL": "https://en.wikipedia.org/wiki/Santa_Cruz_County,_Arizona"
            },
            {
                "AnswerType": "Entity",
                "WikidataQid": "Q58691",
                "WikidataLabel": "Maricopa County",
                "WikipediaURL": "https://en.wikipedia.org/wiki/Maricopa_County,_Arizona"
            },
            {
                "AnswerType": "Entity",
                "WikidataQid": "Q58692",
                "WikidataLabel": "Graham County",
                "WikipediaURL": "https://en.wikipedia.org/wiki/Graham_County,_Arizona"
            },
            {
                "AnswerType": "Entity",
                "WikidataQid": "Q58694",
                "WikidataLabel": "Navajo County",
                "WikipediaURL": "https://en.wikipedia.org/wiki/Navajo_County,_Arizona"
            },
            {
                "AnswerType": "Entity",
                "WikidataQid": "Q58696",
                "WikidataLabel": "Mohave County",
                "WikipediaURL": "https://en.wikipedia.org/wiki/Mohave_County,_Arizona"
            },
            {
                "AnswerType": "Entity",
                "WikidataQid": "Q58698",
                "WikidataLabel": "Yuma County",
                "WikipediaURL": "https://en.wikipedia.org/wiki/Yuma_County,_Arizona"
            },
            {
                "AnswerType": "Entity",
                "WikidataQid": "Q58711",
                "WikidataLabel": "Yavapai County",
                "WikipediaURL": "https://en.wikipedia.org/wiki/Yavapai_County,_Arizona"
            },
            {
                "AnswerType": "Entity",
                "WikidataQid": "Q58712",
                "WikidataLabel": "Pinal County",
                "WikipediaURL": "https://en.wikipedia.org/wiki/Pinal_County,_Arizona"
            },
            {
                "AnswerType": "Entity",
                "WikidataQid": "Q58759",
                "WikidataLabel": "La Paz County",
                "WikipediaURL": "https://en.wikipedia.org/wiki/La_Paz_County,_Arizona"
            },
            {
                "AnswerType": "Entity",
                "WikidataQid": "Q58771",
                "WikidataLabel": "Apache County",
                "WikipediaURL": "https://en.wikipedia.org/wiki/Apache_County,_Arizona"
            },
            {
                "AnswerType": "Entity",
                "WikidataQid": "Q58774",
                "WikidataLabel": "Cochise County",
                "WikipediaURL": "https://en.wikipedia.org/wiki/Cochise_County,_Arizona"
            },
            {
                "AnswerType": "Entity",
                "WikidataQid": "Q5925",
                "WikidataLabel": "Orange County",
                "WikipediaURL": "https://en.wikipedia.org/wiki/Orange_County,_California"
            },
            {
                "AnswerType": "Entity",
                "WikidataQid": "Q669802",
                "WikidataLabel": "Quiché Department",
                "WikipediaURL": "https://en.wikipedia.org/wiki/Quich%C3%A9_Department"
            },
            {
                "AnswerType": "Entity",
                "WikidataQid": "Q693658",
                "WikidataLabel": "Izabal Department",
                "WikipediaURL": "https://en.wikipedia.org/wiki/Izabal_Department"
            },
            {
                "AnswerType": "Entity",
                "WikidataQid": "Q695660",
                "WikidataLabel": "Guatemala Department",
                "WikipediaURL": "https://en.wikipedia.org/wiki/Guatemala_Department"
            },
            {
                "AnswerType": "Entity",
                "WikidataQid": "Q753037",
                "WikidataLabel": "Chiquimula Department",
                "WikipediaURL": "https://en.wikipedia.org/wiki/Chiquimula_Department"
            },
            {
                "AnswerType": "Entity",
                "WikidataQid": "Q765975",
                "WikidataLabel": "Chimaltenango Department",
                "WikipediaURL": "https://en.wikipedia.org/wiki/Chimaltenango_Department"
            },
            {
                "AnswerType": "Entity",
                "WikidataQid": "Q765984",
                "WikidataLabel": "Jutiapa Department",
                "WikipediaURL": "https://en.wikipedia.org/wiki/Jutiapa_Department"
            },
            {
                "AnswerType": "Entity",
                "WikidataQid": "Q780784",
                "WikidataLabel": "Zacapa Department",
                "WikipediaURL": "https://en.wikipedia.org/wiki/Zacapa_Department"
            },
            {
                "AnswerType": "Entity",
                "WikidataQid": "Q795441",
                "WikidataLabel": "Jalapa Department",
                "WikipediaURL": "https://en.wikipedia.org/wiki/Jalapa_Department"
            },
            {
                "AnswerType": "Entity",
                "WikidataQid": "Q795587",
                "WikidataLabel": "Escuintla Department",
                "WikipediaURL": "https://en.wikipedia.org/wiki/Escuintla_Department"
            },
            {
                "AnswerType": "Entity",
                "WikidataQid": "Q795591",
                "WikidataLabel": "El Progreso Department",
                "WikipediaURL": "https://en.wikipedia.org/wiki/El_Progreso_Department"
            },
            {
                "AnswerType": "Entity",
                "WikidataQid": "Q842266",
                "WikidataLabel": "Huehuetenango Department",
                "WikipediaURL": "https://en.wikipedia.org/wiki/Huehuetenango_Department"
            },
            {
                "AnswerType": "Entity",
                "WikidataQid": "Q844502",
                "WikidataLabel": "Quetzaltenango Department",
                "WikipediaURL": "https://en.wikipedia.org/wiki/Quetzaltenango_Department"
            },
            {
                "AnswerType": "Entity",
                "WikidataQid": "Q883734",
                "WikidataLabel": "Suchitepéquez Department",
                "WikipediaURL": "https://en.wikipedia.org/wiki/Suchitep%C3%A9quez_Department"
            },
            {
                "AnswerType": "Entity",
                "WikidataQid": "Q883907",
                "WikidataLabel": "San Marcos Department",
                "WikipediaURL": "https://en.wikipedia.org/wiki/San_Marcos_Department"
            },
            {
                "AnswerType": "Entity",
                "WikidataQid": "Q885644",
                "WikidataLabel": "Totonicapán Department",
                "WikipediaURL": "https://en.wikipedia.org/wiki/Totonicap%C3%A1n_Department"
            },
            {
                "AnswerType": "Entity",
                "WikidataQid": "Q885656",
                "WikidataLabel": "Santa Rosa Department",
                "WikipediaURL": "https://en.wikipedia.org/wiki/Santa_Rosa_Department,_Guatemala"
            },
            {
                "AnswerType": "Entity",
                "WikidataQid": "Q888307",
                "WikidataLabel": "Retalhuleu Department",
                "WikipediaURL": "https://en.wikipedia.org/wiki/Retalhuleu_Department"
            }
        ],
        "Data source": "LC-QuAD 2.0 (ISWC 2019)",
        "Question creation date": "2019-01-23",
        "Data set": "development"
    },
    {
        "Id": 9877,
        "Question": "what is population of crimean peninsula where point in time is 1989-1-1",
        "Temporal signal": [
            "OVERLAP"
        ],
        "Temporal question type": [
            "Explicit"
        ],
        "Answer": [
            {
                "AnswerType": "Value",
                "AnswerArgument": "2430495"
            }
        ],
        "Data source": "LC-QuAD 2.0 (ISWC 2019)",
        "Question creation date": "2019-01-23",
        "Data set": "development"
    },
    {
        "Id": 9878,
        "Question": "what is the name of the 2012 president in the country where limonese creole is spoken",
        "Temporal signal": [
            "OVERLAP"
        ],
        "Temporal question type": [
            "Explicit"
        ],
        "Answer": [
            {
                "AnswerType": "Entity",
                "WikidataQid": "Q57321",
                "WikidataLabel": "Laura Chinchilla",
                "WikipediaURL": "https://en.wikipedia.org/wiki/Laura_Chinchilla"
            }
        ],
        "Data source": "ComplexWebQuestions (NAACL 2018)",
        "Question creation date": "2018-06-01",
        "Data set": "development"
    },
    {
        "Id": 9879,
        "Question": "what is obama's oldest child's name",
        "Temporal signal": [
            "ORDINAL"
        ],
        "Temporal question type": [
            "Ordinal"
        ],
        "Answer": [
            {
                "AnswerType": "Value",
                "AnswerArgument": "malia obama"
            }
        ],
        "Data source": "ComQA (NAACL 2019)",
        "Question creation date": "2019-06-03",
        "Data set": "development"
    },
    {
        "Id": 9880,
        "Question": "who won the oscar in 2000 for leading role",
        "Temporal signal": [
            "OVERLAP"
        ],
        "Temporal question type": [
            "Explicit"
        ],
        "Answer": [
            {
                "AnswerType": "Entity",
                "WikidataQid": "Q25144",
                "WikidataLabel": "Kevin Spacey",
                "WikipediaURL": "https://en.wikipedia.org/wiki/kevin_spacey"
            }
        ],
        "Data source": "ComQA (NAACL 2019)",
        "Question creation date": "2019-06-03",
        "Data set": "development"
    },
    {
        "Id": 9881,
        "Question": "when were women allowed to go to the olympics",
        "Temporal signal": [
            "No signal"
        ],
        "Temporal question type": [
            "Temp.Ans"
        ],
        "Answer": [
            {
                "AnswerType": "Value",
                "AnswerArgument": "1900-01-01T00:00:00Z"
            }
        ],
        "Data source": "WebQuestions (EMNLP 2013)",
        "Question creation date": "2013-10-18",
        "Data set": "development"
    },
    {
        "Id": 9882,
        "Question": "what is nominated for of rebecca that is statement is subject of is 13th academy awards",
        "Temporal signal": [
            "ORDINAL"
        ],
        "Temporal question type": [
            "Ordinal"
        ],
        "Answer": [
            {
                "AnswerType": "Entity",
                "WikidataQid": "Q102427",
                "WikidataLabel": "Academy Award for Best Picture",
                "WikipediaURL": "https://en.wikipedia.org/wiki/Academy_Award_for_Best_Picture"
            },
            {
                "AnswerType": "Entity",
                "WikidataQid": "Q103360",
                "WikidataLabel": "Academy Award for Best Director",
                "WikipediaURL": "https://en.wikipedia.org/wiki/Academy_Award_for_Best_Director"
            },
            {
                "AnswerType": "Entity",
                "WikidataQid": "Q103618",
                "WikidataLabel": "Academy Award for Best Actress",
                "WikipediaURL": "https://en.wikipedia.org/wiki/Academy_Award_for_Best_Actress"
            },
            {
                "AnswerType": "Entity",
                "WikidataQid": "Q103916",
                "WikidataLabel": "Academy Award for Best Actor",
                "WikipediaURL": "https://en.wikipedia.org/wiki/Academy_Award_for_Best_Actor"
            },
            {
                "AnswerType": "Entity",
                "WikidataQid": "Q106301",
                "WikidataLabel": "Academy Award for Best Supporting Actress",
                "WikipediaURL": "https://en.wikipedia.org/wiki/Academy_Award_for_Best_Supporting_Actress"
            },
            {
                "AnswerType": "Entity",
                "WikidataQid": "Q107258",
                "WikidataLabel": "Academy Award for Best Writing, Adapted Screenplay",
                "WikipediaURL": "https://en.wikipedia.org/wiki/Academy_Award_for_Best_Adapted_Screenplay"
            },
            {
                "AnswerType": "Entity",
                "WikidataQid": "Q281939",
                "WikidataLabel": "Academy Award for Best Film Editing",
                "WikipediaURL": "https://en.wikipedia.org/wiki/Academy_Award_for_Best_Film_Editing"
            },
            {
                "AnswerType": "Entity",
                "WikidataQid": "Q488651",
                "WikidataLabel": "Academy Award for Best Original Score",
                "WikipediaURL": "https://en.wikipedia.org/wiki/Academy_Award_for_Best_Original_Score"
            }
        ],
        "Data source": "LC-QuAD 2.0 (ISWC 2019)",
        "Question creation date": "2019-01-23",
        "Data set": "development"
    },
    {
        "Id": 9883,
        "Question": "what was chester arthur's occupation before president",
        "Temporal signal": [
            "BEFORE"
        ],
        "Temporal question type": [
            "Implicit"
        ],
        "Answer": [
            {
                "AnswerType": "Entity",
                "WikidataQid": "Q40348",
                "WikidataLabel": "lawyer",
                "WikipediaURL": "https://en.wikipedia.org/wiki/lawyer"
            }
        ],
        "Data source": "ComQA (NAACL 2019)",
        "Question creation date": "2019-06-03",
        "Data set": "development"
    },
    {
        "Id": 9884,
        "Question": "what is the award of al gore whose 1st place medalist is david trimble",
        "Temporal signal": [
            "ORDINAL"
        ],
        "Temporal question type": [
            "Ordinal"
        ],
        "Answer": [
            {
                "AnswerType": "Entity",
                "WikidataQid": "Q35637",
                "WikidataLabel": "Nobel Peace Prize",
                "WikipediaURL": "https://en.wikipedia.org/wiki/Nobel_Peace_Prize"
            }
        ],
        "Data source": "LC-QuAD 2.0 (ISWC 2019)",
        "Question creation date": "2019-01-23",
        "Data set": "development"
    },
    {
        "Id": 9885,
        "Question": "who was the governor who banned the protest march from selma to montgomery in 1965",
        "Temporal signal": [
            "OVERLAP"
        ],
        "Temporal question type": [
            "Explicit"
        ],
        "Answer": [
            {
                "AnswerType": "Entity",
                "WikidataQid": "Q313776",
                "WikidataLabel": "George Wallace",
                "WikipediaURL": "https://en.wikipedia.org/wiki/george_wallace"
            }
        ],
        "Data source": "ComQA (NAACL 2019)",
        "Question creation date": "2019-06-03",
        "Data set": "development"
    },
    {
        "Id": 9886,
        "Question": "neyo first album",
        "Temporal signal": [
            "ORDINAL"
        ],
        "Temporal question type": [
            "Ordinal"
        ],
        "Answer": [
            {
                "AnswerType": "Entity",
                "WikidataQid": "Q1582869",
                "WikidataLabel": "In My Own Words",
                "WikipediaURL": "https://en.wikipedia.org/wiki/in_my_own_words"
            }
        ],
        "Data source": "ComQA (NAACL 2019)",
        "Question creation date": "2019-06-03",
        "Data set": "development"
    },
    {
        "Id": 9887,
        "Question": "who was president in the us on 9-11",
        "Temporal signal": [
            "OVERLAP"
        ],
        "Temporal question type": [
            "Implicit"
        ],
        "Answer": [
            {
                "AnswerType": "Entity",
                "WikidataQid": "Q207",
                "WikidataLabel": "George W. Bush",
                "WikipediaURL": "https://en.wikipedia.org/wiki/george_w._bush"
            }
        ],
        "Data source": "ComQA (NAACL 2019)",
        "Question creation date": "2019-06-03",
        "Data set": "development"
    },
    {
        "Id": 9888,
        "Question": "on what date was chelsea manning released from the u.s disciplinary barracks",
        "Temporal signal": [
            "No signal"
        ],
        "Temporal question type": [
            "Temp.Ans"
        ],
        "Answer": [
            {
                "AnswerType": "Value",
                "AnswerArgument": "2017-05-17T00:00:00Z"
            }
        ],
        "Data source": "LC-QuAD 2.0 (ISWC 2019)",
        "Question creation date": "2019-01-23",
        "Data set": "development"
    },
    {
        "Id": 9889,
        "Question": "who is jocasta's first husband in the play 'oedipus the king'",
        "Temporal signal": [
            "ORDINAL"
        ],
        "Temporal question type": [
            "Ordinal"
        ],
        "Answer": [
            {
                "AnswerType": "Entity",
                "WikidataQid": "Q463898",
                "WikidataLabel": "Laius",
                "WikipediaURL": "https://en.wikipedia.org/wiki/laius"
            }
        ],
        "Data source": "ComQA (NAACL 2019)",
        "Question creation date": "2019-06-03",
        "Data set": "development"
    },
    {
        "Id": 9890,
        "Question": "at the end of 1953, where did heady lamarr hold country citizenship",
        "Temporal signal": [
            "FINISH"
        ],
        "Temporal question type": [
            "Explicit"
        ],
        "Answer": [
            {
                "AnswerType": "Entity",
                "WikidataQid": "Q40",
                "WikidataLabel": "Austria",
                "WikipediaURL": "https://en.wikipedia.org/wiki/Austria"
            }
        ],
        "Data source": "LC-QuAD 2.0 (ISWC 2019)",
        "Question creation date": "2019-01-23",
        "Data set": "development"
    },
    {
        "Id": 9891,
        "Question": "what was the position of glen mcleod cooper johnson in the world cup 2010",
        "Temporal signal": [
            "OVERLAP"
        ],
        "Temporal question type": [
            "Explicit"
        ],
        "Answer": [
            {
                "AnswerType": "Entity",
                "WikidataQid": "Q336286",
                "WikidataLabel": "defender",
                "WikipediaURL": "https://en.wikipedia.org/wiki/Defender_(association_football)"
            }
        ],
        "Data source": "GraphQuestions (EMNLP 2016)",
        "Question creation date": "2016-11-01",
        "Data set": "development"
    },
    {
        "Id": 9892,
        "Question": "what did marcus do for a living before he died",
        "Temporal signal": [
            "BEFORE"
        ],
        "Temporal question type": [
            "Implicit"
        ],
        "Answer": [
            {
                "AnswerType": "Entity",
                "WikidataQid": "Q42603",
                "WikidataLabel": "priest",
                "WikipediaURL": "https://en.wikipedia.org/wiki/Priest"
            }
        ],
        "Data source": "ComQA (NAACL 2019)",
        "Question creation date": "2019-06-03",
        "Data set": "development"
    },
    {
        "Id": 9893,
        "Question": "who is ruling north korea now",
        "Temporal signal": [
            "No signal"
        ],
        "Temporal question type": [
            "Explicit"
        ],
        "Answer": [
            {
                "AnswerType": "Entity",
                "WikidataQid": "Q56226",
                "WikidataLabel": "Kim Jong-un",
                "WikipediaURL": "https://en.wikipedia.org/wiki/Kim_Jong-un"
            }
        ],
        "Data source": "WebQuestions (EMNLP 2013)",
        "Question creation date": "2013-10-18",
        "Data set": "development"
    },
    {
        "Id": 9894,
        "Question": "when did michael jordan return to the nba",
        "Temporal signal": [
            "No signal"
        ],
        "Temporal question type": [
            "Temp.Ans"
        ],
        "Answer": [
            {
                "AnswerType": "Entity",
                "WikidataQid": "Q1132622",
                "WikidataLabel": "2001-02 NBA season",
                "WikipediaURL": "https://en.wikipedia.org/wiki/2001%E2%80%9302_NBA_season"
            },
            {
                "AnswerType": "Entity",
                "WikidataQid": "Q1164516",
                "WikidataLabel": "1994–95 NBA season",
                "WikipediaURL": "https://en.wikipedia.org/wiki/1994%E2%80%9395_NBA_season"
            }
        ],
        "Data source": "WebQuestions (EMNLP 2013)",
        "Question creation date": "2013-10-18",
        "Data set": "development"
    },
    {
        "Id": 9895,
        "Question": "when was placido domingo the spouse of marta domingo",
        "Temporal signal": [
            "No signal"
        ],
        "Temporal question type": [
            "Temp.Ans"
        ],
        "Answer": [
            {
                "AnswerType": "Value",
                "AnswerArgument": "1962-08-01T00:00:00Z"
            }
        ],
        "Data source": "LC-QuAD 2.0 (ISWC 2019)",
        "Question creation date": "2019-01-23",
        "Data set": "development"
    },
    {
        "Id": 9896,
        "Question": "what job did dorothy stratten have during 1979",
        "Temporal signal": [
            "OVERLAP"
        ],
        "Temporal question type": [
            "Explicit"
        ],
        "Answer": [
            {
                "AnswerType": "Entity",
                "WikidataQid": "Q728711",
                "WikidataLabel": "Playboy Playmate",
                "WikipediaURL": "https://en.wikipedia.org/wiki/Playboy_Playmate"
            }
        ],
        "Data source": "LC-QuAD 2.0 (ISWC 2019)",
        "Question creation date": "2019-01-23",
        "Data set": "development"
    },
    {
        "Id": 9897,
        "Question": "give the date beni suef governorate had a population of 3154100.",
        "Temporal signal": [
            "No signal"
        ],
        "Temporal question type": [
            "Temp.Ans"
        ],
        "Answer": [
            {
                "AnswerType": "Value",
                "AnswerArgument": "2017-03-28T00:00:00Z"
            }
        ],
        "Data source": "LC-QuAD 2.0 (ISWC 2019)",
        "Question creation date": "2019-01-23",
        "Data set": "development"
    },
    {
        "Id": 9898,
        "Question": "who died first in the jfk family portrait",
        "Temporal signal": [
            "ORDINAL"
        ],
        "Temporal question type": [
            "Ordinal"
        ],
        "Answer": [
            {
                "AnswerType": "Entity",
                "WikidataQid": "Q9696",
                "WikidataLabel": "John F. Kennedy",
                "WikipediaURL": "https://en.wikipedia.org/wiki/John_F._Kennedy"
            }
        ],
        "Data source": "ComplexWebQuestions (NAACL 2018)",
        "Question creation date": "2018-06-01",
        "Data set": "development"
    },
    {
        "Id": 9899,
        "Question": "what post did james monroe leave on march 29, 1794",
        "Temporal signal": [
            "FINISH"
        ],
        "Temporal question type": [
            "Explicit"
        ],
        "Answer": [
            {
                "AnswerType": "Entity",
                "WikidataQid": "Q4416090",
                "WikidataLabel": "United States senator",
                "WikipediaURL": "https://en.wikipedia.org/wiki/United_States_senator"
            }
        ],
        "Data source": "LC-QuAD 2.0 (ISWC 2019)",
        "Question creation date": "2019-01-23",
        "Data set": "development"
    },
    {
        "Id": 9900,
        "Question": "who is the present coach of the nba franchise that was known for winning the 1996 nba finals",
        "Temporal signal": [
            "No signal"
        ],
        "Temporal question type": [
            "Explicit"
        ],
        "Answer": [
            {
                "AnswerType": "Entity",
                "WikidataQid": "Q580808",
                "WikidataLabel": "Fred Hoiberg",
                "WikipediaURL": "https://en.wikipedia.org/wiki/Fred_Hoiberg"
            }
        ],
        "Data source": "ComplexWebQuestions (NAACL 2018)",
        "Question creation date": "2018-06-01",
        "Data set": "development"
    },
    {
        "Id": 9901,
        "Question": "what was the third largest religion in 2007",
        "Temporal signal": [
            "OVERLAP"
        ],
        "Temporal question type": [
            "Explicit"
        ],
        "Answer": [
            {
                "AnswerType": "Entity",
                "WikidataQid": "Q58721",
                "WikidataLabel": "irreligion",
                "WikipediaURL": "https://en.wikipedia.org/wiki/irreligion"
            }
        ],
        "Data source": "ComQA (NAACL 2019)",
        "Question creation date": "2019-06-03",
        "Data set": "development"
    },
    {
        "Id": 9902,
        "Question": "what were the nominees for best actress in 2001",
        "Temporal signal": [
            "OVERLAP"
        ],
        "Temporal question type": [
            "Explicit"
        ],
        "Answer": [
            {
                "AnswerType": "Entity",
                "WikidataQid": "Q1033016",
                "WikidataLabel": "Halle Berry",
                "WikipediaURL": "https://en.wikipedia.org/wiki/halle_berry"
            },
            {
                "AnswerType": "Entity",
                "WikidataQid": "Q122614",
                "WikidataLabel": "Renée Zellweger",
                "WikipediaURL": "https://en.wikipedia.org/wiki/Ren%C3%A9e_Zellweger"
            },
            {
                "AnswerType": "Entity",
                "WikidataQid": "Q190994",
                "WikidataLabel": "Sissy Spacek",
                "WikipediaURL": "https://en.wikipedia.org/wiki/sissy_spacek"
            },
            {
                "AnswerType": "Entity",
                "WikidataQid": "Q28054",
                "WikidataLabel": "Judi Dench",
                "WikipediaURL": "https://en.wikipedia.org/wiki/judi_dench"
            },
            {
                "AnswerType": "Entity",
                "WikidataQid": "Q37459",
                "WikidataLabel": "Nicole Kidman",
                "WikipediaURL": "https://en.wikipedia.org/wiki/nicole_kidman"
            }
        ],
        "Data source": "ComQA (NAACL 2019)",
        "Question creation date": "2019-06-03",
        "Data set": "development"
    },
    {
        "Id": 9903,
        "Question": "on what date was harold urey nominated for the nobel prize in physics",
        "Temporal signal": [
            "No signal"
        ],
        "Temporal question type": [
            "Temp.Ans"
        ],
        "Answer": [
            {
                "AnswerType": "Value",
                "AnswerArgument": "1934-01-01T00:00:00Z"
            }
        ],
        "Data source": "LC-QuAD 2.0 (ISWC 2019)",
        "Question creation date": "2019-01-23",
        "Data set": "development"
    },
    {
        "Id": 9904,
        "Question": "who is the prime minister of japan in 2011, who is the politician that ended tenure after1996",
        "Temporal signal": [
            "OVERLAP"
        ],
        "Temporal question type": [
            "Explicit"
        ],
        "Answer": [
            {
                "AnswerType": "Entity",
                "WikidataQid": "Q47846",
                "WikidataLabel": "Naoto Kan",
                "WikipediaURL": "https://en.wikipedia.org/wiki/Naoto_Kan"
            },
            {
                "AnswerType": "Entity",
                "WikidataQid": "Q57647",
                "WikidataLabel": "Yoshihiko Noda",
                "WikipediaURL": "https://en.wikipedia.org/wiki/Yoshihiko_Noda"
            }
        ],
        "Data source": "ComplexWebQuestions (NAACL 2018)",
        "Question creation date": "2018-06-01",
        "Data set": "development"
    },
    {
        "Id": 9905,
        "Question": "what was the dialect used in the original the last blood",
        "Temporal signal": [
            "ORDINAL"
        ],
        "Temporal question type": [
            "Ordinal"
        ],
        "Answer": [
            {
                "AnswerType": "Entity",
                "WikidataQid": "Q7033959",
                "WikidataLabel": "Yue Chinese",
                "WikipediaURL": "https://en.wikipedia.org/wiki/Yue_Chinese"
            }
        ],
        "Data source": "LC-QuAD 2.0 (ISWC 2019)",
        "Question creation date": "2019-01-23",
        "Data set": "development"
    },
    {
        "Id": 9906,
        "Question": "when was the population of baltimore 622,104",
        "Temporal signal": [
            "No signal"
        ],
        "Temporal question type": [
            "Temp.Ans"
        ],
        "Answer": [
            {
                "AnswerType": "Value",
                "AnswerArgument": "2013-07-01T00:00:00Z"
            }
        ],
        "Data source": "LC-QuAD 2.0 (ISWC 2019)",
        "Question creation date": "2019-01-23",
        "Data set": "development"
    },
    {
        "Id": 9907,
        "Question": "who was liverpool's fc first manager",
        "Temporal signal": [
            "ORDINAL"
        ],
        "Temporal question type": [
            "Ordinal"
        ],
        "Answer": [
            {
                "AnswerType": "Entity",
                "WikidataQid": "Q2914931",
                "WikidataLabel": "William Edward Barclay",
                "WikipediaURL": "https://en.wikipedia.org/wiki/william_edward_barclay"
            },
            {
                "AnswerType": "Entity",
                "WikidataQid": "Q704657",
                "WikidataLabel": "John McKenna",
                "WikipediaURL": "https://en.wikipedia.org/wiki/john_mckenna"
            }
        ],
        "Data source": "ComQA (NAACL 2019)",
        "Question creation date": "2019-06-03",
        "Data set": "development"
    },
    {
        "Id": 9908,
        "Question": "who won the champions trophy 2009 cricket",
        "Temporal signal": [
            "No signal"
        ],
        "Temporal question type": [
            "Explicit"
        ],
        "Answer": [
            {
                "AnswerType": "Entity",
                "WikidataQid": "Q142555",
                "WikidataLabel": "Australia national cricket team",
                "WikipediaURL": "https://en.wikipedia.org/wiki/australia_national_cricket_team"
            }
        ],
        "Data source": "ComQA (NAACL 2019)",
        "Question creation date": "2019-06-03",
        "Data set": "development"
    },
    {
        "Id": 9909,
        "Question": "what years did the team with the mascot named lou sea won the world series",
        "Temporal signal": [
            "No signal"
        ],
        "Temporal question type": [
            "Temp.Ans"
        ],
        "Answer": [
            {
                "AnswerType": "Entity",
                "WikidataQid": "Q1190373",
                "WikidataLabel": "2012 World Series",
                "WikipediaURL": "https://en.wikipedia.org/wiki/2012_World_Series"
            },
            {
                "AnswerType": "Entity",
                "WikidataQid": "Q17514457",
                "WikidataLabel": "2014 World Series",
                "WikipediaURL": "https://en.wikipedia.org/wiki/2014_World_Series"
            },
            {
                "AnswerType": "Entity",
                "WikidataQid": "Q928040",
                "WikidataLabel": "2010 World Series",
                "WikipediaURL": "https://en.wikipedia.org/wiki/2010_World_Series"
            }
        ],
        "Data source": "ComplexWebQuestions (NAACL 2018)",
        "Question creation date": "2018-06-01",
        "Data set": "development"
    },
    {
        "Id": 9910,
        "Question": "what is located in the administrative territorial entity of voronezh that is start time is 1934-6-13",
        "Temporal signal": [
            "START"
        ],
        "Temporal question type": [
            "Explicit"
        ],
        "Answer": [
            {
                "AnswerType": "Entity",
                "WikidataQid": "Q3447",
                "WikidataLabel": "Voronezh Oblast",
                "WikipediaURL": "https://en.wikipedia.org/wiki/Voronezh_Oblast"
            }
        ],
        "Data source": "LC-QuAD 2.0 (ISWC 2019)",
        "Question creation date": "2019-01-23",
        "Data set": "development"
    },
    {
        "Id": 9911,
        "Question": "in 2013, what political party was gurbanguly berdimuhamedow a member of",
        "Temporal signal": [
            "START"
        ],
        "Temporal question type": [
            "Explicit"
        ],
        "Answer": [
            {
                "AnswerType": "Entity",
                "WikidataQid": "Q7049542",
                "WikidataLabel": "nonpartisanism",
                "WikipediaURL": "https://en.wikipedia.org/wiki/Nonpartisanism"
            }
        ],
        "Data source": "LC-QuAD 2.0 (ISWC 2019)",
        "Question creation date": "2019-01-23",
        "Data set": "development"
    },
    {
        "Id": 9912,
        "Question": "what is spouse of jane fonda that is start time is 1973-1-1",
        "Temporal signal": [
            "START"
        ],
        "Temporal question type": [
            "Explicit"
        ],
        "Answer": [
            {
                "AnswerType": "Entity",
                "WikidataQid": "Q352953",
                "WikidataLabel": "Tom Hayden",
                "WikipediaURL": "https://en.wikipedia.org/wiki/Tom_Hayden"
            }
        ],
        "Data source": "LC-QuAD 2.0 (ISWC 2019)",
        "Question creation date": "2019-01-23",
        "Data set": "development"
    },
    {
        "Id": 9913,
        "Question": "when is jason earls birthday",
        "Temporal signal": [
            "No signal"
        ],
        "Temporal question type": [
            "Temp.Ans"
        ],
        "Answer": [
            {
                "AnswerType": "Value",
                "AnswerArgument": "1977-04-26T00:00:00Z"
            }
        ],
        "Data source": "ComQA (NAACL 2019)",
        "Question creation date": "2019-06-03",
        "Data set": "development"
    },
    {
        "Id": 9914,
        "Question": "what is population of aysén region that is point in time is 1992-0-0",
        "Temporal signal": [
            "OVERLAP"
        ],
        "Temporal question type": [
            "Explicit"
        ],
        "Answer": [
            {
                "AnswerType": "Value",
                "AnswerArgument": "80501"
            }
        ],
        "Data source": "LC-QuAD 2.0 (ISWC 2019)",
        "Question creation date": "2019-01-23",
        "Data set": "development"
    },
    {
        "Id": 9915,
        "Question": "where was louise bourgeois completed education in the year 1938",
        "Temporal signal": [
            "FINISH"
        ],
        "Temporal question type": [
            "Explicit"
        ],
        "Answer": [
            {
                "AnswerType": "Entity",
                "WikidataQid": "Q273593",
                "WikidataLabel": "École nationale supérieure des Beaux-Arts",
                "WikipediaURL": "https://en.wikipedia.org/wiki/%C3%89cole_nationale_sup%C3%A9rieure_des_Beaux-Arts"
            },
            {
                "AnswerType": "Entity",
                "WikidataQid": "Q337480",
                "WikidataLabel": "Académie Julian",
                "WikipediaURL": "https://en.wikipedia.org/wiki/Acad%C3%A9mie_Julian"
            },
            {
                "AnswerType": "Entity",
                "WikidataQid": "Q337504",
                "WikidataLabel": "Académie de la Grande Chaumière",
                "WikipediaURL": "https://en.wikipedia.org/wiki/Acad%C3%A9mie_de_la_Grande_Chaumi%C3%A8re"
            }
        ],
        "Data source": "LC-QuAD 2.0 (ISWC 2019)",
        "Question creation date": "2019-01-23",
        "Data set": "development"
    },
    {
        "Id": 9916,
        "Question": "where did yayoi kusama stop working in 2015",
        "Temporal signal": [
            "FINISH"
        ],
        "Temporal question type": [
            "Explicit"
        ],
        "Answer": [
            {
                "AnswerType": "Entity",
                "WikidataQid": "Q1490",
                "WikidataLabel": "Tokyo",
                "WikipediaURL": "https://en.wikipedia.org/wiki/Tokyo"
            }
        ],
        "Data source": "LC-QuAD 2.0 (ISWC 2019)",
        "Question creation date": "2019-01-23",
        "Data set": "development"
    },
    {
        "Id": 9917,
        "Question": "when was neyo first album released",
        "Temporal signal": [
            "ORDINAL"
        ],
        "Temporal question type": [
            "Ordinal",
            "Temp.Ans"
        ],
        "Answer": [
            {
                "AnswerType": "Value",
                "AnswerArgument": "2006-02-28T00:00:00Z"
            }
        ],
        "Data source": "ComQA (NAACL 2019)",
        "Question creation date": "2019-06-03",
        "Data set": "development"
    },
    {
        "Id": 9918,
        "Question": "who was the president in 2011 of the governmental jurisdiction where the government includes the position minister secretary-general of the presidency",
        "Temporal signal": [
            "No signal"
        ],
        "Temporal question type": [
            "Explicit"
        ],
        "Answer": [
            {
                "AnswerType": "Entity",
                "WikidataQid": "Q306",
                "WikidataLabel": "Sebastian Piñera",
                "WikipediaURL": "https://en.wikipedia.org/wiki/Sebasti%C3%A1n_Pi%C3%B1era"
            }
        ],
        "Data source": "ComplexWebQuestions (NAACL 2018)",
        "Question creation date": "2018-06-01",
        "Data set": "development"
    },
    {
        "Id": 9919,
        "Question": "who is brazils soccer captain for world cup 2010",
        "Temporal signal": [
            "No signal"
        ],
        "Temporal question type": [
            "Explicit"
        ],
        "Answer": [
            {
                "AnswerType": "Entity",
                "WikidataQid": "Q156822",
                "WikidataLabel": "Lúcio",
                "WikipediaURL": "https://en.wikipedia.org/wiki/l%c3%bacio"
            }
        ],
        "Data source": "ComQA (NAACL 2019)",
        "Question creation date": "2019-06-03",
        "Data set": "development"
    },
    {
        "Id": 9920,
        "Question": "when did porfirio rubirosa divorce barbara hutton",
        "Temporal signal": [
            "No signal"
        ],
        "Temporal question type": [
            "Temp.Ans"
        ],
        "Answer": [
            {
                "AnswerType": "Value",
                "AnswerArgument": "1954-01-01T00:00:00Z"
            }
        ],
        "Data source": "LC-QuAD 2.0 (ISWC 2019)",
        "Question creation date": "2019-01-23",
        "Data set": "development"
    },
    {
        "Id": 9921,
        "Question": "representative of california 2009",
        "Temporal signal": [
            "No signal"
        ],
        "Temporal question type": [
            "Explicit"
        ],
        "Answer": [
            {
                "AnswerType": "Entity",
                "WikidataQid": "Q460035",
                "WikidataLabel": "Judy Chu",
                "WikipediaURL": "https://en.wikipedia.org/wiki/judy_chu"
            }
        ],
        "Data source": "ComQA (NAACL 2019)",
        "Question creation date": "2019-06-03",
        "Data set": "development"
    },
    {
        "Id": 9922,
        "Question": "what is member of sports team of mircea lucescu that is end time is 1977-1-1",
        "Temporal signal": [
            "FINISH"
        ],
        "Temporal question type": [
            "Explicit"
        ],
        "Answer": [
            {
                "AnswerType": "Entity",
                "WikidataQid": "Q204237",
                "WikidataLabel": "FC Dinamo București",
                "WikipediaURL": "https://en.wikipedia.org/wiki/FC_Dinamo_Bucure%C8%99ti"
            }
        ],
        "Data source": "LC-QuAD 2.0 (ISWC 2019)",
        "Question creation date": "2019-01-23",
        "Data set": "development"
    },
    {
        "Id": 9923,
        "Question": "what team owned by zygi wilf did hank baskett play on in 2010",
        "Temporal signal": [
            "No signal"
        ],
        "Temporal question type": [
            "Explicit"
        ],
        "Answer": [
            {
                "AnswerType": "Entity",
                "WikidataQid": "Q219714",
                "WikidataLabel": "Philadelphia Eagles",
                "WikipediaURL": "https://en.wikipedia.org/wiki/Philadelphia_Eagles"
            },
            {
                "AnswerType": "Entity",
                "WikidataQid": "Q221150",
                "WikidataLabel": "Minnesota Vikings",
                "WikipediaURL": "https://en.wikipedia.org/wiki/Minnesota_Vikings"
            }
        ],
        "Data source": "ComplexWebQuestions (NAACL 2018)",
        "Question creation date": "2018-06-01",
        "Data set": "development"
    },
    {
        "Id": 9924,
        "Question": "who directed the first jurassic park",
        "Temporal signal": [
            "ORDINAL"
        ],
        "Temporal question type": [
            "Ordinal"
        ],
        "Answer": [
            {
                "AnswerType": "Entity",
                "WikidataQid": "Q8877",
                "WikidataLabel": "Steven Spielberg",
                "WikipediaURL": "https://en.wikipedia.org/wiki/Steven_Spielberg"
            }
        ],
        "Data source": "ComplexQuestions (COLING 2016)",
        "Question creation date": "2016-12-13",
        "Data set": "development"
    },
    {
        "Id": 9925,
        "Question": "what magnesium element comes after aluminum",
        "Temporal signal": [
            "AFTER"
        ],
        "Temporal question type": [
            "Implicit"
        ],
        "Answer": [
            {
                "AnswerType": "Entity",
                "WikidataQid": "Q11344",
                "WikidataLabel": "chemical element",
                "WikipediaURL": "https://en.wikipedia.org/wiki/Chemical_element"
            }
        ],
        "Data source": "LC-QuAD 2.0 (ISWC 2019)",
        "Question creation date": "2019-01-23",
        "Data set": "development"
    },
    {
        "Id": 9926,
        "Question": "what is position held of jean chrétien that is replaced by is gerald regan",
        "Temporal signal": [
            "BEFORE"
        ],
        "Temporal question type": [
            "Implicit"
        ],
        "Answer": [
            {
                "AnswerType": "Entity",
                "WikidataQid": "Q3251786",
                "WikidataLabel": "Minister of Energy, Mines and Resources",
                "WikipediaURL": "https://en.wikipedia.org/wiki/Minister_of_Energy,_Mines_and_Resources"
            }
        ],
        "Data source": "LC-QuAD 2.0 (ISWC 2019)",
        "Question creation date": "2019-01-23",
        "Data set": "development"
    },
    {
        "Id": 9927,
        "Question": "what was chester alan arthur before he was a president",
        "Temporal signal": [
            "BEFORE"
        ],
        "Temporal question type": [
            "Implicit"
        ],
        "Answer": [
            {
                "AnswerType": "Entity",
                "WikidataQid": "Q40348",
                "WikidataLabel": "lawyer",
                "WikipediaURL": "https://en.wikipedia.org/wiki/lawyer"
            }
        ],
        "Data source": "ComQA (NAACL 2019)",
        "Question creation date": "2019-06-03",
        "Data set": "development"
    },
    {
        "Id": 9928,
        "Question": "who replaced baibars as the sultan of egypt",
        "Temporal signal": [
            "AFTER"
        ],
        "Temporal question type": [
            "Implicit"
        ],
        "Answer": [
            {
                "AnswerType": "Entity",
                "WikidataQid": "Q349370",
                "WikidataLabel": "Al-Said Barakah",
                "WikipediaURL": "https://en.wikipedia.org/wiki/Al-Said_Barakah"
            }
        ],
        "Data source": "LC-QuAD 2.0 (ISWC 2019)",
        "Question creation date": "2019-01-23",
        "Data set": "development"
    },
    {
        "Id": 9929,
        "Question": "what honor did agatha christie receive in 1971",
        "Temporal signal": [
            "OVERLAP"
        ],
        "Temporal question type": [
            "Explicit"
        ],
        "Answer": [
            {
                "AnswerType": "Entity",
                "WikidataQid": "Q14420",
                "WikidataLabel": "Order of the British Empire",
                "WikipediaURL": "https://en.wikipedia.org/wiki/Order_of_the_British_Empire"
            }
        ],
        "Data source": "WebQuestions (EMNLP 2013)",
        "Question creation date": "2013-10-18",
        "Data set": "development"
    },
    {
        "Id": 9930,
        "Question": "what is the name of the team, which was founded on march 25th 1908, that ronaldinho played for in 2013",
        "Temporal signal": [
            "No signal"
        ],
        "Temporal question type": [
            "Explicit"
        ],
        "Answer": [
            {
                "AnswerType": "Entity",
                "WikidataQid": "Q270995",
                "WikidataLabel": "Clube Atlético Mineiro",
                "WikipediaURL": "https://en.wikipedia.org/wiki/Clube_Atl%C3%A9tico_Mineiro"
            },
            {
                "AnswerType": "Entity",
                "WikidataQid": "Q83459",
                "WikidataLabel": "Brazil national football team",
                "WikipediaURL": "https://en.wikipedia.org/wiki/Brazil_national_football_team"
            }
        ],
        "Data source": "ComplexWebQuestions (NAACL 2018)",
        "Question creation date": "2018-06-01",
        "Data set": "development"
    },
    {
        "Id": 9931,
        "Question": "when did pisa stop having the grand duchy of tuscany",
        "Temporal signal": [
            "No signal"
        ],
        "Temporal question type": [
            "Temp.Ans"
        ],
        "Answer": [
            {
                "AnswerType": "Value",
                "AnswerArgument": "1801-03-20T00:00:00Z"
            },
            {
                "AnswerType": "Value",
                "AnswerArgument": "1859-12-07T00:00:00Z"
            }
        ],
        "Data source": "LC-QuAD 2.0 (ISWC 2019)",
        "Question creation date": "2019-01-23",
        "Data set": "development"
    },
    {
        "Id": 9932,
        "Question": "what was the current population of japan",
        "Temporal signal": [
            "No signal"
        ],
        "Temporal question type": [
            "Explicit"
        ],
        "Answer": [
            {
                "AnswerType": "Value",
                "AnswerArgument": "126925843"
            }
        ],
        "Data source": "ComQA (NAACL 2019)",
        "Question creation date": "2019-06-03",
        "Data set": "development"
    },
    {
        "Id": 9933,
        "Question": "when did hitlers brother die",
        "Temporal signal": [
            "No signal"
        ],
        "Temporal question type": [
            "Temp.Ans"
        ],
        "Answer": [
            {
                "AnswerType": "Value",
                "AnswerArgument": "1887-12-08T00:00:00Z"
            },
            {
                "AnswerType": "Value",
                "AnswerArgument": "1892-06-23T00:00:00Z"
            },
            {
                "AnswerType": "Value",
                "AnswerArgument": "1900-02-28T00:00:00Z"
            },
            {
                "AnswerType": "Value",
                "AnswerArgument": "1956-05-20T00:00:00Z"
            }
        ],
        "Data source": "ComQA (NAACL 2019)",
        "Question creation date": "2019-06-03",
        "Data set": "development"
    },
    {
        "Id": 9934,
        "Question": "what is martin cooper doing now",
        "Temporal signal": [
            "No signal"
        ],
        "Temporal question type": [
            "Explicit"
        ],
        "Answer": [
            {
                "AnswerType": "Entity",
                "WikidataQid": "Q205375",
                "WikidataLabel": "inventor",
                "WikipediaURL": "https://en.wikipedia.org/wiki/Inventor"
            }
        ],
        "Data source": "WebQuestions (EMNLP 2013)",
        "Question creation date": "2013-10-18",
        "Data set": "development"
    },
    {
        "Id": 9935,
        "Question": "salvator mundi owned what in the beginning of 1660",
        "Temporal signal": [
            "START"
        ],
        "Temporal question type": [
            "Explicit"
        ],
        "Answer": [
            {
                "AnswerType": "Entity",
                "WikidataQid": "Q122553",
                "WikidataLabel": "Charles II of England",
                "WikipediaURL": "https://en.wikipedia.org/wiki/Charles_II_of_England"
            }
        ],
        "Data source": "LC-QuAD 2.0 (ISWC 2019)",
        "Question creation date": "2019-01-23",
        "Data set": "development"
    },
    {
        "Id": 9936,
        "Question": "ireland has been an independent country since",
        "Temporal signal": [
            "No signal"
        ],
        "Temporal question type": [
            "Temp.Ans"
        ],
        "Answer": [
            {
                "AnswerType": "Value",
                "AnswerArgument": "1949-04-18T00:00:00Z"
            }
        ],
        "Data source": "ComQA (NAACL 2019)",
        "Question creation date": "2019-06-03",
        "Data set": "development"
    },
    {
        "Id": 9937,
        "Question": "who was the quarterback, for the team playing in the georgia dome, in 2012",
        "Temporal signal": [
            "No signal"
        ],
        "Temporal question type": [
            "Explicit"
        ],
        "Answer": [
            {
                "AnswerType": "Entity",
                "WikidataQid": "Q2083133",
                "WikidataLabel": "Luke McCown",
                "WikipediaURL": "https://en.wikipedia.org/wiki/Luke_McCown"
            },
            {
                "AnswerType": "Entity",
                "WikidataQid": "Q5291122",
                "WikidataLabel": "Dominique Davis",
                "WikipediaURL": "https://en.wikipedia.org/wiki/Dominique_Davis"
            },
            {
                "AnswerType": "Entity",
                "WikidataQid": "Q984327",
                "WikidataLabel": "Matt Ryan",
                "WikipediaURL": "https://en.wikipedia.org/wiki/Matt_Ryan_(American_football)"
            }
        ],
        "Data source": "ComplexWebQuestions (NAACL 2018)",
        "Question creation date": "2018-06-01",
        "Data set": "development"
    },
    {
        "Id": 9938,
        "Question": "for what was kevin kline in nomination for in the year 1991",
        "Temporal signal": [
            "OVERLAP"
        ],
        "Temporal question type": [
            "Explicit"
        ],
        "Answer": [
            {
                "AnswerType": "Entity",
                "WikidataQid": "Q181883",
                "WikidataLabel": "Golden Globe Award for Best Actor – Motion Picture Musical or Comedy",
                "WikipediaURL": "https://en.wikipedia.org/wiki/Golden_Globe_Award_for_Best_Actor_%E2%80%93_Motion_Picture_Musical_or_Comedy"
            },
            {
                "AnswerType": "Entity",
                "WikidataQid": "Q5305701",
                "WikidataLabel": "Drama Desk Award for Outstanding Actor in a Play",
                "WikipediaURL": "https://en.wikipedia.org/wiki/Drama_Desk_Award_for_Outstanding_Actor_in_a_Play"
            },
            {
                "AnswerType": "Entity",
                "WikidataQid": "Q5305710",
                "WikidataLabel": "Drama Desk Award for Outstanding Director of a Play",
                "WikipediaURL": "https://en.wikipedia.org/wiki/Drama_Desk_Award_for_Outstanding_Director_of_a_Play"
            }
        ],
        "Data source": "LC-QuAD 2.0 (ISWC 2019)",
        "Question creation date": "2019-01-23",
        "Data set": "development"
    },
    {
        "Id": 9939,
        "Question": "who won the first gold medal in the first winter olymics",
        "Temporal signal": [
            "ORDINAL"
        ],
        "Temporal question type": [
            "Ordinal"
        ],
        "Answer": [
            {
                "AnswerType": "Entity",
                "WikidataQid": "Q447006",
                "WikidataLabel": "Charles Jewtraw",
                "WikipediaURL": "https://en.wikipedia.org/wiki/charles_jewtraw"
            }
        ],
        "Data source": "ComQA (NAACL 2019)",
        "Question creation date": "2019-06-03",
        "Data set": "development"
    },
    {
        "Id": 9940,
        "Question": "what was the net profit of qantas in 2017",
        "Temporal signal": [
            "OVERLAP"
        ],
        "Temporal question type": [
            "Explicit"
        ],
        "Answer": [
            {
                "AnswerType": "Value",
                "AnswerArgument": "853000000"
            }
        ],
        "Data source": "LC-QuAD 2.0 (ISWC 2019)",
        "Question creation date": "2019-01-23",
        "Data set": "development"
    },
    {
        "Id": 9941,
        "Question": "what is spouse of jane goodall and start time",
        "Temporal signal": [
            "No signal"
        ],
        "Temporal question type": [
            "Temp.Ans"
        ],
        "Answer": [
            {
                "AnswerType": "Entity",
                "WikidataQid": "Q1281022",
                "WikidataLabel": "Hugo van Lawick",
                "WikipediaURL": "https://en.wikipedia.org/wiki/Hugo_van_Lawick"
            },
            {
                "AnswerType": "Value",
                "AnswerArgument": "1964-01-01T00:00:00Z"
            }
        ],
        "Data source": "LC-QuAD 2.0 (ISWC 2019)",
        "Question creation date": "2019-01-23",
        "Data set": "development"
    },
    {
        "Id": 9942,
        "Question": "when was hartmut mehdorn appointed a director at deutsche bahn",
        "Temporal signal": [
            "No signal"
        ],
        "Temporal question type": [
            "Temp.Ans"
        ],
        "Answer": [
            {
                "AnswerType": "Value",
                "AnswerArgument": "1999-12-16T00:00:00Z"
            }
        ],
        "Data source": "LC-QuAD 2.0 (ISWC 2019)",
        "Question creation date": "2019-01-23",
        "Data set": "development"
    },
    {
        "Id": 9943,
        "Question": "what is the start time for antonin scalia has employer as university of chicago law school",
        "Temporal signal": [
            "No signal"
        ],
        "Temporal question type": [
            "Temp.Ans"
        ],
        "Answer": [
            {
                "AnswerType": "Value",
                "AnswerArgument": "1977-01-01T00:00:00Z"
            }
        ],
        "Data source": "LC-QuAD 2.0 (ISWC 2019)",
        "Question creation date": "2019-01-23",
        "Data set": "development"
    },
    {
        "Id": 9944,
        "Question": "which award was paul muni nominated for in 1918",
        "Temporal signal": [
            "OVERLAP"
        ],
        "Temporal question type": [
            "Explicit"
        ],
        "Answer": [
            {
                "AnswerType": "Entity",
                "WikidataQid": "Q103916",
                "WikidataLabel": "Academy Award for Best Actor",
                "WikipediaURL": "https://en.wikipedia.org/wiki/Academy_Award_for_Best_Actor"
            }
        ],
        "Data source": "LC-QuAD 2.0 (ISWC 2019)",
        "Question creation date": "2019-01-23",
        "Data set": "development"
    },
    {
        "Id": 9945,
        "Question": "what is the end time for taipei 101 has significant event as construction",
        "Temporal signal": [
            "No signal"
        ],
        "Temporal question type": [
            "Temp.Ans"
        ],
        "Answer": [
            {
                "AnswerType": "Value",
                "AnswerArgument": "2004-01-01T00:00:00Z"
            }
        ],
        "Data source": "LC-QuAD 2.0 (ISWC 2019)",
        "Question creation date": "2019-01-23",
        "Data set": "development"
    },
    {
        "Id": 9946,
        "Question": "what is the follows for kristen stewart has award received as golden raspberry award for worst actress",
        "Temporal signal": [
            "AFTER"
        ],
        "Temporal question type": [
            "Implicit"
        ],
        "Answer": [
            {
                "AnswerType": "Entity",
                "WikidataQid": "Q132952",
                "WikidataLabel": "Adam Sanny (Sandler)",
                "WikipediaURL": "https://en.wikipedia.org/wiki/Adam_Sandler"
            }
        ],
        "Data source": "LC-QuAD 2.0 (ISWC 2019)",
        "Question creation date": "2019-01-23",
        "Data set": "development"
    },
    {
        "Id": 9947,
        "Question": "when did jane addams receive the noble peace prize",
        "Temporal signal": [
            "No signal"
        ],
        "Temporal question type": [
            "Temp.Ans"
        ],
        "Answer": [
            {
                "AnswerType": "Value",
                "AnswerArgument": "1931-01-01T00:00:00Z"
            }
        ],
        "Data source": "ComQA (NAACL 2019)",
        "Question creation date": "2019-06-03",
        "Data set": "development"
    },
    {
        "Id": 9948,
        "Question": "on 4/7/1995 what violent events started",
        "Temporal signal": [
            "OVERLAP"
        ],
        "Temporal question type": [
            "Explicit"
        ],
        "Answer": [
            {
                "AnswerType": "Entity",
                "WikidataQid": "Q4335326",
                "WikidataLabel": "Samashki massacre",
                "WikipediaURL": "https://en.wikipedia.org/wiki/Samashki_massacre"
            }
        ],
        "Data source": "GraphQuestions (EMNLP 2016)",
        "Question creation date": "2016-11-01",
        "Data set": "development"
    },
    {
        "Id": 9949,
        "Question": "on what date did ossie davis graduate from howard university",
        "Temporal signal": [
            "No signal"
        ],
        "Temporal question type": [
            "Temp.Ans"
        ],
        "Answer": [
            {
                "AnswerType": "Value",
                "AnswerArgument": "1939-01-01T00:00:00Z"
            }
        ],
        "Data source": "LC-QuAD 2.0 (ISWC 2019)",
        "Question creation date": "2019-01-23",
        "Data set": "development"
    },
    {
        "Id": 9950,
        "Question": "what was disney first film",
        "Temporal signal": [
            "ORDINAL"
        ],
        "Temporal question type": [
            "Ordinal"
        ],
        "Answer": [
            {
                "AnswerType": "Entity",
                "WikidataQid": "Q134430",
                "WikidataLabel": "Snow White and the Seven Dwarfs",
                "WikipediaURL": "https://en.wikipedia.org/wiki/Snow_White_and_the_Seven_Dwarfs_(1937_film)"
            }
        ],
        "Data source": "ComQA (NAACL 2019)",
        "Question creation date": "2019-06-03",
        "Data set": "development"
    },
    {
        "Id": 9951,
        "Question": "where did noah live before the flood",
        "Temporal signal": [
            "BEFORE"
        ],
        "Temporal question type": [
            "Implicit"
        ],
        "Answer": [
            {
                "AnswerType": "Entity",
                "WikidataQid": "Q11767",
                "WikidataLabel": "Mesopotamia",
                "WikipediaURL": "https://en.wikipedia.org/wiki/Mesopotamia"
            }
        ],
        "Data source": "WebQuestions (EMNLP 2013)",
        "Question creation date": "2013-10-18",
        "Data set": "development"
    },
    {
        "Id": 9952,
        "Question": "who followed jiang zemin as the chairperson of the communist party of china",
        "Temporal signal": [
            "AFTER"
        ],
        "Temporal question type": [
            "Implicit"
        ],
        "Answer": [
            {
                "AnswerType": "Entity",
                "WikidataQid": "Q15029",
                "WikidataLabel": "Hu Jintao",
                "WikipediaURL": "https://en.wikipedia.org/wiki/Hu_Jintao"
            },
            {
                "AnswerType": "Entity",
                "WikidataQid": "Q99829",
                "WikidataLabel": "Zhao Ziyang",
                "WikipediaURL": "https://en.wikipedia.org/wiki/Zhao_Ziyang"
            }
        ],
        "Data source": "LC-QuAD 2.0 (ISWC 2019)",
        "Question creation date": "2019-01-23",
        "Data set": "development"
    },
    {
        "Id": 9953,
        "Question": "what is member of sports team of inzamam-ul-haq that is start time is 1992-0-0",
        "Temporal signal": [
            "START"
        ],
        "Temporal question type": [
            "Explicit"
        ],
        "Answer": [
            {
                "AnswerType": "Entity",
                "WikidataQid": "Q182538",
                "WikidataLabel": "Pakistan national cricket team",
                "WikipediaURL": "https://en.wikipedia.org/wiki/Pakistan_national_cricket_team"
            }
        ],
        "Data source": "LC-QuAD 2.0 (ISWC 2019)",
        "Question creation date": "2019-01-23",
        "Data set": "development"
    },
    {
        "Id": 9954,
        "Question": "what is the start time for walgreens has chairperson as charles rudolph walgreen, sr.",
        "Temporal signal": [
            "No signal"
        ],
        "Temporal question type": [
            "Temp.Ans"
        ],
        "Answer": [
            {
                "AnswerType": "Value",
                "AnswerArgument": "1901-01-01T00:00:00Z"
            }
        ],
        "Data source": "LC-QuAD 2.0 (ISWC 2019)",
        "Question creation date": "2019-01-23",
        "Data set": "development"
    },
    {
        "Id": 9955,
        "Question": "what position did ramsay macdonald hold in the 37th parliament of the united kingdom and what was his cause",
        "Temporal signal": [
            "ORDINAL"
        ],
        "Temporal question type": [
            "Ordinal"
        ],
        "Answer": [
            {
                "AnswerType": "Entity",
                "WikidataQid": "Q5247364",
                "WikidataLabel": "death in office",
                "WikipediaURL": "https://en.wikipedia.org/wiki/Death_in_office"
            },
            {
                "AnswerType": "Entity",
                "WikidataQid": "Q7864918",
                "WikidataLabel": "UK Parliamentary by-election",
                "WikipediaURL": "https://en.wikipedia.org/wiki/UK_Parliamentary_by-elections"
            }
        ],
        "Data source": "LC-QuAD 2.0 (ISWC 2019)",
        "Question creation date": "2019-01-23",
        "Data set": "development"
    },
    {
        "Id": 9956,
        "Question": "when did lofti aliasker zaadeh receive the benjamin franklin medal as a reward",
        "Temporal signal": [
            "No signal"
        ],
        "Temporal question type": [
            "Temp.Ans"
        ],
        "Answer": [
            {
                "AnswerType": "Value",
                "AnswerArgument": "2009-01-01T00:00:00Z"
            }
        ],
        "Data source": "LC-QuAD 2.0 (ISWC 2019)",
        "Question creation date": "2019-01-23",
        "Data set": "development"
    },
    {
        "Id": 9957,
        "Question": "what is award received of aleksandr vasilevsky that is point in time is 1946-0-0",
        "Temporal signal": [
            "OVERLAP"
        ],
        "Temporal question type": [
            "Explicit"
        ],
        "Answer": [
            {
                "AnswerType": "Entity",
                "WikidataQid": "Q2671505",
                "WikidataLabel": "Order of the People's Liberation",
                "WikipediaURL": "https://en.wikipedia.org/wiki/Order_of_National_Liberation"
            }
        ],
        "Data source": "LC-QuAD 2.0 (ISWC 2019)",
        "Question creation date": "2019-01-23",
        "Data set": "development"
    },
    {
        "Id": 9958,
        "Question": "what is country of citizenship of thomas paine that is end time is 1792-0-0",
        "Temporal signal": [
            "FINISH"
        ],
        "Temporal question type": [
            "Explicit"
        ],
        "Answer": [
            {
                "AnswerType": "Entity",
                "WikidataQid": "Q69323",
                "WikidataLabel": "Kingdom of France (1791-1792)",
                "WikipediaURL": "https://en.wikipedia.org/wiki/Constitutional_Cabinet_of_Louis_XVI"
            }
        ],
        "Data source": "LC-QuAD 2.0 (ISWC 2019)",
        "Question creation date": "2019-01-23",
        "Data set": "development"
    },
    {
        "Id": 9959,
        "Question": "who was the ruler before elizabeth ii",
        "Temporal signal": [
            "BEFORE"
        ],
        "Temporal question type": [
            "Implicit"
        ],
        "Answer": [
            {
                "AnswerType": "Entity",
                "WikidataQid": "Q280856",
                "WikidataLabel": "George VI",
                "WikipediaURL": "https://en.wikipedia.org/wiki/george_vi"
            }
        ],
        "Data source": "ComQA (NAACL 2019)",
        "Question creation date": "2019-06-03",
        "Data set": "development"
    },
    {
        "Id": 9960,
        "Question": "when did ryōtarō shiba receive the award for person of cultural merit",
        "Temporal signal": [
            "No signal"
        ],
        "Temporal question type": [
            "Temp.Ans"
        ],
        "Answer": [
            {
                "AnswerType": "Value",
                "AnswerArgument": "1991-01-01T00:00:00Z"
            }
        ],
        "Data source": "LC-QuAD 2.0 (ISWC 2019)",
        "Question creation date": "2019-01-23",
        "Data set": "development"
    },
    {
        "Id": 9961,
        "Question": "what is the end time for gustav stresemann has position held as chancellor of germany",
        "Temporal signal": [
            "No signal"
        ],
        "Temporal question type": [
            "Temp.Ans"
        ],
        "Answer": [
            {
                "AnswerType": "Value",
                "AnswerArgument": "1923-11-23T00:00:00Z"
            }
        ],
        "Data source": "LC-QuAD 2.0 (ISWC 2019)",
        "Question creation date": "2019-01-23",
        "Data set": "development"
    },
    {
        "Id": 9962,
        "Question": "what english language movies has taylor lautner appeared in since 2011",
        "Temporal signal": [
            "OVERLAP"
        ],
        "Temporal question type": [
            "Explicit"
        ],
        "Answer": [
            {
                "AnswerType": "Entity",
                "WikidataQid": "Q143716",
                "WikidataLabel": "Abduction",
                "WikipediaURL": "https://en.wikipedia.org/wiki/Abduction_(2011_film)"
            },
            {
                "AnswerType": "Entity",
                "WikidataQid": "Q517958",
                "WikidataLabel": "Field of Dreams",
                "WikipediaURL": "https://en.wikipedia.org/wiki/Field_of_Dreams"
            },
            {
                "AnswerType": "Entity",
                "WikidataQid": "Q60506",
                "WikidataLabel": "The Twilight Saga: Breaking Dawn – Part 1",
                "WikipediaURL": "https://en.wikipedia.org/wiki/The_Twilight_Saga:_Breaking_Dawn_%E2%80%93_Part_1"
            }
        ],
        "Data source": "ComplexWebQuestions (NAACL 2018)",
        "Question creation date": "2018-06-01",
        "Data set": "development"
    },
    {
        "Id": 9963,
        "Question": "who was al gore married to in 1970",
        "Temporal signal": [
            "START"
        ],
        "Temporal question type": [
            "Explicit"
        ],
        "Answer": [
            {
                "AnswerType": "Entity",
                "WikidataQid": "Q241609",
                "WikidataLabel": "Tipper Gore",
                "WikipediaURL": "https://en.wikipedia.org/wiki/Tipper_Gore"
            }
        ],
        "Data source": "LC-QuAD 2.0 (ISWC 2019)",
        "Question creation date": "2019-01-23",
        "Data set": "development"
    },
    {
        "Id": 9964,
        "Question": "which politician held their position until 1976-09-09 and led the first communist party of china",
        "Temporal signal": [
            "ORDINAL"
        ],
        "Temporal question type": [
            "Ordinal"
        ],
        "Answer": [
            {
                "AnswerType": "Entity",
                "WikidataQid": "Q369681",
                "WikidataLabel": "Chen Duxiu",
                "WikipediaURL": "https://en.wikipedia.org/wiki/Chen_Duxiu"
            }
        ],
        "Data source": "ComplexWebQuestions (NAACL 2018)",
        "Question creation date": "2018-06-01",
        "Data set": "development"
    },
    {
        "Id": 9965,
        "Question": "what years did the steelers win the super bowl with a score of 20 - 16",
        "Temporal signal": [
            "No signal"
        ],
        "Temporal question type": [
            "Temp.Ans"
        ],
        "Answer": [
            {
                "AnswerType": "Entity",
                "WikidataQid": "Q1188005",
                "WikidataLabel": "Super Bowl IX",
                "WikipediaURL": "https://en.wikipedia.org/wiki/Super_Bowl_IX"
            },
            {
                "AnswerType": "Entity",
                "WikidataQid": "Q585801",
                "WikidataLabel": "Super Bowl XIV",
                "WikipediaURL": "https://en.wikipedia.org/wiki/Super_Bowl_XIV"
            },
            {
                "AnswerType": "Entity",
                "WikidataQid": "Q620277",
                "WikidataLabel": "Super Bowl X",
                "WikipediaURL": "https://en.wikipedia.org/wiki/Super_Bowl_X"
            },
            {
                "AnswerType": "Entity",
                "WikidataQid": "Q632786",
                "WikidataLabel": "Super Bowl XIII",
                "WikipediaURL": "https://en.wikipedia.org/wiki/Super_Bowl_XIII"
            },
            {
                "AnswerType": "Entity",
                "WikidataQid": "Q853768",
                "WikidataLabel": "Super Bowl XLIII",
                "WikipediaURL": "https://en.wikipedia.org/wiki/Super_Bowl_XLIII"
            },
            {
                "AnswerType": "Entity",
                "WikidataQid": "Q904928",
                "WikidataLabel": "Super Bowl XL",
                "WikipediaURL": "https://en.wikipedia.org/wiki/Super_Bowl_XL"
            }
        ],
        "Data source": "ComplexWebQuestions (NAACL 2018)",
        "Question creation date": "2018-06-01",
        "Data set": "development"
    },
    {
        "Id": 9966,
        "Question": "what is spouse of fred hollows that is start time is 1980-1-1",
        "Temporal signal": [
            "START"
        ],
        "Temporal question type": [
            "Explicit"
        ],
        "Answer": [
            {
                "AnswerType": "Entity",
                "WikidataQid": "Q5515394",
                "WikidataLabel": "Gabi Hollows",
                "WikipediaURL": "https://en.wikipedia.org/wiki/Gabi_Hollows"
            }
        ],
        "Data source": "LC-QuAD 2.0 (ISWC 2019)",
        "Question creation date": "2019-01-23",
        "Data set": "development"
    },
    {
        "Id": 9967,
        "Question": "when did pomp son of sacagawea die",
        "Temporal signal": [
            "No signal"
        ],
        "Temporal question type": [
            "Temp.Ans"
        ],
        "Answer": [
            {
                "AnswerType": "Value",
                "AnswerArgument": "1812-01-01T00:00:00Z"
            }
        ],
        "Data source": "ComQA (NAACL 2019)",
        "Question creation date": "2019-06-03",
        "Data set": "development"
    },
    {
        "Id": 9968,
        "Question": "elinor ostrom left her position at indiana university on what date",
        "Temporal signal": [
            "No signal"
        ],
        "Temporal question type": [
            "Temp.Ans"
        ],
        "Answer": [
            {
                "AnswerType": "Value",
                "AnswerArgument": "2012-01-01T00:00:00Z"
            }
        ],
        "Data source": "LC-QuAD 2.0 (ISWC 2019)",
        "Question creation date": "2019-01-23",
        "Data set": "development"
    },
    {
        "Id": 9969,
        "Question": "what is the end time for chandragupta maurya has spouse as durdhara",
        "Temporal signal": [
            "No signal"
        ],
        "Temporal question type": [
            "Temp.Ans"
        ],
        "Answer": [
            {
                "AnswerType": "Value",
                "AnswerArgument": "-0318-01-01T00:00:00Z"
            }
        ],
        "Data source": "LC-QuAD 2.0 (ISWC 2019)",
        "Question creation date": "2019-01-23",
        "Data set": "development"
    },
    {
        "Id": 9970,
        "Question": "on february 8, 1974, what position did harold wilson hold",
        "Temporal signal": [
            "FINISH"
        ],
        "Temporal question type": [
            "Explicit"
        ],
        "Answer": [
            {
                "AnswerType": "Entity",
                "WikidataQid": "Q2741536",
                "WikidataLabel": "Leader of the Opposition",
                "WikipediaURL": "https://en.wikipedia.org/wiki/Leader_of_the_Opposition_(United_Kingdom)"
            }
        ],
        "Data source": "LC-QuAD 2.0 (ISWC 2019)",
        "Question creation date": "2019-01-23",
        "Data set": "development"
    },
    {
        "Id": 9971,
        "Question": "what is the point in time for john searle has award received as national humanities medal",
        "Temporal signal": [
            "No signal"
        ],
        "Temporal question type": [
            "Temp.Ans"
        ],
        "Answer": [
            {
                "AnswerType": "Value",
                "AnswerArgument": "2004-01-01T00:00:00Z"
            }
        ],
        "Data source": "LC-QuAD 2.0 (ISWC 2019)",
        "Question creation date": "2019-01-23",
        "Data set": "development"
    },
    {
        "Id": 9972,
        "Question": "what is the 3rd book called in the twilight series",
        "Temporal signal": [
            "ORDINAL"
        ],
        "Temporal question type": [
            "Ordinal"
        ],
        "Answer": [
            {
                "AnswerType": "Entity",
                "WikidataQid": "Q212473",
                "WikidataLabel": "Eclipse",
                "WikipediaURL": "https://en.wikipedia.org/wiki/eclipse_(meyer_novel)"
            }
        ],
        "Data source": "ComQA (NAACL 2019)",
        "Question creation date": "2019-06-03",
        "Data set": "development"
    },
    {
        "Id": 9973,
        "Question": "who was the second american to step on the moon",
        "Temporal signal": [
            "ORDINAL"
        ],
        "Temporal question type": [
            "Ordinal"
        ],
        "Answer": [
            {
                "AnswerType": "Entity",
                "WikidataQid": "Q2252",
                "WikidataLabel": "Buzz Aldrin",
                "WikipediaURL": "https://en.wikipedia.org/wiki/buzz_aldrin"
            }
        ],
        "Data source": "ComQA (NAACL 2019)",
        "Question creation date": "2019-06-03",
        "Data set": "development"
    },
    {
        "Id": 9974,
        "Question": "which award did augustin-jean fresnel receive in the year 1824",
        "Temporal signal": [
            "OVERLAP"
        ],
        "Temporal question type": [
            "Explicit"
        ],
        "Answer": [
            {
                "AnswerType": "Entity",
                "WikidataQid": "Q285167",
                "WikidataLabel": "Rumford Medal",
                "WikipediaURL": "https://en.wikipedia.org/wiki/Rumford_Medal"
            }
        ],
        "Data source": "LC-QuAD 2.0 (ISWC 2019)",
        "Question creation date": "2019-01-23",
        "Data set": "development"
    },
    {
        "Id": 9975,
        "Question": "who ran against lincoln in the presidential election of 1864",
        "Temporal signal": [
            "OVERLAP"
        ],
        "Temporal question type": [
            "Explicit"
        ],
        "Answer": [
            {
                "AnswerType": "Entity",
                "WikidataQid": "Q273212",
                "WikidataLabel": "John C. Breckinridge",
                "WikipediaURL": "https://en.wikipedia.org/wiki/john_c._breckinridge"
            },
            {
                "AnswerType": "Entity",
                "WikidataQid": "Q433174",
                "WikidataLabel": "Stephen A. Douglas",
                "WikipediaURL": "https://en.wikipedia.org/wiki/stephen_a._douglas"
            }
        ],
        "Data source": "ComQA (NAACL 2019)",
        "Question creation date": "2019-06-03",
        "Data set": "development"
    },
    {
        "Id": 9976,
        "Question": "what is position held of daniel webster that is replaces is john middleton clayton",
        "Temporal signal": [
            "AFTER"
        ],
        "Temporal question type": [
            "Implicit"
        ],
        "Answer": [
            {
                "AnswerType": "Entity",
                "WikidataQid": "Q14213",
                "WikidataLabel": "United States Secretary of State",
                "WikipediaURL": "https://en.wikipedia.org/wiki/United_States_Secretary_of_State"
            }
        ],
        "Data source": "LC-QuAD 2.0 (ISWC 2019)",
        "Question creation date": "2019-01-23",
        "Data set": "development"
    },
    {
        "Id": 9977,
        "Question": "on 1-1-1678 william petty, 2nd earl of shelburne founded what party membership",
        "Temporal signal": [
            "OVERLAP",
            "ORDINAL"
        ],
        "Temporal question type": [
            "Explicit",
            "Ordinal"
        ],
        "Answer": [
            {
                "AnswerType": "Entity",
                "WikidataQid": "Q108700",
                "WikidataLabel": "Whigs",
                "WikipediaURL": "https://en.wikipedia.org/wiki/Whigs_(British_political_party)"
            }
        ],
        "Data source": "LC-QuAD 2.0 (ISWC 2019)",
        "Question creation date": "2019-01-23",
        "Data set": "development"
    },
    {
        "Id": 9978,
        "Question": "when japan went into the united nations",
        "Temporal signal": [
            "No signal"
        ],
        "Temporal question type": [
            "Temp.Ans"
        ],
        "Answer": [
            {
                "AnswerType": "Value",
                "AnswerArgument": "1956-12-18T00:00:00Z"
            }
        ],
        "Data source": "ComQA (NAACL 2019)",
        "Question creation date": "2019-06-03",
        "Data set": "development"
    },
    {
        "Id": 9979,
        "Question": "what year did fidel castro come into power of cuba",
        "Temporal signal": [
            "No signal"
        ],
        "Temporal question type": [
            "Temp.Ans"
        ],
        "Answer": [
            {
                "AnswerType": "Value",
                "AnswerArgument": "1959-01-01T00:00:00Z"
            }
        ],
        "Data source": "ComQA (NAACL 2019)",
        "Question creation date": "2019-06-03",
        "Data set": "development"
    },
    {
        "Id": 9980,
        "Question": "when did messier 83's inventor die",
        "Temporal signal": [
            "No signal"
        ],
        "Temporal question type": [
            "Temp.Ans"
        ],
        "Answer": [
            {
                "AnswerType": "Value",
                "AnswerArgument": "1762-03-21T00:00:00Z"
            }
        ],
        "Data source": "LC-QuAD 2.0 (ISWC 2019)",
        "Question creation date": "2019-01-23",
        "Data set": "development"
    },
    {
        "Id": 9981,
        "Question": "which award was ernest rutherford short-listed for on january 1, 1933",
        "Temporal signal": [
            "OVERLAP"
        ],
        "Temporal question type": [
            "Explicit"
        ],
        "Answer": [
            {
                "AnswerType": "Entity",
                "WikidataQid": "Q38104",
                "WikidataLabel": "Nobel Prize in Physics",
                "WikipediaURL": "https://en.wikipedia.org/wiki/Nobel_Prize_in_Physics"
            }
        ],
        "Data source": "LC-QuAD 2.0 (ISWC 2019)",
        "Question creation date": "2019-01-23",
        "Data set": "development"
    },
    {
        "Id": 9982,
        "Question": "when did belgrade become the territory of the military commander in serbia",
        "Temporal signal": [
            "No signal"
        ],
        "Temporal question type": [
            "Temp.Ans"
        ],
        "Answer": [
            {
                "AnswerType": "Value",
                "AnswerArgument": "1941-04-22T00:00:00Z"
            }
        ],
        "Data source": "LC-QuAD 2.0 (ISWC 2019)",
        "Question creation date": "2019-01-23",
        "Data set": "development"
    },
    {
        "Id": 9983,
        "Question": "in what year did the 2001 afc championship game winners win the super bowl",
        "Temporal signal": [
            "No signal"
        ],
        "Temporal question type": [
            "Temp.Ans"
        ],
        "Answer": [
            {
                "AnswerType": "Entity",
                "WikidataQid": "Q126291",
                "WikidataLabel": "Super Bowl XLVII",
                "WikipediaURL": "https://en.wikipedia.org/wiki/Super_Bowl_XLVII"
            },
            {
                "AnswerType": "Entity",
                "WikidataQid": "Q625210",
                "WikidataLabel": "Super Bowl XXXV",
                "WikipediaURL": "https://en.wikipedia.org/wiki/Super_Bowl_XXXV"
            }
        ],
        "Data source": "ComplexWebQuestions (NAACL 2018)",
        "Question creation date": "2018-06-01",
        "Data set": "development"
    },
    {
        "Id": 9984,
        "Question": "what is the last year in which the baltimore ravens won the superbowl",
        "Temporal signal": [
            "No signal"
        ],
        "Temporal question type": [
            "Temp.Ans"
        ],
        "Answer": [
            {
                "AnswerType": "Entity",
                "WikidataQid": "Q126291",
                "WikidataLabel": "Super Bowl XLVII",
                "WikipediaURL": "https://en.wikipedia.org/wiki/Super_Bowl_XLVII"
            },
            {
                "AnswerType": "Entity",
                "WikidataQid": "Q625210",
                "WikidataLabel": "Super Bowl XXXV",
                "WikipediaURL": "https://en.wikipedia.org/wiki/Super_Bowl_XXXV"
            }
        ],
        "Data source": "ComplexWebQuestions (NAACL 2018)",
        "Question creation date": "2018-06-01",
        "Data set": "development"
    },
    {
        "Id": 9985,
        "Question": "when did marilyn monroe & james dougherty separate",
        "Temporal signal": [
            "No signal"
        ],
        "Temporal question type": [
            "Temp.Ans"
        ],
        "Answer": [
            {
                "AnswerType": "Entity",
                "WikidataQid": "Q65",
                "WikidataLabel": "Los Angeles",
                "WikipediaURL": "https://en.wikipedia.org/wiki/Los_Angeles"
            },
            {
                "AnswerType": "Value",
                "AnswerArgument": "1946-09-13T00:00:00Z"
            }
        ],
        "Data source": "LC-QuAD 2.0 (ISWC 2019)",
        "Question creation date": "2019-01-23",
        "Data set": "development"
    },
    {
        "Id": 9986,
        "Question": "what city does ryan lochte live in that has the gnis feature id greater than 282874",
        "Temporal signal": [
            "No signal"
        ],
        "Temporal question type": [
            "Explicit"
        ],
        "Answer": [
            {
                "AnswerType": "Entity",
                "WikidataQid": "Q487999",
                "WikidataLabel": "Gainesville",
                "WikipediaURL": "https://en.wikipedia.org/wiki/Gainesville,_Florida"
            }
        ],
        "Data source": "ComplexWebQuestions (NAACL 2018)",
        "Question creation date": "2018-06-01",
        "Data set": "development"
    },
    {
        "Id": 9987,
        "Question": "what year of the afc championship game was super bowl xi",
        "Temporal signal": [
            "ORDINAL"
        ],
        "Temporal question type": [
            "Ordinal",
            "Temp.Ans"
        ],
        "Answer": [
            {
                "AnswerType": "Entity",
                "WikidataQid": "Q1848392",
                "WikidataLabel": "Super Bowl XVIII",
                "WikipediaURL": "https://en.wikipedia.org/wiki/Super_Bowl_XVIII"
            }
        ],
        "Data source": "ComplexWebQuestions (NAACL 2018)",
        "Question creation date": "2018-06-01",
        "Data set": "development"
    },
    {
        "Id": 9988,
        "Question": "what is award received of médecins sans frontières that is point in time is 2006-0-0",
        "Temporal signal": [
            "OVERLAP"
        ],
        "Temporal question type": [
            "Explicit"
        ],
        "Answer": [
            {
                "AnswerType": "Entity",
                "WikidataQid": "Q13582570",
                "WikidataLabel": "LennonOno Grant for Peace",
                "WikipediaURL": "https://en.wikipedia.org/wiki/LennonOno_Grant_for_Peace"
            }
        ],
        "Data source": "LC-QuAD 2.0 (ISWC 2019)",
        "Question creation date": "2019-01-23",
        "Data set": "development"
    },
    {
        "Id": 9989,
        "Question": "which type of government does spain currently have now, and is where antã£o martins homem was born",
        "Temporal signal": [
            "No signal"
        ],
        "Temporal question type": [
            "Explicit"
        ],
        "Answer": [
            {
                "AnswerType": "Entity",
                "WikidataQid": "Q3330103",
                "WikidataLabel": "parliamentary monarchy",
                "WikipediaURL": ""
            }
        ],
        "Data source": "ComplexWebQuestions (NAACL 2018)",
        "Question creation date": "2018-06-01",
        "Data set": "development"
    },
    {
        "Id": 9990,
        "Question": "which of the 2012 ravens quarterbacks have more than 11 passing attempts",
        "Temporal signal": [
            "No signal"
        ],
        "Temporal question type": [
            "Explicit"
        ],
        "Answer": [
            {
                "AnswerType": "Entity",
                "WikidataQid": "Q2591444",
                "WikidataLabel": "Tyrod Taylor",
                "WikipediaURL": "https://en.wikipedia.org/wiki/Tyrod_Taylor"
            },
            {
                "AnswerType": "Entity",
                "WikidataQid": "Q4351353",
                "WikidataLabel": "Curtis Painter",
                "WikipediaURL": "https://en.wikipedia.org/wiki/Curtis_Painter"
            },
            {
                "AnswerType": "Entity",
                "WikidataQid": "Q795406",
                "WikidataLabel": "Joe Flacco",
                "WikipediaURL": "https://en.wikipedia.org/wiki/Joe_Flacco"
            }
        ],
        "Data source": "ComplexWebQuestions (NAACL 2018)",
        "Question creation date": "2018-06-01",
        "Data set": "development"
    },
    {
        "Id": 9991,
        "Question": "when did michelangelo finish his work in rome",
        "Temporal signal": [
            "No signal"
        ],
        "Temporal question type": [
            "Temp.Ans"
        ],
        "Answer": [
            {
                "AnswerType": "Value",
                "AnswerArgument": "1501-01-01T00:00:00Z"
            },
            {
                "AnswerType": "Value",
                "AnswerArgument": "1506-01-01T00:00:00Z"
            },
            {
                "AnswerType": "Value",
                "AnswerArgument": "1516-01-01T00:00:00Z"
            },
            {
                "AnswerType": "Value",
                "AnswerArgument": "1533-01-01T00:00:00Z"
            },
            {
                "AnswerType": "Value",
                "AnswerArgument": "1564-01-01T00:00:00Z"
            }
        ],
        "Data source": "LC-QuAD 2.0 (ISWC 2019)",
        "Question creation date": "2019-01-23",
        "Data set": "development"
    },
    {
        "Id": 9992,
        "Question": "tell me the end time for federal republic of central america has capital as sonsonate",
        "Temporal signal": [
            "No signal"
        ],
        "Temporal question type": [
            "Temp.Ans"
        ],
        "Answer": [
            {
                "AnswerType": "Value",
                "AnswerArgument": "1834-06-01T00:00:00Z"
            }
        ],
        "Data source": "LC-QuAD 2.0 (ISWC 2019)",
        "Question creation date": "2019-01-23",
        "Data set": "development"
    },
    {
        "Id": 9993,
        "Question": "what year did marie antoinette get married",
        "Temporal signal": [
            "No signal"
        ],
        "Temporal question type": [
            "Temp.Ans"
        ],
        "Answer": [
            {
                "AnswerType": "Value",
                "AnswerArgument": "1770-05-16T00:00:00Z"
            }
        ],
        "Data source": "ComQA (NAACL 2019)",
        "Question creation date": "2019-06-03",
        "Data set": "development"
    },
    {
        "Id": 9994,
        "Question": "what nfl domed stadiums came first",
        "Temporal signal": [
            "ORDINAL"
        ],
        "Temporal question type": [
            "Ordinal"
        ],
        "Answer": [
            {
                "AnswerType": "Entity",
                "WikidataQid": "Q756452",
                "WikidataLabel": "Mercedes-Benz Superdome",
                "WikipediaURL": "https://en.wikipedia.org/wiki/mercedes-benz_superdome"
            }
        ],
        "Data source": "ComQA (NAACL 2019)",
        "Question creation date": "2019-06-03",
        "Data set": "development"
    },
    {
        "Id": 9995,
        "Question": "what is population of portland that is point in time is 2010-0-0",
        "Temporal signal": [
            "OVERLAP"
        ],
        "Temporal question type": [
            "Explicit"
        ],
        "Answer": [
            {
                "AnswerType": "Value",
                "AnswerArgument": "583776"
            }
        ],
        "Data source": "LC-QuAD 2.0 (ISWC 2019)",
        "Question creation date": "2019-01-23",
        "Data set": "development"
    },
    {
        "Id": 9996,
        "Question": "tell me the name of badminton world federation that of start time is 1934-7-5",
        "Temporal signal": [
            "START"
        ],
        "Temporal question type": [
            "Explicit"
        ],
        "Answer": [
            {
                "AnswerType": "Value",
                "AnswerArgument": "International Badminton Federation"
            }
        ],
        "Data source": "LC-QuAD 2.0 (ISWC 2019)",
        "Question creation date": "2019-01-23",
        "Data set": "development"
    },
    {
        "Id": 9997,
        "Question": "what is the actual play time of an american football game",
        "Temporal signal": [
            "ORDINAL"
        ],
        "Temporal question type": [
            "Ordinal"
        ],
        "Answer": [
            {
                "AnswerType": "Value",
                "AnswerArgument": "48"
            },
            {
                "AnswerType": "Value",
                "AnswerArgument": "60"
            }
        ],
        "Data source": "LC-QuAD 2.0 (ISWC 2019)",
        "Question creation date": "2019-01-23",
        "Data set": "development"
    },
    {
        "Id": 9998,
        "Question": "what sports team founded in 1931 was hank baskett on in 2010",
        "Temporal signal": [
            "No signal"
        ],
        "Temporal question type": [
            "Explicit"
        ],
        "Answer": [
            {
                "AnswerType": "Entity",
                "WikidataQid": "Q219714",
                "WikidataLabel": "Philadelphia Eagles",
                "WikipediaURL": "https://en.wikipedia.org/wiki/Philadelphia_Eagles"
            },
            {
                "AnswerType": "Entity",
                "WikidataQid": "Q221150",
                "WikidataLabel": "Minnesota Vikings",
                "WikipediaURL": "https://en.wikipedia.org/wiki/Minnesota_Vikings"
            }
        ],
        "Data source": "ComplexWebQuestions (NAACL 2018)",
        "Question creation date": "2018-06-01",
        "Data set": "development"
    },
    {
        "Id": 9999,
        "Question": "carl orff was presented with which award in 1981",
        "Temporal signal": [
            "OVERLAP"
        ],
        "Temporal question type": [
            "Explicit"
        ],
        "Answer": [
            {
                "AnswerType": "Entity",
                "WikidataQid": "Q565030",
                "WikidataLabel": "Bavarian Maximilian Order for Science and Art",
                "WikipediaURL": "https://en.wikipedia.org/wiki/Bavarian_Maximilian_Order_for_Science_and_Art"
            }
        ],
        "Data source": "LC-QuAD 2.0 (ISWC 2019)",
        "Question creation date": "2019-01-23",
        "Data set": "development"
    },
    {
        "Id": 10000,
        "Question": "give the date joseph lyons became a member of the australian house of representative.",
        "Temporal signal": [
            "No signal"
        ],
        "Temporal question type": [
            "Temp.Ans"
        ],
        "Answer": [
            {
                "AnswerType": "Value",
                "AnswerArgument": "1929-10-12T00:00:00Z"
            }
        ],
        "Data source": "LC-QuAD 2.0 (ISWC 2019)",
        "Question creation date": "2019-01-23",
        "Data set": "development"
    },
    {
        "Id": 10001,
        "Question": "what year did mark rothko become a us citizen",
        "Temporal signal": [
            "No signal"
        ],
        "Temporal question type": [
            "Temp.Ans"
        ],
        "Answer": [
            {
                "AnswerType": "Value",
                "AnswerArgument": "1938-01-01T00:00:00Z"
            }
        ],
        "Data source": "LC-QuAD 2.0 (ISWC 2019)",
        "Question creation date": "2019-01-23",
        "Data set": "development"
    },
    {
        "Id": 10002,
        "Question": "which is the antonym of the landscape of the after the bath",
        "Temporal signal": [
            "AFTER"
        ],
        "Temporal question type": [
            "Implicit"
        ],
        "Answer": [
            {
                "AnswerType": "Entity",
                "WikidataQid": "Q1153471",
                "WikidataLabel": "night sky",
                "WikipediaURL": "https://en.wikipedia.org/wiki/Night_sky"
            },
            {
                "AnswerType": "Entity",
                "WikidataQid": "Q1544759",
                "WikidataLabel": "glabrousness",
                "WikipediaURL": "https://en.wikipedia.org/wiki/Glabrousness"
            },
            {
                "AnswerType": "Entity",
                "WikidataQid": "Q2",
                "WikidataLabel": "Earth",
                "WikipediaURL": "https://en.wikipedia.org/wiki/Earth"
            },
            {
                "AnswerType": "Entity",
                "WikidataQid": "Q8441",
                "WikidataLabel": "man",
                "WikipediaURL": "https://en.wikipedia.org/wiki/Man"
            }
        ],
        "Data source": "LC-QuAD 2.0 (ISWC 2019)",
        "Question creation date": "2019-01-23",
        "Data set": "development"
    },
    {
        "Id": 10003,
        "Question": "what was the population of kiel on december 31st, 2015",
        "Temporal signal": [
            "OVERLAP"
        ],
        "Temporal question type": [
            "Explicit"
        ],
        "Answer": [
            {
                "AnswerType": "Value",
                "AnswerArgument": "246269"
            }
        ],
        "Data source": "LC-QuAD 2.0 (ISWC 2019)",
        "Question creation date": "2019-01-23",
        "Data set": "development"
    },
    {
        "Id": 10004,
        "Question": "what years was franklin d roosevelt a president",
        "Temporal signal": [
            "No signal"
        ],
        "Temporal question type": [
            "Temp.Ans"
        ],
        "Answer": [
            {
                "AnswerType": "Value",
                "AnswerArgument": "1933-03-04T00:00:00Z"
            },
            {
                "AnswerType": "Value",
                "AnswerArgument": "1945-04-12T00:00:00Z"
            }
        ],
        "Data source": "ComQA (NAACL 2019)",
        "Question creation date": "2019-06-03",
        "Data set": "development"
    },
    {
        "Id": 10005,
        "Question": "at what age did john steinbeck jr die",
        "Temporal signal": [
            "No signal"
        ],
        "Temporal question type": [
            "Temp.Ans"
        ],
        "Answer": [
            {
                "AnswerType": "Value",
                "AnswerArgument": "1902-02-27T00:00:00Z"
            },
            {
                "AnswerType": "Value",
                "AnswerArgument": "1968-12-20T00:00:00Z"
            },
            {
                "AnswerType": "Value",
                "AnswerArgument": "66"
            }
        ],
        "Data source": "ComQA (NAACL 2019)",
        "Question creation date": "2019-06-03",
        "Data set": "development"
    },
    {
        "Id": 10006,
        "Question": "on what date was buffy sainte-marie awarded an honorary doctorate",
        "Temporal signal": [
            "No signal"
        ],
        "Temporal question type": [
            "Temp.Ans"
        ],
        "Answer": [
            {
                "AnswerType": "Value",
                "AnswerArgument": "1983-01-01T00:00:00Z"
            },
            {
                "AnswerType": "Value",
                "AnswerArgument": "1996-01-01T00:00:00Z"
            },
            {
                "AnswerType": "Value",
                "AnswerArgument": "2000-01-01T00:00:00Z"
            },
            {
                "AnswerType": "Value",
                "AnswerArgument": "2003-01-01T00:00:00Z"
            },
            {
                "AnswerType": "Value",
                "AnswerArgument": "2007-01-01T00:00:00Z"
            },
            {
                "AnswerType": "Value",
                "AnswerArgument": "2008-01-01T00:00:00Z"
            },
            {
                "AnswerType": "Value",
                "AnswerArgument": "2009-01-01T00:00:00Z"
            },
            {
                "AnswerType": "Value",
                "AnswerArgument": "2010-01-01T00:00:00Z"
            },
            {
                "AnswerType": "Value",
                "AnswerArgument": "2012-01-01T00:00:00Z"
            }
        ],
        "Data source": "LC-QuAD 2.0 (ISWC 2019)",
        "Question creation date": "2019-01-23",
        "Data set": "development"
    },
    {
        "Id": 10007,
        "Question": "what is the start time for jinju has twinned administrative body as omsk",
        "Temporal signal": [
            "No signal"
        ],
        "Temporal question type": [
            "Temp.Ans"
        ],
        "Answer": [
            {
                "AnswerType": "Value",
                "AnswerArgument": "2007-08-04T00:00:00Z"
            }
        ],
        "Data source": "LC-QuAD 2.0 (ISWC 2019)",
        "Question creation date": "2019-01-23",
        "Data set": "development"
    },
    {
        "Id": 10008,
        "Question": "what club did cristiano ronaldo play for in 2010 that played in the stadium estã¡dio nacional",
        "Temporal signal": [
            "OVERLAP"
        ],
        "Temporal question type": [
            "Explicit"
        ],
        "Answer": [
            {
                "AnswerType": "Entity",
                "WikidataQid": "Q8682",
                "WikidataLabel": "Real Madrid CF",
                "WikipediaURL": "https://en.wikipedia.org/wiki/Real_Madrid_CF"
            }
        ],
        "Data source": "ComplexWebQuestions (NAACL 2018)",
        "Question creation date": "2018-06-01",
        "Data set": "development"
    },
    {
        "Id": 10009,
        "Question": "who is the current leader of the location that once had moncef marzouki as a ruler",
        "Temporal signal": [
            "No signal"
        ],
        "Temporal question type": [
            "Explicit"
        ],
        "Answer": [
            {
                "AnswerType": "Entity",
                "WikidataQid": "Q88485687",
                "WikidataLabel": "Hichem Mechichi",
                "WikipediaURL": "https://en.wikipedia.org/wiki/Hichem_Mechichi"
            }
        ],
        "Data source": "ComplexWebQuestions (NAACL 2018)",
        "Question creation date": "2018-06-01",
        "Data set": "development"
    },
    {
        "Id": 10010,
        "Question": "where are the seneca indians now",
        "Temporal signal": [
            "No signal"
        ],
        "Temporal question type": [
            "Explicit"
        ],
        "Answer": [
            {
                "AnswerType": "Entity",
                "WikidataQid": "Q1384",
                "WikidataLabel": "New York",
                "WikipediaURL": "https://en.wikipedia.org/wiki/New_York_(state)"
            },
            {
                "AnswerType": "Entity",
                "WikidataQid": "Q1904",
                "WikidataLabel": "Ontario",
                "WikipediaURL": "https://en.wikipedia.org/wiki/Ontario"
            }
        ],
        "Data source": "WebQuestions (EMNLP 2013)",
        "Question creation date": "2013-10-18",
        "Data set": "development"
    },
    {
        "Id": 10011,
        "Question": "what is duration of american football that is excluding is stoppage time",
        "Temporal signal": [
            "ORDINAL"
        ],
        "Temporal question type": [
            "Ordinal"
        ],
        "Answer": [
            {
                "AnswerType": "Value",
                "AnswerArgument": "48"
            },
            {
                "AnswerType": "Value",
                "AnswerArgument": "60"
            }
        ],
        "Data source": "LC-QuAD 2.0 (ISWC 2019)",
        "Question creation date": "2019-01-23",
        "Data set": "development"
    },
    {
        "Id": 10012,
        "Question": "who was the leader of the region with second level division salcedo in 2011",
        "Temporal signal": [
            "No signal"
        ],
        "Temporal question type": [
            "Explicit"
        ],
        "Answer": [
            {
                "AnswerType": "Entity",
                "WikidataQid": "Q151944",
                "WikidataLabel": "Leonel Fernández",
                "WikipediaURL": "https://en.wikipedia.org/wiki/Leonel_Fern%C3%A1ndez"
            }
        ],
        "Data source": "ComplexWebQuestions (NAACL 2018)",
        "Question creation date": "2018-06-01",
        "Data set": "development"
    },
    {
        "Id": 10013,
        "Question": "which world series is the most recent one won by the baseball club that earned the 1970 world series championship",
        "Temporal signal": [
            "ORDINAL"
        ],
        "Temporal question type": [
            "Ordinal",
            "Temp.Ans"
        ],
        "Answer": [
            {
                "AnswerType": "Entity",
                "WikidataQid": "Q1581759",
                "WikidataLabel": "1983 World Series",
                "WikipediaURL": "https://en.wikipedia.org/wiki/1983_World_Series"
            }
        ],
        "Data source": "ComplexWebQuestions (NAACL 2018)",
        "Question creation date": "2018-06-01",
        "Data set": "development"
    },
    {
        "Id": 10014,
        "Question": "which sports team founded prior to 1914 ronaldo play for in 2003",
        "Temporal signal": [
            "OVERLAP"
        ],
        "Temporal question type": [
            "Explicit"
        ],
        "Answer": [
            {
                "AnswerType": "Entity",
                "WikidataQid": "Q83459",
                "WikidataLabel": "Brazil national football team",
                "WikipediaURL": "https://en.wikipedia.org/wiki/Brazil_national_football_team"
            }
        ],
        "Data source": "ComplexWebQuestions (NAACL 2018)",
        "Question creation date": "2018-06-01",
        "Data set": "development"
    },
    {
        "Id": 10015,
        "Question": "when did dag hammarskjold quit the un",
        "Temporal signal": [
            "No signal"
        ],
        "Temporal question type": [
            "Temp.Ans"
        ],
        "Answer": [
            {
                "AnswerType": "Value",
                "AnswerArgument": "1961-09-18T00:00:00Z"
            }
        ],
        "Data source": "LC-QuAD 2.0 (ISWC 2019)",
        "Question creation date": "2019-01-23",
        "Data set": "development"
    },
    {
        "Id": 10016,
        "Question": "what is position held of hubert humphrey that is end time is 1964-0-0",
        "Temporal signal": [
            "FINISH"
        ],
        "Temporal question type": [
            "Explicit"
        ],
        "Answer": [
            {
                "AnswerType": "Entity",
                "WikidataQid": "Q4416090",
                "WikidataLabel": "United States senator",
                "WikipediaURL": "https://en.wikipedia.org/wiki/United_States_senator"
            }
        ],
        "Data source": "LC-QuAD 2.0 (ISWC 2019)",
        "Question creation date": "2019-01-23",
        "Data set": "development"
    },
    {
        "Id": 10017,
        "Question": "what year was francois truffaut's screenplay nominated by the national society of film critics award for best screenplay",
        "Temporal signal": [
            "No signal"
        ],
        "Temporal question type": [
            "Temp.Ans"
        ],
        "Answer": [
            {
                "AnswerType": "Value",
                "AnswerArgument": "1970-01-01T00:00:00Z"
            }
        ],
        "Data source": "LC-QuAD 2.0 (ISWC 2019)",
        "Question creation date": "2019-01-23",
        "Data set": "development"
    },
    {
        "Id": 10018,
        "Question": "what is presenter of wheel of fortune that is end time is 1982-10-0",
        "Temporal signal": [
            "FINISH"
        ],
        "Temporal question type": [
            "Explicit"
        ],
        "Answer": [
            {
                "AnswerType": "Entity",
                "WikidataQid": "Q7648412",
                "WikidataLabel": "Susan Stafford",
                "WikipediaURL": "https://en.wikipedia.org/wiki/Susan_Stafford"
            }
        ],
        "Data source": "LC-QuAD 2.0 (ISWC 2019)",
        "Question creation date": "2019-01-23",
        "Data set": "development"
    },
    {
        "Id": 10019,
        "Question": "who is the president of the organiztion the european parliament 2012",
        "Temporal signal": [
            "No signal"
        ],
        "Temporal question type": [
            "Explicit"
        ],
        "Answer": [
            {
                "AnswerType": "Entity",
                "WikidataQid": "Q17905",
                "WikidataLabel": "Martin Schulz",
                "WikipediaURL": "https://en.wikipedia.org/wiki/Martin_Schulz"
            }
        ],
        "Data source": "ComplexWebQuestions (NAACL 2018)",
        "Question creation date": "2018-06-01",
        "Data set": "development"
    },
    {
        "Id": 10020,
        "Question": "in what cities did the actor who portrayed rusty wells reside prior to his death",
        "Temporal signal": [
            "BEFORE"
        ],
        "Temporal question type": [
            "Implicit"
        ],
        "Answer": [
            {
                "AnswerType": "Entity",
                "WikidataQid": "Q16563",
                "WikidataLabel": "Memphis",
                "WikipediaURL": "https://en.wikipedia.org/wiki/Memphis,_Tennessee"
            }
        ],
        "Data source": "ComplexWebQuestions (NAACL 2018)",
        "Question creation date": "2018-06-01",
        "Data set": "development"
    },
    {
        "Id": 10021,
        "Question": "when did nicki minajs mom die",
        "Temporal signal": [
            "No signal"
        ],
        "Temporal question type": [
            "Temp.Ans"
        ],
        "Answer": [],
        "Data source": "ComQA (NAACL 2019)",
        "Question creation date": "2019-06-03",
        "Data set": "development"
    },
    {
        "Id": 10022,
        "Question": "who is jocasta's 1st husband in 'oedipus tyrannus'",
        "Temporal signal": [
            "ORDINAL"
        ],
        "Temporal question type": [
            "Ordinal"
        ],
        "Answer": [
            {
                "AnswerType": "Entity",
                "WikidataQid": "Q463898",
                "WikidataLabel": "Laius",
                "WikipediaURL": "https://en.wikipedia.org/wiki/laius"
            }
        ],
        "Data source": "ComQA (NAACL 2019)",
        "Question creation date": "2019-06-03",
        "Data set": "development"
    },
    {
        "Id": 10023,
        "Question": "when was the induction of queen into the rock and roll hall of fame",
        "Temporal signal": [
            "No signal"
        ],
        "Temporal question type": [
            "Temp.Ans"
        ],
        "Answer": [
            {
                "AnswerType": "Value",
                "AnswerArgument": "2001-01-01T00:00:00Z"
            }
        ],
        "Data source": "LC-QuAD 2.0 (ISWC 2019)",
        "Question creation date": "2019-01-23",
        "Data set": "development"
    },
    {
        "Id": 10024,
        "Question": "what was the petroleum consumption rate in 2007",
        "Temporal signal": [
            "OVERLAP"
        ],
        "Temporal question type": [
            "Explicit"
        ],
        "Answer": [
            {
                "AnswerType": "Value",
                "AnswerArgument": "85600000"
            }
        ],
        "Data source": "LC-QuAD 2.0 (ISWC 2019)",
        "Question creation date": "2019-01-23",
        "Data set": "development"
    },
    {
        "Id": 10025,
        "Question": "who was the us president after andrew johnson",
        "Temporal signal": [
            "AFTER"
        ],
        "Temporal question type": [
            "Implicit"
        ],
        "Answer": [
            {
                "AnswerType": "Entity",
                "WikidataQid": "Q34836",
                "WikidataLabel": "Ulysses S. Grant",
                "WikipediaURL": "https://en.wikipedia.org/wiki/ulysses_s._grant"
            }
        ],
        "Data source": "ComQA (NAACL 2019)",
        "Question creation date": "2019-06-03",
        "Data set": "development"
    },
    {
        "Id": 10026,
        "Question": "find terrorist organizations involved in september 11 attacks",
        "Temporal signal": [
            "OVERLAP"
        ],
        "Temporal question type": [
            "Explicit"
        ],
        "Answer": [
            {
                "AnswerType": "Entity",
                "WikidataQid": "Q34490",
                "WikidataLabel": "Al-Qaeda",
                "WikipediaURL": "https://en.wikipedia.org/wiki/Al-Qaeda"
            }
        ],
        "Data source": "GraphQuestions (EMNLP 2016)",
        "Question creation date": "2016-11-01",
        "Data set": "development"
    },
    {
        "Id": 10027,
        "Question": "when did jane goodall and hugo van lawick divorce",
        "Temporal signal": [
            "No signal"
        ],
        "Temporal question type": [
            "Temp.Ans"
        ],
        "Answer": [
            {
                "AnswerType": "Value",
                "AnswerArgument": "1964-01-01T00:00:00Z"
            },
            {
                "AnswerType": "Value",
                "AnswerArgument": "1974-01-01T00:00:00Z"
            }
        ],
        "Data source": "LC-QuAD 2.0 (ISWC 2019)",
        "Question creation date": "2019-01-23",
        "Data set": "development"
    },
    {
        "Id": 10028,
        "Question": "when was lyndon b johson born",
        "Temporal signal": [
            "No signal"
        ],
        "Temporal question type": [
            "Temp.Ans"
        ],
        "Answer": [
            {
                "AnswerType": "Value",
                "AnswerArgument": "1908-08-27T00:00:00Z"
            }
        ],
        "Data source": "ComQA (NAACL 2019)",
        "Question creation date": "2019-06-03",
        "Data set": "development"
    },
    {
        "Id": 10029,
        "Question": "what award did bette midler receive on 1-1-1974",
        "Temporal signal": [
            "OVERLAP"
        ],
        "Temporal question type": [
            "Explicit"
        ],
        "Answer": [
            {
                "AnswerType": "Entity",
                "WikidataQid": "Q1453643",
                "WikidataLabel": "Grammy Award for Best New Artist",
                "WikipediaURL": "https://en.wikipedia.org/wiki/Grammy_Award_for_Best_New_Artist"
            }
        ],
        "Data source": "LC-QuAD 2.0 (ISWC 2019)",
        "Question creation date": "2019-01-23",
        "Data set": "development"
    },
    {
        "Id": 10030,
        "Question": "when is the last time the the sports team at pitt stadium won a superbowl",
        "Temporal signal": [
            "ORDINAL"
        ],
        "Temporal question type": [
            "Ordinal",
            "Temp.Ans"
        ],
        "Answer": [
            {
                "AnswerType": "Entity",
                "WikidataQid": "Q853768",
                "WikidataLabel": "Super Bowl XLIII",
                "WikipediaURL": "https://en.wikipedia.org/wiki/Super_Bowl_XLIII"
            }
        ],
        "Data source": "ComplexWebQuestions (NAACL 2018)",
        "Question creation date": "2018-06-01",
        "Data set": "development"
    },
    {
        "Id": 10031,
        "Question": "what date did harold holt step down as a member of the australian house of representatives",
        "Temporal signal": [
            "No signal"
        ],
        "Temporal question type": [
            "Temp.Ans"
        ],
        "Answer": [
            {
                "AnswerType": "Value",
                "AnswerArgument": "1949-12-10T00:00:00Z"
            },
            {
                "AnswerType": "Value",
                "AnswerArgument": "1967-12-17T00:00:00Z"
            }
        ],
        "Data source": "LC-QuAD 2.0 (ISWC 2019)",
        "Question creation date": "2019-01-23",
        "Data set": "development"
    },
    {
        "Id": 10032,
        "Question": "when did howard hawks marriage to dee hartford end",
        "Temporal signal": [
            "No signal"
        ],
        "Temporal question type": [
            "Temp.Ans"
        ],
        "Answer": [
            {
                "AnswerType": "Value",
                "AnswerArgument": "1960-01-01T00:00:00Z"
            }
        ],
        "Data source": "LC-QuAD 2.0 (ISWC 2019)",
        "Question creation date": "2019-01-23",
        "Data set": "development"
    },
    {
        "Id": 10033,
        "Question": "when did abu bakr stop being rashidun caliphate",
        "Temporal signal": [
            "No signal"
        ],
        "Temporal question type": [
            "Temp.Ans"
        ],
        "Answer": [
            {
                "AnswerType": "Value",
                "AnswerArgument": "0634-08-25T00:00:00Z"
            }
        ],
        "Data source": "LC-QuAD 2.0 (ISWC 2019)",
        "Question creation date": "2019-01-23",
        "Data set": "development"
    },
    {
        "Id": 10034,
        "Question": "provide the point at which urban ii's position as cardinal/bishop ended.",
        "Temporal signal": [
            "No signal"
        ],
        "Temporal question type": [
            "Temp.Ans"
        ],
        "Answer": [
            {
                "AnswerType": "Value",
                "AnswerArgument": "1088-01-01T00:00:00Z"
            }
        ],
        "Data source": "LC-QuAD 2.0 (ISWC 2019)",
        "Question creation date": "2019-01-23",
        "Data set": "development"
    },
    {
        "Id": 10035,
        "Question": "in what year did a presidential nominee say, \"no one can earn a million dollars honestly\"",
        "Temporal signal": [
            "No signal"
        ],
        "Temporal question type": [
            "Temp.Ans"
        ],
        "Answer": [
            {
                "AnswerType": "Entity",
                "WikidataQid": "Q699227",
                "WikidataLabel": "1900 United States presidential election",
                "WikipediaURL": "https://en.wikipedia.org/wiki/1900_United_States_presidential_election"
            },
            {
                "AnswerType": "Entity",
                "WikidataQid": "Q72835",
                "WikidataLabel": "1908 United States presidential election",
                "WikipediaURL": "https://en.wikipedia.org/wiki/1908_United_States_presidential_election"
            }
        ],
        "Data source": "ComplexWebQuestions (NAACL 2018)",
        "Question creation date": "2018-06-01",
        "Data set": "development"
    },
    {
        "Id": 10036,
        "Question": "pavel cherenkov was nominated for what on january 1st, 1957",
        "Temporal signal": [
            "OVERLAP"
        ],
        "Temporal question type": [
            "Explicit"
        ],
        "Answer": [
            {
                "AnswerType": "Entity",
                "WikidataQid": "Q38104",
                "WikidataLabel": "Nobel Prize in Physics",
                "WikipediaURL": "https://en.wikipedia.org/wiki/Nobel_Prize_in_Physics"
            }
        ],
        "Data source": "LC-QuAD 2.0 (ISWC 2019)",
        "Question creation date": "2019-01-23",
        "Data set": "development"
    },
    {
        "Id": 10037,
        "Question": "who was judy garlins first husband",
        "Temporal signal": [
            "ORDINAL"
        ],
        "Temporal question type": [
            "Ordinal"
        ],
        "Answer": [
            {
                "AnswerType": "Entity",
                "WikidataQid": "Q937852",
                "WikidataLabel": "David Rose",
                "WikipediaURL": "https://en.wikipedia.org/wiki/david_rose_(songwriter)"
            }
        ],
        "Data source": "ComQA (NAACL 2019)",
        "Question creation date": "2019-06-03",
        "Data set": "development"
    },
    {
        "Id": 10038,
        "Question": "which political party of kumta had affiliation with indian general election, 2004 (andhra pradesh)",
        "Temporal signal": [
            "No signal"
        ],
        "Temporal question type": [
            "Explicit"
        ],
        "Answer": [
            {
                "AnswerType": "Entity",
                "WikidataQid": "Q10225",
                "WikidataLabel": "Indian National Congress",
                "WikipediaURL": "https://en.wikipedia.org/wiki/Indian_National_Congress"
            }
        ],
        "Data source": "LC-QuAD (ISWC 2017)",
        "Question creation date": "2017-10-21",
        "Data set": "development"
    },
    {
        "Id": 10039,
        "Question": "when is the most recent time the sports team whose fight song is \"renegade\" won a super bowl",
        "Temporal signal": [
            "ORDINAL"
        ],
        "Temporal question type": [
            "Ordinal",
            "Temp.Ans"
        ],
        "Answer": [
            {
                "AnswerType": "Entity",
                "WikidataQid": "Q853768",
                "WikidataLabel": "Super Bowl XLIII",
                "WikipediaURL": "https://en.wikipedia.org/wiki/Super_Bowl_XLIII"
            }
        ],
        "Data source": "ComplexWebQuestions (NAACL 2018)",
        "Question creation date": "2018-06-01",
        "Data set": "development"
    },
    {
        "Id": 10040,
        "Question": "who fought in the gulf war of 1991 and is a country where the turkmen language is spoken",
        "Temporal signal": [
            "No signal"
        ],
        "Temporal question type": [
            "Explicit"
        ],
        "Answer": [
            {
                "AnswerType": "Entity",
                "WikidataQid": "Q142",
                "WikidataLabel": "France",
                "WikipediaURL": "https://en.wikipedia.org/wiki/France"
            },
            {
                "AnswerType": "Entity",
                "WikidataQid": "Q145",
                "WikidataLabel": "United Kingdom",
                "WikipediaURL": "https://en.wikipedia.org/wiki/United_Kingdom"
            },
            {
                "AnswerType": "Entity",
                "WikidataQid": "Q30",
                "WikidataLabel": "United States of America",
                "WikipediaURL": "https://en.wikipedia.org/wiki/United_States"
            },
            {
                "AnswerType": "Entity",
                "WikidataQid": "Q408",
                "WikidataLabel": "Australia",
                "WikipediaURL": "https://en.wikipedia.org/wiki/Australia"
            },
            {
                "AnswerType": "Entity",
                "WikidataQid": "Q414",
                "WikidataLabel": "Argentina",
                "WikipediaURL": "https://en.wikipedia.org/wiki/Argentina"
            },
            {
                "AnswerType": "Entity",
                "WikidataQid": "Q796",
                "WikidataLabel": "Iraq",
                "WikipediaURL": "https://en.wikipedia.org/wiki/Iraq"
            },
            {
                "AnswerType": "Entity",
                "WikidataQid": "Q851",
                "WikidataLabel": "Saudi Arabia",
                "WikipediaURL": "https://en.wikipedia.org/wiki/Saudi_Arabia"
            }
        ],
        "Data source": "ComplexWebQuestions (NAACL 2018)",
        "Question creation date": "2018-06-01",
        "Data set": "development"
    },
    {
        "Id": 10041,
        "Question": "who is the king of thailand in 2009",
        "Temporal signal": [
            "OVERLAP"
        ],
        "Temporal question type": [
            "Explicit"
        ],
        "Answer": [
            {
                "AnswerType": "Entity",
                "WikidataQid": "Q855252",
                "WikidataLabel": "Bhumibol Adulyadej",
                "WikipediaURL": "https://en.wikipedia.org/wiki/bhumibol_adulyadej"
            }
        ],
        "Data source": "ComQA (NAACL 2019)",
        "Question creation date": "2019-06-03",
        "Data set": "development"
    },
    {
        "Id": 10042,
        "Question": "which was the military rank of george washington between 1774 and 1796",
        "Temporal signal": [
            "START"
        ],
        "Temporal question type": [
            "Explicit"
        ],
        "Answer": [
            {
                "AnswerType": "Entity",
                "WikidataQid": "Q3100539",
                "WikidataLabel": "General of the Armies of the United States",
                "WikipediaURL": "https://en.wikipedia.org/wiki/General_of_the_Armies"
            }
        ],
        "Data source": "LC-QuAD 2.0 (ISWC 2019)",
        "Question creation date": "2019-01-23",
        "Data set": "development"
    },
    {
        "Id": 10043,
        "Question": "when did babe ruth start playing baseball in the mlb",
        "Temporal signal": [
            "No signal"
        ],
        "Temporal question type": [
            "Temp.Ans"
        ],
        "Answer": [
            {
                "AnswerType": "Value",
                "AnswerArgument": "1914-01-01T00:00:00Z"
            }
        ],
        "Data source": "WebQuestions (EMNLP 2013)",
        "Question creation date": "2013-10-18",
        "Data set": "development"
    },
    {
        "Id": 10044,
        "Question": "when did the edition of oresteia air",
        "Temporal signal": [
            "No signal"
        ],
        "Temporal question type": [
            "Temp.Ans"
        ],
        "Answer": [
            {
                "AnswerType": "Value",
                "AnswerArgument": "1881-01-01T00:00:00Z"
            },
            {
                "AnswerType": "Value",
                "AnswerArgument": "1889-01-01T00:00:00Z"
            },
            {
                "AnswerType": "Value",
                "AnswerArgument": "1908-01-01T00:00:00Z"
            }
        ],
        "Data source": "LC-QuAD 2.0 (ISWC 2019)",
        "Question creation date": "2019-01-23",
        "Data set": "development"
    },
    {
        "Id": 10045,
        "Question": "who are the journalists of the moment coming, whose deathplace is menton",
        "Temporal signal": [
            "ORDINAL"
        ],
        "Temporal question type": [
            "Ordinal"
        ],
        "Answer": [
            {
                "AnswerType": "Entity",
                "WikidataQid": "Q40213",
                "WikidataLabel": "William Butler Yeats",
                "WikipediaURL": "https://en.wikipedia.org/wiki/W._B._Yeats"
            }
        ],
        "Data source": "LC-QuAD 2.0 (ISWC 2019)",
        "Question creation date": "2019-01-23",
        "Data set": "development"
    },
    {
        "Id": 10046,
        "Question": "what is position held of henry cabot lodge that is replaces is henry l. dawes",
        "Temporal signal": [
            "BEFORE"
        ],
        "Temporal question type": [
            "Implicit"
        ],
        "Answer": [
            {
                "AnswerType": "Entity",
                "WikidataQid": "Q4416090",
                "WikidataLabel": "United States senator",
                "WikipediaURL": "https://en.wikipedia.org/wiki/United_States_senator"
            }
        ],
        "Data source": "LC-QuAD 2.0 (ISWC 2019)",
        "Question creation date": "2019-01-23",
        "Data set": "development"
    },
    {
        "Id": 10047,
        "Question": "what year did vladimir lenin leave podolsk",
        "Temporal signal": [
            "No signal"
        ],
        "Temporal question type": [
            "Temp.Ans"
        ],
        "Answer": [
            {
                "AnswerType": "Value",
                "AnswerArgument": "1900-01-01T00:00:00Z"
            }
        ],
        "Data source": "LC-QuAD 2.0 (ISWC 2019)",
        "Question creation date": "2019-01-23",
        "Data set": "development"
    },
    {
        "Id": 10048,
        "Question": "what is the point in time for isadora duncan has significant event as funeral",
        "Temporal signal": [
            "No signal"
        ],
        "Temporal question type": [
            "Temp.Ans"
        ],
        "Answer": [
            {
                "AnswerType": "Value",
                "AnswerArgument": "1927-09-19T00:00:00Z"
            }
        ],
        "Data source": "LC-QuAD 2.0 (ISWC 2019)",
        "Question creation date": "2019-01-23",
        "Data set": "development"
    },
    {
        "Id": 10049,
        "Question": "what is the king of troy during the trojan war",
        "Temporal signal": [
            "OVERLAP"
        ],
        "Temporal question type": [
            "Implicit"
        ],
        "Answer": [
            {
                "AnswerType": "Entity",
                "WikidataQid": "Q170473",
                "WikidataLabel": "Priam",
                "WikipediaURL": "https://en.wikipedia.org/wiki/priam"
            }
        ],
        "Data source": "ComQA (NAACL 2019)",
        "Question creation date": "2019-06-03",
        "Data set": "development"
    },
    {
        "Id": 10050,
        "Question": "when did jozef lenart end his time as head of government for czechoslovakia",
        "Temporal signal": [
            "No signal"
        ],
        "Temporal question type": [
            "Temp.Ans"
        ],
        "Answer": [
            {
                "AnswerType": "Value",
                "AnswerArgument": "1968-04-08T00:00:00Z"
            }
        ],
        "Data source": "LC-QuAD 2.0 (ISWC 2019)",
        "Question creation date": "2019-01-23",
        "Data set": "development"
    },
    {
        "Id": 10051,
        "Question": "how many cities applied to host the 2008 summer olympics",
        "Temporal signal": [
            "No signal"
        ],
        "Temporal question type": [
            "Explicit"
        ],
        "Answer": [
            {
                "AnswerType": "Value",
                "AnswerArgument": "5"
            }
        ],
        "Data source": "GraphQuestions (EMNLP 2016)",
        "Question creation date": "2016-11-01",
        "Data set": "development"
    },
    {
        "Id": 10052,
        "Question": "what is award received of gwendolyn brooks that is point in time is 1994-0-0",
        "Temporal signal": [
            "OVERLAP"
        ],
        "Temporal question type": [
            "Explicit"
        ],
        "Answer": [
            {
                "AnswerType": "Entity",
                "WikidataQid": "Q6175526",
                "WikidataLabel": "Jefferson Lecture",
                "WikipediaURL": "https://en.wikipedia.org/wiki/Jefferson_Lecture"
            }
        ],
        "Data source": "LC-QuAD 2.0 (ISWC 2019)",
        "Question creation date": "2019-01-23",
        "Data set": "development"
    },
    {
        "Id": 10053,
        "Question": "in 1989, what team did gabriel batistuta play for",
        "Temporal signal": [
            "FINISH"
        ],
        "Temporal question type": [
            "Explicit"
        ],
        "Answer": [
            {
                "AnswerType": "Entity",
                "WikidataQid": "Q221882",
                "WikidataLabel": "Newell's no Boy",
                "WikipediaURL": "https://en.wikipedia.org/wiki/Newell%27s_Old_Boys"
            }
        ],
        "Data source": "LC-QuAD 2.0 (ISWC 2019)",
        "Question creation date": "2019-01-23",
        "Data set": "development"
    },
    {
        "Id": 10054,
        "Question": "what is short name of communist party of the soviet union that is end time is 1925-0-0",
        "Temporal signal": [
            "FINISH"
        ],
        "Temporal question type": [
            "Explicit"
        ],
        "Answer": [
            {
                "AnswerType": "Value",
                "AnswerArgument": "РКП(б)"
            }
        ],
        "Data source": "LC-QuAD 2.0 (ISWC 2019)",
        "Question creation date": "2019-01-23",
        "Data set": "development"
    },
    {
        "Id": 10055,
        "Question": "kapil dev was a member of which sports team during 1992",
        "Temporal signal": [
            "FINISH"
        ],
        "Temporal question type": [
            "Explicit"
        ],
        "Answer": [
            {
                "AnswerType": "Entity",
                "WikidataQid": "Q1753987",
                "WikidataLabel": "Haryana cricket team",
                "WikipediaURL": "https://en.wikipedia.org/wiki/Haryana_cricket_team"
            }
        ],
        "Data source": "LC-QuAD 2.0 (ISWC 2019)",
        "Question creation date": "2019-01-23",
        "Data set": "development"
    },
    {
        "Id": 10056,
        "Question": "what is the position of mustafa kemal atatürk that started may 3, 1920",
        "Temporal signal": [
            "START"
        ],
        "Temporal question type": [
            "Explicit"
        ],
        "Answer": [
            {
                "AnswerType": "Entity",
                "WikidataQid": "Q2430415",
                "WikidataLabel": "Prime Minister of Turkey",
                "WikipediaURL": "https://en.wikipedia.org/wiki/Prime_Minister_of_Turkey"
            }
        ],
        "Data source": "LC-QuAD 2.0 (ISWC 2019)",
        "Question creation date": "2019-01-23",
        "Data set": "development"
    },
    {
        "Id": 10057,
        "Question": "name elvis first film he was in",
        "Temporal signal": [
            "ORDINAL"
        ],
        "Temporal question type": [
            "Ordinal"
        ],
        "Answer": [
            {
                "AnswerType": "Entity",
                "WikidataQid": "Q929151",
                "WikidataLabel": "Love Me Tender",
                "WikipediaURL": "https://en.wikipedia.org/wiki/love_me_tender_(film)"
            }
        ],
        "Data source": "ComQA (NAACL 2019)",
        "Question creation date": "2019-06-03",
        "Data set": "development"
    },
    {
        "Id": 10058,
        "Question": "when did james v of scotland begin his position as monarch of scotland",
        "Temporal signal": [
            "No signal"
        ],
        "Temporal question type": [
            "Temp.Ans"
        ],
        "Answer": [
            {
                "AnswerType": "Value",
                "AnswerArgument": "1513-09-19T00:00:00Z"
            }
        ],
        "Data source": "LC-QuAD 2.0 (ISWC 2019)",
        "Question creation date": "2019-01-23",
        "Data set": "development"
    },
    {
        "Id": 10059,
        "Question": "what is nominated for of victor goldschmidt that is point in time is 1932-1-1",
        "Temporal signal": [
            "OVERLAP"
        ],
        "Temporal question type": [
            "Explicit"
        ],
        "Answer": [
            {
                "AnswerType": "Entity",
                "WikidataQid": "Q44585",
                "WikidataLabel": "Nobel Prize in Chemistry",
                "WikipediaURL": "https://en.wikipedia.org/wiki/Nobel_Prize_in_Chemistry"
            }
        ],
        "Data source": "LC-QuAD 2.0 (ISWC 2019)",
        "Question creation date": "2019-01-23",
        "Data set": "development"
    },
    {
        "Id": 10060,
        "Question": "what was the university attended by jad abumrad while he was a member of the center for research libraries",
        "Temporal signal": [
            "OVERLAP"
        ],
        "Temporal question type": [
            "Implicit"
        ],
        "Answer": [
            {
                "AnswerType": "Entity",
                "WikidataQid": "Q616591",
                "WikidataLabel": "Oberlin College",
                "WikipediaURL": "https://en.wikipedia.org/wiki/Oberlin_College"
            }
        ],
        "Data source": "LC-QuAD 2.0 (ISWC 2019)",
        "Question creation date": "2019-01-23",
        "Data set": "development"
    },
    {
        "Id": 10061,
        "Question": "who did cristiano ronaldo play for in 2011 that won the 1956 pequeã±a copa del mundo de clubes championship",
        "Temporal signal": [
            "No signal"
        ],
        "Temporal question type": [
            "Explicit"
        ],
        "Answer": [
            {
                "AnswerType": "Entity",
                "WikidataQid": "Q267245",
                "WikidataLabel": "Portugal national football team",
                "WikipediaURL": "https://en.wikipedia.org/wiki/Portugal_national_football_team"
            },
            {
                "AnswerType": "Entity",
                "WikidataQid": "Q8682",
                "WikidataLabel": "Real Madrid CF",
                "WikipediaURL": "https://en.wikipedia.org/wiki/Real_Madrid_CF"
            }
        ],
        "Data source": "ComplexWebQuestions (NAACL 2018)",
        "Question creation date": "2018-06-01",
        "Data set": "development"
    },
    {
        "Id": 10062,
        "Question": "which tv director was born on 07/16/1902",
        "Temporal signal": [
            "OVERLAP"
        ],
        "Temporal question type": [
            "Explicit"
        ],
        "Answer": [
            {
                "AnswerType": "Entity",
                "WikidataQid": "Q505780",
                "WikidataLabel": "Andrew L. Stone",
                "WikipediaURL": "https://en.wikipedia.org/wiki/Andrew_L._Stone"
            }
        ],
        "Data source": "GraphQuestions (EMNLP 2016)",
        "Question creation date": "2016-11-01",
        "Data set": "development"
    },
    {
        "Id": 10063,
        "Question": "what is award received of the beatles that is point in time is 1996-0-0",
        "Temporal signal": [
            "OVERLAP"
        ],
        "Temporal question type": [
            "Explicit"
        ],
        "Answer": [
            {
                "AnswerType": "Entity",
                "WikidataQid": "Q2976730",
                "WikidataLabel": "Grammy Award for Best Music Video",
                "WikipediaURL": "https://en.wikipedia.org/wiki/Grammy_Award_for_Best_Music_Video"
            }
        ],
        "Data source": "LC-QuAD 2.0 (ISWC 2019)",
        "Question creation date": "2019-01-23",
        "Data set": "development"
    },
    {
        "Id": 10064,
        "Question": "what was the population of the central african republic in 1987",
        "Temporal signal": [
            "OVERLAP"
        ],
        "Temporal question type": [
            "Explicit"
        ],
        "Answer": [
            {
                "AnswerType": "Value",
                "AnswerArgument": "2740708"
            }
        ],
        "Data source": "LC-QuAD 2.0 (ISWC 2019)",
        "Question creation date": "2019-01-23",
        "Data set": "development"
    },
    {
        "Id": 10065,
        "Question": "what is instance of of west germany that is end time is 1990-10-2",
        "Temporal signal": [
            "FINISH"
        ],
        "Temporal question type": [
            "Explicit"
        ],
        "Answer": [
            {
                "AnswerType": "Entity",
                "WikidataQid": "Q3624078",
                "WikidataLabel": "sovereign state",
                "WikipediaURL": "https://en.wikipedia.org/wiki/Sovereign_state"
            }
        ],
        "Data source": "LC-QuAD 2.0 (ISWC 2019)",
        "Question creation date": "2019-01-23",
        "Data set": "development"
    },
    {
        "Id": 10066,
        "Question": "when did betty grable die who was married to jackie coogan",
        "Temporal signal": [
            "No signal"
        ],
        "Temporal question type": [
            "Temp.Ans"
        ],
        "Answer": [
            {
                "AnswerType": "Value",
                "AnswerArgument": "1939-01-01T00:00:00Z"
            }
        ],
        "Data source": "LC-QuAD 2.0 (ISWC 2019)",
        "Question creation date": "2019-01-23",
        "Data set": "development"
    },
    {
        "Id": 10067,
        "Question": "when did óscar de la renta fiallo have citizenship in the dominican republic",
        "Temporal signal": [
            "No signal"
        ],
        "Temporal question type": [
            "Temp.Ans"
        ],
        "Answer": [
            {
                "AnswerType": "Value",
                "AnswerArgument": "1932-07-22T00:00:00Z"
            }
        ],
        "Data source": "LC-QuAD 2.0 (ISWC 2019)",
        "Question creation date": "2019-01-23",
        "Data set": "development"
    },
    {
        "Id": 10068,
        "Question": "what is the end time for republic of tatarstan has head of government as röstäm miñnexanov",
        "Temporal signal": [
            "No signal"
        ],
        "Temporal question type": [
            "Temp.Ans"
        ],
        "Answer": [
            {
                "AnswerType": "Value",
                "AnswerArgument": "2010-01-01T00:00:00Z"
            }
        ],
        "Data source": "LC-QuAD 2.0 (ISWC 2019)",
        "Question creation date": "2019-01-23",
        "Data set": "development"
    },
    {
        "Id": 10069,
        "Question": "when did hatshepsut become the first female pharaoh",
        "Temporal signal": [
            "ORDINAL"
        ],
        "Temporal question type": [
            "Ordinal",
            "Temp.Ans"
        ],
        "Answer": [
            {
                "AnswerType": "Value",
                "AnswerArgument": "-1477-01-01T00:00:00Z"
            }
        ],
        "Data source": "ComQA (NAACL 2019)",
        "Question creation date": "2019-06-03",
        "Data set": "development"
    },
    {
        "Id": 10070,
        "Question": "what is nominated for of mickey rooney that is point in time is 1984-0-0",
        "Temporal signal": [
            "OVERLAP"
        ],
        "Temporal question type": [
            "Explicit"
        ],
        "Answer": [
            {
                "AnswerType": "Entity",
                "WikidataQid": "Q989453",
                "WikidataLabel": "Primetime Emmy Award for Outstanding Lead Actor in a Miniseries or a Movie",
                "WikipediaURL": "https://en.wikipedia.org/wiki/Primetime_Emmy_Award_for_Outstanding_Lead_Actor_in_a_Limited_Series_or_Movie"
            }
        ],
        "Data source": "LC-QuAD 2.0 (ISWC 2019)",
        "Question creation date": "2019-01-23",
        "Data set": "development"
    },
    {
        "Id": 10071,
        "Question": "what is population of northern mariana islands that is point in time is 1970-0-0",
        "Temporal signal": [
            "OVERLAP"
        ],
        "Temporal question type": [
            "Explicit"
        ],
        "Answer": [
            {
                "AnswerType": "Value",
                "AnswerArgument": "13203"
            }
        ],
        "Data source": "LC-QuAD 2.0 (ISWC 2019)",
        "Question creation date": "2019-01-23",
        "Data set": "development"
    },
    {
        "Id": 10072,
        "Question": "what is spouse of osip mandelstam that is start time is 1922-0-0",
        "Temporal signal": [
            "START"
        ],
        "Temporal question type": [
            "Explicit"
        ],
        "Answer": [
            {
                "AnswerType": "Entity",
                "WikidataQid": "Q234765",
                "WikidataLabel": "Nadezhda Mandelstam",
                "WikipediaURL": "https://en.wikipedia.org/wiki/Nadezhda_Mandelstam"
            }
        ],
        "Data source": "LC-QuAD 2.0 (ISWC 2019)",
        "Question creation date": "2019-01-23",
        "Data set": "development"
    },
    {
        "Id": 10073,
        "Question": "on october 26 1958, which position of ayub khan came to an end",
        "Temporal signal": [
            "FINISH"
        ],
        "Temporal question type": [
            "Explicit"
        ],
        "Answer": [
            {
                "AnswerType": "Entity",
                "WikidataQid": "Q5097006",
                "WikidataLabel": "Chief of Army Staff",
                "WikipediaURL": "https://en.wikipedia.org/wiki/Chief_of_Army_Staff_(Pakistan)"
            },
            {
                "AnswerType": "Entity",
                "WikidataQid": "Q735575",
                "WikidataLabel": "Prime Minister of Pakistan",
                "WikipediaURL": "https://en.wikipedia.org/wiki/Prime_Minister_of_Pakistan"
            }
        ],
        "Data source": "LC-QuAD 2.0 (ISWC 2019)",
        "Question creation date": "2019-01-23",
        "Data set": "development"
    },
    {
        "Id": 10074,
        "Question": "what is the population of nashville at 2016",
        "Temporal signal": [
            "OVERLAP"
        ],
        "Temporal question type": [
            "Explicit"
        ],
        "Answer": [
            {
                "AnswerType": "Value",
                "AnswerArgument": "684410"
            }
        ],
        "Data source": "LC-QuAD 2.0 (ISWC 2019)",
        "Question creation date": "2019-01-23",
        "Data set": "development"
    },
    {
        "Id": 10075,
        "Question": "what position did carl gustaf emil mannerheim have until he was replaced by juho kusti paasikivi",
        "Temporal signal": [
            "BEFORE"
        ],
        "Temporal question type": [
            "Implicit"
        ],
        "Answer": [
            {
                "AnswerType": "Entity",
                "WikidataQid": "Q29558",
                "WikidataLabel": "President of Finland",
                "WikipediaURL": "https://en.wikipedia.org/wiki/President_of_Finland"
            }
        ],
        "Data source": "LC-QuAD 2.0 (ISWC 2019)",
        "Question creation date": "2019-01-23",
        "Data set": "development"
    },
    {
        "Id": 10076,
        "Question": "what did jacques lacan study in the year 1919",
        "Temporal signal": [
            "FINISH"
        ],
        "Temporal question type": [
            "Explicit"
        ],
        "Answer": [
            {
                "AnswerType": "Entity",
                "WikidataQid": "Q2983698",
                "WikidataLabel": "Collège Stanislas de Paris",
                "WikipediaURL": "https://en.wikipedia.org/wiki/Coll%C3%A8ge_Stanislas_de_Paris"
            }
        ],
        "Data source": "LC-QuAD 2.0 (ISWC 2019)",
        "Question creation date": "2019-01-23",
        "Data set": "development"
    },
    {
        "Id": 10077,
        "Question": "when was the matrix awarded the national film registry",
        "Temporal signal": [
            "No signal"
        ],
        "Temporal question type": [
            "Temp.Ans"
        ],
        "Answer": [
            {
                "AnswerType": "Value",
                "AnswerArgument": "2012-01-01T00:00:00Z"
            }
        ],
        "Data source": "LC-QuAD 2.0 (ISWC 2019)",
        "Question creation date": "2019-01-23",
        "Data set": "development"
    },
    {
        "Id": 10078,
        "Question": "at the 89th academy awards, which award was mahershalalhashbaz ali nominated for",
        "Temporal signal": [
            "ORDINAL"
        ],
        "Temporal question type": [
            "Ordinal"
        ],
        "Answer": [
            {
                "AnswerType": "Entity",
                "WikidataQid": "Q106291",
                "WikidataLabel": "Academy Award for Best Supporting Actor",
                "WikipediaURL": "https://en.wikipedia.org/wiki/Academy_Award_for_Best_Supporting_Actor"
            }
        ],
        "Data source": "LC-QuAD 2.0 (ISWC 2019)",
        "Question creation date": "2019-01-23",
        "Data set": "development"
    },
    {
        "Id": 10079,
        "Question": "which canadian prime minister from 1993 started his/her government position latest",
        "Temporal signal": [
            "OVERLAP"
        ],
        "Temporal question type": [
            "Explicit"
        ],
        "Answer": [
            {
                "AnswerType": "Entity",
                "WikidataQid": "Q128543",
                "WikidataLabel": "Jean Chrétien",
                "WikipediaURL": "https://en.wikipedia.org/wiki/Jean_Chr%C3%A9tien"
            },
            {
                "AnswerType": "Entity",
                "WikidataQid": "Q128553",
                "WikidataLabel": "Kim Campbell",
                "WikipediaURL": "https://en.wikipedia.org/wiki/Kim_Campbell"
            },
            {
                "AnswerType": "Entity",
                "WikidataQid": "Q128563",
                "WikidataLabel": "Brian Mulroney",
                "WikipediaURL": "https://en.wikipedia.org/wiki/Brian_Mulroney"
            }
        ],
        "Data source": "ComplexWebQuestions (NAACL 2018)",
        "Question creation date": "2018-06-01",
        "Data set": "development"
    },
    {
        "Id": 10080,
        "Question": "who was the first female governor of the state of washington",
        "Temporal signal": [
            "ORDINAL"
        ],
        "Temporal question type": [
            "Ordinal"
        ],
        "Answer": [
            {
                "AnswerType": "Entity",
                "WikidataQid": "Q461553",
                "WikidataLabel": "Dixy Lee Ray",
                "WikipediaURL": "https://en.wikipedia.org/wiki/dixy_lee_ray"
            }
        ],
        "Data source": "ComQA (NAACL 2019)",
        "Question creation date": "2019-06-03",
        "Data set": "development"
    },
    {
        "Id": 10081,
        "Question": "what is water temperature and pressure when it is at a phase point as a critical point",
        "Temporal signal": [
            "OVERLAP"
        ],
        "Temporal question type": [
            "Implicit"
        ],
        "Answer": [
            {
                "AnswerType": "Value",
                "AnswerArgument": "22.06"
            },
            {
                "AnswerType": "Value",
                "AnswerArgument": "647.14"
            }
        ],
        "Data source": "LC-QuAD 2.0 (ISWC 2019)",
        "Question creation date": "2019-01-23",
        "Data set": "development"
    },
    {
        "Id": 10082,
        "Question": "what is twinned administrative body of qingdao that is start time is 2009-1-1",
        "Temporal signal": [
            "START"
        ],
        "Temporal question type": [
            "Explicit"
        ],
        "Answer": [
            {
                "AnswerType": "Entity",
                "WikidataQid": "Q2978",
                "WikidataLabel": "Regensburg",
                "WikipediaURL": "https://en.wikipedia.org/wiki/Regensburg"
            }
        ],
        "Data source": "LC-QuAD 2.0 (ISWC 2019)",
        "Question creation date": "2019-01-23",
        "Data set": "development"
    },
    {
        "Id": 10083,
        "Question": "what honour did agatha christie get in 1971",
        "Temporal signal": [
            "OVERLAP"
        ],
        "Temporal question type": [
            "Explicit"
        ],
        "Answer": [
            {
                "AnswerType": "Entity",
                "WikidataQid": "Q14420",
                "WikidataLabel": "Order of the British Empire",
                "WikipediaURL": "https://en.wikipedia.org/wiki/order_of_the_british_empire"
            }
        ],
        "Data source": "ComQA (NAACL 2019)",
        "Question creation date": "2019-06-03",
        "Data set": "development"
    },
    {
        "Id": 10084,
        "Question": "when did dave pelzer got married to patsy",
        "Temporal signal": [
            "No signal"
        ],
        "Temporal question type": [
            "Temp.Ans"
        ],
        "Answer": [
            {
                "AnswerType": "Value",
                "AnswerArgument": "1986-01-01T00:00:00Z"
            }
        ],
        "Data source": "ComQA (NAACL 2019)",
        "Question creation date": "2019-06-03",
        "Data set": "development"
    },
    {
        "Id": 10085,
        "Question": "what was the ending time of the year 2013-0-0",
        "Temporal signal": [
            "FINISH"
        ],
        "Temporal question type": [
            "Explicit"
        ],
        "Answer": [
            {
                "AnswerType": "Value",
                "AnswerArgument": "The Real World"
            }
        ],
        "Data source": "LC-QuAD 2.0 (ISWC 2019)",
        "Question creation date": "2019-01-23",
        "Data set": "development"
    },
    {
        "Id": 10086,
        "Question": "what work does the actor who portrayed henry methvin do now",
        "Temporal signal": [
            "No signal"
        ],
        "Temporal question type": [
            "Explicit"
        ],
        "Answer": [
            {
                "AnswerType": "Entity",
                "WikidataQid": "Q33999",
                "WikidataLabel": "actor",
                "WikipediaURL": "https://en.wikipedia.org/wiki/Actor"
            },
            {
                "AnswerType": "Entity",
                "WikidataQid": "Q4610556",
                "WikidataLabel": "model",
                "WikipediaURL": "https://en.wikipedia.org/wiki/Model_(person)"
            }
        ],
        "Data source": "ComplexWebQuestions (NAACL 2018)",
        "Question creation date": "2018-06-01",
        "Data set": "development"
    },
    {
        "Id": 10087,
        "Question": "what is the start time for charles vii of france has position held as king of france",
        "Temporal signal": [
            "No signal"
        ],
        "Temporal question type": [
            "Temp.Ans"
        ],
        "Answer": [
            {
                "AnswerType": "Value",
                "AnswerArgument": "1422-11-08T00:00:00Z"
            }
        ],
        "Data source": "LC-QuAD 2.0 (ISWC 2019)",
        "Question creation date": "2019-01-23",
        "Data set": "development"
    },
    {
        "Id": 10088,
        "Question": "where did austen chamberlain get elected into parliament",
        "Temporal signal": [
            "ORDINAL"
        ],
        "Temporal question type": [
            "Ordinal"
        ],
        "Answer": [
            {
                "AnswerType": "Entity",
                "WikidataQid": "Q5247364",
                "WikidataLabel": "death in office",
                "WikipediaURL": "https://en.wikipedia.org/wiki/Death_in_office"
            },
            {
                "AnswerType": "Entity",
                "WikidataQid": "Q918378",
                "WikidataLabel": "1935 United Kingdom general election",
                "WikipediaURL": "https://en.wikipedia.org/wiki/1935_United_Kingdom_general_election"
            }
        ],
        "Data source": "LC-QuAD 2.0 (ISWC 2019)",
        "Question creation date": "2019-01-23",
        "Data set": "development"
    },
    {
        "Id": 10089,
        "Question": "what is end time and start time of alfred marshall has residence as marshall house, cambridge",
        "Temporal signal": [
            "No signal"
        ],
        "Temporal question type": [
            "Temp.Ans"
        ],
        "Answer": [
            {
                "AnswerType": "Value",
                "AnswerArgument": "1886-01-01T00:00:00Z"
            },
            {
                "AnswerType": "Value",
                "AnswerArgument": "1924-01-01T00:00:00Z"
            }
        ],
        "Data source": "LC-QuAD 2.0 (ISWC 2019)",
        "Question creation date": "2019-01-23",
        "Data set": "development"
    },
    {
        "Id": 10090,
        "Question": "when did nicki minaj make her first album",
        "Temporal signal": [
            "ORDINAL"
        ],
        "Temporal question type": [
            "Ordinal",
            "Temp.Ans"
        ],
        "Answer": [
            {
                "AnswerType": "Value",
                "AnswerArgument": "2007-01-01T00:00:00Z"
            }
        ],
        "Data source": "ComQA (NAACL 2019)",
        "Question creation date": "2019-06-03",
        "Data set": "development"
    },
    {
        "Id": 10091,
        "Question": "when did eli manning win a superbowl",
        "Temporal signal": [
            "No signal"
        ],
        "Temporal question type": [
            "Temp.Ans"
        ],
        "Answer": [
            {
                "AnswerType": "Value",
                "AnswerArgument": "2008-02-03T00:00:00Z"
            }
        ],
        "Data source": "ComQA (NAACL 2019)",
        "Question creation date": "2019-06-03",
        "Data set": "development"
    },
    {
        "Id": 10092,
        "Question": "who played dumbledore in the first harry potter movie",
        "Temporal signal": [
            "ORDINAL"
        ],
        "Temporal question type": [
            "Ordinal"
        ],
        "Answer": [
            {
                "AnswerType": "Entity",
                "WikidataQid": "Q106775",
                "WikidataLabel": "Richard Harris",
                "WikipediaURL": "https://en.wikipedia.org/wiki/richard_harris"
            }
        ],
        "Data source": "ComQA (NAACL 2019)",
        "Question creation date": "2019-06-03",
        "Data set": "development"
    },
    {
        "Id": 10093,
        "Question": "when was jean armours married",
        "Temporal signal": [
            "No signal"
        ],
        "Temporal question type": [
            "Temp.Ans"
        ],
        "Answer": [
            {
                "AnswerType": "Value",
                "AnswerArgument": "1788-08-05T00:00:00Z"
            }
        ],
        "Data source": "ComQA (NAACL 2019)",
        "Question creation date": "2019-06-03",
        "Data set": "development"
    },
    {
        "Id": 10094,
        "Question": "when was the start time for louisville and its twinned administrative body mainz",
        "Temporal signal": [
            "No signal"
        ],
        "Temporal question type": [
            "Temp.Ans"
        ],
        "Answer": [
            {
                "AnswerType": "Value",
                "AnswerArgument": "1977-04-01T00:00:00Z"
            }
        ],
        "Data source": "LC-QuAD 2.0 (ISWC 2019)",
        "Question creation date": "2019-01-23",
        "Data set": "development"
    },
    {
        "Id": 10095,
        "Question": "on what date did donald trump receive his bachelor in science",
        "Temporal signal": [
            "No signal"
        ],
        "Temporal question type": [
            "Temp.Ans"
        ],
        "Answer": [
            {
                "AnswerType": "Entity",
                "WikidataQid": "Q8134",
                "WikidataLabel": "economics",
                "WikipediaURL": "https://en.wikipedia.org/wiki/Economics"
            },
            {
                "AnswerType": "Value",
                "AnswerArgument": "1968-01-01T00:00:00Z"
            }
        ],
        "Data source": "LC-QuAD 2.0 (ISWC 2019)",
        "Question creation date": "2019-01-23",
        "Data set": "development"
    },
    {
        "Id": 10096,
        "Question": "when was the end of the marriage between maya plisetskaya and māris liepa",
        "Temporal signal": [
            "No signal"
        ],
        "Temporal question type": [
            "Temp.Ans"
        ],
        "Answer": [
            {
                "AnswerType": "Value",
                "AnswerArgument": "1956-01-01T00:00:00Z"
            }
        ],
        "Data source": "LC-QuAD 2.0 (ISWC 2019)",
        "Question creation date": "2019-01-23",
        "Data set": "development"
    },
    {
        "Id": 10097,
        "Question": "what job did colin renfrew have in 2004",
        "Temporal signal": [
            "FINISH"
        ],
        "Temporal question type": [
            "Explicit"
        ],
        "Answer": [
            {
                "AnswerType": "Entity",
                "WikidataQid": "Q1229007",
                "WikidataLabel": "Disney Professor of Archaeology",
                "WikipediaURL": "https://en.wikipedia.org/wiki/Disney_Professor_of_Archaeology"
            }
        ],
        "Data source": "LC-QuAD 2.0 (ISWC 2019)",
        "Question creation date": "2019-01-23",
        "Data set": "development"
    },
    {
        "Id": 10098,
        "Question": "what politician held the position of attorney general and also served as president of the united states during ww2",
        "Temporal signal": [
            "OVERLAP"
        ],
        "Temporal question type": [
            "Implicit"
        ],
        "Answer": [
            {
                "AnswerType": "Entity",
                "WikidataQid": "Q11613",
                "WikidataLabel": "Harry S. Truman",
                "WikipediaURL": "https://en.wikipedia.org/wiki/Harry_S._Truman"
            },
            {
                "AnswerType": "Entity",
                "WikidataQid": "Q8007",
                "WikidataLabel": "Franklin Delano Roosevelt",
                "WikipediaURL": "https://en.wikipedia.org/wiki/Franklin_D._Roosevelt"
            }
        ],
        "Data source": "ComplexWebQuestions (NAACL 2018)",
        "Question creation date": "2018-06-01",
        "Data set": "development"
    },
    {
        "Id": 10099,
        "Question": "who was on the 1988 arizona basketball roster",
        "Temporal signal": [
            "No signal"
        ],
        "Temporal question type": [
            "Explicit"
        ],
        "Answer": [
            {
                "AnswerType": "Entity",
                "WikidataQid": "Q3618485",
                "WikidataLabel": "Anthony Cook",
                "WikipediaURL": "https://en.wikipedia.org/wiki/anthony_cook_(basketball)"
            },
            {
                "AnswerType": "Entity",
                "WikidataQid": "Q523630",
                "WikidataLabel": "Steve Kerr",
                "WikipediaURL": "https://en.wikipedia.org/wiki/steve_kerr"
            },
            {
                "AnswerType": "Entity",
                "WikidataQid": "Q941349",
                "WikidataLabel": "Sean Elliott",
                "WikipediaURL": "https://en.wikipedia.org/wiki/sean_elliott"
            }
        ],
        "Data source": "ComQA (NAACL 2019)",
        "Question creation date": "2019-06-03",
        "Data set": "development"
    },
    {
        "Id": 10100,
        "Question": "when did jean-bertrand aristide stop holding the position as the president of haiti",
        "Temporal signal": [
            "No signal"
        ],
        "Temporal question type": [
            "Temp.Ans"
        ],
        "Answer": [
            {
                "AnswerType": "Value",
                "AnswerArgument": "1991-09-29T00:00:00Z"
            },
            {
                "AnswerType": "Value",
                "AnswerArgument": "1994-01-01T00:00:00Z"
            },
            {
                "AnswerType": "Value",
                "AnswerArgument": "1996-01-01T00:00:00Z"
            },
            {
                "AnswerType": "Value",
                "AnswerArgument": "2004-01-01T00:00:00Z"
            }
        ],
        "Data source": "LC-QuAD 2.0 (ISWC 2019)",
        "Question creation date": "2019-01-23",
        "Data set": "development"
    },
    {
        "Id": 10101,
        "Question": "where did justin bieber go to school when he was not famous",
        "Temporal signal": [
            "OVERLAP"
        ],
        "Temporal question type": [
            "Implicit"
        ],
        "Answer": [
            {
                "AnswerType": "Entity",
                "WikidataQid": "Q7590728",
                "WikidataLabel": "St. Michael Catholic Secondary School",
                "WikipediaURL": "https://en.wikipedia.org/wiki/st._michael_catholic_secondary_school"
            }
        ],
        "Data source": "ComQA (NAACL 2019)",
        "Question creation date": "2019-06-03",
        "Data set": "development"
    },
    {
        "Id": 10102,
        "Question": "when was the last time iran invaded another country",
        "Temporal signal": [
            "ORDINAL"
        ],
        "Temporal question type": [
            "Ordinal",
            "Temp.Ans"
        ],
        "Answer": [
            {
                "AnswerType": "Value",
                "AnswerArgument": "1988-01-01T00:00:00Z"
            }
        ],
        "Data source": "WebQuestions (EMNLP 2013)",
        "Question creation date": "2013-10-18",
        "Data set": "development"
    },
    {
        "Id": 10103,
        "Question": "what was the net profit of the state grid corporation of china in 2015",
        "Temporal signal": [
            "OVERLAP"
        ],
        "Temporal question type": [
            "Explicit"
        ],
        "Answer": [
            {
                "AnswerType": "Value",
                "AnswerArgument": "67156035935"
            }
        ],
        "Data source": "LC-QuAD 2.0 (ISWC 2019)",
        "Question creation date": "2019-01-23",
        "Data set": "development"
    },
    {
        "Id": 10104,
        "Question": "what award did ken thompson receive on january 1st, 1983",
        "Temporal signal": [
            "OVERLAP"
        ],
        "Temporal question type": [
            "Explicit"
        ],
        "Answer": [
            {
                "AnswerType": "Entity",
                "WikidataQid": "Q185667",
                "WikidataLabel": "Turing Award",
                "WikipediaURL": "https://en.wikipedia.org/wiki/Turing_Award"
            },
            {
                "AnswerType": "Entity",
                "WikidataQid": "Q986509",
                "WikidataLabel": "ACM Software System Award",
                "WikipediaURL": "https://en.wikipedia.org/wiki/ACM_Software_System_Award"
            }
        ],
        "Data source": "LC-QuAD 2.0 (ISWC 2019)",
        "Question creation date": "2019-01-23",
        "Data set": "development"
    },
    {
        "Id": 10105,
        "Question": "when was wu den-yih the chairperson of kuomintang",
        "Temporal signal": [
            "No signal"
        ],
        "Temporal question type": [
            "Temp.Ans"
        ],
        "Answer": [
            {
                "AnswerType": "Value",
                "AnswerArgument": "2017-08-20T00:00:00Z"
            }
        ],
        "Data source": "LC-QuAD 2.0 (ISWC 2019)",
        "Question creation date": "2019-01-23",
        "Data set": "development"
    },
    {
        "Id": 10106,
        "Question": "list the names of the soccer club seasons whose division is 2012 campeonato brasileiro srie a.",
        "Temporal signal": [
            "No signal"
        ],
        "Temporal question type": [
            "Explicit"
        ],
        "Answer": [],
        "Data source": "LC-QuAD (ISWC 2017)",
        "Question creation date": "2017-10-21",
        "Data set": "development"
    },
    {
        "Id": 10107,
        "Question": "what team that won the super bowl xli championship did hank baskett play for in 2010",
        "Temporal signal": [
            "OVERLAP"
        ],
        "Temporal question type": [
            "Explicit"
        ],
        "Answer": [
            {
                "AnswerType": "Entity",
                "WikidataQid": "Q219714",
                "WikidataLabel": "Philadelphia Eagles",
                "WikipediaURL": "https://en.wikipedia.org/wiki/Philadelphia_Eagles"
            },
            {
                "AnswerType": "Entity",
                "WikidataQid": "Q221150",
                "WikidataLabel": "Minnesota Vikings",
                "WikipediaURL": "https://en.wikipedia.org/wiki/Minnesota_Vikings"
            }
        ],
        "Data source": "ComplexWebQuestions (NAACL 2018)",
        "Question creation date": "2018-06-01",
        "Data set": "development"
    },
    {
        "Id": 10108,
        "Question": "when did alexios i komnenos become the byzantine emperor",
        "Temporal signal": [
            "No signal"
        ],
        "Temporal question type": [
            "Temp.Ans"
        ],
        "Answer": [
            {
                "AnswerType": "Value",
                "AnswerArgument": "1081-04-10T00:00:00Z"
            }
        ],
        "Data source": "LC-QuAD 2.0 (ISWC 2019)",
        "Question creation date": "2019-01-23",
        "Data set": "development"
    },
    {
        "Id": 10109,
        "Question": "what is visitors per year of zion national park that is point in time is 1995-0-0",
        "Temporal signal": [
            "OVERLAP"
        ],
        "Temporal question type": [
            "Explicit"
        ],
        "Answer": [
            {
                "AnswerType": "Value",
                "AnswerArgument": "2430162"
            }
        ],
        "Data source": "LC-QuAD 2.0 (ISWC 2019)",
        "Question creation date": "2019-01-23",
        "Data set": "development"
    },
    {
        "Id": 10110,
        "Question": "name the sourcing circumstances for roger williams, who was born in 1603",
        "Temporal signal": [
            "OVERLAP"
        ],
        "Temporal question type": [
            "Explicit"
        ],
        "Answer": [
            {
                "AnswerType": "Entity",
                "WikidataQid": "Q5727902",
                "WikidataLabel": "circa",
                "WikipediaURL": "https://en.wikipedia.org/wiki/Circa"
            }
        ],
        "Data source": "LC-QuAD 2.0 (ISWC 2019)",
        "Question creation date": "2019-01-23",
        "Data set": "development"
    },
    {
        "Id": 10111,
        "Question": "give the date when margaret court resigned from membership of the australian fed cup team",
        "Temporal signal": [
            "No signal"
        ],
        "Temporal question type": [
            "Temp.Ans"
        ],
        "Answer": [
            {
                "AnswerType": "Value",
                "AnswerArgument": "1970-01-01T00:00:00Z"
            }
        ],
        "Data source": "LC-QuAD 2.0 (ISWC 2019)",
        "Question creation date": "2019-01-23",
        "Data set": "development"
    },
    {
        "Id": 10112,
        "Question": "when did kareem abdul-jabbar receive the naacp image award for outstanding literary work",
        "Temporal signal": [
            "No signal"
        ],
        "Temporal question type": [
            "Temp.Ans"
        ],
        "Answer": [
            {
                "AnswerType": "Entity",
                "WikidataQid": "Q7299047",
                "WikidataLabel": "Raymond Obstfeld",
                "WikipediaURL": "https://en.wikipedia.org/wiki/Raymond_Obstfeld"
            },
            {
                "AnswerType": "Value",
                "AnswerArgument": "2013-01-01T00:00:00Z"
            }
        ],
        "Data source": "LC-QuAD 2.0 (ISWC 2019)",
        "Question creation date": "2019-01-23",
        "Data set": "development"
    },
    {
        "Id": 10113,
        "Question": "when was national film award for best screenplay award received of the arundhati roy",
        "Temporal signal": [
            "No signal"
        ],
        "Temporal question type": [
            "Temp.Ans"
        ],
        "Answer": [
            {
                "AnswerType": "Value",
                "AnswerArgument": "1988-01-01T00:00:00Z"
            }
        ],
        "Data source": "LC-QuAD 2.0 (ISWC 2019)",
        "Question creation date": "2019-01-23",
        "Data set": "development"
    },
    {
        "Id": 10114,
        "Question": "what devastating occurrences began on 4/7/1995",
        "Temporal signal": [
            "OVERLAP"
        ],
        "Temporal question type": [
            "Explicit"
        ],
        "Answer": [
            {
                "AnswerType": "Entity",
                "WikidataQid": "Q4335326",
                "WikidataLabel": "Samashki massacre",
                "WikipediaURL": "https://en.wikipedia.org/wiki/Samashki_massacre"
            }
        ],
        "Data source": "GraphQuestions (EMNLP 2016)",
        "Question creation date": "2016-11-01",
        "Data set": "development"
    },
    {
        "Id": 10115,
        "Question": "what team founded in 1987 did reggie bush play for in 2011",
        "Temporal signal": [
            "No signal"
        ],
        "Temporal question type": [
            "Explicit"
        ],
        "Answer": [
            {
                "AnswerType": "Entity",
                "WikidataQid": "Q223243",
                "WikidataLabel": "Miami Dolphins",
                "WikipediaURL": "https://en.wikipedia.org/wiki/Miami_Dolphins"
            }
        ],
        "Data source": "ComplexWebQuestions (NAACL 2018)",
        "Question creation date": "2018-06-01",
        "Data set": "development"
    },
    {
        "Id": 10116,
        "Question": "what is writers of cloud atlas , that has last name is mitchell",
        "Temporal signal": [
            "ORDINAL"
        ],
        "Temporal question type": [
            "Ordinal"
        ],
        "Answer": [
            {
                "AnswerType": "Entity",
                "WikidataQid": "Q40479",
                "WikidataLabel": "David Mitchell",
                "WikipediaURL": "https://en.wikipedia.org/wiki/David_Mitchell_(author)"
            }
        ],
        "Data source": "LC-QuAD 2.0 (ISWC 2019)",
        "Question creation date": "2019-01-23",
        "Data set": "development"
    },
    {
        "Id": 10117,
        "Question": "when was samuel adams became the governor of massachusetts",
        "Temporal signal": [
            "No signal"
        ],
        "Temporal question type": [
            "Temp.Ans"
        ],
        "Answer": [
            {
                "AnswerType": "Value",
                "AnswerArgument": "1793-10-08T00:00:00Z"
            }
        ],
        "Data source": "LC-QuAD 2.0 (ISWC 2019)",
        "Question creation date": "2019-01-23",
        "Data set": "development"
    },
    {
        "Id": 10118,
        "Question": "west wing was nominated for what in 2001",
        "Temporal signal": [
            "OVERLAP"
        ],
        "Temporal question type": [
            "Explicit"
        ],
        "Answer": [
            {
                "AnswerType": "Entity",
                "WikidataQid": "Q1255198",
                "WikidataLabel": "Golden Globe Award for Best Television Series – Drama",
                "WikipediaURL": "https://en.wikipedia.org/wiki/Golden_Globe_Award_for_Best_Television_Series_%E2%80%93_Drama"
            },
            {
                "AnswerType": "Entity",
                "WikidataQid": "Q1285504",
                "WikidataLabel": "Primetime Emmy Award for Outstanding Supporting Actress in a Drama Series",
                "WikipediaURL": "https://en.wikipedia.org/wiki/Primetime_Emmy_Award_for_Outstanding_Supporting_Actress_in_a_Drama_Series"
            },
            {
                "AnswerType": "Entity",
                "WikidataQid": "Q1286639",
                "WikidataLabel": "Primetime Emmy Award for Outstanding Supporting Actor in a Drama Series",
                "WikipediaURL": "https://en.wikipedia.org/wiki/Primetime_Emmy_Award_for_Outstanding_Supporting_Actor_in_a_Drama_Series"
            },
            {
                "AnswerType": "Entity",
                "WikidataQid": "Q13476486",
                "WikidataLabel": "TCA Award for Individual Achievement in Drama",
                "WikipediaURL": "https://en.wikipedia.org/wiki/TCA_Award_for_Individual_Achievement_in_Drama"
            },
            {
                "AnswerType": "Entity",
                "WikidataQid": "Q2350896",
                "WikidataLabel": "Satellite Award for Best Actress – Television Series Drama",
                "WikipediaURL": "https://en.wikipedia.org/wiki/Satellite_Award_for_Best_Actress_%E2%80%93_Television_Series_Drama"
            },
            {
                "AnswerType": "Entity",
                "WikidataQid": "Q2414252",
                "WikidataLabel": "Screen Actors Guild Award for Outstanding Performance by a Male Actor in a Drama Series",
                "WikipediaURL": "https://en.wikipedia.org/wiki/Screen_Actors_Guild_Award_for_Outstanding_Performance_by_a_Male_Actor_in_a_Drama_Series"
            },
            {
                "AnswerType": "Entity",
                "WikidataQid": "Q2414873",
                "WikidataLabel": "Screen Actors Guild Award for Outstanding Performance by a Female Actor in a Drama Series",
                "WikipediaURL": "https://en.wikipedia.org/wiki/Screen_Actors_Guild_Award_for_Outstanding_Performance_by_a_Female_Actor_in_a_Drama_Series"
            },
            {
                "AnswerType": "Entity",
                "WikidataQid": "Q2530270",
                "WikidataLabel": "Screen Actors Guild Award for Outstanding Performance by an Ensemble in a Drama Series",
                "WikipediaURL": "https://en.wikipedia.org/wiki/Screen_Actors_Guild_Award_for_Outstanding_Performance_by_an_Ensemble_in_a_Drama_Series"
            },
            {
                "AnswerType": "Entity",
                "WikidataQid": "Q2604800",
                "WikidataLabel": "Primetime Emmy Award for Outstanding Guest Actor in a Drama Series",
                "WikipediaURL": "https://en.wikipedia.org/wiki/Primetime_Emmy_Award_for_Outstanding_Guest_Actor_in_a_Drama_Series"
            },
            {
                "AnswerType": "Entity",
                "WikidataQid": "Q3025728",
                "WikidataLabel": "Satellite Award for Best Television Series – Drama",
                "WikipediaURL": "https://en.wikipedia.org/wiki/Satellite_Award_for_Best_Television_Series_%E2%80%93_Drama"
            },
            {
                "AnswerType": "Entity",
                "WikidataQid": "Q3123491",
                "WikidataLabel": "Primetime Emmy Award for Outstanding Writing for a Drama Series",
                "WikipediaURL": "https://en.wikipedia.org/wiki/Primetime_Emmy_Award_for_Outstanding_Writing_for_a_Drama_Series"
            },
            {
                "AnswerType": "Entity",
                "WikidataQid": "Q3473898",
                "WikidataLabel": "Satellite Award for Best Actor – Television Series Drama",
                "WikipediaURL": "https://en.wikipedia.org/wiki/Satellite_Award_for_Best_Actor_%E2%80%93_Television_Series_Drama"
            },
            {
                "AnswerType": "Entity",
                "WikidataQid": "Q5175208",
                "WikidataLabel": "Costume Designers Guild Award for Best Costume Design – Contemporary TV Series",
                "WikipediaURL": "https://en.wikipedia.org/wiki/Costume_Designers_Guild_Award_for_Best_Costume_Design_%E2%80%93_Contemporary_TV_Series"
            },
            {
                "AnswerType": "Entity",
                "WikidataQid": "Q5280674",
                "WikidataLabel": "Directors Guild of America Award for Outstanding Directing – Drama Series",
                "WikipediaURL": "https://en.wikipedia.org/wiki/Directors_Guild_of_America_Award_for_Outstanding_Directing_%E2%80%93_Drama_Series"
            },
            {
                "AnswerType": "Entity",
                "WikidataQid": "Q583972",
                "WikidataLabel": "Primetime Emmy Award for Outstanding Directing for a Drama Series",
                "WikipediaURL": "https://en.wikipedia.org/wiki/Primetime_Emmy_Award_for_Outstanding_Directing_for_a_Drama_Series"
            },
            {
                "AnswerType": "Entity",
                "WikidataQid": "Q6952069",
                "WikidataLabel": "NAACP Image Award for Outstanding Supporting Actor in a Drama Series",
                "WikipediaURL": "https://en.wikipedia.org/wiki/NAACP_Image_Award_for_Outstanding_Supporting_Actor_in_a_Drama_Series"
            },
            {
                "AnswerType": "Entity",
                "WikidataQid": "Q7243497",
                "WikidataLabel": "Primetime Emmy Award for Outstanding Casting for a Drama Series",
                "WikipediaURL": "https://en.wikipedia.org/wiki/Primetime_Emmy_Award_for_Outstanding_Casting_for_a_Drama_Series"
            },
            {
                "AnswerType": "Entity",
                "WikidataQid": "Q7243502",
                "WikidataLabel": "Primetime Emmy Award for Outstanding Cinematography for a Single-Camera Series",
                "WikipediaURL": "https://en.wikipedia.org/wiki/Primetime_Emmy_Award_for_Outstanding_Cinematography_for_a_Single-Camera_Series"
            },
            {
                "AnswerType": "Entity",
                "WikidataQid": "Q7243508",
                "WikidataLabel": "Primetime Emmy Award for Outstanding Music Composition for a Series",
                "WikipediaURL": "https://en.wikipedia.org/wiki/Primetime_Emmy_Award_for_Outstanding_Music_Composition_for_a_Series"
            },
            {
                "AnswerType": "Entity",
                "WikidataQid": "Q7669614",
                "WikidataLabel": "TCA Award for Outstanding Achievement in Drama",
                "WikipediaURL": "https://en.wikipedia.org/wiki/TCA_Award_for_Outstanding_Achievement_in_Drama"
            },
            {
                "AnswerType": "Entity",
                "WikidataQid": "Q7669624",
                "WikidataLabel": "TCA Award for Program of the Year",
                "WikipediaURL": "https://en.wikipedia.org/wiki/TCA_Award_for_Program_of_the_Year"
            },
            {
                "AnswerType": "Entity",
                "WikidataQid": "Q989438",
                "WikidataLabel": "Primetime Emmy Award for Outstanding Drama Series",
                "WikipediaURL": "https://en.wikipedia.org/wiki/Primetime_Emmy_Award_for_Outstanding_Drama_Series"
            },
            {
                "AnswerType": "Entity",
                "WikidataQid": "Q989439",
                "WikidataLabel": "Primetime Emmy Award for Outstanding Lead Actor in a Drama Series",
                "WikipediaURL": "https://en.wikipedia.org/wiki/Primetime_Emmy_Award_for_Outstanding_Lead_Actor_in_a_Drama_Series"
            }
        ],
        "Data source": "LC-QuAD 2.0 (ISWC 2019)",
        "Question creation date": "2019-01-23",
        "Data set": "development"
    },
    {
        "Id": 10119,
        "Question": "when does turbo come out on dvd in australia",
        "Temporal signal": [
            "No signal"
        ],
        "Temporal question type": [
            "Temp.Ans"
        ],
        "Answer": [
            {
                "AnswerType": "Value",
                "AnswerArgument": "2014-03-12T00:00:00Z"
            }
        ],
        "Data source": "ComplexQuestions (COLING 2016)",
        "Question creation date": "2016-12-13",
        "Data set": "development"
    },
    {
        "Id": 10120,
        "Question": "what is electorate of muntinlupa that is point in time is 2004-4-28",
        "Temporal signal": [
            "OVERLAP"
        ],
        "Temporal question type": [
            "Explicit"
        ],
        "Answer": [
            {
                "AnswerType": "Value",
                "AnswerArgument": "227892"
            }
        ],
        "Data source": "LC-QuAD 2.0 (ISWC 2019)",
        "Question creation date": "2019-01-23",
        "Data set": "development"
    },
    {
        "Id": 10121,
        "Question": "what issue number of doraemon was published on 1982-9-5",
        "Temporal signal": [
            "OVERLAP"
        ],
        "Temporal question type": [
            "Explicit"
        ],
        "Answer": [
            {
                "AnswerType": "Entity",
                "WikidataQid": "Q1107",
                "WikidataLabel": "anime",
                "WikipediaURL": "https://en.wikipedia.org/wiki/Anime"
            }
        ],
        "Data source": "LC-QuAD 2.0 (ISWC 2019)",
        "Question creation date": "2019-01-23",
        "Data set": "development"
    },
    {
        "Id": 10122,
        "Question": "what is the elected in for james callaghan has position held as member of the 47th parliament of the united kingdom",
        "Temporal signal": [
            "ORDINAL"
        ],
        "Temporal question type": [
            "Ordinal"
        ],
        "Answer": [
            {
                "AnswerType": "Entity",
                "WikidataQid": "Q918508",
                "WikidataLabel": "October 1974 United Kingdom general election",
                "WikipediaURL": "https://en.wikipedia.org/wiki/October_1974_United_Kingdom_general_election"
            }
        ],
        "Data source": "LC-QuAD 2.0 (ISWC 2019)",
        "Question creation date": "2019-01-23",
        "Data set": "development"
    },
    {
        "Id": 10123,
        "Question": "where did walt disney live before he died",
        "Temporal signal": [
            "BEFORE"
        ],
        "Temporal question type": [
            "Implicit"
        ],
        "Answer": [
            {
                "AnswerType": "Entity",
                "WikidataQid": "Q1297",
                "WikidataLabel": "Chicago",
                "WikipediaURL": "https://en.wikipedia.org/wiki/Chicago"
            },
            {
                "AnswerType": "Entity",
                "WikidataQid": "Q41819",
                "WikidataLabel": "Kansas City",
                "WikipediaURL": "https://en.wikipedia.org/wiki/Kansas_City,_Missouri"
            },
            {
                "AnswerType": "Entity",
                "WikidataQid": "Q65",
                "WikidataLabel": "Los Angeles",
                "WikipediaURL": "https://en.wikipedia.org/wiki/Los_Angeles"
            },
            {
                "AnswerType": "Entity",
                "WikidataQid": "Q947880",
                "WikidataLabel": "Marceline",
                "WikipediaURL": "https://en.wikipedia.org/wiki/Marceline,_Missouri"
            }
        ],
        "Data source": "WebQuestions (EMNLP 2013)",
        "Question creation date": "2013-10-18",
        "Data set": "development"
    },
    {
        "Id": 10124,
        "Question": "what work was federico fellini nominated for at the 22nd academy awards",
        "Temporal signal": [
            "ORDINAL"
        ],
        "Temporal question type": [
            "Ordinal"
        ],
        "Answer": [
            {
                "AnswerType": "Entity",
                "WikidataQid": "Q41417",
                "WikidataLabel": "Academy Award for Best Writing, Original Screenplay",
                "WikipediaURL": "https://en.wikipedia.org/wiki/Academy_Award_for_Best_Original_Screenplay"
            }
        ],
        "Data source": "LC-QuAD 2.0 (ISWC 2019)",
        "Question creation date": "2019-01-23",
        "Data set": "development"
    },
    {
        "Id": 10125,
        "Question": "what is award received of barbara cook that is point in time is 1955-1-1",
        "Temporal signal": [
            "OVERLAP"
        ],
        "Temporal question type": [
            "Explicit"
        ],
        "Answer": [
            {
                "AnswerType": "Entity",
                "WikidataQid": "Q1131356",
                "WikidataLabel": "Theatre World Award",
                "WikipediaURL": "https://en.wikipedia.org/wiki/Theatre_World_Award"
            }
        ],
        "Data source": "LC-QuAD 2.0 (ISWC 2019)",
        "Question creation date": "2019-01-23",
        "Data set": "development"
    },
    {
        "Id": 10126,
        "Question": "who was the first jedi master",
        "Temporal signal": [
            "ORDINAL"
        ],
        "Temporal question type": [
            "Ordinal"
        ],
        "Answer": [
            {
                "AnswerType": "Entity",
                "WikidataQid": "Q51730",
                "WikidataLabel": "Yoda",
                "WikipediaURL": "https://en.wikipedia.org/wiki/Yoda"
            }
        ],
        "Data source": "WebQuestions (EMNLP 2013)",
        "Question creation date": "2013-10-18",
        "Data set": "development"
    },
    {
        "Id": 10127,
        "Question": "what gold medal award did pete townhend get",
        "Temporal signal": [
            "ORDINAL"
        ],
        "Temporal question type": [
            "Ordinal"
        ],
        "Answer": [
            {
                "AnswerType": "Entity",
                "WikidataQid": "Q100937",
                "WikidataLabel": "Fred Astaire",
                "WikipediaURL": "https://en.wikipedia.org/wiki/Fred_Astaire"
            },
            {
                "AnswerType": "Entity",
                "WikidataQid": "Q102462",
                "WikidataLabel": "James Stewart",
                "WikipediaURL": "https://en.wikipedia.org/wiki/James_Stewart"
            },
            {
                "AnswerType": "Entity",
                "WikidataQid": "Q104000",
                "WikidataLabel": "Lauren Bacall",
                "WikipediaURL": "https://en.wikipedia.org/wiki/Lauren_Bacall"
            },
            {
                "AnswerType": "Entity",
                "WikidataQid": "Q104027",
                "WikidataLabel": "Kirk Douglas",
                "WikipediaURL": "https://en.wikipedia.org/wiki/Kirk_Douglas"
            },
            {
                "AnswerType": "Entity",
                "WikidataQid": "Q104049",
                "WikidataLabel": "Sidney Poitier",
                "WikipediaURL": "https://en.wikipedia.org/wiki/Sidney_Poitier"
            },
            {
                "AnswerType": "Entity",
                "WikidataQid": "Q104183",
                "WikidataLabel": "Lillian Gish",
                "WikipediaURL": "https://en.wikipedia.org/wiki/Lillian_Gish"
            },
            {
                "AnswerType": "Entity",
                "WikidataQid": "Q104266",
                "WikidataLabel": "Mel Brooks",
                "WikipediaURL": "https://en.wikipedia.org/wiki/Mel_Brooks"
            },
            {
                "AnswerType": "Entity",
                "WikidataQid": "Q105875",
                "WikidataLabel": "Herbie Hancock",
                "WikipediaURL": "https://en.wikipedia.org/wiki/Herbie_Hancock"
            },
            {
                "AnswerType": "Entity",
                "WikidataQid": "Q105941",
                "WikidataLabel": "Myrna Loy",
                "WikipediaURL": "https://en.wikipedia.org/wiki/Myrna_Loy"
            },
            {
                "AnswerType": "Entity",
                "WikidataQid": "Q107008",
                "WikidataLabel": "Count Basie",
                "WikipediaURL": "https://en.wikipedia.org/wiki/Count_Basie"
            },
            {
                "AnswerType": "Entity",
                "WikidataQid": "Q108366",
                "WikidataLabel": "Gregory Peck",
                "WikipediaURL": "https://en.wikipedia.org/wiki/Gregory_Peck"
            },
            {
                "AnswerType": "Entity",
                "WikidataQid": "Q108597",
                "WikidataLabel": "Dave Brubeck",
                "WikipediaURL": "https://en.wikipedia.org/wiki/Dave_Brubeck"
            },
            {
                "AnswerType": "Entity",
                "WikidataQid": "Q1111542",
                "WikidataLabel": "Joanne Woodward",
                "WikipediaURL": "https://en.wikipedia.org/wiki/Joanne_Woodward"
            },
            {
                "AnswerType": "Entity",
                "WikidataQid": "Q1225",
                "WikidataLabel": "Bruce Springsteen",
                "WikipediaURL": "https://en.wikipedia.org/wiki/Bruce_Springsteen"
            },
            {
                "AnswerType": "Entity",
                "WikidataQid": "Q125121",
                "WikidataLabel": "Aretha Franklin",
                "WikipediaURL": "https://en.wikipedia.org/wiki/Aretha_Franklin"
            },
            {
                "AnswerType": "Entity",
                "WikidataQid": "Q1274807",
                "WikidataLabel": "Fred Ebb",
                "WikipediaURL": "https://en.wikipedia.org/wiki/Fred_Ebb"
            },
            {
                "AnswerType": "Entity",
                "WikidataQid": "Q128085",
                "WikidataLabel": "Georg Solti",
                "WikipediaURL": "https://en.wikipedia.org/wiki/Georg_Solti"
            },
            {
                "AnswerType": "Entity",
                "WikidataQid": "Q1293969",
                "WikidataLabel": "Edward Villella",
                "WikipediaURL": "https://en.wikipedia.org/wiki/Edward_Villella"
            },
            {
                "AnswerType": "Entity",
                "WikidataQid": "Q130853",
                "WikidataLabel": "Plácido Domingo",
                "WikipediaURL": "https://en.wikipedia.org/wiki/Pl%C3%A1cido_Domingo"
            },
            {
                "AnswerType": "Entity",
                "WikidataQid": "Q131814",
                "WikidataLabel": "Tina Turner",
                "WikipediaURL": "https://en.wikipedia.org/wiki/Tina_Turner"
            },
            {
                "AnswerType": "Entity",
                "WikidataQid": "Q1336262",
                "WikidataLabel": "Jacques d'Amboise",
                "WikipediaURL": "https://en.wikipedia.org/wiki/Jacques_d%27Amboise_(dancer)"
            },
            {
                "AnswerType": "Entity",
                "WikidataQid": "Q134262",
                "WikidataLabel": "Tennessee Williams",
                "WikipediaURL": "https://en.wikipedia.org/wiki/Tennessee_Williams"
            },
            {
                "AnswerType": "Entity",
                "WikidataQid": "Q1352656",
                "WikidataLabel": "Morton Gould",
                "WikipediaURL": "https://en.wikipedia.org/wiki/Morton_Gould"
            },
            {
                "AnswerType": "Entity",
                "WikidataQid": "Q1356487",
                "WikidataLabel": "Leon Fleisher",
                "WikipediaURL": "https://en.wikipedia.org/wiki/Leon_Fleisher"
            },
            {
                "AnswerType": "Entity",
                "WikidataQid": "Q1363692",
                "WikidataLabel": "Jerry Herman",
                "WikipediaURL": "https://en.wikipedia.org/wiki/Jerry_Herman"
            },
            {
                "AnswerType": "Entity",
                "WikidataQid": "Q1385081",
                "WikidataLabel": "Alexander Schneider",
                "WikipediaURL": "https://en.wikipedia.org/wiki/Alexander_Schneider"
            },
            {
                "AnswerType": "Entity",
                "WikidataQid": "Q1506831",
                "WikidataLabel": "George Abbott",
                "WikipediaURL": "https://en.wikipedia.org/wiki/George_Abbott"
            },
            {
                "AnswerType": "Entity",
                "WikidataQid": "Q152043",
                "WikidataLabel": "Mstislav Rostropovich",
                "WikipediaURL": "https://en.wikipedia.org/wiki/Mstislav_Rostropovich"
            },
            {
                "AnswerType": "Entity",
                "WikidataQid": "Q152505",
                "WikidataLabel": "Leonard Bernstein",
                "WikipediaURL": "https://en.wikipedia.org/wiki/Leonard_Bernstein"
            },
            {
                "AnswerType": "Entity",
                "WikidataQid": "Q153579",
                "WikidataLabel": "Stephen Sondheim",
                "WikipediaURL": "https://en.wikipedia.org/wiki/Stephen_Sondheim"
            },
            {
                "AnswerType": "Entity",
                "WikidataQid": "Q155712",
                "WikidataLabel": "André Previn",
                "WikipediaURL": "https://en.wikipedia.org/wiki/Andr%C3%A9_Previn"
            },
            {
                "AnswerType": "Entity",
                "WikidataQid": "Q156814",
                "WikidataLabel": "Yehudi Menuhin",
                "WikipediaURL": "https://en.wikipedia.org/wiki/Yehudi_Menuhin"
            },
            {
                "AnswerType": "Entity",
                "WikidataQid": "Q157635",
                "WikidataLabel": "Zubin Mehta",
                "WikipediaURL": "https://en.wikipedia.org/wiki/Zubin_Mehta"
            },
            {
                "AnswerType": "Entity",
                "WikidataQid": "Q161819",
                "WikidataLabel": "Julie Andrews",
                "WikipediaURL": "https://en.wikipedia.org/wiki/Julie_Andrews"
            },
            {
                "AnswerType": "Entity",
                "WikidataQid": "Q16473",
                "WikidataLabel": "Steve Martin",
                "WikipediaURL": "https://en.wikipedia.org/wiki/Steve_Martin"
            },
            {
                "AnswerType": "Entity",
                "WikidataQid": "Q165467",
                "WikidataLabel": "Jimmy Page",
                "WikipediaURL": "https://en.wikipedia.org/wiki/Jimmy_Page"
            },
            {
                "AnswerType": "Entity",
                "WikidataQid": "Q1685876",
                "WikidataLabel": "John Kander",
                "WikipediaURL": "https://en.wikipedia.org/wiki/John_Kander"
            },
            {
                "AnswerType": "Entity",
                "WikidataQid": "Q1702112",
                "WikidataLabel": "Martina Arroyo",
                "WikipediaURL": "https://en.wikipedia.org/wiki/Martina_Arroyo"
            },
            {
                "AnswerType": "Entity",
                "WikidataQid": "Q175078",
                "WikidataLabel": "Betty Comden",
                "WikipediaURL": "https://en.wikipedia.org/wiki/Betty_Comden"
            },
            {
                "AnswerType": "Entity",
                "WikidataQid": "Q1768",
                "WikidataLabel": "Ella Fitzgerald",
                "WikipediaURL": "https://en.wikipedia.org/wiki/Ella_Fitzgerald"
            },
            {
                "AnswerType": "Entity",
                "WikidataQid": "Q180453",
                "WikidataLabel": "Dolly Parton",
                "WikipediaURL": "https://en.wikipedia.org/wiki/Dolly_Parton"
            },
            {
                "AnswerType": "Entity",
                "WikidataQid": "Q180975",
                "WikidataLabel": "Andrew Lloyd Webber",
                "WikipediaURL": "https://en.wikipedia.org/wiki/Andrew_Lloyd_Webber"
            },
            {
                "AnswerType": "Entity",
                "WikidataQid": "Q182104",
                "WikidataLabel": "Jessica Tandy",
                "WikipediaURL": "https://en.wikipedia.org/wiki/Jessica_Tandy"
            },
            {
                "AnswerType": "Entity",
                "WikidataQid": "Q182580",
                "WikidataLabel": "Shirley Temple",
                "WikipediaURL": "https://en.wikipedia.org/wiki/Shirley_Temple"
            },
            {
                "AnswerType": "Entity",
                "WikidataQid": "Q183092",
                "WikidataLabel": "Merle Haggard",
                "WikipediaURL": "https://en.wikipedia.org/wiki/Merle_Haggard"
            },
            {
                "AnswerType": "Entity",
                "WikidataQid": "Q183182",
                "WikidataLabel": "Arthur Rubinstein",
                "WikipediaURL": "https://en.wikipedia.org/wiki/Arthur_Rubinstein"
            },
            {
                "AnswerType": "Entity",
                "WikidataQid": "Q186514",
                "WikidataLabel": "Marilyn Horne",
                "WikipediaURL": "https://en.wikipedia.org/wiki/Marilyn_Horne"
            },
            {
                "AnswerType": "Entity",
                "WikidataQid": "Q188969",
                "WikidataLabel": "B. B. King",
                "WikipediaURL": "https://en.wikipedia.org/wiki/B.B._King"
            },
            {
                "AnswerType": "Entity",
                "WikidataQid": "Q189635",
                "WikidataLabel": "Eagles",
                "WikipediaURL": "https://en.wikipedia.org/wiki/Eagles_(band)"
            },
            {
                "AnswerType": "Entity",
                "WikidataQid": "Q190243",
                "WikidataLabel": "John Paul Jones",
                "WikipediaURL": "https://en.wikipedia.org/wiki/John_Paul_Jones_(musician)"
            },
            {
                "AnswerType": "Entity",
                "WikidataQid": "Q19155",
                "WikidataLabel": "Henry Fonda",
                "WikipediaURL": "https://en.wikipedia.org/wiki/Henry_Fonda"
            },
            {
                "AnswerType": "Entity",
                "WikidataQid": "Q192185",
                "WikidataLabel": "Aaron Copland",
                "WikipediaURL": "https://en.wikipedia.org/wiki/Aaron_Copland"
            },
            {
                "AnswerType": "Entity",
                "WikidataQid": "Q193645",
                "WikidataLabel": "Quincy Jones",
                "WikipediaURL": "https://en.wikipedia.org/wiki/Quincy_Jones"
            },
            {
                "AnswerType": "Entity",
                "WikidataQid": "Q194333",
                "WikidataLabel": "Billy Joel",
                "WikipediaURL": "https://en.wikipedia.org/wiki/Billy_Joel"
            },
            {
                "AnswerType": "Entity",
                "WikidataQid": "Q203819",
                "WikidataLabel": "Claudette Colbert",
                "WikipediaURL": "https://en.wikipedia.org/wiki/Claudette_Colbert"
            },
            {
                "AnswerType": "Entity",
                "WikidataQid": "Q203960",
                "WikidataLabel": "James Earl Jones",
                "WikipediaURL": "https://en.wikipedia.org/wiki/James_Earl_Jones"
            },
            {
                "AnswerType": "Entity",
                "WikidataQid": "Q206112",
                "WikidataLabel": "Willie Nelson",
                "WikipediaURL": "https://en.wikipedia.org/wiki/Willie_Nelson"
            },
            {
                "AnswerType": "Entity",
                "WikidataQid": "Q206856",
                "WikidataLabel": "Angela Lansbury",
                "WikipediaURL": "https://en.wikipedia.org/wiki/Angela_Lansbury"
            },
            {
                "AnswerType": "Entity",
                "WikidataQid": "Q207269",
                "WikidataLabel": "Joan Sutherland",
                "WikipediaURL": "https://en.wikipedia.org/wiki/Joan_Sutherland"
            },
            {
                "AnswerType": "Entity",
                "WikidataQid": "Q209662",
                "WikidataLabel": "Lucille Ball",
                "WikipediaURL": "https://en.wikipedia.org/wiki/Lucille_Ball"
            },
            {
                "AnswerType": "Entity",
                "WikidataQid": "Q213302",
                "WikidataLabel": "Helen Hayes",
                "WikipediaURL": "https://en.wikipedia.org/wiki/Helen_Hayes"
            },
            {
                "AnswerType": "Entity",
                "WikidataQid": "Q213425",
                "WikidataLabel": "Danny Kaye",
                "WikipediaURL": "https://en.wikipedia.org/wiki/Danny_Kaye"
            },
            {
                "AnswerType": "Entity",
                "WikidataQid": "Q213512",
                "WikidataLabel": "Bill Cosby",
                "WikipediaURL": "https://en.wikipedia.org/wiki/Bill_Cosby"
            },
            {
                "AnswerType": "Entity",
                "WikidataQid": "Q213545",
                "WikidataLabel": "Rudolf Serkin",
                "WikipediaURL": "https://en.wikipedia.org/wiki/Rudolf_Serkin"
            },
            {
                "AnswerType": "Entity",
                "WikidataQid": "Q214959",
                "WikidataLabel": "Harry Belafonte",
                "WikipediaURL": "https://en.wikipedia.org/wiki/Harry_Belafonte"
            },
            {
                "AnswerType": "Entity",
                "WikidataQid": "Q215905",
                "WikidataLabel": "Itzhak Perlman",
                "WikipediaURL": "https://en.wikipedia.org/wiki/Itzhak_Perlman"
            },
            {
                "AnswerType": "Entity",
                "WikidataQid": "Q217298",
                "WikidataLabel": "David Letterman",
                "WikipediaURL": "https://en.wikipedia.org/wiki/David_Letterman"
            },
            {
                "AnswerType": "Entity",
                "WikidataQid": "Q217787",
                "WikidataLabel": "Carole King",
                "WikipediaURL": "https://en.wikipedia.org/wiki/Carole_King"
            },
            {
                "AnswerType": "Entity",
                "WikidataQid": "Q219420",
                "WikidataLabel": "Edward Albee",
                "WikipediaURL": "https://en.wikipedia.org/wiki/Edward_Albee"
            },
            {
                "AnswerType": "Entity",
                "WikidataQid": "Q2263",
                "WikidataLabel": "Tom Hanks",
                "WikipediaURL": "https://en.wikipedia.org/wiki/Tom_Hanks"
            },
            {
                "AnswerType": "Entity",
                "WikidataQid": "Q229271",
                "WikidataLabel": "Lily Tomlin",
                "WikipediaURL": "https://en.wikipedia.org/wiki/Lily_Tomlin"
            },
            {
                "AnswerType": "Entity",
                "WikidataQid": "Q230099",
                "WikidataLabel": "Irene Dunne",
                "WikipediaURL": "https://en.wikipedia.org/wiki/Irene_Dunne"
            },
            {
                "AnswerType": "Entity",
                "WikidataQid": "Q230151",
                "WikidataLabel": "Rita Moreno",
                "WikipediaURL": "https://en.wikipedia.org/wiki/Rita_Moreno"
            },
            {
                "AnswerType": "Entity",
                "WikidataQid": "Q231923",
                "WikidataLabel": "Marian Anderson",
                "WikipediaURL": "https://en.wikipedia.org/wiki/Marian_Anderson"
            },
            {
                "AnswerType": "Entity",
                "WikidataQid": "Q233718",
                "WikidataLabel": "Leontyne Price",
                "WikipediaURL": "https://en.wikipedia.org/wiki/Leontyne_Price"
            },
            {
                "AnswerType": "Entity",
                "WikidataQid": "Q234360",
                "WikidataLabel": "Ruby Dee",
                "WikipediaURL": "https://en.wikipedia.org/wiki/Ruby_Dee"
            },
            {
                "AnswerType": "Entity",
                "WikidataQid": "Q234891",
                "WikidataLabel": "Yo-Yo Ma",
                "WikipediaURL": "https://en.wikipedia.org/wiki/Yo-Yo_Ma"
            },
            {
                "AnswerType": "Entity",
                "WikidataQid": "Q235517",
                "WikidataLabel": "Beverly Sills",
                "WikipediaURL": "https://en.wikipedia.org/wiki/Beverly_Sills"
            },
            {
                "AnswerType": "Entity",
                "WikidataQid": "Q236708",
                "WikidataLabel": "Julie Harris",
                "WikipediaURL": "https://en.wikipedia.org/wiki/Julie_Harris"
            },
            {
                "AnswerType": "Entity",
                "WikidataQid": "Q238081",
                "WikidataLabel": "Cicely Tyson",
                "WikipediaURL": "https://en.wikipedia.org/wiki/Cicely_Tyson"
            },
            {
                "AnswerType": "Entity",
                "WikidataQid": "Q240937",
                "WikidataLabel": "Jessye Norman",
                "WikipediaURL": "https://en.wikipedia.org/wiki/Jessye_Norman"
            },
            {
                "AnswerType": "Entity",
                "WikidataQid": "Q242484",
                "WikidataLabel": "Lynn Fontanne",
                "WikipediaURL": "https://en.wikipedia.org/wiki/Lynn_Fontanne"
            },
            {
                "AnswerType": "Entity",
                "WikidataQid": "Q244441",
                "WikidataLabel": "Pete Seeger",
                "WikipediaURL": "https://en.wikipedia.org/wiki/Pete_Seeger"
            },
            {
                "AnswerType": "Entity",
                "WikidataQid": "Q251417",
                "WikidataLabel": "Victor Borge",
                "WikipediaURL": "https://en.wikipedia.org/wiki/Victor_Borge"
            },
            {
                "AnswerType": "Entity",
                "WikidataQid": "Q255565",
                "WikidataLabel": "Carol Burnett",
                "WikipediaURL": "https://en.wikipedia.org/wiki/Carol_Burnett"
            },
            {
                "AnswerType": "Entity",
                "WikidataQid": "Q2599",
                "WikidataLabel": "Paul McCartney",
                "WikipediaURL": "https://en.wikipedia.org/wiki/Paul_McCartney"
            },
            {
                "AnswerType": "Entity",
                "WikidataQid": "Q263798",
                "WikidataLabel": "Alexandra Danilova",
                "WikipediaURL": "https://en.wikipedia.org/wiki/Alexandra_Danilova"
            },
            {
                "AnswerType": "Entity",
                "WikidataQid": "Q264400",
                "WikidataLabel": "Maria Tallchief",
                "WikipediaURL": "https://en.wikipedia.org/wiki/Maria_Tallchief"
            },
            {
                "AnswerType": "Entity",
                "WikidataQid": "Q267796",
                "WikidataLabel": "Natalia Makarova",
                "WikipediaURL": "https://en.wikipedia.org/wiki/Natalia_Makarova"
            },
            {
                "AnswerType": "Entity",
                "WikidataQid": "Q269094",
                "WikidataLabel": "Richard Rodgers",
                "WikipediaURL": "https://en.wikipedia.org/wiki/Richard_Rodgers"
            },
            {
                "AnswerType": "Entity",
                "WikidataQid": "Q26933",
                "WikidataLabel": "Pete Townshend",
                "WikipediaURL": "https://en.wikipedia.org/wiki/Pete_Townshend"
            },
            {
                "AnswerType": "Entity",
                "WikidataQid": "Q270662",
                "WikidataLabel": "Gian Carlo Menotti",
                "WikipediaURL": "https://en.wikipedia.org/wiki/Gian_Carlo_Menotti"
            },
            {
                "AnswerType": "Entity",
                "WikidataQid": "Q2707974",
                "WikidataLabel": "Risë Stevens",
                "WikipediaURL": "https://en.wikipedia.org/wiki/Ris%C3%AB_Stevens"
            },
            {
                "AnswerType": "Entity",
                "WikidataQid": "Q272637",
                "WikidataLabel": "Katherine Dunham",
                "WikipediaURL": "https://en.wikipedia.org/wiki/Katherine_Dunham"
            },
            {
                "AnswerType": "Entity",
                "WikidataQid": "Q272931",
                "WikidataLabel": "Loretta Lynn",
                "WikipediaURL": "https://en.wikipedia.org/wiki/Loretta_Lynn"
            },
            {
                "AnswerType": "Entity",
                "WikidataQid": "Q2808",
                "WikidataLabel": "Elton John",
                "WikipediaURL": "https://en.wikipedia.org/wiki/Elton_John"
            },
            {
                "AnswerType": "Entity",
                "WikidataQid": "Q285483",
                "WikidataLabel": "Mary Martin",
                "WikipediaURL": "https://en.wikipedia.org/wiki/Mary_Martin"
            },
            {
                "AnswerType": "Entity",
                "WikidataQid": "Q2883930",
                "WikidataLabel": "Barbara Cook",
                "WikipediaURL": "https://en.wikipedia.org/wiki/Barbara_Cook"
            },
            {
                "AnswerType": "Entity",
                "WikidataQid": "Q2903368",
                "WikidataLabel": "Bill T. Jones",
                "WikipediaURL": "https://en.wikipedia.org/wiki/Bill_T._Jones"
            },
            {
                "AnswerType": "Entity",
                "WikidataQid": "Q2915908",
                "WikidataLabel": "Robert Shaw",
                "WikipediaURL": "https://en.wikipedia.org/wiki/Robert_Shaw_(conductor)"
            },
            {
                "AnswerType": "Entity",
                "WikidataQid": "Q2916069",
                "WikidataLabel": "Paul Taylor",
                "WikipediaURL": "https://en.wikipedia.org/wiki/Paul_Taylor_(choreographer)"
            },
            {
                "AnswerType": "Entity",
                "WikidataQid": "Q294531",
                "WikidataLabel": "Neil Diamond",
                "WikipediaURL": "https://en.wikipedia.org/wiki/Neil_Diamond"
            },
            {
                "AnswerType": "Entity",
                "WikidataQid": "Q295420",
                "WikidataLabel": "Mikhail Baryshnikov",
                "WikipediaURL": "https://en.wikipedia.org/wiki/Mikhail_Baryshnikov"
            },
            {
                "AnswerType": "Entity",
                "WikidataQid": "Q296630",
                "WikidataLabel": "Jason Robards",
                "WikipediaURL": "https://en.wikipedia.org/wiki/Jason_Robards"
            },
            {
                "AnswerType": "Entity",
                "WikidataQid": "Q296729",
                "WikidataLabel": "Tony Bennett",
                "WikipediaURL": "https://en.wikipedia.org/wiki/Tony_Bennett"
            },
            {
                "AnswerType": "Entity",
                "WikidataQid": "Q297816",
                "WikidataLabel": "Sammy Davis Jr.",
                "WikipediaURL": "https://en.wikipedia.org/wiki/Sammy_Davis_Jr."
            },
            {
                "AnswerType": "Entity",
                "WikidataQid": "Q299208",
                "WikidataLabel": "Sonny Rollins",
                "WikipediaURL": "https://en.wikipedia.org/wiki/Sonny_Rollins"
            },
            {
                "AnswerType": "Entity",
                "WikidataQid": "Q310184",
                "WikidataLabel": "George Balanchine",
                "WikipediaURL": "https://en.wikipedia.org/wiki/George_Balanchine"
            },
            {
                "AnswerType": "Entity",
                "WikidataQid": "Q310332",
                "WikidataLabel": "Smokey Robinson",
                "WikipediaURL": "https://en.wikipedia.org/wiki/Smokey_Robinson"
            },
            {
                "AnswerType": "Entity",
                "WikidataQid": "Q310819",
                "WikidataLabel": "Johnny Carson",
                "WikipediaURL": "https://en.wikipedia.org/wiki/Johnny_Carson"
            },
            {
                "AnswerType": "Entity",
                "WikidataQid": "Q311317",
                "WikidataLabel": "Isaac Stern",
                "WikipediaURL": "https://en.wikipedia.org/wiki/Isaac_Stern"
            },
            {
                "AnswerType": "Entity",
                "WikidataQid": "Q311672",
                "WikidataLabel": "Roger Daltrey",
                "WikipediaURL": "https://en.wikipedia.org/wiki/Roger_Daltrey"
            },
            {
                "AnswerType": "Entity",
                "WikidataQid": "Q313013",
                "WikidataLabel": "Brian Wilson",
                "WikipediaURL": "https://en.wikipedia.org/wiki/Brian_Wilson"
            },
            {
                "AnswerType": "Entity",
                "WikidataQid": "Q313260",
                "WikidataLabel": "Al Green",
                "WikipediaURL": "https://en.wikipedia.org/wiki/Al_Green"
            },
            {
                "AnswerType": "Entity",
                "WikidataQid": "Q313525",
                "WikidataLabel": "Lionel Hampton",
                "WikipediaURL": "https://en.wikipedia.org/wiki/Lionel_Hampton"
            },
            {
                "AnswerType": "Entity",
                "WikidataQid": "Q313649",
                "WikidataLabel": "Seiji Ozawa",
                "WikipediaURL": "https://en.wikipedia.org/wiki/Seiji_Ozawa"
            },
            {
                "AnswerType": "Entity",
                "WikidataQid": "Q314208",
                "WikidataLabel": "Buddy Guy",
                "WikipediaURL": "https://en.wikipedia.org/wiki/Buddy_Guy"
            },
            {
                "AnswerType": "Entity",
                "WikidataQid": "Q315808",
                "WikidataLabel": "Neil Simon",
                "WikipediaURL": "https://en.wikipedia.org/wiki/Neil_Simon"
            },
            {
                "AnswerType": "Entity",
                "WikidataQid": "Q318364",
                "WikidataLabel": "Merce Cunningham",
                "WikipediaURL": "https://en.wikipedia.org/wiki/Merce_Cunningham"
            },
            {
                "AnswerType": "Entity",
                "WikidataQid": "Q329849",
                "WikidataLabel": "Adolph Green",
                "WikipediaURL": "https://en.wikipedia.org/wiki/Adolph_Green"
            },
            {
                "AnswerType": "Entity",
                "WikidataQid": "Q333405",
                "WikidataLabel": "Perry Como",
                "WikipediaURL": "https://en.wikipedia.org/wiki/Perry_Como"
            },
            {
                "AnswerType": "Entity",
                "WikidataQid": "Q336388",
                "WikidataLabel": "James Levine",
                "WikipediaURL": "https://en.wikipedia.org/wiki/James_Levine"
            },
            {
                "AnswerType": "Entity",
                "WikidataQid": "Q344023",
                "WikidataLabel": "Eugene Ormandy",
                "WikipediaURL": "https://en.wikipedia.org/wiki/Eugene_Ormandy"
            },
            {
                "AnswerType": "Entity",
                "WikidataQid": "Q344793",
                "WikidataLabel": "George Burns",
                "WikipediaURL": "https://en.wikipedia.org/wiki/George_Burns"
            },
            {
                "AnswerType": "Entity",
                "WikidataQid": "Q34851",
                "WikidataLabel": "Elizabeth Taylor",
                "WikipediaURL": "https://en.wikipedia.org/wiki/Elizabeth_Taylor"
            },
            {
                "AnswerType": "Entity",
                "WikidataQid": "Q353019",
                "WikidataLabel": "Jerome Robbins",
                "WikipediaURL": "https://en.wikipedia.org/wiki/Jerome_Robbins"
            },
            {
                "AnswerType": "Entity",
                "WikidataQid": "Q356715",
                "WikidataLabel": "Benny Carter",
                "WikipediaURL": "https://en.wikipedia.org/wiki/Benny_Carter"
            },
            {
                "AnswerType": "Entity",
                "WikidataQid": "Q36290",
                "WikidataLabel": "Diana Ross",
                "WikipediaURL": "https://en.wikipedia.org/wiki/Diana_Ross"
            },
            {
                "AnswerType": "Entity",
                "WikidataQid": "Q366355",
                "WikidataLabel": "Van Cliburn",
                "WikipediaURL": "https://en.wikipedia.org/wiki/Van_Cliburn"
            },
            {
                "AnswerType": "Entity",
                "WikidataQid": "Q36949",
                "WikidataLabel": "Robert De Niro",
                "WikipediaURL": "https://en.wikipedia.org/wiki/Robert_De_Niro"
            },
            {
                "AnswerType": "Entity",
                "WikidataQid": "Q3753500",
                "WikidataLabel": "Arthur Mitchell",
                "WikipediaURL": "https://en.wikipedia.org/wiki/Arthur_Mitchell_(dancer)"
            },
            {
                "AnswerType": "Entity",
                "WikidataQid": "Q37615",
                "WikidataLabel": "Luciano Pavarotti",
                "WikipediaURL": "https://en.wikipedia.org/wiki/Luciano_Pavarotti"
            },
            {
                "AnswerType": "Entity",
                "WikidataQid": "Q377991",
                "WikidataLabel": "Harold Nicholas",
                "WikipediaURL": "https://en.wikipedia.org/wiki/Harold_Nicholas"
            },
            {
                "AnswerType": "Entity",
                "WikidataQid": "Q38222",
                "WikidataLabel": "George Lucas",
                "WikipediaURL": "https://en.wikipedia.org/wiki/George_Lucas"
            },
            {
                "AnswerType": "Entity",
                "WikidataQid": "Q392",
                "WikidataLabel": "Bob Dylan",
                "WikipediaURL": "https://en.wikipedia.org/wiki/Bob_Dylan"
            },
            {
                "AnswerType": "Entity",
                "WikidataQid": "Q394670",
                "WikidataLabel": "Agnes de Mille",
                "WikipediaURL": "https://en.wikipedia.org/wiki/Agnes_de_Mille"
            },
            {
                "AnswerType": "Entity",
                "WikidataQid": "Q395205",
                "WikidataLabel": "Hume Cronyn",
                "WikipediaURL": "https://en.wikipedia.org/wiki/Hume_Cronyn"
            },
            {
                "AnswerType": "Entity",
                "WikidataQid": "Q39792",
                "WikidataLabel": "Jack Nicholson",
                "WikipediaURL": "https://en.wikipedia.org/wiki/Jack_Nicholson"
            },
            {
                "AnswerType": "Entity",
                "WikidataQid": "Q4028",
                "WikidataLabel": "Paul Simon",
                "WikipediaURL": "https://en.wikipedia.org/wiki/Paul_Simon"
            },
            {
                "AnswerType": "Entity",
                "WikidataQid": "Q40912",
                "WikidataLabel": "Frank Sinatra",
                "WikipediaURL": "https://en.wikipedia.org/wiki/Frank_Sinatra"
            },
            {
                "AnswerType": "Entity",
                "WikidataQid": "Q41148",
                "WikidataLabel": "Martin Scorsese",
                "WikipediaURL": "https://en.wikipedia.org/wiki/Martin_Scorsese"
            },
            {
                "AnswerType": "Entity",
                "WikidataQid": "Q41871",
                "WikidataLabel": "Paul Newman",
                "WikipediaURL": "https://en.wikipedia.org/wiki/Paul_Newman"
            },
            {
                "AnswerType": "Entity",
                "WikidataQid": "Q42775",
                "WikidataLabel": "Johnny Cash",
                "WikipediaURL": "https://en.wikipedia.org/wiki/Johnny_Cash"
            },
            {
                "AnswerType": "Entity",
                "WikidataQid": "Q428223",
                "WikidataLabel": "Robert Plant",
                "WikipediaURL": "https://en.wikipedia.org/wiki/Robert_Plant"
            },
            {
                "AnswerType": "Entity",
                "WikidataQid": "Q42930",
                "WikidataLabel": "Dustin Hoffman",
                "WikipediaURL": "https://en.wikipedia.org/wiki/Dustin_Hoffman"
            },
            {
                "AnswerType": "Entity",
                "WikidataQid": "Q43203",
                "WikidataLabel": "Clint Eastwood",
                "WikipediaURL": "https://en.wikipedia.org/wiki/Clint_Eastwood"
            },
            {
                "AnswerType": "Entity",
                "WikidataQid": "Q434055",
                "WikidataLabel": "Nathan Milstein",
                "WikipediaURL": "https://en.wikipedia.org/wiki/Nathan_Milstein"
            },
            {
                "AnswerType": "Entity",
                "WikidataQid": "Q4470088",
                "WikidataLabel": "Marion Williams",
                "WikipediaURL": "https://en.wikipedia.org/wiki/Marion_Williams"
            },
            {
                "AnswerType": "Entity",
                "WikidataQid": "Q449037",
                "WikidataLabel": "Alvin Ailey",
                "WikipediaURL": "https://en.wikipedia.org/wiki/Alvin_Ailey"
            },
            {
                "AnswerType": "Entity",
                "WikidataQid": "Q449880",
                "WikidataLabel": "Alwin Nikolais",
                "WikipediaURL": "https://en.wikipedia.org/wiki/Alwin_Nikolais"
            },
            {
                "AnswerType": "Entity",
                "WikidataQid": "Q450918",
                "WikidataLabel": "Chita Rivera",
                "WikipediaURL": "https://en.wikipedia.org/wiki/Chita_Rivera"
            },
            {
                "AnswerType": "Entity",
                "WikidataQid": "Q451180",
                "WikidataLabel": "Grace Bumbry",
                "WikipediaURL": "https://en.wikipedia.org/wiki/Grace_Bumbry"
            },
            {
                "AnswerType": "Entity",
                "WikidataQid": "Q452198",
                "WikidataLabel": "Suzanne Farrell",
                "WikipediaURL": "https://en.wikipedia.org/wiki/Suzanne_Farrell"
            },
            {
                "AnswerType": "Entity",
                "WikidataQid": "Q454336",
                "WikidataLabel": "Twyla Tharp",
                "WikipediaURL": "https://en.wikipedia.org/wiki/Twyla_Tharp"
            },
            {
                "AnswerType": "Entity",
                "WikidataQid": "Q455773",
                "WikidataLabel": "Roy Acuff",
                "WikipediaURL": "https://en.wikipedia.org/wiki/Roy_Acuff"
            },
            {
                "AnswerType": "Entity",
                "WikidataQid": "Q4573",
                "WikidataLabel": "Sean Connery",
                "WikipediaURL": "https://en.wikipedia.org/wiki/Sean_Connery"
            },
            {
                "AnswerType": "Entity",
                "WikidataQid": "Q4636",
                "WikidataLabel": "Barbra Streisand",
                "WikipediaURL": "https://en.wikipedia.org/wiki/Barbra_Streisand"
            },
            {
                "AnswerType": "Entity",
                "WikidataQid": "Q46755",
                "WikidataLabel": "Benny Goodman",
                "WikipediaURL": "https://en.wikipedia.org/wiki/Benny_Goodman"
            },
            {
                "AnswerType": "Entity",
                "WikidataQid": "Q483203",
                "WikidataLabel": "Sting",
                "WikipediaURL": "https://en.wikipedia.org/wiki/Sting_(musician)"
            },
            {
                "AnswerType": "Entity",
                "WikidataQid": "Q48337",
                "WikidataLabel": "Morgan Freeman",
                "WikipediaURL": "https://en.wikipedia.org/wiki/Morgan_Freeman"
            },
            {
                "AnswerType": "Entity",
                "WikidataQid": "Q487604",
                "WikidataLabel": "Martha Graham",
                "WikipediaURL": "https://en.wikipedia.org/wiki/Martha_Graham"
            },
            {
                "AnswerType": "Entity",
                "WikidataQid": "Q49575",
                "WikidataLabel": "Dizzy Gillespie",
                "WikipediaURL": "https://en.wikipedia.org/wiki/Dizzy_Gillespie"
            },
            {
                "AnswerType": "Entity",
                "WikidataQid": "Q503225",
                "WikidataLabel": "William Schuman",
                "WikipediaURL": "https://en.wikipedia.org/wiki/William_Schuman"
            },
            {
                "AnswerType": "Entity",
                "WikidataQid": "Q508202",
                "WikidataLabel": "George Jones",
                "WikipediaURL": "https://en.wikipedia.org/wiki/George_Jones"
            },
            {
                "AnswerType": "Entity",
                "WikidataQid": "Q51537",
                "WikidataLabel": "Mike Nichols",
                "WikipediaURL": "https://en.wikipedia.org/wiki/Mike_Nichols"
            },
            {
                "AnswerType": "Entity",
                "WikidataQid": "Q51547",
                "WikidataLabel": "Billy Wilder",
                "WikipediaURL": "https://en.wikipedia.org/wiki/Billy_Wilder"
            },
            {
                "AnswerType": "Entity",
                "WikidataQid": "Q515632",
                "WikidataLabel": "Ossie Davis",
                "WikipediaURL": "https://en.wikipedia.org/wiki/Ossie_Davis"
            },
            {
                "AnswerType": "Entity",
                "WikidataQid": "Q531888",
                "WikidataLabel": "Fayard Nicholas",
                "WikipediaURL": "https://en.wikipedia.org/wiki/Fayard_Nicholas"
            },
            {
                "AnswerType": "Entity",
                "WikidataQid": "Q544387",
                "WikidataLabel": "Ray Charles",
                "WikipediaURL": "https://en.wikipedia.org/wiki/Ray_Charles"
            },
            {
                "AnswerType": "Entity",
                "WikidataQid": "Q544485",
                "WikidataLabel": "Virgil Thomson",
                "WikipediaURL": "https://en.wikipedia.org/wiki/Virgil_Thomson"
            },
            {
                "AnswerType": "Entity",
                "WikidataQid": "Q551678",
                "WikidataLabel": "Frederick Loewe",
                "WikipediaURL": "https://en.wikipedia.org/wiki/Frederick_Loewe"
            },
            {
                "AnswerType": "Entity",
                "WikidataQid": "Q55800",
                "WikidataLabel": "Oprah Winfrey",
                "WikipediaURL": "https://en.wikipedia.org/wiki/Oprah_Winfrey"
            },
            {
                "AnswerType": "Entity",
                "WikidataQid": "Q56016",
                "WikidataLabel": "Katharine Hepburn",
                "WikipediaURL": "https://en.wikipedia.org/wiki/Katharine_Hepburn"
            },
            {
                "AnswerType": "Entity",
                "WikidataQid": "Q587741",
                "WikidataLabel": "Jule Styne",
                "WikipediaURL": "https://en.wikipedia.org/wiki/Jule_Styne"
            },
            {
                "AnswerType": "Entity",
                "WikidataQid": "Q5921",
                "WikidataLabel": "Chuck Berry",
                "WikipediaURL": "https://en.wikipedia.org/wiki/Chuck_Berry"
            },
            {
                "AnswerType": "Entity",
                "WikidataQid": "Q59215",
                "WikidataLabel": "Robert Redford",
                "WikipediaURL": "https://en.wikipedia.org/wiki/Robert_Redford"
            },
            {
                "AnswerType": "Entity",
                "WikidataQid": "Q5950",
                "WikidataLabel": "James Brown",
                "WikipediaURL": "https://en.wikipedia.org/wiki/James_Brown"
            },
            {
                "AnswerType": "Entity",
                "WikidataQid": "Q605924",
                "WikidataLabel": "Harold Prince",
                "WikipediaURL": "https://en.wikipedia.org/wiki/Harold_Prince"
            },
            {
                "AnswerType": "Entity",
                "WikidataQid": "Q608183",
                "WikidataLabel": "Antony Tudor",
                "WikipediaURL": "https://en.wikipedia.org/wiki/Antony_Tudor"
            },
            {
                "AnswerType": "Entity",
                "WikidataQid": "Q6303488",
                "WikidataLabel": "Judith Jamison",
                "WikipediaURL": "https://en.wikipedia.org/wiki/Judith_Jamison"
            },
            {
                "AnswerType": "Entity",
                "WikidataQid": "Q71206",
                "WikidataLabel": "Bette Davis",
                "WikipediaURL": "https://en.wikipedia.org/wiki/Bette_Davis"
            },
            {
                "AnswerType": "Entity",
                "WikidataQid": "Q714",
                "WikidataLabel": "Stevie Wonder",
                "WikipediaURL": "https://en.wikipedia.org/wiki/Stevie_Wonder"
            },
            {
                "AnswerType": "Entity",
                "WikidataQid": "Q7145723",
                "WikidataLabel": "Patricia McBride",
                "WikipediaURL": "https://en.wikipedia.org/wiki/Patricia_McBride"
            },
            {
                "AnswerType": "Entity",
                "WikidataQid": "Q72717",
                "WikidataLabel": "Elia Kazan",
                "WikipediaURL": "https://en.wikipedia.org/wiki/Elia_Kazan"
            },
            {
                "AnswerType": "Entity",
                "WikidataQid": "Q73089",
                "WikidataLabel": "Gene Kelly",
                "WikipediaURL": "https://en.wikipedia.org/wiki/Gene_Kelly"
            },
            {
                "AnswerType": "Entity",
                "WikidataQid": "Q7358497",
                "WikidataLabel": "Roger L. Stevens",
                "WikipediaURL": "https://en.wikipedia.org/wiki/Roger_L._Stevens"
            },
            {
                "AnswerType": "Entity",
                "WikidataQid": "Q80596",
                "WikidataLabel": "Arthur Miller",
                "WikipediaURL": "https://en.wikipedia.org/wiki/Arthur_Miller"
            },
            {
                "AnswerType": "Entity",
                "WikidataQid": "Q80739",
                "WikidataLabel": "Charlton Heston",
                "WikipediaURL": "https://en.wikipedia.org/wiki/Charlton_Heston"
            },
            {
                "AnswerType": "Entity",
                "WikidataQid": "Q819016",
                "WikidataLabel": "Carlos Santana",
                "WikipediaURL": "https://en.wikipedia.org/wiki/Carlos_Santana"
            },
            {
                "AnswerType": "Entity",
                "WikidataQid": "Q83410",
                "WikidataLabel": "Cary Grant",
                "WikipediaURL": "https://en.wikipedia.org/wiki/Cary_Grant"
            },
            {
                "AnswerType": "Entity",
                "WikidataQid": "Q873",
                "WikidataLabel": "Meryl Streep",
                "WikipediaURL": "https://en.wikipedia.org/wiki/Meryl_Streep"
            },
            {
                "AnswerType": "Entity",
                "WikidataQid": "Q8877",
                "WikidataLabel": "Steven Spielberg",
                "WikipediaURL": "https://en.wikipedia.org/wiki/Steven_Spielberg"
            },
            {
                "AnswerType": "Entity",
                "WikidataQid": "Q94041",
                "WikidataLabel": "James Cagney",
                "WikipediaURL": "https://en.wikipedia.org/wiki/James_Cagney"
            },
            {
                "AnswerType": "Entity",
                "WikidataQid": "Q94081",
                "WikidataLabel": "Bob Hope",
                "WikipediaURL": "https://en.wikipedia.org/wiki/Bob_Hope"
            },
            {
                "AnswerType": "Entity",
                "WikidataQid": "Q94123",
                "WikidataLabel": "Jack Lemmon",
                "WikipediaURL": "https://en.wikipedia.org/wiki/Jack_Lemmon"
            },
            {
                "AnswerType": "Entity",
                "WikidataQid": "Q95026",
                "WikidataLabel": "Shirley MacLaine",
                "WikipediaURL": "https://en.wikipedia.org/wiki/Shirley_MacLaine"
            },
            {
                "AnswerType": "Entity",
                "WikidataQid": "Q95030",
                "WikidataLabel": "Warren Beatty",
                "WikipediaURL": "https://en.wikipedia.org/wiki/Warren_Beatty"
            },
            {
                "AnswerType": "Entity",
                "WikidataQid": "Q95089",
                "WikidataLabel": "Ginger Rogers",
                "WikipediaURL": "https://en.wikipedia.org/wiki/Ginger_Rogers"
            },
            {
                "AnswerType": "Entity",
                "WikidataQid": "Q961893",
                "WikidataLabel": "Alan Jay Lerner",
                "WikipediaURL": "https://en.wikipedia.org/wiki/Alan_Jay_Lerner"
            }
        ],
        "Data source": "LC-QuAD 2.0 (ISWC 2019)",
        "Question creation date": "2019-01-23",
        "Data set": "development"
    },
    {
        "Id": 10128,
        "Question": "what was the population census on august 1, 2015 for central visayas",
        "Temporal signal": [
            "OVERLAP"
        ],
        "Temporal question type": [
            "Explicit"
        ],
        "Answer": [
            {
                "AnswerType": "Value",
                "AnswerArgument": "6041903"
            },
            {
                "AnswerType": "Value",
                "AnswerArgument": "7396898"
            }
        ],
        "Data source": "LC-QuAD 2.0 (ISWC 2019)",
        "Question creation date": "2019-01-23",
        "Data set": "development"
    },
    {
        "Id": 10129,
        "Question": "when was kevin durant awarded the all-nba team award",
        "Temporal signal": [
            "No signal"
        ],
        "Temporal question type": [
            "Temp.Ans"
        ],
        "Answer": [
            {
                "AnswerType": "Value",
                "AnswerArgument": "2010-01-01T00:00:00Z"
            },
            {
                "AnswerType": "Value",
                "AnswerArgument": "2011-01-01T00:00:00Z"
            },
            {
                "AnswerType": "Value",
                "AnswerArgument": "2012-01-01T00:00:00Z"
            },
            {
                "AnswerType": "Value",
                "AnswerArgument": "2013-01-01T00:00:00Z"
            },
            {
                "AnswerType": "Value",
                "AnswerArgument": "2014-01-01T00:00:00Z"
            }
        ],
        "Data source": "LC-QuAD 2.0 (ISWC 2019)",
        "Question creation date": "2019-01-23",
        "Data set": "development"
    },
    {
        "Id": 10130,
        "Question": "what is educated at of barack obama that is start time is 1988-1-1",
        "Temporal signal": [
            "START"
        ],
        "Temporal question type": [
            "Explicit"
        ],
        "Answer": [
            {
                "AnswerType": "Entity",
                "WikidataQid": "Q49122",
                "WikidataLabel": "Harvard Law School",
                "WikipediaURL": "https://en.wikipedia.org/wiki/Harvard_Law_School"
            }
        ],
        "Data source": "LC-QuAD 2.0 (ISWC 2019)",
        "Question creation date": "2019-01-23",
        "Data set": "development"
    },
    {
        "Id": 10131,
        "Question": "who was calgary's first woman mayor",
        "Temporal signal": [
            "ORDINAL"
        ],
        "Temporal question type": [
            "Ordinal"
        ],
        "Answer": [],
        "Data source": "ComQA (NAACL 2019)",
        "Question creation date": "2019-06-03",
        "Data set": "development"
    },
    {
        "Id": 10132,
        "Question": "what year did barack obama get elected as president",
        "Temporal signal": [
            "No signal"
        ],
        "Temporal question type": [
            "Temp.Ans"
        ],
        "Answer": [
            {
                "AnswerType": "Value",
                "AnswerArgument": "2008-11-04T00:00:00Z"
            }
        ],
        "Data source": "ComQA (NAACL 2019)",
        "Question creation date": "2019-06-03",
        "Data set": "development"
    },
    {
        "Id": 10133,
        "Question": "when was war of the worlds the novel published",
        "Temporal signal": [
            "No signal"
        ],
        "Temporal question type": [
            "Temp.Ans"
        ],
        "Answer": [
            {
                "AnswerType": "Value",
                "AnswerArgument": "1898-01-01T00:00:00Z"
            }
        ],
        "Data source": "ComQA (NAACL 2019)",
        "Question creation date": "2019-06-03",
        "Data set": "development"
    },
    {
        "Id": 10134,
        "Question": "give me the name of the 1969 award that murray gell-mann won",
        "Temporal signal": [
            "OVERLAP"
        ],
        "Temporal question type": [
            "Explicit"
        ],
        "Answer": [
            {
                "AnswerType": "Entity",
                "WikidataQid": "Q38104",
                "WikidataLabel": "Nobel Prize in Physics",
                "WikipediaURL": "https://en.wikipedia.org/wiki/Nobel_Prize_in_Physics"
            }
        ],
        "Data source": "LC-QuAD 2.0 (ISWC 2019)",
        "Question creation date": "2019-01-23",
        "Data set": "development"
    },
    {
        "Id": 10135,
        "Question": "list of current nigeria ministers and their portfolio",
        "Temporal signal": [
            "No signal"
        ],
        "Temporal question type": [
            "Explicit"
        ],
        "Answer": [
            {
                "AnswerType": "Entity",
                "WikidataQid": "Q13655513",
                "WikidataLabel": "Ogbonnaya Onu",
                "WikipediaURL": "https://en.wikipedia.org/wiki/ogbonnaya_onu"
            },
            {
                "AnswerType": "Entity",
                "WikidataQid": "Q19730927",
                "WikidataLabel": "Yemi Osinbajo",
                "WikipediaURL": "https://en.wikipedia.org/wiki/yemi_osinbajo"
            },
            {
                "AnswerType": "Entity",
                "WikidataQid": "Q21467394",
                "WikidataLabel": "Geoffrey Onyeama",
                "WikipediaURL": "https://en.wikipedia.org/wiki/geoffrey_onyeama"
            },
            {
                "AnswerType": "Entity",
                "WikidataQid": "Q21500792",
                "WikidataLabel": "Kemi Adeosun",
                "WikipediaURL": "https://en.wikipedia.org/wiki/kemi_adeosun"
            },
            {
                "AnswerType": "Entity",
                "WikidataQid": "Q23541058",
                "WikidataLabel": "Mansur Dan Ali",
                "WikipediaURL": "https://en.wikipedia.org/wiki/mansur_dan_ali"
            },
            {
                "AnswerType": "Entity",
                "WikidataQid": "Q23714146",
                "WikidataLabel": "Abubakar Malami",
                "WikipediaURL": "https://en.wikipedia.org/wiki/abubakar_malami"
            },
            {
                "AnswerType": "Entity",
                "WikidataQid": "Q27967823",
                "WikidataLabel": "Okechukwu Enelamah",
                "WikipediaURL": "https://en.wikipedia.org/wiki/okechukwu_enelamah"
            },
            {
                "AnswerType": "Entity",
                "WikidataQid": "Q3510794",
                "WikidataLabel": "Chris Ngige",
                "WikipediaURL": "https://en.wikipedia.org/wiki/chris_ngige"
            },
            {
                "AnswerType": "Entity",
                "WikidataQid": "Q361567",
                "WikidataLabel": "Muhammadu Buhari",
                "WikipediaURL": "https://en.wikipedia.org/wiki/muhammadu_buhari"
            },
            {
                "AnswerType": "Entity",
                "WikidataQid": "Q62356",
                "WikidataLabel": "Babatunde Fashola",
                "WikipediaURL": "https://en.wikipedia.org/wiki/babatunde_fashola"
            },
            {
                "AnswerType": "Entity",
                "WikidataQid": "Q6380660",
                "WikidataLabel": "Kayode Fayemi",
                "WikipediaURL": "https://en.wikipedia.org/wiki/kayode_fayemi"
            },
            {
                "AnswerType": "Entity",
                "WikidataQid": "Q7877282",
                "WikidataLabel": "Udoma Udo Udoma",
                "WikipediaURL": "https://en.wikipedia.org/wiki/udoma_udo_udoma"
            }
        ],
        "Data source": "ComQA (NAACL 2019)",
        "Question creation date": "2019-06-03",
        "Data set": "development"
    },
    {
        "Id": 10136,
        "Question": "who was the litigant of the bush vs. gore case and also won the nobel peace prize in 2007",
        "Temporal signal": [
            "OVERLAP"
        ],
        "Temporal question type": [
            "Explicit"
        ],
        "Answer": [
            {
                "AnswerType": "Entity",
                "WikidataQid": "Q171183",
                "WikidataLabel": "Intergovernmental Panel on Climate Change",
                "WikipediaURL": "https://en.wikipedia.org/wiki/Intergovernmental_Panel_on_Climate_Change"
            },
            {
                "AnswerType": "Entity",
                "WikidataQid": "Q19673",
                "WikidataLabel": "Al Gore",
                "WikipediaURL": "https://en.wikipedia.org/wiki/Al_Gore"
            }
        ],
        "Data source": "ComplexWebQuestions (NAACL 2018)",
        "Question creation date": "2018-06-01",
        "Data set": "development"
    },
    {
        "Id": 10137,
        "Question": "what is the point in time for dwayne johnson has nominated for as mtv movie award for best villain",
        "Temporal signal": [
            "No signal"
        ],
        "Temporal question type": [
            "Temp.Ans"
        ],
        "Answer": [
            {
                "AnswerType": "Value",
                "AnswerArgument": "2009-01-01T00:00:00Z"
            }
        ],
        "Data source": "LC-QuAD 2.0 (ISWC 2019)",
        "Question creation date": "2019-01-23",
        "Data set": "development"
    },
    {
        "Id": 10138,
        "Question": "when did trenton become new jerseys state capital",
        "Temporal signal": [
            "No signal"
        ],
        "Temporal question type": [
            "Temp.Ans"
        ],
        "Answer": [
            {
                "AnswerType": "Value",
                "AnswerArgument": "1790-11-25T00:00:00Z"
            }
        ],
        "Data source": "ComQA (NAACL 2019)",
        "Question creation date": "2019-06-03",
        "Data set": "development"
    },
    {
        "Id": 10139,
        "Question": "what is nominated for of william somerset maugham that is point in time is 1964-1-1",
        "Temporal signal": [
            "OVERLAP"
        ],
        "Temporal question type": [
            "Explicit"
        ],
        "Answer": [
            {
                "AnswerType": "Entity",
                "WikidataQid": "Q37922",
                "WikidataLabel": "Nobel Prize in Literature",
                "WikipediaURL": "https://en.wikipedia.org/wiki/Nobel_Prize_in_Literature"
            }
        ],
        "Data source": "LC-QuAD 2.0 (ISWC 2019)",
        "Question creation date": "2019-01-23",
        "Data set": "development"
    },
    {
        "Id": 10140,
        "Question": "when did the miami dolphins win the superbowl",
        "Temporal signal": [
            "OVERLAP"
        ],
        "Temporal question type": [
            "Implicit",
            "Temp.Ans"
        ],
        "Answer": [
            {
                "AnswerType": "Value",
                "AnswerArgument": "1972-01-01T00:00:00Z"
            },
            {
                "AnswerType": "Value",
                "AnswerArgument": "1973-01-01T00:00:00Z"
            }
        ],
        "Data source": "ComQA (NAACL 2019)",
        "Question creation date": "2019-06-03",
        "Data set": "development"
    },
    {
        "Id": 10141,
        "Question": "what caused the cuban rebellion in 1868",
        "Temporal signal": [
            "OVERLAP"
        ],
        "Temporal question type": [
            "Explicit"
        ],
        "Answer": [
            {
                "AnswerType": "Entity",
                "WikidataQid": "Q184637",
                "WikidataLabel": "Ten Years' War",
                "WikipediaURL": "https://en.wikipedia.org/wiki/Ten_Years%27_War"
            }
        ],
        "Data source": "WebQuestions (EMNLP 2013)",
        "Question creation date": "2013-10-18",
        "Data set": "development"
    },
    {
        "Id": 10142,
        "Question": "who is president of the country that contains the second level division choapa province 2011",
        "Temporal signal": [
            "No signal"
        ],
        "Temporal question type": [
            "Explicit"
        ],
        "Answer": [
            {
                "AnswerType": "Entity",
                "WikidataQid": "Q306",
                "WikidataLabel": "Sebastian Piñera",
                "WikipediaURL": "https://en.wikipedia.org/wiki/Sebasti%C3%A1n_Pi%C3%B1era"
            }
        ],
        "Data source": "ComplexWebQuestions (NAACL 2018)",
        "Question creation date": "2018-06-01",
        "Data set": "development"
    },
    {
        "Id": 10143,
        "Question": "who played darth vader in the first movie",
        "Temporal signal": [
            "ORDINAL"
        ],
        "Temporal question type": [
            "Ordinal"
        ],
        "Answer": [
            {
                "AnswerType": "Entity",
                "WikidataQid": "Q128379",
                "WikidataLabel": "David Prowse",
                "WikipediaURL": "https://en.wikipedia.org/wiki/David_Prowse"
            }
        ],
        "Data source": "WebQuestions (EMNLP 2013)",
        "Question creation date": "2013-10-18",
        "Data set": "development"
    },
    {
        "Id": 10144,
        "Question": "who coached the pittsburgh steelers three rivers stadium 2005",
        "Temporal signal": [
            "No signal"
        ],
        "Temporal question type": [
            "Explicit"
        ],
        "Answer": [
            {
                "AnswerType": "Entity",
                "WikidataQid": "Q862033",
                "WikidataLabel": "Bill Cowher",
                "WikipediaURL": "https://en.wikipedia.org/wiki/Bill_Cowher"
            }
        ],
        "Data source": "ComplexWebQuestions (NAACL 2018)",
        "Question creation date": "2018-06-01",
        "Data set": "development"
    },
    {
        "Id": 10145,
        "Question": "what was the first book docter seuss wrote",
        "Temporal signal": [
            "ORDINAL"
        ],
        "Temporal question type": [
            "Ordinal"
        ],
        "Answer": [
            {
                "AnswerType": "Entity",
                "WikidataQid": "Q864476",
                "WikidataLabel": "And to Think That I Saw It on Mulberry Street",
                "WikipediaURL": "https://en.wikipedia.org/wiki/and_to_think_that_i_saw_it_on_mulberry_street"
            }
        ],
        "Data source": "ComQA (NAACL 2019)",
        "Question creation date": "2019-06-03",
        "Data set": "development"
    },
    {
        "Id": 10146,
        "Question": "what was mary martin nominated for in 1967",
        "Temporal signal": [
            "OVERLAP"
        ],
        "Temporal question type": [
            "Explicit"
        ],
        "Answer": [
            {
                "AnswerType": "Entity",
                "WikidataQid": "Q1537996",
                "WikidataLabel": "Tony Award for Best Actress in a Musical",
                "WikipediaURL": "https://en.wikipedia.org/wiki/Tony_Award_for_Best_Actress_in_a_Musical"
            }
        ],
        "Data source": "LC-QuAD 2.0 (ISWC 2019)",
        "Question creation date": "2019-01-23",
        "Data set": "development"
    },
    {
        "Id": 10147,
        "Question": "in 2004, what award did jane goodall receive",
        "Temporal signal": [
            "OVERLAP"
        ],
        "Temporal question type": [
            "Explicit"
        ],
        "Answer": [
            {
                "AnswerType": "Entity",
                "WikidataQid": "Q3405093",
                "WikidataLabel": "Nierenberg Prize",
                "WikipediaURL": "https://en.wikipedia.org/wiki/Nierenberg_Prize"
            }
        ],
        "Data source": "LC-QuAD 2.0 (ISWC 2019)",
        "Question creation date": "2019-01-23",
        "Data set": "development"
    },
    {
        "Id": 10148,
        "Question": "on which date did tony lockett receive the coleman trophy",
        "Temporal signal": [
            "No signal"
        ],
        "Temporal question type": [
            "Temp.Ans"
        ],
        "Answer": [
            {
                "AnswerType": "Value",
                "AnswerArgument": "1987-01-01T00:00:00Z"
            },
            {
                "AnswerType": "Value",
                "AnswerArgument": "1991-01-01T00:00:00Z"
            },
            {
                "AnswerType": "Value",
                "AnswerArgument": "1996-01-01T00:00:00Z"
            },
            {
                "AnswerType": "Value",
                "AnswerArgument": "1998-01-01T00:00:00Z"
            }
        ],
        "Data source": "LC-QuAD 2.0 (ISWC 2019)",
        "Question creation date": "2019-01-23",
        "Data set": "development"
    },
    {
        "Id": 10149,
        "Question": "who was married to ida lupino on january 1st, 1951",
        "Temporal signal": [
            "START"
        ],
        "Temporal question type": [
            "Explicit"
        ],
        "Answer": [
            {
                "AnswerType": "Entity",
                "WikidataQid": "Q1631794",
                "WikidataLabel": "Howard Duff",
                "WikipediaURL": "https://en.wikipedia.org/wiki/Howard_Duff"
            }
        ],
        "Data source": "LC-QuAD 2.0 (ISWC 2019)",
        "Question creation date": "2019-01-23",
        "Data set": "development"
    },
    {
        "Id": 10150,
        "Question": "on what date did peter ustinov receive a best supporting actor oscar nomination",
        "Temporal signal": [
            "No signal"
        ],
        "Temporal question type": [
            "Temp.Ans"
        ],
        "Answer": [
            {
                "AnswerType": "Value",
                "AnswerArgument": "1951-01-01T00:00:00Z"
            }
        ],
        "Data source": "LC-QuAD 2.0 (ISWC 2019)",
        "Question creation date": "2019-01-23",
        "Data set": "development"
    },
    {
        "Id": 10151,
        "Question": "what other years did the champion of the 2012 world series won the world series",
        "Temporal signal": [
            "No signal"
        ],
        "Temporal question type": [
            "Temp.Ans"
        ],
        "Answer": [
            {
                "AnswerType": "Entity",
                "WikidataQid": "Q1190373",
                "WikidataLabel": "2012 World Series",
                "WikipediaURL": "https://en.wikipedia.org/wiki/2012_World_Series"
            },
            {
                "AnswerType": "Entity",
                "WikidataQid": "Q17514457",
                "WikidataLabel": "2014 World Series",
                "WikipediaURL": "https://en.wikipedia.org/wiki/2014_World_Series"
            },
            {
                "AnswerType": "Entity",
                "WikidataQid": "Q928040",
                "WikidataLabel": "2010 World Series",
                "WikipediaURL": "https://en.wikipedia.org/wiki/2010_World_Series"
            }
        ],
        "Data source": "ComplexWebQuestions (NAACL 2018)",
        "Question creation date": "2018-06-01",
        "Data set": "development"
    },
    {
        "Id": 10152,
        "Question": "what kind of currency was used in 2013 where the government is called the government of egypt",
        "Temporal signal": [
            "No signal"
        ],
        "Temporal question type": [
            "Explicit"
        ],
        "Answer": [
            {
                "AnswerType": "Entity",
                "WikidataQid": "Q199462",
                "WikidataLabel": "Egyptian pound",
                "WikipediaURL": "https://en.wikipedia.org/wiki/Egyptian_pound"
            }
        ],
        "Data source": "ComplexWebQuestions (NAACL 2018)",
        "Question creation date": "2018-06-01",
        "Data set": "development"
    },
    {
        "Id": 10153,
        "Question": "when did the hannah montana tv show begin",
        "Temporal signal": [
            "No signal"
        ],
        "Temporal question type": [
            "Temp.Ans"
        ],
        "Answer": [
            {
                "AnswerType": "Value",
                "AnswerArgument": "2006-01-01T00:00:00Z"
            }
        ],
        "Data source": "ComQA (NAACL 2019)",
        "Question creation date": "2019-06-03",
        "Data set": "development"
    },
    {
        "Id": 10154,
        "Question": "which album did clem snide release in 2010",
        "Temporal signal": [
            "OVERLAP"
        ],
        "Temporal question type": [
            "Explicit"
        ],
        "Answer": [
            {
                "AnswerType": "Entity",
                "WikidataQid": "Q7750835",
                "WikidataLabel": "The Meat of Life",
                "WikipediaURL": "https://en.wikipedia.org/wiki/The_Meat_of_Life"
            }
        ],
        "Data source": "ComplexQuestions (COLING 2016)",
        "Question creation date": "2016-12-13",
        "Data set": "development"
    },
    {
        "Id": 10155,
        "Question": "which album did bardo pond release in 2001",
        "Temporal signal": [
            "OVERLAP"
        ],
        "Temporal question type": [
            "Explicit"
        ],
        "Answer": [
            {
                "AnswerType": "Entity",
                "WikidataQid": "Q5276673",
                "WikidataLabel": "Dilate",
                "WikipediaURL": "https://en.wikipedia.org/wiki/Dilate_(Bardo_Pond_album)"
            }
        ],
        "Data source": "ComplexQuestions (COLING 2016)",
        "Question creation date": "2016-12-13",
        "Data set": "development"
    },
    {
        "Id": 10156,
        "Question": "whose side was australia on during the korean war",
        "Temporal signal": [
            "OVERLAP"
        ],
        "Temporal question type": [
            "Implicit"
        ],
        "Answer": [
            {
                "AnswerType": "Entity",
                "WikidataQid": "Q1065",
                "WikidataLabel": "United Nations",
                "WikipediaURL": "https://en.wikipedia.org/wiki/united_nations"
            }
        ],
        "Data source": "ComQA (NAACL 2019)",
        "Question creation date": "2019-06-03",
        "Data set": "development"
    },
    {
        "Id": 10157,
        "Question": "who was the fascist leader of germany during world war 2",
        "Temporal signal": [
            "OVERLAP"
        ],
        "Temporal question type": [
            "Implicit"
        ],
        "Answer": [
            {
                "AnswerType": "Entity",
                "WikidataQid": "Q352",
                "WikidataLabel": "Adolf Hitler",
                "WikipediaURL": "https://en.wikipedia.org/wiki/adolf_hitler"
            }
        ],
[truncated: 2,283,993 more chars]
