# Supplementary material for: Beyond top-k: knowledge reasoning for multi-answer temporal questions based on revalidation framework
Source: PeerJ Comput Sci. 2023 Dec 8;9:e1725. doi: 10.7717/peerj-cs.1725 (PMC10773896; doi:10.7717/peerj-cs.1725)
Supplement: Supplemental Information 3 — A total of 801 multi-answer question and answer pairs [file peerj-cs-09-1725-s003.json]

[
    {
        "Id": 12945,
        "Question": "what time is justin biebers birthday",
        "Temporal signal": [
            "No signal"
        ],
        "Temporal question type": [
            "Temp.Ans"
        ],
        "Answer": [
            {
                "AnswerType": "Value",
                "AnswerArgument": "1994-03-01T00:00:00Z"
            }
        ],
        "Data source": "ComQA (NAACL 2019)",
        "Question creation date": "2019-06-03",
        "Data set": "test"
    },
    {
        "Id": 12946,
        "Question": "what was jorge luis borges awarded in 1971",
        "Temporal signal": [
            "OVERLAP"
        ],
        "Temporal question type": [
            "Explicit"
        ],
        "Answer": [
            {
                "AnswerType": "Entity",
                "WikidataQid": "Q277787",
                "WikidataLabel": "Jerusalem Prize",
                "WikipediaURL": "https://en.wikipedia.org/wiki/Jerusalem_Prize"
            }
        ],
        "Data source": "LC-QuAD 2.0 (ISWC 2019)",
        "Question creation date": "2019-01-23",
        "Data set": "test"
    },
    {
        "Id": 12947,
        "Question": "what was the first book charles dickens wrote",
        "Temporal signal": [
            "ORDINAL"
        ],
        "Temporal question type": [
            "Ordinal"
        ],
        "Answer": [
            {
                "AnswerType": "Entity",
                "WikidataQid": "Q460583",
                "WikidataLabel": "The Pickwick Papers",
                "WikipediaURL": "https://en.wikipedia.org/wiki/The_Pickwick_Papers"
            }
        ],
        "Data source": "WebQuestions (EMNLP 2013)",
        "Question creation date": "2013-10-18",
        "Data set": "test"
    },
    {
        "Id": 12948,
        "Question": "what is population of vysočina region that is point in time is 2016-1-1",
        "Temporal signal": [
            "OVERLAP"
        ],
        "Temporal question type": [
            "Explicit"
        ],
        "Answer": [
            {
                "AnswerType": "Value",
                "AnswerArgument": "509475"
            }
        ],
        "Data source": "LC-QuAD 2.0 (ISWC 2019)",
        "Question creation date": "2019-01-23",
        "Data set": "test"
    },
    {
        "Id": 12949,
        "Question": "what is the start time for freeman dyson award receipt for josiah willard gibbs lectureship",
        "Temporal signal": [
            "No signal"
        ],
        "Temporal question type": [
            "Temp.Ans"
        ],
        "Answer": [
            {
                "AnswerType": "Value",
                "AnswerArgument": "1972-01-01T00:00:00Z"
            }
        ],
        "Data source": "LC-QuAD 2.0 (ISWC 2019)",
        "Question creation date": "2019-01-23",
        "Data set": "test"
    },
    {
        "Id": 12950,
        "Question": "what was max steiner nominated for in the 19th academy awards",
        "Temporal signal": [
            "ORDINAL"
        ],
        "Temporal question type": [
            "Ordinal"
        ],
        "Answer": [
            {
                "AnswerType": "Entity",
                "WikidataQid": "Q4671338",
                "WikidataLabel": "Academy Award for Best Original Musical Score",
                "WikipediaURL": "https://en.wikipedia.org/wiki/Academy_Award_for_Best_Original_Musical"
            }
        ],
        "Data source": "LC-QuAD 2.0 (ISWC 2019)",
        "Question creation date": "2019-01-23",
        "Data set": "test"
    },
    {
        "Id": 12951,
        "Question": "who is the wife of 2nd us president",
        "Temporal signal": [
            "ORDINAL"
        ],
        "Temporal question type": [
            "Ordinal"
        ],
        "Answer": [
            {
                "AnswerType": "Entity",
                "WikidataQid": "Q206191",
                "WikidataLabel": "Abigail Adams",
                "WikipediaURL": "https://en.wikipedia.org/wiki/abigail_adams"
            }
        ],
        "Data source": "ComQA (NAACL 2019)",
        "Question creation date": "2019-06-03",
        "Data set": "test"
    },
    {
        "Id": 12952,
        "Question": "when did the basketball team whose head coach is stan van gundy most recently win the championship",
        "Temporal signal": [
            "ORDINAL"
        ],
        "Temporal question type": [
            "Ordinal",
            "Temp.Ans"
        ],
        "Answer": [
            {
                "AnswerType": "Entity",
                "WikidataQid": "Q1022085",
                "WikidataLabel": "2004 NBA Finals",
                "WikipediaURL": "https://en.wikipedia.org/wiki/2004_NBA_Finals"
            }
        ],
        "Data source": "ComplexWebQuestions (NAACL 2018)",
        "Question creation date": "2018-06-01",
        "Data set": "test"
    },
    {
        "Id": 12953,
        "Question": "what is the name of the current governor of georgia 2011 and is the politician that has tenure until 04-10-1995",
        "Temporal signal": [
            "No signal"
        ],
        "Temporal question type": [
            "Explicit"
        ],
        "Answer": [
            {
                "AnswerType": "Entity",
                "WikidataQid": "Q179732",
                "WikidataLabel": "Nathan Deal",
                "WikipediaURL": "https://en.wikipedia.org/wiki/Nathan_Deal"
            },
            {
                "AnswerType": "Entity",
                "WikidataQid": "Q525362",
                "WikidataLabel": "Sonny Perdue",
                "WikipediaURL": "https://en.wikipedia.org/wiki/Sonny_Perdue"
            }
        ],
        "Data source": "ComplexWebQuestions (NAACL 2018)",
        "Question creation date": "2018-06-01",
        "Data set": "test"
    },
    {
        "Id": 12954,
        "Question": "who is the owner of google 2012 and was the executive producer of broken arrows",
        "Temporal signal": [
            "No signal"
        ],
        "Temporal question type": [
            "Explicit"
        ],
        "Answer": [
            {
                "AnswerType": "Entity",
                "WikidataQid": "Q4934",
                "WikidataLabel": "Larry Page",
                "WikipediaURL": "https://en.wikipedia.org/wiki/Larry_Page"
            }
        ],
        "Data source": "ComplexWebQuestions (NAACL 2018)",
        "Question creation date": "2018-06-01",
        "Data set": "test"
    },
    {
        "Id": 12955,
        "Question": "in 1923, where did dietrich bonhoeffer go to school",
        "Temporal signal": [
            "START"
        ],
        "Temporal question type": [
            "Explicit"
        ],
        "Answer": [
            {
                "AnswerType": "Entity",
                "WikidataQid": "Q153978",
                "WikidataLabel": "University of Tübingen",
                "WikipediaURL": "https://en.wikipedia.org/wiki/University_of_T%C3%BCbingen"
            }
        ],
        "Data source": "LC-QuAD 2.0 (ISWC 2019)",
        "Question creation date": "2019-01-23",
        "Data set": "test"
    },
    {
        "Id": 12956,
        "Question": "where was the composer of jealous guy standing while he was shot",
        "Temporal signal": [
            "OVERLAP"
        ],
        "Temporal question type": [
            "Implicit"
        ],
        "Answer": [
            {
                "AnswerType": "Entity",
                "WikidataQid": "Q60",
                "WikidataLabel": "New York City",
                "WikipediaURL": "https://en.wikipedia.org/wiki/New_York_City"
            }
        ],
        "Data source": "ComplexWebQuestions (NAACL 2018)",
        "Question creation date": "2018-06-01",
        "Data set": "test"
    },
    {
        "Id": 12957,
        "Question": "who was elvis presley second wife",
        "Temporal signal": [
            "ORDINAL"
        ],
        "Temporal question type": [
            "Ordinal"
        ],
        "Answer": [],
        "Data source": "ComQA (NAACL 2019)",
        "Question creation date": "2019-06-03",
        "Data set": "test"
    },
    {
        "Id": 12958,
        "Question": "which city was twinned administrative body of skopje in 1967",
        "Temporal signal": [
            "START"
        ],
        "Temporal question type": [
            "Explicit"
        ],
        "Answer": [
            {
                "AnswerType": "Entity",
                "WikidataQid": "Q1731",
                "WikidataLabel": "Dresden",
                "WikipediaURL": "https://en.wikipedia.org/wiki/Dresden"
            }
        ],
        "Data source": "LC-QuAD 2.0 (ISWC 2019)",
        "Question creation date": "2019-01-23",
        "Data set": "test"
    },
    {
        "Id": 12959,
        "Question": "what is the instance of fluorine that is followed by neon",
        "Temporal signal": [
            "AFTER"
        ],
        "Temporal question type": [
            "Implicit"
        ],
        "Answer": [
            {
                "AnswerType": "Entity",
                "WikidataQid": "Q11344",
                "WikidataLabel": "chemical element",
                "WikipediaURL": "https://en.wikipedia.org/wiki/Chemical_element"
            }
        ],
        "Data source": "LC-QuAD 2.0 (ISWC 2019)",
        "Question creation date": "2019-01-23",
        "Data set": "test"
    },
    {
        "Id": 12960,
        "Question": "when is john x believed to have died",
        "Temporal signal": [
            "No signal"
        ],
        "Temporal question type": [
            "Temp.Ans"
        ],
        "Answer": [
            {
                "AnswerType": "Value",
                "AnswerArgument": "0929-01-01T00:00:00Z"
            }
        ],
        "Data source": "LC-QuAD 2.0 (ISWC 2019)",
        "Question creation date": "2019-01-23",
        "Data set": "test"
    },
    {
        "Id": 12961,
        "Question": "what is spouse of barbara walters that is start time is 1963-0-0",
        "Temporal signal": [
            "START"
        ],
        "Temporal question type": [
            "Explicit"
        ],
        "Answer": [
            {
                "AnswerType": "Entity",
                "WikidataQid": "Q6513735",
                "WikidataLabel": "Lee Guber",
                "WikipediaURL": "https://en.wikipedia.org/wiki/Lee_Guber"
            }
        ],
        "Data source": "LC-QuAD 2.0 (ISWC 2019)",
        "Question creation date": "2019-01-23",
        "Data set": "test"
    },
    {
        "Id": 12962,
        "Question": "what is awards of ilya mechnikov , that has champ is louis agassiz",
        "Temporal signal": [
            "OVERLAP"
        ],
        "Temporal question type": [
            "Implicit"
        ],
        "Answer": [
            {
                "AnswerType": "Entity",
                "WikidataQid": "Q28003",
                "WikidataLabel": "Copley Medal",
                "WikipediaURL": "https://en.wikipedia.org/wiki/Copley_Medal"
            }
        ],
        "Data source": "LC-QuAD 2.0 (ISWC 2019)",
        "Question creation date": "2019-01-23",
        "Data set": "test"
    },
    {
        "Id": 12963,
        "Question": "what part of smooth area reached an end in the yea 1989 which was situated in the administrat regional element",
        "Temporal signal": [
            "FINISH"
        ],
        "Temporal question type": [
            "Explicit"
        ],
        "Answer": [
            {
                "AnswerType": "Entity",
                "WikidataQid": "Q16410",
                "WikidataLabel": "People's Republic of Hungary",
                "WikipediaURL": "https://en.wikipedia.org/wiki/Hungarian_People%27s_Republic"
            }
        ],
        "Data source": "LC-QuAD 2.0 (ISWC 2019)",
        "Question creation date": "2019-01-23",
        "Data set": "test"
    },
    {
        "Id": 12964,
        "Question": "what award did sandra bullock receive at the 82nd academy awards",
        "Temporal signal": [
            "ORDINAL"
        ],
        "Temporal question type": [
            "Ordinal"
        ],
        "Answer": [
            {
                "AnswerType": "Entity",
                "WikidataQid": "Q103618",
                "WikidataLabel": "Academy Award for Best Actress",
                "WikipediaURL": "https://en.wikipedia.org/wiki/Academy_Award_for_Best_Actress"
            }
        ],
        "Data source": "LC-QuAD 2.0 (ISWC 2019)",
        "Question creation date": "2019-01-23",
        "Data set": "test"
    },
    {
        "Id": 12965,
        "Question": "who was the confederate commander during the battle of fort sumter",
        "Temporal signal": [
            "OVERLAP"
        ],
        "Temporal question type": [
            "Implicit"
        ],
        "Answer": [
            {
                "AnswerType": "Entity",
                "WikidataQid": "Q472131",
                "WikidataLabel": "Robert Anderson",
                "WikipediaURL": "https://en.wikipedia.org/wiki/robert_anderson_(civil_war)"
            }
        ],
        "Data source": "ComQA (NAACL 2019)",
        "Question creation date": "2019-06-03",
        "Data set": "test"
    },
    {
        "Id": 12966,
        "Question": "where is the headquarters of the first company that bought rare",
        "Temporal signal": [
            "ORDINAL"
        ],
        "Temporal question type": [
            "Ordinal"
        ],
        "Answer": [
            {
                "AnswerType": "Entity",
                "WikidataQid": "Q223718",
                "WikidataLabel": "Redmond",
                "WikipediaURL": "https://en.wikipedia.org/wiki/Redmond,_Washington"
            }
        ],
        "Data source": "ComplexWebQuestions (NAACL 2018)",
        "Question creation date": "2018-06-01",
        "Data set": "test"
    },
    {
        "Id": 12967,
        "Question": "when did stanley matthews leave the blackpool f.c. team",
        "Temporal signal": [
            "No signal"
        ],
        "Temporal question type": [
            "Temp.Ans"
        ],
        "Answer": [
            {
                "AnswerType": "Value",
                "AnswerArgument": "1961-01-01T00:00:00Z"
            }
        ],
        "Data source": "LC-QuAD 2.0 (ISWC 2019)",
        "Question creation date": "2019-01-23",
        "Data set": "test"
    },
    {
        "Id": 12968,
        "Question": "what years in the 1990's did the cowboys win the superbowl",
        "Temporal signal": [
            "OVERLAP"
        ],
        "Temporal question type": [
            "Explicit",
            "Temp.Ans"
        ],
        "Answer": [
            {
                "AnswerType": "Value",
                "AnswerArgument": "1993-01-01T00:00:00Z"
            }
        ],
        "Data source": "ComQA (NAACL 2019)",
        "Question creation date": "2019-06-03",
        "Data set": "test"
    },
    {
        "Id": 12969,
        "Question": "who was the president when the 15 amendment was ratified",
        "Temporal signal": [
            "OVERLAP"
        ],
        "Temporal question type": [
            "Implicit"
        ],
        "Answer": [
            {
                "AnswerType": "Entity",
                "WikidataQid": "Q9640",
                "WikidataLabel": "Lyndon B. Johnson",
                "WikipediaURL": "https://en.wikipedia.org/wiki/lyndon_b._johnson"
            }
        ],
        "Data source": "ComQA (NAACL 2019)",
        "Question creation date": "2019-06-03",
        "Data set": "test"
    },
    {
        "Id": 12970,
        "Question": "who won the grammy for best album 2013",
        "Temporal signal": [
            "No signal"
        ],
        "Temporal question type": [
            "Explicit"
        ],
        "Answer": [
            {
                "AnswerType": "Entity",
                "WikidataQid": "Q11959548",
                "WikidataLabel": "Attempted Mustache",
                "WikipediaURL": "https://en.wikipedia.org/wiki/Attempted_Mustache"
            },
            {
                "AnswerType": "Entity",
                "WikidataQid": "Q953918",
                "WikidataLabel": "Mumford & Sons",
                "WikipediaURL": "https://en.wikipedia.org/wiki/Mumford_%26_Sons"
            }
        ],
        "Data source": "ComplexQuestions (COLING 2016)",
        "Question creation date": "2016-12-13",
        "Data set": "test"
    },
    {
        "Id": 12971,
        "Question": "when is saint elizabeth feast day",
        "Temporal signal": [
            "No signal"
        ],
        "Temporal question type": [
            "Temp.Ans"
        ],
        "Answer": [
            {
                "AnswerType": "Entity",
                "WikidataQid": "Q3028",
                "WikidataLabel": "November 17",
                "WikipediaURL": "https://en.wikipedia.org/wiki/November_17"
            }
        ],
        "Data source": "ComQA (NAACL 2019)",
        "Question creation date": "2019-06-03",
        "Data set": "test"
    },
    {
        "Id": 12972,
        "Question": "what is religion of stefan nemanja that is start time is 1143-0-0",
        "Temporal signal": [
            "START"
        ],
        "Temporal question type": [
            "Explicit"
        ],
        "Answer": [
            {
                "AnswerType": "Entity",
                "WikidataQid": "Q3333484",
                "WikidataLabel": "Orthodox Christianity",
                "WikipediaURL": "https://en.wikipedia.org/wiki/Orthodox_Christianity"
            }
        ],
        "Data source": "LC-QuAD 2.0 (ISWC 2019)",
        "Question creation date": "2019-01-23",
        "Data set": "test"
    },
    {
        "Id": 12973,
        "Question": "can you describe the state of hagia sophia in 1931",
        "Temporal signal": [
            "FINISH"
        ],
        "Temporal question type": [
            "Explicit"
        ],
        "Answer": [
            {
                "AnswerType": "Entity",
                "WikidataQid": "Q32815",
                "WikidataLabel": "mosque",
                "WikipediaURL": "https://en.wikipedia.org/wiki/Mosque"
            }
        ],
        "Data source": "LC-QuAD 2.0 (ISWC 2019)",
        "Question creation date": "2019-01-23",
        "Data set": "test"
    },
    {
        "Id": 12974,
        "Question": "what politician became the leader of france starting in 2012",
        "Temporal signal": [
            "No signal"
        ],
        "Temporal question type": [
            "Explicit"
        ],
        "Answer": [
            {
                "AnswerType": "Entity",
                "WikidataQid": "Q157",
                "WikidataLabel": "François Hollande",
                "WikipediaURL": "https://en.wikipedia.org/wiki/Fran%C3%A7ois_Hollande"
            },
            {
                "AnswerType": "Entity",
                "WikidataQid": "Q329",
                "WikidataLabel": "Nicolas Sarkozy",
                "WikipediaURL": "https://en.wikipedia.org/wiki/Nicolas_Sarkozy"
            }
        ],
        "Data source": "ComplexWebQuestions (NAACL 2018)",
        "Question creation date": "2018-06-01",
        "Data set": "test"
    },
    {
        "Id": 12975,
        "Question": "which nation icludes the city of sulaymaniyah and was a key participant in the 1991 gulf war",
        "Temporal signal": [
            "No signal"
        ],
        "Temporal question type": [
            "Explicit"
        ],
        "Answer": [
            {
                "AnswerType": "Entity",
                "WikidataQid": "Q142",
                "WikidataLabel": "France",
                "WikipediaURL": "https://en.wikipedia.org/wiki/France"
            },
            {
                "AnswerType": "Entity",
                "WikidataQid": "Q145",
                "WikidataLabel": "United Kingdom",
                "WikipediaURL": "https://en.wikipedia.org/wiki/United_Kingdom"
            },
            {
                "AnswerType": "Entity",
                "WikidataQid": "Q30",
                "WikidataLabel": "United States of America",
                "WikipediaURL": "https://en.wikipedia.org/wiki/United_States"
            },
            {
                "AnswerType": "Entity",
                "WikidataQid": "Q408",
                "WikidataLabel": "Australia",
                "WikipediaURL": "https://en.wikipedia.org/wiki/Australia"
            },
            {
                "AnswerType": "Entity",
                "WikidataQid": "Q414",
                "WikidataLabel": "Argentina",
                "WikipediaURL": "https://en.wikipedia.org/wiki/Argentina"
            },
            {
                "AnswerType": "Entity",
                "WikidataQid": "Q796",
                "WikidataLabel": "Iraq",
                "WikipediaURL": "https://en.wikipedia.org/wiki/Iraq"
            },
            {
                "AnswerType": "Entity",
                "WikidataQid": "Q851",
                "WikidataLabel": "Saudi Arabia",
                "WikipediaURL": "https://en.wikipedia.org/wiki/Saudi_Arabia"
            }
        ],
        "Data source": "ComplexWebQuestions (NAACL 2018)",
        "Question creation date": "2018-06-01",
        "Data set": "test"
    },
    {
        "Id": 12976,
        "Question": "what team with a middle linebacker did hank baskett play for in 2010",
        "Temporal signal": [
            "No signal"
        ],
        "Temporal question type": [
            "Explicit"
        ],
        "Answer": [
            {
                "AnswerType": "Entity",
                "WikidataQid": "Q219714",
                "WikidataLabel": "Philadelphia Eagles",
                "WikipediaURL": "https://en.wikipedia.org/wiki/Philadelphia_Eagles"
            },
            {
                "AnswerType": "Entity",
                "WikidataQid": "Q221150",
                "WikidataLabel": "Minnesota Vikings",
                "WikipediaURL": "https://en.wikipedia.org/wiki/Minnesota_Vikings"
            }
        ],
        "Data source": "ComplexWebQuestions (NAACL 2018)",
        "Question creation date": "2018-06-01",
        "Data set": "test"
    },
    {
        "Id": 12977,
        "Question": "what is position held of henry campbell-bannerman and elected in",
        "Temporal signal": [
            "No signal"
        ],
        "Temporal question type": [
            "Temp.Ans"
        ],
        "Answer": [
            {
                "AnswerType": "Entity",
                "WikidataQid": "Q2074515",
                "WikidataLabel": "1880 United Kingdom general election",
                "WikipediaURL": "https://en.wikipedia.org/wiki/1880_United_Kingdom_general_election"
            },
            {
                "AnswerType": "Entity",
                "WikidataQid": "Q2074525",
                "WikidataLabel": "1868 United Kingdom general election",
                "WikipediaURL": "https://en.wikipedia.org/wiki/1868_United_Kingdom_general_election"
            },
            {
                "AnswerType": "Entity",
                "WikidataQid": "Q3076606",
                "WikidataLabel": "1906 United Kingdom general election",
                "WikipediaURL": "https://en.wikipedia.org/wiki/1906_United_Kingdom_general_election"
            },
            {
                "AnswerType": "Entity",
                "WikidataQid": "Q3397257",
                "WikidataLabel": "1885 United Kingdom general election",
                "WikipediaURL": "https://en.wikipedia.org/wiki/1885_United_Kingdom_general_election"
            },
            {
                "AnswerType": "Entity",
                "WikidataQid": "Q7888016",
                "WikidataLabel": "1886 United Kingdom general election",
                "WikipediaURL": "https://en.wikipedia.org/wiki/1886_United_Kingdom_general_election"
            },
            {
                "AnswerType": "Entity",
                "WikidataQid": "Q7888018",
                "WikidataLabel": "1892 United Kingdom general election",
                "WikipediaURL": "https://en.wikipedia.org/wiki/1892_United_Kingdom_general_election"
            },
            {
                "AnswerType": "Entity",
                "WikidataQid": "Q7888019",
                "WikidataLabel": "1895 United Kingdom general election",
                "WikipediaURL": "https://en.wikipedia.org/wiki/1895_United_Kingdom_general_election"
            },
            {
                "AnswerType": "Entity",
                "WikidataQid": "Q918351",
                "WikidataLabel": "1874 United Kingdom general election",
                "WikipediaURL": "https://en.wikipedia.org/wiki/1874_United_Kingdom_general_election"
            },
            {
                "AnswerType": "Entity",
                "WikidataQid": "Q918358",
                "WikidataLabel": "1900 United Kingdom general election",
                "WikipediaURL": "https://en.wikipedia.org/wiki/1900_United_Kingdom_general_election"
            }
        ],
        "Data source": "LC-QuAD 2.0 (ISWC 2019)",
        "Question creation date": "2019-01-23",
        "Data set": "test"
    },
    {
        "Id": 12978,
        "Question": "what is the start time for peyton manning has member of sports team as tennessee volunteers football",
        "Temporal signal": [
            "No signal"
        ],
        "Temporal question type": [
            "Temp.Ans"
        ],
        "Answer": [
            {
                "AnswerType": "Value",
                "AnswerArgument": "1994-01-01T00:00:00Z"
            }
        ],
        "Data source": "LC-QuAD 2.0 (ISWC 2019)",
        "Question creation date": "2019-01-23",
        "Data set": "test"
    },
    {
        "Id": 12979,
        "Question": "when did the republic of tartarstan end when rostam minnexanov was head of government",
        "Temporal signal": [
            "No signal"
        ],
        "Temporal question type": [
            "Temp.Ans"
        ],
        "Answer": [
            {
                "AnswerType": "Value",
                "AnswerArgument": "2010-01-01T00:00:00Z"
            }
        ],
        "Data source": "LC-QuAD 2.0 (ISWC 2019)",
        "Question creation date": "2019-01-23",
        "Data set": "test"
    },
    {
        "Id": 12980,
        "Question": "what year did robert muller become the us deputy attorney general",
        "Temporal signal": [
            "No signal"
        ],
        "Temporal question type": [
            "Temp.Ans"
        ],
        "Answer": [
            {
                "AnswerType": "Value",
                "AnswerArgument": "2001-01-20T00:00:00Z"
            }
        ],
        "Data source": "LC-QuAD 2.0 (ISWC 2019)",
        "Question creation date": "2019-01-23",
        "Data set": "test"
    },
    {
        "Id": 12981,
        "Question": "what was the population of taraz in 1989",
        "Temporal signal": [
            "OVERLAP"
        ],
        "Temporal question type": [
            "Explicit"
        ],
        "Answer": [
            {
                "AnswerType": "Value",
                "AnswerArgument": "303961"
            }
        ],
        "Data source": "LC-QuAD 2.0 (ISWC 2019)",
        "Question creation date": "2019-01-23",
        "Data set": "test"
    },
    {
        "Id": 12982,
        "Question": "what kind of government did the united states have after the revolution",
        "Temporal signal": [
            "AFTER"
        ],
        "Temporal question type": [
            "Implicit"
        ],
        "Answer": [
            {
                "AnswerType": "Entity",
                "WikidataQid": "Q188759",
                "WikidataLabel": "representative democracy",
                "WikipediaURL": "https://en.wikipedia.org/wiki/Representative_democracy"
            },
            {
                "AnswerType": "Entity",
                "WikidataQid": "Q233008",
                "WikidataLabel": "two-party system",
                "WikipediaURL": "https://en.wikipedia.org/wiki/Two-party_system"
            },
            {
                "AnswerType": "Entity",
                "WikidataQid": "Q49892",
                "WikidataLabel": "presidential system",
                "WikipediaURL": "https://en.wikipedia.org/wiki/Presidential_system"
            },
            {
                "AnswerType": "Entity",
                "WikidataQid": "Q512187",
                "WikidataLabel": "federal republic",
                "WikipediaURL": "https://en.wikipedia.org/wiki/Federal_republic"
            },
            {
                "AnswerType": "Entity",
                "WikidataQid": "Q7270",
                "WikidataLabel": "republic",
                "WikipediaURL": "https://en.wikipedia.org/wiki/Republic"
            }
        ],
        "Data source": "WebQuestions (EMNLP 2013)",
        "Question creation date": "2013-10-18",
        "Data set": "test"
    },
    {
        "Id": 12983,
        "Question": "what nba team won the back to back championship in 1989 and 1990",
        "Temporal signal": [
            "OVERLAP"
        ],
        "Temporal question type": [
            "Explicit"
        ],
        "Answer": [
            {
                "AnswerType": "Entity",
                "WikidataQid": "Q169661",
                "WikidataLabel": "Detroit Pistons",
                "WikipediaURL": "https://en.wikipedia.org/wiki/detroit_pistons"
            }
        ],
        "Data source": "ComQA (NAACL 2019)",
        "Question creation date": "2019-06-03",
        "Data set": "test"
    },
    {
        "Id": 12984,
        "Question": "who was the 16h us president",
        "Temporal signal": [
            "ORDINAL"
        ],
        "Temporal question type": [
            "Ordinal"
        ],
        "Answer": [
            {
                "AnswerType": "Entity",
                "WikidataQid": "Q91",
                "WikidataLabel": "Abraham Lincoln",
                "WikipediaURL": "https://en.wikipedia.org/wiki/abraham_lincoln"
            }
        ],
        "Data source": "ComQA (NAACL 2019)",
        "Question creation date": "2019-06-03",
        "Data set": "test"
    },
    {
        "Id": 12985,
        "Question": "who won the first ever gold medal in the olypimcs",
        "Temporal signal": [
            "ORDINAL"
        ],
        "Temporal question type": [
            "Ordinal"
        ],
        "Answer": [
            {
                "AnswerType": "Entity",
                "WikidataQid": "Q294321",
                "WikidataLabel": "James Brendan Connolly",
                "WikipediaURL": "https://en.wikipedia.org/wiki/james_brendan_connolly"
            }
        ],
        "Data source": "ComQA (NAACL 2019)",
        "Question creation date": "2019-06-03",
        "Data set": "test"
    },
    {
        "Id": 12986,
        "Question": "what is award received of walter cronkite that is point in time is 1980-0-0",
        "Temporal signal": [
            "OVERLAP"
        ],
        "Temporal question type": [
            "Explicit"
        ],
        "Answer": [
            {
                "AnswerType": "Entity",
                "WikidataQid": "Q838121",
                "WikidataLabel": "Peabody Award",
                "WikipediaURL": "https://en.wikipedia.org/wiki/Peabody_Award"
            }
        ],
        "Data source": "LC-QuAD 2.0 (ISWC 2019)",
        "Question creation date": "2019-01-23",
        "Data set": "test"
    },
    {
        "Id": 12987,
        "Question": "what is the point in time for della reese has award received as naacp image award for outstanding actress in a drama series",
        "Temporal signal": [
            "No signal"
        ],
        "Temporal question type": [
            "Temp.Ans"
        ],
        "Answer": [
            {
                "AnswerType": "Value",
                "AnswerArgument": "1996-01-01T00:00:00Z"
            },
            {
                "AnswerType": "Value",
                "AnswerArgument": "1997-01-01T00:00:00Z"
            },
            {
                "AnswerType": "Value",
                "AnswerArgument": "1998-01-01T00:00:00Z"
            },
            {
                "AnswerType": "Value",
                "AnswerArgument": "1999-01-01T00:00:00Z"
            },
            {
                "AnswerType": "Value",
                "AnswerArgument": "2000-01-01T00:00:00Z"
            },
            {
                "AnswerType": "Value",
                "AnswerArgument": "2001-01-01T00:00:00Z"
            },
            {
                "AnswerType": "Value",
                "AnswerArgument": "2002-01-01T00:00:00Z"
            }
        ],
        "Data source": "LC-QuAD 2.0 (ISWC 2019)",
        "Question creation date": "2019-01-23",
        "Data set": "test"
    },
    {
        "Id": 12988,
        "Question": "when was cathy landers certified as a fifth degree black belt in seishindo kenpo",
        "Temporal signal": [
            "No signal"
        ],
        "Temporal question type": [
            "Temp.Ans"
        ],
        "Answer": [
            {
                "AnswerType": "Value",
                "AnswerArgument": "2008-08-16T00:00:00Z"
            }
        ],
        "Data source": "Free917 (ACL 2013)",
        "Question creation date": "2013-08-04",
        "Data set": "test"
    },
    {
        "Id": 12989,
        "Question": "what is location and point in time of thomas cranmer that has the significant event consecration",
        "Temporal signal": [
            "No signal"
        ],
        "Temporal question type": [
            "Temp.Ans"
        ],
        "Answer": [
            {
                "AnswerType": "Entity",
                "WikidataQid": "Q7595468",
                "WikidataLabel": "St Stephen's Chapel",
                "WikipediaURL": "https://en.wikipedia.org/wiki/St_Stephen%27s_Chapel"
            },
            {
                "AnswerType": "Value",
                "AnswerArgument": "1533-04-09T00:00:00Z"
            }
        ],
        "Data source": "LC-QuAD 2.0 (ISWC 2019)",
        "Question creation date": "2019-01-23",
        "Data set": "test"
    },
    {
        "Id": 12990,
        "Question": "who was howard hughes married to in 1957",
        "Temporal signal": [
            "START"
        ],
        "Temporal question type": [
            "Explicit"
        ],
        "Answer": [
            {
                "AnswerType": "Entity",
                "WikidataQid": "Q243005",
                "WikidataLabel": "Jean Peters",
                "WikipediaURL": "https://en.wikipedia.org/wiki/Jean_Peters"
            }
        ],
        "Data source": "LC-QuAD 2.0 (ISWC 2019)",
        "Question creation date": "2019-01-23",
        "Data set": "test"
    },
    {
        "Id": 12991,
        "Question": "who won the 2010 f1 championship",
        "Temporal signal": [
            "No signal"
        ],
        "Temporal question type": [
            "Explicit"
        ],
        "Answer": [
            {
                "AnswerType": "Entity",
                "WikidataQid": "Q69934",
                "WikidataLabel": "2010 Formula One season",
                "WikipediaURL": "https://en.wikipedia.org/wiki/2010_formula_one_season"
            }
        ],
        "Data source": "ComQA (NAACL 2019)",
        "Question creation date": "2019-06-03",
        "Data set": "test"
    },
    {
        "Id": 12992,
        "Question": "what is award received of christopher lambert that is point in time is 1986-0-0",
        "Temporal signal": [
            "OVERLAP"
        ],
        "Temporal question type": [
            "Explicit"
        ],
        "Answer": [
            {
                "AnswerType": "Entity",
                "WikidataQid": "Q900494",
                "WikidataLabel": "César Award for Best Actor",
                "WikipediaURL": "https://en.wikipedia.org/wiki/C%C3%A9sar_Award_for_Best_Actor"
            }
        ],
        "Data source": "LC-QuAD 2.0 (ISWC 2019)",
        "Question creation date": "2019-01-23",
        "Data set": "test"
    },
    {
        "Id": 12993,
        "Question": "what was the first wife of the actor who played in the movie pinball wizard",
        "Temporal signal": [
            "ORDINAL"
        ],
        "Temporal question type": [
            "Ordinal"
        ],
        "Answer": [
            {
                "AnswerType": "Entity",
                "WikidataQid": "Q966906",
                "WikidataLabel": "Renate Blauel",
                "WikipediaURL": "https://en.wikipedia.org/wiki/Renate_Blauel"
            }
        ],
        "Data source": "ComplexWebQuestions (NAACL 2018)",
        "Question creation date": "2018-06-01",
        "Data set": "test"
    },
    {
        "Id": 12994,
        "Question": "tell me the position when joaquim chissano was replaced as the chairperson of the african union.",
        "Temporal signal": [
            "OVERLAP"
        ],
        "Temporal question type": [
            "Implicit"
        ],
        "Answer": [
            {
                "AnswerType": "Entity",
                "WikidataQid": "Q202006",
                "WikidataLabel": "Olusegun Obasanjo",
                "WikipediaURL": "https://en.wikipedia.org/wiki/Olusegun_Obasanjo"
            }
        ],
        "Data source": "LC-QuAD 2.0 (ISWC 2019)",
        "Question creation date": "2019-01-23",
        "Data set": "test"
    },
    {
        "Id": 12995,
        "Question": "locate terrorist groups that participated in the september 11 attacks",
        "Temporal signal": [
            "OVERLAP"
        ],
        "Temporal question type": [
            "Explicit"
        ],
        "Answer": [
            {
                "AnswerType": "Entity",
                "WikidataQid": "Q34490",
                "WikidataLabel": "Al-Qaeda",
                "WikipediaURL": "https://en.wikipedia.org/wiki/Al-Qaeda"
            }
        ],
        "Data source": "GraphQuestions (EMNLP 2016)",
        "Question creation date": "2016-11-01",
        "Data set": "test"
    },
    {
        "Id": 12996,
        "Question": "when did sean paul go to america",
        "Temporal signal": [
            "No signal"
        ],
        "Temporal question type": [
            "Temp.Ans"
        ],
        "Answer": [],
        "Data source": "ComQA (NAACL 2019)",
        "Question creation date": "2019-06-03",
        "Data set": "test"
    },
    {
        "Id": 12997,
        "Question": "what is point in time and prize money of fridtjof nansen has award received as nobel peace prize",
        "Temporal signal": [
            "No signal"
        ],
        "Temporal question type": [
            "Temp.Ans"
        ],
        "Answer": [
            {
                "AnswerType": "Value",
                "AnswerArgument": "122483"
            },
            {
                "AnswerType": "Value",
                "AnswerArgument": "1922-01-01T00:00:00Z"
            }
        ],
        "Data source": "LC-QuAD 2.0 (ISWC 2019)",
        "Question creation date": "2019-01-23",
        "Data set": "test"
    },
    {
        "Id": 12998,
        "Question": "what team that won the 1957 pequeã±a copa del mundo de clubes championship did messi play for",
        "Temporal signal": [
            "OVERLAP"
        ],
        "Temporal question type": [
            "Explicit"
        ],
        "Answer": [
            {
                "AnswerType": "Entity",
                "WikidataQid": "Q7156",
                "WikidataLabel": "FC Barcelona",
                "WikipediaURL": "https://en.wikipedia.org/wiki/FC_Barcelona"
            },
            {
                "AnswerType": "Entity",
                "WikidataQid": "Q79800",
                "WikidataLabel": "Argentina national football team",
                "WikipediaURL": "https://en.wikipedia.org/wiki/Argentina_national_football_team"
            }
        ],
        "Data source": "ComplexWebQuestions (NAACL 2018)",
        "Question creation date": "2018-06-01",
        "Data set": "test"
    },
    {
        "Id": 12999,
        "Question": "what is the start time for heidi klum has spouse as seal",
        "Temporal signal": [
            "No signal"
        ],
        "Temporal question type": [
            "Temp.Ans"
        ],
        "Answer": [
            {
                "AnswerType": "Value",
                "AnswerArgument": "2005-01-01T00:00:00Z"
            }
        ],
        "Data source": "LC-QuAD 2.0 (ISWC 2019)",
        "Question creation date": "2019-01-23",
        "Data set": "test"
    },
    {
        "Id": 13000,
        "Question": "what team won back to back nba championships in 1989 and 1990",
        "Temporal signal": [
            "OVERLAP"
        ],
        "Temporal question type": [
            "Explicit"
        ],
        "Answer": [
            {
                "AnswerType": "Entity",
                "WikidataQid": "Q169661",
                "WikidataLabel": "Detroit Pistons",
                "WikipediaURL": "https://en.wikipedia.org/wiki/detroit_pistons"
            }
        ],
        "Data source": "ComQA (NAACL 2019)",
        "Question creation date": "2019-06-03",
        "Data set": "test"
    },
    {
        "Id": 13001,
        "Question": "what is inflation rate of dominica that is point in time is 1983-1-1",
        "Temporal signal": [
            "OVERLAP"
        ],
        "Temporal question type": [
            "Explicit"
        ],
        "Answer": [
            {
                "AnswerType": "Value",
                "AnswerArgument": "2.7"
            }
        ],
        "Data source": "LC-QuAD 2.0 (ISWC 2019)",
        "Question creation date": "2019-01-23",
        "Data set": "test"
    },
    {
        "Id": 13002,
        "Question": "what is date of death and date of birth of frederick william i of prussia has child as prince augustus ferdinand of prussia",
        "Temporal signal": [
            "No signal"
        ],
        "Temporal question type": [
            "Temp.Ans"
        ],
        "Answer": [
            {
                "AnswerType": "Value",
                "AnswerArgument": "1730-05-23T00:00:00Z"
            },
            {
                "AnswerType": "Value",
                "AnswerArgument": "1813-05-02T00:00:00Z"
            }
        ],
        "Data source": "LC-QuAD 2.0 (ISWC 2019)",
        "Question creation date": "2019-01-23",
        "Data set": "test"
    },
    {
        "Id": 13003,
        "Question": "what is follows and followed by of louis the pious has noble title as king of franks",
        "Temporal signal": [
            "AFTER"
        ],
        "Temporal question type": [
            "Implicit"
        ],
        "Answer": [
            {
                "AnswerType": "Entity",
                "WikidataQid": "Q150735",
                "WikidataLabel": "Lothair I",
                "WikipediaURL": "https://en.wikipedia.org/wiki/Lothair_I"
            },
            {
                "AnswerType": "Entity",
                "WikidataQid": "Q152463",
                "WikidataLabel": "Louis the German",
                "WikipediaURL": "https://en.wikipedia.org/wiki/Louis_the_German"
            },
            {
                "AnswerType": "Entity",
                "WikidataQid": "Q3044",
                "WikidataLabel": "Charlemagne",
                "WikipediaURL": "https://en.wikipedia.org/wiki/Charlemagne"
            },
            {
                "AnswerType": "Entity",
                "WikidataQid": "Q71231",
                "WikidataLabel": "Charles the Bald",
                "WikipediaURL": "https://en.wikipedia.org/wiki/Charles_the_Bald"
            }
        ],
        "Data source": "LC-QuAD 2.0 (ISWC 2019)",
        "Question creation date": "2019-01-23",
        "Data set": "test"
    },
    {
        "Id": 13004,
        "Question": "who was the mayor of atlanta starting in 2002",
        "Temporal signal": [
            "START"
        ],
        "Temporal question type": [
            "Explicit"
        ],
        "Answer": [
            {
                "AnswerType": "Entity",
                "WikidataQid": "Q529446",
                "WikidataLabel": "Shirley Franklin",
                "WikipediaURL": "https://en.wikipedia.org/wiki/Shirley_Franklin"
            }
        ],
        "Data source": "LC-QuAD 2.0 (ISWC 2019)",
        "Question creation date": "2019-01-23",
        "Data set": "test"
    },
    {
        "Id": 13005,
        "Question": "first 3 moon visitors in the world",
        "Temporal signal": [
            "ORDINAL"
        ],
        "Temporal question type": [
            "Ordinal"
        ],
        "Answer": [
            {
                "AnswerType": "Entity",
                "WikidataQid": "Q1615",
                "WikidataLabel": "Neil Armstrong",
                "WikipediaURL": "https://en.wikipedia.org/wiki/neil_armstrong"
            },
            {
                "AnswerType": "Entity",
                "WikidataQid": "Q213076",
                "WikidataLabel": "Pete Conrad",
                "WikipediaURL": "https://en.wikipedia.org/wiki/pete_conrad"
            },
            {
                "AnswerType": "Entity",
                "WikidataQid": "Q2252",
                "WikidataLabel": "Buzz Aldrin",
                "WikipediaURL": "https://en.wikipedia.org/wiki/buzz_aldrin"
            }
        ],
        "Data source": "ComQA (NAACL 2019)",
        "Question creation date": "2019-06-03",
        "Data set": "test"
    },
    {
        "Id": 13006,
        "Question": "when was the start and finish time of the boeing 747 which was operated by air algerie",
        "Temporal signal": [
            "No signal"
        ],
        "Temporal question type": [
            "Temp.Ans"
        ],
        "Answer": [
            {
                "AnswerType": "Value",
                "AnswerArgument": "1975-11-12T00:00:00Z"
            },
            {
                "AnswerType": "Value",
                "AnswerArgument": "1976-01-11T00:00:00Z"
            },
            {
                "AnswerType": "Value",
                "AnswerArgument": "1977-11-01T00:00:00Z"
            },
            {
                "AnswerType": "Value",
                "AnswerArgument": "1977-12-14T00:00:00Z"
            },
            {
                "AnswerType": "Value",
                "AnswerArgument": "1979-10-03T00:00:00Z"
            },
            {
                "AnswerType": "Value",
                "AnswerArgument": "1979-10-13T00:00:00Z"
            },
            {
                "AnswerType": "Value",
                "AnswerArgument": "1979-10-15T00:00:00Z"
            },
            {
                "AnswerType": "Value",
                "AnswerArgument": "1980-04-10T00:00:00Z"
            },
            {
                "AnswerType": "Value",
                "AnswerArgument": "1981-09-01T00:00:00Z"
            },
            {
                "AnswerType": "Value",
                "AnswerArgument": "1981-10-01T00:00:00Z"
            },
            {
                "AnswerType": "Value",
                "AnswerArgument": "1982-10-01T00:00:00Z"
            },
            {
                "AnswerType": "Value",
                "AnswerArgument": "1982-10-19T00:00:00Z"
            },
            {
                "AnswerType": "Value",
                "AnswerArgument": "1983-08-22T00:00:00Z"
            },
            {
                "AnswerType": "Value",
                "AnswerArgument": "1983-09-11T00:00:00Z"
            },
            {
                "AnswerType": "Value",
                "AnswerArgument": "1983-09-22T00:00:00Z"
            },
            {
                "AnswerType": "Value",
                "AnswerArgument": "1983-10-11T00:00:00Z"
            },
            {
                "AnswerType": "Value",
                "AnswerArgument": "1985-04-15T00:00:00Z"
            },
            {
                "AnswerType": "Value",
                "AnswerArgument": "1985-05-18T00:00:00Z"
            },
            {
                "AnswerType": "Value",
                "AnswerArgument": "1986-10-01T00:00:00Z"
            },
            {
                "AnswerType": "Value",
                "AnswerArgument": "1991-10-01T00:00:00Z"
            },
            {
                "AnswerType": "Value",
                "AnswerArgument": "2000-06-28T00:00:00Z"
            },
            {
                "AnswerType": "Value",
                "AnswerArgument": "2000-09-01T00:00:00Z"
            },
            {
                "AnswerType": "Value",
                "AnswerArgument": "2001-06-25T00:00:00Z"
            },
            {
                "AnswerType": "Value",
                "AnswerArgument": "2001-09-01T00:00:00Z"
            },
            {
                "AnswerType": "Value",
                "AnswerArgument": "2003-07-02T00:00:00Z"
            },
            {
                "AnswerType": "Value",
                "AnswerArgument": "2004-03-01T00:00:00Z"
            },
            {
                "AnswerType": "Value",
                "AnswerArgument": "2004-08-18T00:00:00Z"
            },
            {
                "AnswerType": "Value",
                "AnswerArgument": "2004-10-17T00:00:00Z"
            }
        ],
        "Data source": "LC-QuAD 2.0 (ISWC 2019)",
        "Question creation date": "2019-01-23",
        "Data set": "test"
    },
    {
        "Id": 13007,
        "Question": "in 2011, who was the president in the country where the chilean escudo was used",
        "Temporal signal": [
            "No signal"
        ],
        "Temporal question type": [
            "Explicit"
        ],
        "Answer": [
            {
                "AnswerType": "Entity",
                "WikidataQid": "Q306",
                "WikidataLabel": "Sebastian Piñera",
                "WikipediaURL": "https://en.wikipedia.org/wiki/Sebasti%C3%A1n_Pi%C3%B1era"
            }
        ],
        "Data source": "ComplexWebQuestions (NAACL 2018)",
        "Question creation date": "2018-06-01",
        "Data set": "test"
    },
    {
        "Id": 13008,
        "Question": "in which year, did the steelers win the super bowl, the latest occasion",
        "Temporal signal": [
            "No signal"
        ],
        "Temporal question type": [
            "Temp.Ans"
        ],
        "Answer": [
            {
                "AnswerType": "Entity",
                "WikidataQid": "Q1188005",
                "WikidataLabel": "Super Bowl IX",
                "WikipediaURL": "https://en.wikipedia.org/wiki/Super_Bowl_IX"
            },
            {
                "AnswerType": "Entity",
                "WikidataQid": "Q585801",
                "WikidataLabel": "Super Bowl XIV",
                "WikipediaURL": "https://en.wikipedia.org/wiki/Super_Bowl_XIV"
            },
            {
                "AnswerType": "Entity",
                "WikidataQid": "Q620277",
                "WikidataLabel": "Super Bowl X",
                "WikipediaURL": "https://en.wikipedia.org/wiki/Super_Bowl_X"
            },
            {
                "AnswerType": "Entity",
                "WikidataQid": "Q632786",
                "WikidataLabel": "Super Bowl XIII",
                "WikipediaURL": "https://en.wikipedia.org/wiki/Super_Bowl_XIII"
            },
            {
                "AnswerType": "Entity",
                "WikidataQid": "Q853768",
                "WikidataLabel": "Super Bowl XLIII",
                "WikipediaURL": "https://en.wikipedia.org/wiki/Super_Bowl_XLIII"
            },
            {
                "AnswerType": "Entity",
                "WikidataQid": "Q904928",
                "WikidataLabel": "Super Bowl XL",
                "WikipediaURL": "https://en.wikipedia.org/wiki/Super_Bowl_XL"
            }
        ],
        "Data source": "ComplexWebQuestions (NAACL 2018)",
        "Question creation date": "2018-06-01",
        "Data set": "test"
    },
    {
        "Id": 13009,
        "Question": "what award did clayton kershaw receive on 1/1/2012",
        "Temporal signal": [
            "OVERLAP"
        ],
        "Temporal question type": [
            "Explicit"
        ],
        "Answer": [
            {
                "AnswerType": "Entity",
                "WikidataQid": "Q15074074",
                "WikidataLabel": "Major League Baseball All-Star",
                "WikipediaURL": "https://en.wikipedia.org/wiki/Major_League_Baseball_All-Star"
            },
            {
                "AnswerType": "Entity",
                "WikidataQid": "Q3405246",
                "WikidataLabel": "Roberto Clemente Award",
                "WikipediaURL": "https://en.wikipedia.org/wiki/Roberto_Clemente_Award"
            }
        ],
        "Data source": "LC-QuAD 2.0 (ISWC 2019)",
        "Question creation date": "2019-01-23",
        "Data set": "test"
    },
    {
        "Id": 13010,
        "Question": "what is the point in time for uganda has inflation rate as 146.7",
        "Temporal signal": [
            "No signal"
        ],
        "Temporal question type": [
            "Temp.Ans"
        ],
        "Answer": [
            {
                "AnswerType": "Value",
                "AnswerArgument": "1986-01-01T00:00:00Z"
            }
        ],
        "Data source": "LC-QuAD 2.0 (ISWC 2019)",
        "Question creation date": "2019-01-23",
        "Data set": "test"
    },
    {
        "Id": 13011,
        "Question": "when was capri sun developed",
        "Temporal signal": [
            "No signal"
        ],
        "Temporal question type": [
            "Temp.Ans"
        ],
        "Answer": [
            {
                "AnswerType": "Value",
                "AnswerArgument": "1969-01-01T00:00:00Z"
            }
        ],
        "Data source": "Free917 (ACL 2013)",
        "Question creation date": "2013-08-04",
        "Data set": "test"
    },
    {
        "Id": 13012,
        "Question": "when was the university of leeds known as yorkshire college",
        "Temporal signal": [
            "No signal"
        ],
        "Temporal question type": [
            "Temp.Ans"
        ],
        "Answer": [
            {
                "AnswerType": "Value",
                "AnswerArgument": "1904-01-01T00:00:00Z"
            }
        ],
        "Data source": "LC-QuAD 2.0 (ISWC 2019)",
        "Question creation date": "2019-01-23",
        "Data set": "test"
    },
    {
        "Id": 13013,
        "Question": "what is award received of czesław miłosz that is point in time is 1989-0-0",
        "Temporal signal": [
            "OVERLAP"
        ],
        "Temporal question type": [
            "Explicit"
        ],
        "Answer": [
            {
                "AnswerType": "Entity",
                "WikidataQid": "Q112197",
                "WikidataLabel": "Righteous Among the Nations",
                "WikipediaURL": "https://en.wikipedia.org/wiki/Righteous_Among_the_Nations"
            },
            {
                "AnswerType": "Entity",
                "WikidataQid": "Q1789030",
                "WikidataLabel": "National Medal of Arts",
                "WikipediaURL": "https://en.wikipedia.org/wiki/List_of_recipients_of_the_National_Medal_of_Arts"
            }
        ],
        "Data source": "LC-QuAD 2.0 (ISWC 2019)",
        "Question creation date": "2019-01-23",
        "Data set": "test"
    },
    {
        "Id": 13014,
        "Question": "usa population in 2009",
        "Temporal signal": [
            "OVERLAP"
        ],
        "Temporal question type": [
            "Explicit"
        ],
        "Answer": [
            {
                "AnswerType": "Value",
                "AnswerArgument": "306800000"
            }
        ],
        "Data source": "ComQA (NAACL 2019)",
        "Question creation date": "2019-06-03",
        "Data set": "test"
    },
    {
        "Id": 13015,
        "Question": "who was president of the us when barber conable was a teenager",
        "Temporal signal": [
            "OVERLAP"
        ],
        "Temporal question type": [
            "Implicit"
        ],
        "Answer": [
            {
                "AnswerType": "Entity",
                "WikidataQid": "Q8007",
                "WikidataLabel": "Franklin Delano Roosevelt",
                "WikipediaURL": "https://en.wikipedia.org/wiki/Franklin_D._Roosevelt"
            }
        ],
        "Data source": "ComplexQuestions (COLING 2016)",
        "Question creation date": "2016-12-13",
        "Data set": "test"
    },
    {
        "Id": 13016,
        "Question": "which atlantic hurricane season 2008's tropical cyclone was the most deadly",
        "Temporal signal": [
            "No signal"
        ],
        "Temporal question type": [
            "Explicit"
        ],
        "Answer": [
            {
                "AnswerType": "Entity",
                "WikidataQid": "Q1632026",
                "WikidataLabel": "Hurricane Hanna",
                "WikipediaURL": "https://en.wikipedia.org/wiki/Hurricane_Hanna_(2008)"
            }
        ],
        "Data source": "GraphQuestions (EMNLP 2016)",
        "Question creation date": "2016-11-01",
        "Data set": "test"
    },
    {
        "Id": 13017,
        "Question": "what is the population of india according to the census of 2001",
        "Temporal signal": [
            "OVERLAP"
        ],
        "Temporal question type": [
            "Explicit"
        ],
        "Answer": [
            {
                "AnswerType": "Value",
                "AnswerArgument": "1028737436"
            }
        ],
        "Data source": "ComQA (NAACL 2019)",
        "Question creation date": "2019-06-03",
        "Data set": "test"
    },
    {
        "Id": 13018,
        "Question": "who ran against lincoln in the 1864 presidential election",
        "Temporal signal": [
            "OVERLAP"
        ],
        "Temporal question type": [
            "Explicit"
        ],
        "Answer": [
            {
                "AnswerType": "Entity",
                "WikidataQid": "Q273212",
                "WikidataLabel": "John C. Breckinridge",
                "WikipediaURL": "https://en.wikipedia.org/wiki/john_c._breckinridge"
            },
            {
                "AnswerType": "Entity",
                "WikidataQid": "Q433174",
                "WikidataLabel": "Stephen A. Douglas",
                "WikipediaURL": "https://en.wikipedia.org/wiki/stephen_a._douglas"
            }
        ],
        "Data source": "ComQA (NAACL 2019)",
        "Question creation date": "2019-06-03",
        "Data set": "test"
    },
    {
        "Id": 13019,
        "Question": "how many people lived in namibia in 1986",
        "Temporal signal": [
            "OVERLAP"
        ],
        "Temporal question type": [
            "Explicit"
        ],
        "Answer": [
            {
                "AnswerType": "Value",
                "AnswerArgument": "1194769"
            }
        ],
        "Data source": "LC-QuAD 2.0 (ISWC 2019)",
        "Question creation date": "2019-01-23",
        "Data set": "test"
    },
    {
        "Id": 13020,
        "Question": "what is award received of titanic that is point in time is 1997-0-0",
        "Temporal signal": [
            "OVERLAP"
        ],
        "Temporal question type": [
            "Explicit"
        ],
        "Answer": [
            {
                "AnswerType": "Entity",
                "WikidataQid": "Q4796784",
                "WikidataLabel": "Art Directors Guild Award for Excellence in Production Design for a Feature Film",
                "WikipediaURL": "https://en.wikipedia.org/wiki/Art_Directors_Guild_Award_for_Excellence_in_Production_Design_for_a_Feature_Film"
            }
        ],
        "Data source": "LC-QuAD 2.0 (ISWC 2019)",
        "Question creation date": "2019-01-23",
        "Data set": "test"
    },
    {
        "Id": 13021,
        "Question": "when did owner fred wilpon's sports team win the pennant",
        "Temporal signal": [
            "No signal"
        ],
        "Temporal question type": [
            "Temp.Ans"
        ],
        "Answer": [
            {
                "AnswerType": "Entity",
                "WikidataQid": "Q1144500",
                "WikidataLabel": "1969 World Series",
                "WikipediaURL": "https://en.wikipedia.org/wiki/1969_World_Series"
            },
            {
                "AnswerType": "Entity",
                "WikidataQid": "Q1568875",
                "WikidataLabel": "1986 World Series",
                "WikipediaURL": "https://en.wikipedia.org/wiki/1986_World_Series"
            }
        ],
        "Data source": "ComplexWebQuestions (NAACL 2018)",
        "Question creation date": "2018-06-01",
        "Data set": "test"
    },
    {
        "Id": 13022,
        "Question": "when was starbucks founded",
        "Temporal signal": [
            "No signal"
        ],
        "Temporal question type": [
            "Temp.Ans"
        ],
        "Answer": [
            {
                "AnswerType": "Value",
                "AnswerArgument": "1971-03-31T00:00:00Z"
            }
        ],
        "Data source": "Free917 (ACL 2013)",
        "Question creation date": "2013-08-04",
        "Data set": "test"
    },
    {
        "Id": 13023,
        "Question": "what was the 2nd president of the us' full name",
        "Temporal signal": [
            "ORDINAL"
        ],
        "Temporal question type": [
            "Ordinal"
        ],
        "Answer": [
            {
                "AnswerType": "Entity",
                "WikidataQid": "Q11806",
                "WikidataLabel": "John Adams",
                "WikipediaURL": "https://en.wikipedia.org/wiki/john_adams"
            }
        ],
        "Data source": "ComQA (NAACL 2019)",
        "Question creation date": "2019-06-03",
        "Data set": "test"
    },
    {
        "Id": 13024,
        "Question": "what year did anne frank and her family members die",
        "Temporal signal": [
            "No signal"
        ],
        "Temporal question type": [
            "Temp.Ans"
        ],
        "Answer": [
            {
                "AnswerType": "Value",
                "AnswerArgument": "1945-01-01T00:00:00Z"
            }
        ],
        "Data source": "ComQA (NAACL 2019)",
        "Question creation date": "2019-06-03",
        "Data set": "test"
    },
    {
        "Id": 13025,
        "Question": "when was bill clinton elected president",
        "Temporal signal": [
            "No signal"
        ],
        "Temporal question type": [
            "Temp.Ans"
        ],
        "Answer": [
            {
                "AnswerType": "Value",
                "AnswerArgument": "1992-11-03T00:00:00Z"
            },
            {
                "AnswerType": "Value",
                "AnswerArgument": "1996-11-05T00:00:00Z"
            }
        ],
        "Data source": "WebQuestions (EMNLP 2013)",
        "Question creation date": "2013-10-18",
        "Data set": "test"
    },
    {
        "Id": 13026,
        "Question": "what is award received of murray gell-mann that is point in time is 1969-0-0",
        "Temporal signal": [
            "OVERLAP"
        ],
        "Temporal question type": [
            "Explicit"
        ],
        "Answer": [
            {
                "AnswerType": "Entity",
                "WikidataQid": "Q38104",
                "WikidataLabel": "Nobel Prize in Physics",
                "WikipediaURL": "https://en.wikipedia.org/wiki/Nobel_Prize_in_Physics"
            }
        ],
        "Data source": "LC-QuAD 2.0 (ISWC 2019)",
        "Question creation date": "2019-01-23",
        "Data set": "test"
    },
    {
        "Id": 13027,
        "Question": "what was the date milos forman received the czech medal of merit award",
        "Temporal signal": [
            "No signal"
        ],
        "Temporal question type": [
            "Temp.Ans"
        ],
        "Answer": [
            {
                "AnswerType": "Value",
                "AnswerArgument": "1995-01-01T00:00:00Z"
            }
        ],
        "Data source": "LC-QuAD 2.0 (ISWC 2019)",
        "Question creation date": "2019-01-23",
        "Data set": "test"
    },
    {
        "Id": 13028,
        "Question": "what is spouse of wallis simpson that is start time is 1928-1-1",
        "Temporal signal": [
            "START"
        ],
        "Temporal question type": [
            "Explicit"
        ],
        "Answer": [
            {
                "AnswerType": "Entity",
                "WikidataQid": "Q4201984",
                "WikidataLabel": "Ernest Aldrich Simpson",
                "WikipediaURL": "https://en.wikipedia.org/wiki/Ernest_Simpson"
            }
        ],
        "Data source": "LC-QuAD 2.0 (ISWC 2019)",
        "Question creation date": "2019-01-23",
        "Data set": "test"
    },
    {
        "Id": 13029,
        "Question": "what is signatory of anzus that is represents is federal government of the united states",
        "Temporal signal": [
            "OVERLAP"
        ],
        "Temporal question type": [
            "Implicit"
        ],
        "Answer": [
            {
                "AnswerType": "Entity",
                "WikidataQid": "Q214758",
                "WikidataLabel": "Dean Acheson",
                "WikipediaURL": "https://en.wikipedia.org/wiki/Dean_Acheson"
            },
            {
                "AnswerType": "Entity",
                "WikidataQid": "Q388215",
                "WikidataLabel": "John Jackson Sparkman",
                "WikipediaURL": "https://en.wikipedia.org/wiki/John_Sparkman"
            }
        ],
        "Data source": "LC-QuAD 2.0 (ISWC 2019)",
        "Question creation date": "2019-01-23",
        "Data set": "test"
    },
    {
        "Id": 13030,
        "Question": "what was jordan's rate of inflation in 1981",
        "Temporal signal": [
            "OVERLAP"
        ],
        "Temporal question type": [
            "Explicit"
        ],
        "Answer": [
            {
                "AnswerType": "Value",
                "AnswerArgument": "17.1"
            }
        ],
        "Data source": "LC-QuAD 2.0 (ISWC 2019)",
        "Question creation date": "2019-01-23",
        "Data set": "test"
    },
    {
        "Id": 13031,
        "Question": "when was taipei 101's construction complete",
        "Temporal signal": [
            "No signal"
        ],
        "Temporal question type": [
            "Temp.Ans"
        ],
        "Answer": [
            {
                "AnswerType": "Value",
                "AnswerArgument": "2004-01-01T00:00:00Z"
            }
        ],
        "Data source": "LC-QuAD 2.0 (ISWC 2019)",
        "Question creation date": "2019-01-23",
        "Data set": "test"
    },
    {
        "Id": 13032,
        "Question": "who was the president during the 14th amendment",
        "Temporal signal": [
            "OVERLAP"
        ],
        "Temporal question type": [
            "Implicit"
        ],
        "Answer": [
            {
                "AnswerType": "Entity",
                "WikidataQid": "Q8612",
                "WikidataLabel": "Andrew Johnson",
                "WikipediaURL": "https://en.wikipedia.org/wiki/andrew_johnson"
            }
        ],
        "Data source": "ComQA (NAACL 2019)",
        "Question creation date": "2019-06-03",
        "Data set": "test"
    },
    {
        "Id": 13033,
        "Question": "when is the end time for goa has located in the administrative territorial entity as portuguese india",
        "Temporal signal": [
            "No signal"
        ],
        "Temporal question type": [
            "Temp.Ans"
        ],
        "Answer": [
            {
                "AnswerType": "Value",
                "AnswerArgument": "1961-01-01T00:00:00Z"
            }
        ],
        "Data source": "LC-QuAD 2.0 (ISWC 2019)",
        "Question creation date": "2019-01-23",
        "Data set": "test"
    },
    {
        "Id": 13034,
        "Question": "what was jim dale nominated for in the 51st tony awards",
        "Temporal signal": [
            "ORDINAL"
        ],
        "Temporal question type": [
            "Ordinal"
        ],
        "Answer": [
            {
                "AnswerType": "Entity",
                "WikidataQid": "Q1723064",
                "WikidataLabel": "Tony Award for Best Actor in a Musical",
                "WikipediaURL": "https://en.wikipedia.org/wiki/Tony_Award_for_Best_Actor_in_a_Musical"
            }
        ],
        "Data source": "LC-QuAD 2.0 (ISWC 2019)",
        "Question creation date": "2019-01-23",
        "Data set": "test"
    },
    {
        "Id": 13035,
        "Question": "how many cities made a bid for the 2008 summer olympics",
        "Temporal signal": [
            "No signal"
        ],
        "Temporal question type": [
            "Explicit"
        ],
        "Answer": [
            {
                "AnswerType": "Value",
                "AnswerArgument": "5"
            }
        ],
        "Data source": "GraphQuestions (EMNLP 2016)",
        "Question creation date": "2016-11-01",
        "Data set": "test"
    },
    {
        "Id": 13036,
        "Question": "what year lebron james came to the nba",
        "Temporal signal": [
            "No signal"
        ],
        "Temporal question type": [
            "Temp.Ans"
        ],
        "Answer": [
            {
                "AnswerType": "Entity",
                "WikidataQid": "Q1132659",
                "WikidataLabel": "2003–04 NBA season",
                "WikipediaURL": "https://en.wikipedia.org/wiki/2003%E2%80%9304_NBA_season"
            }
        ],
        "Data source": "WebQuestions (EMNLP 2013)",
        "Question creation date": "2013-10-18",
        "Data set": "test"
    },
    {
        "Id": 13037,
        "Question": "who was harriet tubmans 2nd husband",
        "Temporal signal": [
            "ORDINAL"
        ],
        "Temporal question type": [
            "Ordinal"
        ],
        "Answer": [],
        "Data source": "ComQA (NAACL 2019)",
        "Question creation date": "2019-06-03",
        "Data set": "test"
    },
    {
        "Id": 13038,
        "Question": "when was the date of birth and death for ernest borgnine and his spouse ethel merman",
        "Temporal signal": [
            "No signal"
        ],
        "Temporal question type": [
            "Temp.Ans"
        ],
        "Answer": [
            {
                "AnswerType": "Value",
                "AnswerArgument": "1964-06-27T00:00:00Z"
            },
            {
                "AnswerType": "Value",
                "AnswerArgument": "1965-05-25T00:00:00Z"
            }
        ],
        "Data source": "LC-QuAD 2.0 (ISWC 2019)",
        "Question creation date": "2019-01-23",
        "Data set": "test"
    },
    {
        "Id": 13039,
        "Question": "who was the first women who climbed mountain everest",
        "Temporal signal": [
            "ORDINAL"
        ],
        "Temporal question type": [
            "Ordinal"
        ],
        "Answer": [
            {
                "AnswerType": "Entity",
                "WikidataQid": "Q234491",
                "WikidataLabel": "Junko Tabei",
                "WikipediaURL": "https://en.wikipedia.org/wiki/junko_tabei"
            }
        ],
        "Data source": "ComQA (NAACL 2019)",
        "Question creation date": "2019-06-03",
        "Data set": "test"
    },
    {
        "Id": 13040,
        "Question": "who was the first james irwin named james",
        "Temporal signal": [
            "ORDINAL"
        ],
        "Temporal question type": [
            "Ordinal"
        ],
        "Answer": [
            {
                "AnswerType": "Value",
                "AnswerArgument": "1"
            }
        ],
        "Data source": "LC-QuAD 2.0 (ISWC 2019)",
        "Question creation date": "2019-01-23",
        "Data set": "test"
    },
    {
        "Id": 13041,
        "Question": "what is the start time for kingdom of castile has instance of as historical country",
        "Temporal signal": [
            "No signal"
        ],
        "Temporal question type": [
            "Temp.Ans"
        ],
        "Answer": [
            {
                "AnswerType": "Value",
                "AnswerArgument": "1230-01-01T00:00:00Z"
            }
        ],
        "Data source": "LC-QuAD 2.0 (ISWC 2019)",
        "Question creation date": "2019-01-23",
        "Data set": "test"
    },
    {
        "Id": 13042,
        "Question": "what years was george canning a great britain citizen",
        "Temporal signal": [
            "No signal"
        ],
        "Temporal question type": [
            "Temp.Ans"
        ],
        "Answer": [
            {
                "AnswerType": "Entity",
                "WikidataQid": "Q343100",
                "WikidataLabel": "Acts of Union 1800",
                "WikipediaURL": "https://en.wikipedia.org/wiki/Acts_of_Union_1800"
            },
            {
                "AnswerType": "Value",
                "AnswerArgument": "1801-01-01T00:00:00Z"
            }
        ],
        "Data source": "LC-QuAD 2.0 (ISWC 2019)",
        "Question creation date": "2019-01-23",
        "Data set": "test"
    },
    {
        "Id": 13043,
        "Question": "what was the timeframe that eric piolle was the head of the government of grenoble",
        "Temporal signal": [
            "No signal"
        ],
        "Temporal question type": [
            "Temp.Ans"
        ],
        "Answer": [
            {
                "AnswerType": "Value",
                "AnswerArgument": "2014-04-04T00:00:00Z"
            }
        ],
        "Data source": "LC-QuAD 2.0 (ISWC 2019)",
        "Question creation date": "2019-01-23",
        "Data set": "test"
    },
    {
        "Id": 13044,
        "Question": "when is homers birthday",
        "Temporal signal": [
            "No signal"
        ],
        "Temporal question type": [
            "Temp.Ans"
        ],
        "Answer": [
            {
                "AnswerType": "Value",
                "AnswerArgument": "1955-05-12T00:00:00Z"
            }
        ],
        "Data source": "ComQA (NAACL 2019)",
        "Question creation date": "2019-06-03",
        "Data set": "test"
    },
    {
        "Id": 13045,
        "Question": "when was luke harrison born",
        "Temporal signal": [
            "No signal"
        ],
        "Temporal question type": [
            "Temp.Ans"
        ],
        "Answer": [
            {
                "AnswerType": "Value",
                "AnswerArgument": "1993-02-25T00:00:00Z"
            }
        ],
        "Data source": "ComQA (NAACL 2019)",
        "Question creation date": "2019-06-03",
        "Data set": "test"
    },
    {
        "Id": 13046,
        "Question": "what football franchsie was the actor from the movie una nit irrepetible a part of during 2013",
        "Temporal signal": [
            "No signal"
        ],
        "Temporal question type": [
            "Explicit"
        ],
        "Answer": [
            {
                "AnswerType": "Entity",
                "WikidataQid": "Q270995",
                "WikidataLabel": "Clube Atlético Mineiro",
                "WikipediaURL": "https://en.wikipedia.org/wiki/Clube_Atl%C3%A9tico_Mineiro"
            },
            {
                "AnswerType": "Entity",
                "WikidataQid": "Q83459",
                "WikidataLabel": "Brazil national football team",
                "WikipediaURL": "https://en.wikipedia.org/wiki/Brazil_national_football_team"
            }
        ],
        "Data source": "ComplexWebQuestions (NAACL 2018)",
        "Question creation date": "2018-06-01",
        "Data set": "test"
    },
    {
        "Id": 13047,
        "Question": "who was the sultan of egypt after baibars",
        "Temporal signal": [
            "AFTER"
        ],
        "Temporal question type": [
            "Implicit"
        ],
        "Answer": [
            {
                "AnswerType": "Entity",
                "WikidataQid": "Q349370",
                "WikidataLabel": "Al-Said Barakah",
                "WikipediaURL": "https://en.wikipedia.org/wiki/Al-Said_Barakah"
            }
        ],
        "Data source": "LC-QuAD 2.0 (ISWC 2019)",
        "Question creation date": "2019-01-23",
        "Data set": "test"
    },
    {
        "Id": 13048,
        "Question": "what won the best man in 1983 world cup hight score",
        "Temporal signal": [
            "OVERLAP"
        ],
        "Temporal question type": [
            "Explicit"
        ],
        "Answer": [
            {
                "AnswerType": "Entity",
                "WikidataQid": "Q2602636",
                "WikidataLabel": "Mohinder Amarnath",
                "WikipediaURL": "https://en.wikipedia.org/wiki/mohinder_amarnath"
            }
        ],
        "Data source": "ComQA (NAACL 2019)",
        "Question creation date": "2019-06-03",
        "Data set": "test"
    },
    {
        "Id": 13049,
        "Question": "who was kenneth copeland's first wife",
        "Temporal signal": [
            "ORDINAL"
        ],
        "Temporal question type": [
            "Ordinal"
        ],
        "Answer": [],
        "Data source": "ComQA (NAACL 2019)",
        "Question creation date": "2019-06-03",
        "Data set": "test"
    },
    {
        "Id": 13050,
        "Question": "when did don meredith play for dallas",
        "Temporal signal": [
            "No signal"
        ],
        "Temporal question type": [
            "Temp.Ans"
        ],
        "Answer": [
            {
                "AnswerType": "Value",
                "AnswerArgument": "1960-01-01T00:00:00Z"
            },
            {
                "AnswerType": "Value",
                "AnswerArgument": "1968-01-01T00:00:00Z"
            }
        ],
        "Data source": "ComQA (NAACL 2019)",
        "Question creation date": "2019-06-03",
        "Data set": "test"
    },
    {
        "Id": 13051,
        "Question": "what was the population of grand rapids in 1888",
        "Temporal signal": [
            "OVERLAP"
        ],
        "Temporal question type": [
            "Explicit"
        ],
        "Answer": [
            {
                "AnswerType": "Value",
                "AnswerArgument": "32016"
            }
        ],
        "Data source": "LC-QuAD 2.0 (ISWC 2019)",
        "Question creation date": "2019-01-23",
        "Data set": "test"
    },
    {
        "Id": 13052,
        "Question": "what team did luis suarez play for before livrpool",
        "Temporal signal": [
            "BEFORE"
        ],
        "Temporal question type": [
            "Implicit"
        ],
        "Answer": [
            {
                "AnswerType": "Entity",
                "WikidataQid": "Q81888",
                "WikidataLabel": "A.F.C. Ajax",
                "WikipediaURL": "https://en.wikipedia.org/wiki/afc_ajax"
            }
        ],
        "Data source": "ComQA (NAACL 2019)",
        "Question creation date": "2019-06-03",
        "Data set": "test"
    },
    {
        "Id": 13053,
        "Question": "who was the first wife of the person who \"innocence of muslims\" is about",
        "Temporal signal": [
            "ORDINAL"
        ],
        "Temporal question type": [
            "Ordinal"
        ],
        "Answer": [
            {
                "AnswerType": "Entity",
                "WikidataQid": "Q42034",
                "WikidataLabel": "Khadija bint Khuwaylid",
                "WikipediaURL": "https://en.wikipedia.org/wiki/Khadija_bint_Khuwaylid"
            }
        ],
        "Data source": "ComplexWebQuestions (NAACL 2018)",
        "Question creation date": "2018-06-01",
        "Data set": "test"
    },
    {
        "Id": 13054,
        "Question": "what is educated at of john foster dulles that is end time is 1908-0-0",
        "Temporal signal": [
            "FINISH"
        ],
        "Temporal question type": [
            "Explicit"
        ],
        "Answer": [
            {
                "AnswerType": "Entity",
                "WikidataQid": "Q21578",
                "WikidataLabel": "Princeton University",
                "WikipediaURL": "https://en.wikipedia.org/wiki/Princeton_University"
            }
        ],
        "Data source": "LC-QuAD 2.0 (ISWC 2019)",
        "Question creation date": "2019-01-23",
        "Data set": "test"
    },
    {
        "Id": 13055,
        "Question": "what is the start time for deutsche bahn has manager/director as hartmut mehdorn",
        "Temporal signal": [
            "No signal"
        ],
        "Temporal question type": [
            "Temp.Ans"
        ],
        "Answer": [
            {
                "AnswerType": "Value",
                "AnswerArgument": "1999-12-16T00:00:00Z"
            }
        ],
        "Data source": "LC-QuAD 2.0 (ISWC 2019)",
        "Question creation date": "2019-01-23",
        "Data set": "test"
    },
    {
        "Id": 13056,
        "Question": "what year was the band limp bizkit established",
        "Temporal signal": [
            "No signal"
        ],
        "Temporal question type": [
            "Temp.Ans"
        ],
        "Answer": [
            {
                "AnswerType": "Value",
                "AnswerArgument": "1994-01-01T00:00:00Z"
            }
        ],
        "Data source": "ComplexQuestions (COLING 2016)",
        "Question creation date": "2016-12-13",
        "Data set": "test"
    },
    {
        "Id": 13057,
        "Question": "jean-jacques rousseau married therese levasseur on what date",
        "Temporal signal": [
            "No signal"
        ],
        "Temporal question type": [
            "Temp.Ans"
        ],
        "Answer": [
            {
                "AnswerType": "Value",
                "AnswerArgument": "1768-08-30T00:00:00Z"
            }
        ],
        "Data source": "LC-QuAD 2.0 (ISWC 2019)",
        "Question creation date": "2019-01-23",
        "Data set": "test"
    },
    {
        "Id": 13058,
        "Question": "who is the leader of france in 2012 who has been in the position since 3-3-2004",
        "Temporal signal": [
            "No signal"
        ],
        "Temporal question type": [
            "Explicit"
        ],
        "Answer": [
            {
                "AnswerType": "Entity",
                "WikidataQid": "Q157",
                "WikidataLabel": "François Hollande",
                "WikipediaURL": "https://en.wikipedia.org/wiki/Fran%C3%A7ois_Hollande"
            },
            {
                "AnswerType": "Entity",
                "WikidataQid": "Q329",
                "WikidataLabel": "Nicolas Sarkozy",
                "WikipediaURL": "https://en.wikipedia.org/wiki/Nicolas_Sarkozy"
            }
        ],
        "Data source": "ComplexWebQuestions (NAACL 2018)",
        "Question creation date": "2018-06-01",
        "Data set": "test"
    },
    {
        "Id": 13059,
        "Question": "who was the first person who invented the phone",
        "Temporal signal": [
            "ORDINAL"
        ],
        "Temporal question type": [
            "Ordinal"
        ],
        "Answer": [
            {
                "AnswerType": "Entity",
                "WikidataQid": "Q34286",
                "WikidataLabel": "Alexander Graham Bell",
                "WikipediaURL": "https://en.wikipedia.org/wiki/alexander_graham_bell"
            }
        ],
        "Data source": "ComQA (NAACL 2019)",
        "Question creation date": "2019-06-03",
        "Data set": "test"
    },
    {
        "Id": 13060,
        "Question": "give me the name of the person who headed government of poznań in 2014",
        "Temporal signal": [
            "START"
        ],
        "Temporal question type": [
            "Explicit"
        ],
        "Answer": [
            {
                "AnswerType": "Entity",
                "WikidataQid": "Q19609730",
                "WikidataLabel": "Jacek Jaśkowiak",
                "WikipediaURL": "https://en.wikipedia.org/wiki/Jacek_Ja%C5%9Bkowiak"
            }
        ],
        "Data source": "LC-QuAD 2.0 (ISWC 2019)",
        "Question creation date": "2019-01-23",
        "Data set": "test"
    },
    {
        "Id": 13061,
        "Question": "who held his governmental position from march 17, 1913 and was the president of the united states during wwii",
        "Temporal signal": [
            "OVERLAP"
        ],
        "Temporal question type": [
            "Implicit"
        ],
        "Answer": [
            {
                "AnswerType": "Entity",
                "WikidataQid": "Q11613",
                "WikidataLabel": "Harry S. Truman",
                "WikipediaURL": "https://en.wikipedia.org/wiki/Harry_S._Truman"
            },
            {
                "AnswerType": "Entity",
                "WikidataQid": "Q8007",
                "WikidataLabel": "Franklin Delano Roosevelt",
                "WikipediaURL": "https://en.wikipedia.org/wiki/Franklin_D._Roosevelt"
            }
        ],
        "Data source": "ComplexWebQuestions (NAACL 2018)",
        "Question creation date": "2018-06-01",
        "Data set": "test"
    },
    {
        "Id": 13062,
        "Question": "what years did the yankees win championships where the chicago cubs were runners up",
        "Temporal signal": [
            "No signal"
        ],
        "Temporal question type": [
            "Temp.Ans"
        ],
        "Answer": [
            {
                "AnswerType": "Entity",
                "WikidataQid": "Q1051837",
                "WikidataLabel": "1962 World Series",
                "WikipediaURL": "https://en.wikipedia.org/wiki/1962_World_Series"
            },
            {
                "AnswerType": "Entity",
                "WikidataQid": "Q1051846",
                "WikidataLabel": "1961 World Series",
                "WikipediaURL": "https://en.wikipedia.org/wiki/1961_World_Series"
            },
            {
                "AnswerType": "Entity",
                "WikidataQid": "Q1316734",
                "WikidataLabel": "1998 World Series",
                "WikipediaURL": "https://en.wikipedia.org/wiki/1998_World_Series"
            },
            {
                "AnswerType": "Entity",
                "WikidataQid": "Q1316770",
                "WikidataLabel": "1999 World Series",
                "WikipediaURL": "https://en.wikipedia.org/wiki/1999_World_Series"
            },
            {
                "AnswerType": "Entity",
                "WikidataQid": "Q1316802",
                "WikidataLabel": "1996 World Series",
                "WikipediaURL": "https://en.wikipedia.org/wiki/1996_World_Series"
            },
            {
                "AnswerType": "Entity",
                "WikidataQid": "Q155391",
                "WikidataLabel": "2009 World Series",
                "WikipediaURL": "https://en.wikipedia.org/wiki/2009_World_Series"
            },
            {
                "AnswerType": "Entity",
                "WikidataQid": "Q3130846",
                "WikidataLabel": "1949 World Series",
                "WikipediaURL": "https://en.wikipedia.org/wiki/1949_World_Series"
            },
            {
                "AnswerType": "Entity",
                "WikidataQid": "Q4561415",
                "WikidataLabel": "1923 World Series",
                "WikipediaURL": "https://en.wikipedia.org/wiki/1923_World_Series"
            },
            {
                "AnswerType": "Entity",
                "WikidataQid": "Q4562126",
                "WikidataLabel": "1927 World Series",
                "WikipediaURL": "https://en.wikipedia.org/wiki/1927_World_Series"
            },
            {
                "AnswerType": "Entity",
                "WikidataQid": "Q4562311",
                "WikidataLabel": "1928 World Series",
                "WikipediaURL": "https://en.wikipedia.org/wiki/1928_World_Series"
            },
            {
                "AnswerType": "Entity",
                "WikidataQid": "Q4563898",
                "WikidataLabel": "1936 World Series",
                "WikipediaURL": "https://en.wikipedia.org/wiki/1936_World_Series"
            },
            {
                "AnswerType": "Entity",
                "WikidataQid": "Q4564126",
                "WikidataLabel": "1937 World Series",
                "WikipediaURL": "https://en.wikipedia.org/wiki/1937_World_Series"
            },
            {
                "AnswerType": "Entity",
                "WikidataQid": "Q4564356",
                "WikidataLabel": "1938 World Series",
                "WikipediaURL": "https://en.wikipedia.org/wiki/1938_World_Series"
            },
            {
                "AnswerType": "Entity",
                "WikidataQid": "Q4564598",
                "WikidataLabel": "1939 World Series",
                "WikipediaURL": "https://en.wikipedia.org/wiki/1939_World_Series"
            },
            {
                "AnswerType": "Entity",
                "WikidataQid": "Q4564977",
                "WikidataLabel": "1941 World Series",
                "WikipediaURL": "https://en.wikipedia.org/wiki/1941_World_Series"
            },
            {
                "AnswerType": "Entity",
                "WikidataQid": "Q4565294",
                "WikidataLabel": "1943 World Series",
                "WikipediaURL": "https://en.wikipedia.org/wiki/1943_World_Series"
            },
            {
                "AnswerType": "Entity",
                "WikidataQid": "Q6145292",
                "WikidataLabel": "1951 World Series",
                "WikipediaURL": "https://en.wikipedia.org/wiki/1951_World_Series"
            },
            {
                "AnswerType": "Entity",
                "WikidataQid": "Q6147072",
                "WikidataLabel": "1932 World Series",
                "WikipediaURL": "https://en.wikipedia.org/wiki/1932_World_Series"
            },
            {
                "AnswerType": "Entity",
                "WikidataQid": "Q845534",
                "WikidataLabel": "1950 World Series",
                "WikipediaURL": "https://en.wikipedia.org/wiki/1950_World_Series"
            },
            {
                "AnswerType": "Entity",
                "WikidataQid": "Q845599",
                "WikidataLabel": "1956 World Series",
                "WikipediaURL": "https://en.wikipedia.org/wiki/1956_World_Series"
            },
            {
                "AnswerType": "Entity",
                "WikidataQid": "Q845603",
                "WikidataLabel": "1952 World Series",
                "WikipediaURL": "https://en.wikipedia.org/wiki/1952_World_Series"
            },
            {
                "AnswerType": "Entity",
                "WikidataQid": "Q845607",
                "WikidataLabel": "1953 World Series",
                "WikipediaURL": "https://en.wikipedia.org/wiki/1953_World_Series"
            },
            {
                "AnswerType": "Entity",
                "WikidataQid": "Q845627",
                "WikidataLabel": "1947 World Series",
                "WikipediaURL": "https://en.wikipedia.org/wiki/1947_World_Series"
            },
            {
                "AnswerType": "Entity",
                "WikidataQid": "Q845650",
                "WikidataLabel": "1977 World Series",
                "WikipediaURL": "https://en.wikipedia.org/wiki/1977_World_Series"
            },
            {
                "AnswerType": "Entity",
                "WikidataQid": "Q845655",
                "WikidataLabel": "1978 World Series",
                "WikipediaURL": "https://en.wikipedia.org/wiki/1978_World_Series"
            },
            {
                "AnswerType": "Entity",
                "WikidataQid": "Q845665",
                "WikidataLabel": "1958 World Series",
                "WikipediaURL": "https://en.wikipedia.org/wiki/1958_World_Series"
            },
            {
                "AnswerType": "Entity",
                "WikidataQid": "Q922550",
                "WikidataLabel": "2000 World Series",
                "WikipediaURL": "https://en.wikipedia.org/wiki/2000_World_Series"
            }
        ],
        "Data source": "ComplexWebQuestions (NAACL 2018)",
        "Question creation date": "2018-06-01",
        "Data set": "test"
    },
    {
        "Id": 13063,
        "Question": "what was the area of stuttgart in 1977",
        "Temporal signal": [
            "OVERLAP"
        ],
        "Temporal question type": [
            "Explicit"
        ],
        "Answer": [
            {
                "AnswerType": "Value",
                "AnswerArgument": "207.14"
            }
        ],
        "Data source": "LC-QuAD 2.0 (ISWC 2019)",
        "Question creation date": "2019-01-23",
        "Data set": "test"
    },
    {
        "Id": 13064,
        "Question": "when was the abbey of st. gall listed as an unesco world heritage site",
        "Temporal signal": [
            "No signal"
        ],
        "Temporal question type": [
            "Temp.Ans"
        ],
        "Answer": [
            {
                "AnswerType": "Value",
                "AnswerArgument": "1983-01-01T00:00:00Z"
            }
        ],
        "Data source": "Free917 (ACL 2013)",
        "Question creation date": "2013-08-04",
        "Data set": "test"
    },
    {
        "Id": 13065,
        "Question": "who were the first drivers in the grand prix which took place at autodromo enzo e dino ferrari",
        "Temporal signal": [
            "ORDINAL"
        ],
        "Temporal question type": [
            "Ordinal"
        ],
        "Answer": [
            {
                "AnswerType": "Entity",
                "WikidataQid": "Q10490",
                "WikidataLabel": "Ayrton Senna",
                "WikipediaURL": "https://en.wikipedia.org/wiki/Ayrton_Senna"
            },
            {
                "AnswerType": "Entity",
                "WikidataQid": "Q10494",
                "WikidataLabel": "Alain Prost",
                "WikipediaURL": "https://en.wikipedia.org/wiki/Alain_Prost"
            },
            {
                "AnswerType": "Entity",
                "WikidataQid": "Q10501",
                "WikidataLabel": "Nigel Mansell",
                "WikipediaURL": "https://en.wikipedia.org/wiki/Nigel_Mansell"
            },
            {
                "AnswerType": "Entity",
                "WikidataQid": "Q10505",
                "WikidataLabel": "Damon Hill",
                "WikipediaURL": "https://en.wikipedia.org/wiki/Damon_Hill"
            },
            {
                "AnswerType": "Entity",
                "WikidataQid": "Q10514",
                "WikidataLabel": "Fernando Alonso",
                "WikipediaURL": "https://en.wikipedia.org/wiki/Fernando_Alonso"
            },
            {
                "AnswerType": "Entity",
                "WikidataQid": "Q171346",
                "WikidataLabel": "Nelson Piquet",
                "WikipediaURL": "https://en.wikipedia.org/wiki/Nelson_Piquet"
            },
            {
                "AnswerType": "Entity",
                "WikidataQid": "Q171432",
                "WikidataLabel": "Didier Pironi",
                "WikipediaURL": "https://en.wikipedia.org/wiki/Didier_Pironi"
            },
            {
                "AnswerType": "Entity",
                "WikidataQid": "Q172759",
                "WikidataLabel": "Riccardo Patrese",
                "WikipediaURL": "https://en.wikipedia.org/wiki/Riccardo_Patrese"
            },
            {
                "AnswerType": "Entity",
                "WikidataQid": "Q172832",
                "WikidataLabel": "David Coulthard",
                "WikipediaURL": "https://en.wikipedia.org/wiki/David_Coulthard"
            },
            {
                "AnswerType": "Entity",
                "WikidataQid": "Q173020",
                "WikidataLabel": "Patrick Tambay",
                "WikipediaURL": "https://en.wikipedia.org/wiki/Patrick_Tambay"
            },
            {
                "AnswerType": "Entity",
                "WikidataQid": "Q173115",
                "WikidataLabel": "Elio de Angelis",
                "WikipediaURL": "https://en.wikipedia.org/wiki/Elio_de_Angelis"
            },
            {
                "AnswerType": "Entity",
                "WikidataQid": "Q3137",
                "WikidataLabel": "Jim Clark",
                "WikipediaURL": "https://en.wikipedia.org/wiki/Jim_Clark"
            },
            {
                "AnswerType": "Entity",
                "WikidataQid": "Q75825",
                "WikidataLabel": "Ralf Schumacher",
                "WikipediaURL": "https://en.wikipedia.org/wiki/Ralf_Schumacher"
            },
            {
                "AnswerType": "Entity",
                "WikidataQid": "Q76720",
                "WikidataLabel": "Heinz-Harald Frentzen",
                "WikipediaURL": "https://en.wikipedia.org/wiki/Heinz-Harald_Frentzen"
            },
            {
                "AnswerType": "Entity",
                "WikidataQid": "Q78489",
                "WikidataLabel": "Niki Lauda",
                "WikipediaURL": "https://en.wikipedia.org/wiki/Niki_Lauda"
            },
            {
                "AnswerType": "Entity",
                "WikidataQid": "Q9671",
                "WikidataLabel": "Michael Schumacher",
                "WikipediaURL": "https://en.wikipedia.org/wiki/Michael_Schumacher"
            }
        ],
        "Data source": "LC-QuAD (ISWC 2017)",
        "Question creation date": "2017-10-21",
        "Data set": "test"
    },
    {
        "Id": 13066,
        "Question": "when was moscow has twinned administrative body as banja luka",
        "Temporal signal": [
            "No signal"
        ],
        "Temporal question type": [
            "Temp.Ans"
        ],
        "Answer": [
            {
                "AnswerType": "Value",
                "AnswerArgument": "2003-01-01T00:00:00Z"
            }
        ],
        "Data source": "LC-QuAD 2.0 (ISWC 2019)",
        "Question creation date": "2019-01-23",
        "Data set": "test"
    },
    {
        "Id": 13067,
        "Question": "what is prize money and point in time of bono has award received as ted prize",
        "Temporal signal": [
            "No signal"
        ],
        "Temporal question type": [
            "Temp.Ans"
        ],
        "Answer": [
            {
                "AnswerType": "Value",
                "AnswerArgument": "100000"
            },
            {
                "AnswerType": "Value",
                "AnswerArgument": "2005-01-01T00:00:00Z"
            }
        ],
        "Data source": "LC-QuAD 2.0 (ISWC 2019)",
        "Question creation date": "2019-01-23",
        "Data set": "test"
    },
    {
        "Id": 13068,
        "Question": "what was eminem's first song in 1999",
        "Temporal signal": [
            "ORDINAL",
            "OVERLAP"
        ],
        "Temporal question type": [
            "Explicit",
            "Ordinal"
        ],
        "Answer": [
            {
                "AnswerType": "Entity",
                "WikidataQid": "Q383459",
                "WikidataLabel": "The Slim Shady LP",
                "WikipediaURL": "https://en.wikipedia.org/wiki/the_slim_shady_lp"
            }
        ],
        "Data source": "ComQA (NAACL 2019)",
        "Question creation date": "2019-06-03",
        "Data set": "test"
    },
    {
        "Id": 13069,
        "Question": "what is award received of alfred russel wallace that is point in time is 1908-11-30",
        "Temporal signal": [
            "OVERLAP"
        ],
        "Temporal question type": [
            "Explicit"
        ],
        "Answer": [
            {
                "AnswerType": "Entity",
                "WikidataQid": "Q28003",
                "WikidataLabel": "Copley Medal",
                "WikipediaURL": "https://en.wikipedia.org/wiki/Copley_Medal"
            },
            {
                "AnswerType": "Entity",
                "WikidataQid": "Q94056",
                "WikidataLabel": "Order of Merit",
                "WikipediaURL": "https://en.wikipedia.org/wiki/Order_of_Merit"
            }
        ],
        "Data source": "LC-QuAD 2.0 (ISWC 2019)",
        "Question creation date": "2019-01-23",
        "Data set": "test"
    },
    {
        "Id": 13070,
        "Question": "what is j. d. salinger's second name",
        "Temporal signal": [
            "ORDINAL"
        ],
        "Temporal question type": [
            "Ordinal"
        ],
        "Answer": [
            {
                "AnswerType": "Entity",
                "WikidataQid": "Q18057751",
                "WikidataLabel": "David",
                "WikipediaURL": "https://en.wikipedia.org/wiki/David_(name)"
            }
        ],
        "Data source": "LC-QuAD 2.0 (ISWC 2019)",
        "Question creation date": "2019-01-23",
        "Data set": "test"
    },
    {
        "Id": 13071,
        "Question": "who is the first lady that accepted islam",
        "Temporal signal": [
            "ORDINAL"
        ],
        "Temporal question type": [
            "Ordinal"
        ],
        "Answer": [
            {
                "AnswerType": "Entity",
                "WikidataQid": "Q42034",
                "WikidataLabel": "Tu pista madfe",
                "WikipediaURL": "https://en.wikipedia.org/wiki/khadija_bint_khuwaylid"
            }
        ],
        "Data source": "ComQA (NAACL 2019)",
        "Question creation date": "2019-06-03",
        "Data set": "test"
    },
    {
        "Id": 13072,
        "Question": "what is the end time for scott carpenter has occupation as astronaut",
        "Temporal signal": [
            "No signal"
        ],
        "Temporal question type": [
            "Temp.Ans"
        ],
        "Answer": [
            {
                "AnswerType": "Value",
                "AnswerArgument": "1967-08-10T00:00:00Z"
            }
        ],
        "Data source": "LC-QuAD 2.0 (ISWC 2019)",
        "Question creation date": "2019-01-23",
        "Data set": "test"
    },
    {
        "Id": 13073,
        "Question": "what years did the sports team owned by john c. malone win the world series",
        "Temporal signal": [
            "No signal"
        ],
        "Temporal question type": [
            "Temp.Ans"
        ],
        "Answer": [
            {
                "AnswerType": "Entity",
                "WikidataQid": "Q636375",
                "WikidataLabel": "1995 World Series",
                "WikipediaURL": "https://en.wikipedia.org/wiki/1995_World_Series"
            }
        ],
        "Data source": "ComplexWebQuestions (NAACL 2018)",
        "Question creation date": "2018-06-01",
        "Data set": "test"
    },
    {
        "Id": 13074,
        "Question": "what soccer team does mia hamm currently play on",
        "Temporal signal": [
            "No signal"
        ],
        "Temporal question type": [
            "Explicit"
        ],
        "Answer": [],
        "Data source": "ComQA (NAACL 2019)",
        "Question creation date": "2019-06-03",
        "Data set": "test"
    },
    {
        "Id": 13075,
        "Question": "who was no longer the spouse of joan crawford in the year 1933",
        "Temporal signal": [
            "FINISH"
        ],
        "Temporal question type": [
            "Explicit"
        ],
        "Answer": [
            {
                "AnswerType": "Entity",
                "WikidataQid": "Q528428",
                "WikidataLabel": "Douglas Fairbanks Jr",
                "WikipediaURL": "https://en.wikipedia.org/wiki/Douglas_Fairbanks_Jr."
            }
        ],
        "Data source": "LC-QuAD 2.0 (ISWC 2019)",
        "Question creation date": "2019-01-23",
        "Data set": "test"
    },
    {
        "Id": 13076,
        "Question": "when beer started in egypt",
        "Temporal signal": [
            "No signal"
        ],
        "Temporal question type": [
            "Temp.Ans"
        ],
        "Answer": [
            {
                "AnswerType": "Value",
                "AnswerArgument": "-3500-01-01T00:00:00Z"
            }
        ],
        "Data source": "LC-QuAD 2.0 (ISWC 2019)",
        "Question creation date": "2019-01-23",
        "Data set": "test"
    },
    {
        "Id": 13077,
        "Question": "what is twinned administrative body of omsk that is start time is 2011-0-0",
        "Temporal signal": [
            "START"
        ],
        "Temporal question type": [
            "Explicit"
        ],
        "Answer": [
            {
                "AnswerType": "Entity",
                "WikidataQid": "Q919",
                "WikidataLabel": "Krasnoyarsk",
                "WikipediaURL": "https://en.wikipedia.org/wiki/Krasnoyarsk"
            }
        ],
        "Data source": "LC-QuAD 2.0 (ISWC 2019)",
        "Question creation date": "2019-01-23",
        "Data set": "test"
    },
    {
        "Id": 13078,
        "Question": "what is population of rouen that is point in time is 2013-1-1",
        "Temporal signal": [
            "OVERLAP"
        ],
        "Temporal question type": [
            "Explicit"
        ],
        "Answer": [
            {
                "AnswerType": "Value",
                "AnswerArgument": "110755"
            }
        ],
        "Data source": "LC-QuAD 2.0 (ISWC 2019)",
        "Question creation date": "2019-01-23",
        "Data set": "test"
    },
    {
        "Id": 13079,
        "Question": "when was james cagney's spouse born",
        "Temporal signal": [
            "No signal"
        ],
        "Temporal question type": [
            "Temp.Ans"
        ],
        "Answer": [
            {
                "AnswerType": "Value",
                "AnswerArgument": "1963-01-01T00:00:00Z"
            }
        ],
        "Data source": "LC-QuAD 2.0 (ISWC 2019)",
        "Question creation date": "2019-01-23",
        "Data set": "test"
    },
    {
        "Id": 13080,
        "Question": "what is award received of charles antony richard hoare that is point in time is 1990-1-1",
        "Temporal signal": [
            "OVERLAP"
        ],
        "Temporal question type": [
            "Explicit"
        ],
        "Answer": [
            {
                "AnswerType": "Entity",
                "WikidataQid": "Q4363133",
                "WikidataLabel": "Computer Pioneer Award",
                "WikipediaURL": "https://en.wikipedia.org/wiki/Computer_Pioneer_Award"
            }
        ],
        "Data source": "LC-QuAD 2.0 (ISWC 2019)",
        "Question creation date": "2019-01-23",
        "Data set": "test"
    },
    {
        "Id": 13081,
        "Question": "who were the american vice president in the 1910's",
        "Temporal signal": [
            "OVERLAP"
        ],
        "Temporal question type": [
            "Explicit"
        ],
        "Answer": [
            {
                "AnswerType": "Entity",
                "WikidataQid": "Q310831",
                "WikidataLabel": "James S. Sherman",
                "WikipediaURL": "https://en.wikipedia.org/wiki/james_s._sherman"
            }
        ],
        "Data source": "ComQA (NAACL 2019)",
        "Question creation date": "2019-06-03",
        "Data set": "test"
    },
    {
        "Id": 13082,
        "Question": "what is the capital of new york before albani",
        "Temporal signal": [
            "BEFORE"
        ],
        "Temporal question type": [
            "Implicit"
        ],
        "Answer": [
            {
                "AnswerType": "Entity",
                "WikidataQid": "Q868660",
                "WikidataLabel": "Kingston",
                "WikipediaURL": "https://en.wikipedia.org/wiki/kingston,_new_york"
            }
        ],
        "Data source": "ComQA (NAACL 2019)",
        "Question creation date": "2019-06-03",
        "Data set": "test"
    },
    {
        "Id": 13083,
        "Question": "when did the colorado rockies go to the world series",
        "Temporal signal": [
            "No signal"
        ],
        "Temporal question type": [
            "Temp.Ans"
        ],
        "Answer": [
            {
                "AnswerType": "Entity",
                "WikidataQid": "Q1071224",
                "WikidataLabel": "2007 World Series",
                "WikipediaURL": "https://en.wikipedia.org/wiki/2007_World_Series"
            }
        ],
        "Data source": "WebQuestions (EMNLP 2013)",
        "Question creation date": "2013-10-18",
        "Data set": "test"
    },
    {
        "Id": 13084,
        "Question": "when did margaret court end her team membership with the australia fed cup team",
        "Temporal signal": [
            "No signal"
        ],
        "Temporal question type": [
            "Temp.Ans"
        ],
        "Answer": [
            {
                "AnswerType": "Value",
                "AnswerArgument": "1970-01-01T00:00:00Z"
            }
        ],
        "Data source": "LC-QuAD 2.0 (ISWC 2019)",
        "Question creation date": "2019-01-23",
        "Data set": "test"
    },
    {
        "Id": 13085,
        "Question": "in the area where they use argentina peso ley as currency, what type of government is used today",
        "Temporal signal": [
            "No signal"
        ],
        "Temporal question type": [
            "Explicit"
        ],
        "Answer": [
            {
                "AnswerType": "Entity",
                "WikidataQid": "Q1520223",
                "WikidataLabel": "constitutional republic",
                "WikipediaURL": ""
            },
            {
                "AnswerType": "Entity",
                "WikidataQid": "Q188759",
                "WikidataLabel": "representative democracy",
                "WikipediaURL": "https://en.wikipedia.org/wiki/Representative_democracy"
            },
            {
                "AnswerType": "Entity",
                "WikidataQid": "Q49892",
                "WikidataLabel": "presidential system",
                "WikipediaURL": "https://en.wikipedia.org/wiki/Presidential_system"
            },
            {
                "AnswerType": "Entity",
                "WikidataQid": "Q512187",
                "WikidataLabel": "federal republic",
                "WikipediaURL": "https://en.wikipedia.org/wiki/Federal_republic"
            }
        ],
        "Data source": "ComplexWebQuestions (NAACL 2018)",
        "Question creation date": "2018-06-01",
        "Data set": "test"
    },
    {
        "Id": 13086,
        "Question": "when did kylie minogue receive the gold logie award for most popular personality on australian television",
        "Temporal signal": [
            "No signal"
        ],
        "Temporal question type": [
            "Temp.Ans"
        ],
        "Answer": [
            {
                "AnswerType": "Value",
                "AnswerArgument": "1988-01-01T00:00:00Z"
            }
        ],
        "Data source": "LC-QuAD 2.0 (ISWC 2019)",
        "Question creation date": "2019-01-23",
        "Data set": "test"
    },
    {
        "Id": 13087,
        "Question": "what practicing catholic was prime minister of spain in 2011",
        "Temporal signal": [
            "No signal"
        ],
        "Temporal question type": [
            "Explicit"
        ],
        "Answer": [
            {
                "AnswerType": "Entity",
                "WikidataQid": "Q41395",
                "WikidataLabel": "José Luis Rodríguez Zapatero",
                "WikipediaURL": "https://en.wikipedia.org/wiki/Jos%C3%A9_Luis_Rodr%C3%ADguez_Zapatero"
            }
        ],
        "Data source": "ComplexWebQuestions (NAACL 2018)",
        "Question creation date": "2018-06-01",
        "Data set": "test"
    },
    {
        "Id": 13088,
        "Question": "what year did emmerson mnangagwa start at the university of zambia",
        "Temporal signal": [
            "No signal"
        ],
        "Temporal question type": [
            "Temp.Ans"
        ],
        "Answer": [
            {
                "AnswerType": "Value",
                "AnswerArgument": "1973-01-01T00:00:00Z"
            }
        ],
        "Data source": "LC-QuAD 2.0 (ISWC 2019)",
        "Question creation date": "2019-01-23",
        "Data set": "test"
    },
    {
        "Id": 13089,
        "Question": "what is the platform for doom has publication date as 1996-0-0",
        "Temporal signal": [
            "OVERLAP"
        ],
        "Temporal question type": [
            "Explicit"
        ],
        "Answer": [
            {
                "AnswerType": "Entity",
                "WikidataQid": "Q10677",
                "WikidataLabel": "PlayStation",
                "WikipediaURL": "https://en.wikipedia.org/wiki/PlayStation_(console)"
            },
            {
                "AnswerType": "Entity",
                "WikidataQid": "Q1406",
                "WikidataLabel": "Microsoft Windows",
                "WikipediaURL": "https://en.wikipedia.org/wiki/Microsoft_Windows"
            }
        ],
        "Data source": "LC-QuAD 2.0 (ISWC 2019)",
        "Question creation date": "2019-01-23",
        "Data set": "test"
    },
    {
        "Id": 13090,
        "Question": "which home stadium of 2011-12 fc spartak moscow season is also the location of birth of the svetlana gounkina",
        "Temporal signal": [
            "No signal"
        ],
        "Temporal question type": [
            "Explicit"
        ],
        "Answer": [
            {
                "AnswerType": "Entity",
                "WikidataQid": "Q202163",
                "WikidataLabel": "Luzhniki Stadium",
                "WikipediaURL": "https://en.wikipedia.org/wiki/Luzhniki_Stadium"
            }
        ],
        "Data source": "LC-QuAD (ISWC 2017)",
        "Question creation date": "2017-10-21",
        "Data set": "test"
    },
    {
        "Id": 13091,
        "Question": "what is the point in time for günter grass has award received as princess of asturias literary prize",
        "Temporal signal": [
            "No signal"
        ],
        "Temporal question type": [
            "Temp.Ans"
        ],
        "Answer": [
            {
                "AnswerType": "Value",
                "AnswerArgument": "1999-01-01T00:00:00Z"
            }
        ],
        "Data source": "LC-QuAD 2.0 (ISWC 2019)",
        "Question creation date": "2019-01-23",
        "Data set": "test"
    },
    {
        "Id": 13092,
        "Question": "what document was signed by the pilgrims in 1620",
        "Temporal signal": [
            "OVERLAP"
        ],
        "Temporal question type": [
            "Explicit"
        ],
        "Answer": [
            {
                "AnswerType": "Entity",
                "WikidataQid": "Q868502",
                "WikidataLabel": "Mayflower Compact",
                "WikipediaURL": "https://en.wikipedia.org/wiki/Mayflower_Compact"
            }
        ],
        "Data source": "ComplexQuestions (COLING 2016)",
        "Question creation date": "2016-12-13",
        "Data set": "test"
    },
    {
        "Id": 13093,
        "Question": "what country of citizenship robert conquest who died on 1927-4-12",
        "Temporal signal": [
            "FINISH"
        ],
        "Temporal question type": [
            "Explicit"
        ],
        "Answer": [
            {
                "AnswerType": "Entity",
                "WikidataQid": "Q174193",
                "WikidataLabel": "United Kingdom of Great Britain and Ireland",
                "WikipediaURL": "https://en.wikipedia.org/wiki/United_Kingdom_of_Great_Britain_and_Ireland"
            }
        ],
        "Data source": "LC-QuAD 2.0 (ISWC 2019)",
        "Question creation date": "2019-01-23",
        "Data set": "test"
    },
    {
        "Id": 13094,
        "Question": "marian anderson was presented which award in 1973",
        "Temporal signal": [
            "OVERLAP"
        ],
        "Temporal question type": [
            "Explicit"
        ],
        "Answer": [
            {
                "AnswerType": "Entity",
                "WikidataQid": "Q1967852",
                "WikidataLabel": "National Women's Hall of Fame",
                "WikipediaURL": "https://en.wikipedia.org/wiki/National_Women%27s_Hall_of_Fame"
            }
        ],
        "Data source": "LC-QuAD 2.0 (ISWC 2019)",
        "Question creation date": "2019-01-23",
        "Data set": "test"
    },
    {
        "Id": 13095,
        "Question": "when did japan end as a musical group",
        "Temporal signal": [
            "No signal"
        ],
        "Temporal question type": [
            "Temp.Ans"
        ],
        "Answer": [
            {
                "AnswerType": "Value",
                "AnswerArgument": "1991-01-01T00:00:00Z"
            }
        ],
        "Data source": "Free917 (ACL 2013)",
        "Question creation date": "2013-08-04",
        "Data set": "test"
    },
    {
        "Id": 13096,
        "Question": "how many people currently play for the nyc fc",
        "Temporal signal": [
            "No signal"
        ],
        "Temporal question type": [
            "Explicit"
        ],
        "Answer": [
            {
                "AnswerType": "Value",
                "AnswerArgument": "27"
            }
        ],
        "Data source": "LC-QuAD (ISWC 2017)",
        "Question creation date": "2017-10-21",
        "Data set": "test"
    },
    {
        "Id": 13097,
        "Question": "what was wayne gretzky's first team",
        "Temporal signal": [
            "ORDINAL"
        ],
        "Temporal question type": [
            "Ordinal"
        ],
        "Answer": [
            {
                "AnswerType": "Entity",
                "WikidataQid": "Q205973",
                "WikidataLabel": "Edmonton Oilers",
                "WikipediaURL": "https://en.wikipedia.org/wiki/Edmonton_Oilers"
            }
        ],
        "Data source": "WebQuestions (EMNLP 2013)",
        "Question creation date": "2013-10-18",
        "Data set": "test"
    },
    {
        "Id": 13098,
        "Question": "on december 27, 1991, what country was tyumen associated with",
        "Temporal signal": [
            "START"
        ],
        "Temporal question type": [
            "Explicit"
        ],
        "Answer": [
            {
                "AnswerType": "Entity",
                "WikidataQid": "Q159",
                "WikidataLabel": "Russia",
                "WikipediaURL": "https://en.wikipedia.org/wiki/Russia"
            }
        ],
        "Data source": "LC-QuAD 2.0 (ISWC 2019)",
        "Question creation date": "2019-01-23",
        "Data set": "test"
    },
    {
        "Id": 13099,
        "Question": "in 1990, what was the human development index of mongolia",
        "Temporal signal": [
            "OVERLAP"
        ],
        "Temporal question type": [
            "Explicit"
        ],
        "Answer": [
            {
                "AnswerType": "Value",
                "AnswerArgument": "0.578"
            },
            {
                "AnswerType": "Value",
                "AnswerArgument": "0.579"
            }
        ],
        "Data source": "LC-QuAD 2.0 (ISWC 2019)",
        "Question creation date": "2019-01-23",
        "Data set": "test"
    },
    {
        "Id": 13100,
        "Question": "who did the author who published the little t learns to share, play for in 2010",
        "Temporal signal": [
            "OVERLAP"
        ],
        "Temporal question type": [
            "Explicit"
        ],
        "Answer": [
            {
                "AnswerType": "Entity",
                "WikidataQid": "Q223511",
                "WikidataLabel": "Cincinnati Bengals",
                "WikipediaURL": "https://en.wikipedia.org/wiki/Cincinnati_Bengals"
            }
        ],
        "Data source": "ComplexWebQuestions (NAACL 2018)",
        "Question creation date": "2018-06-01",
        "Data set": "test"
    },
    {
        "Id": 13101,
        "Question": "give me the population of amman on 1979-1-1",
        "Temporal signal": [
            "OVERLAP"
        ],
        "Temporal question type": [
            "Explicit"
        ],
        "Answer": [
            {
                "AnswerType": "Value",
                "AnswerArgument": "848587"
            }
        ],
        "Data source": "LC-QuAD 2.0 (ISWC 2019)",
        "Question creation date": "2019-01-23",
        "Data set": "test"
    },
    {
        "Id": 13102,
        "Question": "how many people lived in new taipei city in the year 2010",
        "Temporal signal": [
            "OVERLAP"
        ],
        "Temporal question type": [
            "Explicit"
        ],
        "Answer": [
            {
                "AnswerType": "Value",
                "AnswerArgument": "4054467"
            }
        ],
        "Data source": "LC-QuAD 2.0 (ISWC 2019)",
        "Question creation date": "2019-01-23",
        "Data set": "test"
    },
    {
        "Id": 13103,
        "Question": "what is position held of frederick john robinson, 1st viscount goderich that is replaced by is arthur wellesley, 1st duke of wellington",
        "Temporal signal": [
            "ORDINAL"
        ],
        "Temporal question type": [
            "Ordinal"
        ],
        "Answer": [
            {
                "AnswerType": "Entity",
                "WikidataQid": "Q14211",
                "WikidataLabel": "Prime Minister of the United Kingdom",
                "WikipediaURL": "https://en.wikipedia.org/wiki/Prime_Minister_of_the_United_Kingdom"
            }
        ],
        "Data source": "LC-QuAD 2.0 (ISWC 2019)",
        "Question creation date": "2019-01-23",
        "Data set": "test"
    },
    {
        "Id": 13104,
        "Question": "who was sworn into office when john f kennedy was assassinated",
        "Temporal signal": [
            "OVERLAP"
        ],
        "Temporal question type": [
            "Implicit"
        ],
        "Answer": [
            {
                "AnswerType": "Entity",
                "WikidataQid": "Q9640",
                "WikidataLabel": "Lyndon B. Johnson",
                "WikipediaURL": "https://en.wikipedia.org/wiki/Lyndon_B._Johnson"
            }
        ],
        "Data source": "WebQuestions (EMNLP 2013)",
        "Question creation date": "2013-10-18",
        "Data set": "test"
    },
    {
        "Id": 13105,
        "Question": "who was born in ube and served as the prime minister of japan in 2011",
        "Temporal signal": [
            "OVERLAP"
        ],
        "Temporal question type": [
            "Explicit"
        ],
        "Answer": [
            {
                "AnswerType": "Entity",
                "WikidataQid": "Q47846",
                "WikidataLabel": "Naoto Kan",
                "WikipediaURL": "https://en.wikipedia.org/wiki/Naoto_Kan"
            },
            {
                "AnswerType": "Entity",
                "WikidataQid": "Q57647",
                "WikidataLabel": "Yoshihiko Noda",
                "WikipediaURL": "https://en.wikipedia.org/wiki/Yoshihiko_Noda"
            }
        ],
        "Data source": "ComplexWebQuestions (NAACL 2018)",
        "Question creation date": "2018-06-01",
        "Data set": "test"
    },
    {
        "Id": 13106,
        "Question": "who was the japanese prime minister in 2012 that had tenure dating back to 1998",
        "Temporal signal": [
            "No signal"
        ],
        "Temporal question type": [
            "Explicit"
        ],
        "Answer": [
            {
                "AnswerType": "Entity",
                "WikidataQid": "Q132345",
                "WikidataLabel": "Shinzō Abe",
                "WikipediaURL": "https://en.wikipedia.org/wiki/Shinz%C5%8D_Abe"
            },
            {
                "AnswerType": "Entity",
                "WikidataQid": "Q57647",
                "WikidataLabel": "Yoshihiko Noda",
                "WikipediaURL": "https://en.wikipedia.org/wiki/Yoshihiko_Noda"
            }
        ],
        "Data source": "ComplexWebQuestions (NAACL 2018)",
        "Question creation date": "2018-06-01",
        "Data set": "test"
    },
    {
        "Id": 13107,
        "Question": "who won the rugby world cup in 1995",
        "Temporal signal": [
            "OVERLAP"
        ],
        "Temporal question type": [
            "Explicit"
        ],
        "Answer": [
            {
                "AnswerType": "Entity",
                "WikidataQid": "Q498478",
                "WikidataLabel": "South Africa national rugby union team",
                "WikipediaURL": "https://en.wikipedia.org/wiki/south_africa_national_rugby_union_team"
            }
        ],
        "Data source": "ComQA (NAACL 2019)",
        "Question creation date": "2019-06-03",
        "Data set": "test"
    },
    {
        "Id": 13108,
        "Question": "when did anne hathaway begin attending new york university and when did she graduate",
        "Temporal signal": [
            "No signal"
        ],
        "Temporal question type": [
            "Temp.Ans"
        ],
        "Answer": [
            {
                "AnswerType": "Value",
                "AnswerArgument": "1995-01-01T00:00:00Z"
            },
            {
                "AnswerType": "Value",
                "AnswerArgument": "1998-01-01T00:00:00Z"
            }
        ],
        "Data source": "LC-QuAD 2.0 (ISWC 2019)",
        "Question creation date": "2019-01-23",
        "Data set": "test"
    },
    {
        "Id": 13109,
        "Question": "what was jamie foxxs first movie",
        "Temporal signal": [
            "ORDINAL"
        ],
        "Temporal question type": [
            "Ordinal"
        ],
        "Answer": [
            {
                "AnswerType": "Entity",
                "WikidataQid": "Q1849238",
                "WikidataLabel": "Toys",
                "WikipediaURL": "https://en.wikipedia.org/wiki/toys_(film)"
            }
        ],
        "Data source": "ComQA (NAACL 2019)",
        "Question creation date": "2019-06-03",
        "Data set": "test"
    },
    {
        "Id": 13110,
        "Question": "what is occupation of spock that is end time is 2286-0-0",
        "Temporal signal": [
            "FINISH"
        ],
        "Temporal question type": [
            "Explicit"
        ],
        "Answer": [
            {
                "AnswerType": "Entity",
                "WikidataQid": "Q1383594",
                "WikidataLabel": "executive officer",
                "WikipediaURL": "https://en.wikipedia.org/wiki/Executive_officer"
            }
        ],
        "Data source": "LC-QuAD 2.0 (ISWC 2019)",
        "Question creation date": "2019-01-23",
        "Data set": "test"
    },
    {
        "Id": 13111,
        "Question": "when did the team that won super bowl xxx last win the super bowl",
        "Temporal signal": [
            "ORDINAL"
        ],
        "Temporal question type": [
            "Ordinal",
            "Temp.Ans"
        ],
        "Answer": [
            {
                "AnswerType": "Entity",
                "WikidataQid": "Q1065229",
                "WikidataLabel": "Super Bowl XXX",
                "WikipediaURL": "https://en.wikipedia.org/wiki/Super_Bowl_XXX"
            }
        ],
        "Data source": "ComplexWebQuestions (NAACL 2018)",
        "Question creation date": "2018-06-01",
        "Data set": "test"
    },
    {
        "Id": 13112,
        "Question": "what was the prophet muhammed's first job",
        "Temporal signal": [
            "ORDINAL"
        ],
        "Temporal question type": [
            "Ordinal"
        ],
        "Answer": [
            {
                "AnswerType": "Entity",
                "WikidataQid": "Q81710",
                "WikidataLabel": "shepherd",
                "WikipediaURL": "https://en.wikipedia.org/wiki/shepherd"
            }
        ],
        "Data source": "ComQA (NAACL 2019)",
        "Question creation date": "2019-06-03",
        "Data set": "test"
    },
    {
        "Id": 13113,
        "Question": "what was located in orenburg until 1782",
        "Temporal signal": [
            "FINISH"
        ],
        "Temporal question type": [
            "Explicit"
        ],
        "Answer": [
            {
                "AnswerType": "Entity",
                "WikidataQid": "Q392133",
                "WikidataLabel": "Orenburg Governorate",
                "WikipediaURL": "https://en.wikipedia.org/wiki/Orenburg_Governorate"
            }
        ],
        "Data source": "LC-QuAD 2.0 (ISWC 2019)",
        "Question creation date": "2019-01-23",
        "Data set": "test"
    },
    {
        "Id": 13114,
        "Question": "what race did eddy merckx ride in in 1969",
        "Temporal signal": [
            "OVERLAP"
        ],
        "Temporal question type": [
            "Explicit"
        ],
        "Answer": [
            {
                "AnswerType": "Entity",
                "WikidataQid": "Q33881",
                "WikidataLabel": "Tour de France",
                "WikipediaURL": "https://en.wikipedia.org/wiki/Tour_de_France"
            }
        ],
        "Data source": "LC-QuAD 2.0 (ISWC 2019)",
        "Question creation date": "2019-01-23",
        "Data set": "test"
    },
    {
        "Id": 13115,
        "Question": "when did queen maya die",
        "Temporal signal": [
            "No signal"
        ],
        "Temporal question type": [
            "Temp.Ans"
        ],
        "Answer": [
            {
                "AnswerType": "Value",
                "AnswerArgument": "-0562-01-01T00:00:00Z"
            }
        ],
        "Data source": "ComQA (NAACL 2019)",
        "Question creation date": "2019-06-03",
        "Data set": "test"
    },
    {
        "Id": 13116,
        "Question": "who taken after berengar i of italy as monarch",
        "Temporal signal": [
            "AFTER"
        ],
        "Temporal question type": [
            "Implicit"
        ],
        "Answer": [
            {
                "AnswerType": "Entity",
                "WikidataQid": "Q150712",
                "WikidataLabel": "Charles the Fat",
                "WikipediaURL": "https://en.wikipedia.org/wiki/Charles_the_Fat"
            },
            {
                "AnswerType": "Entity",
                "WikidataQid": "Q154936",
                "WikidataLabel": "Arnulf of Carinthia",
                "WikipediaURL": "https://en.wikipedia.org/wiki/Arnulf_of_Carinthia"
            }
        ],
        "Data source": "LC-QuAD 2.0 (ISWC 2019)",
        "Question creation date": "2019-01-23",
        "Data set": "test"
    },
    {
        "Id": 13117,
        "Question": "when was ana kasparian's graduation from california state university, northridge",
        "Temporal signal": [
            "No signal"
        ],
        "Temporal question type": [
            "Temp.Ans"
        ],
        "Answer": [
            {
                "AnswerType": "Value",
                "AnswerArgument": "2007-01-01T00:00:00Z"
            },
            {
                "AnswerType": "Value",
                "AnswerArgument": "2010-01-01T00:00:00Z"
            }
        ],
        "Data source": "LC-QuAD 2.0 (ISWC 2019)",
        "Question creation date": "2019-01-23",
        "Data set": "test"
    },
    {
        "Id": 13118,
        "Question": "who was the first spouse of the person who played the character \"local lad\"",
        "Temporal signal": [
            "ORDINAL"
        ],
        "Temporal question type": [
            "Ordinal"
        ],
        "Answer": [
            {
                "AnswerType": "Entity",
                "WikidataQid": "Q966906",
                "WikidataLabel": "Renate Blauel",
                "WikipediaURL": "https://en.wikipedia.org/wiki/Renate_Blauel"
            }
        ],
        "Data source": "ComplexWebQuestions (NAACL 2018)",
        "Question creation date": "2018-06-01",
        "Data set": "test"
    },
    {
        "Id": 13119,
        "Question": "what is the replaced by for william murray, 1st earl of mansfield has position held as chancellor of the exchequer",
        "Temporal signal": [
            "AFTER",
            "ORDINAL"
        ],
        "Temporal question type": [
            "Implicit",
            "Ordinal"
        ],
        "Answer": [
            {
                "AnswerType": "Entity",
                "WikidataQid": "Q5718189",
                "WikidataLabel": "Henry Bilson-Legge",
                "WikipediaURL": "https://en.wikipedia.org/wiki/Henry_Bilson-Legge"
            }
        ],
        "Data source": "LC-QuAD 2.0 (ISWC 2019)",
        "Question creation date": "2019-01-23",
        "Data set": "test"
    },
    {
        "Id": 13120,
        "Question": "how long is queen victoria's reign",
        "Temporal signal": [
            "No signal"
        ],
        "Temporal question type": [
            "Temp.Ans"
        ],
        "Answer": [
            {
                "AnswerType": "Value",
                "AnswerArgument": "1837-06-20T00:00:00Z"
            },
            {
                "AnswerType": "Value",
                "AnswerArgument": "1901-01-22T00:00:00Z"
            },
            {
                "AnswerType": "Value",
                "AnswerArgument": "64"
            }
        ],
        "Data source": "WebQuestions (EMNLP 2013)",
        "Question creation date": "2013-10-18",
        "Data set": "test"
    },
    {
        "Id": 13121,
        "Question": "what is nominated for of adolf von baeyer that is point in time is 1904-1-1",
        "Temporal signal": [
            "OVERLAP"
        ],
        "Temporal question type": [
            "Explicit"
        ],
        "Answer": [
            {
                "AnswerType": "Entity",
                "WikidataQid": "Q44585",
                "WikidataLabel": "Nobel Prize in Chemistry",
                "WikipediaURL": "https://en.wikipedia.org/wiki/Nobel_Prize_in_Chemistry"
            }
        ],
        "Data source": "LC-QuAD 2.0 (ISWC 2019)",
        "Question creation date": "2019-01-23",
        "Data set": "test"
    },
    {
        "Id": 13122,
        "Question": "glenn gould was nominated for what award in 1982",
        "Temporal signal": [
            "OVERLAP"
        ],
        "Temporal question type": [
            "Explicit"
        ],
        "Answer": [
            {
                "AnswerType": "Entity",
                "WikidataQid": "Q3774289",
                "WikidataLabel": "Grammy Award for Best Classical Album",
                "WikipediaURL": "https://en.wikipedia.org/wiki/Grammy_Award_for_Best_Classical_Album"
            },
            {
                "AnswerType": "Entity",
                "WikidataQid": "Q3774292",
                "WikidataLabel": "Grammy Award for Best Instrumental Soloist Performance (without orchestra)",
                "WikipediaURL": "https://en.wikipedia.org/wiki/Grammy_Award_for_Best_Instrumental_Soloist_Performance_(without_orchestra)"
            }
        ],
        "Data source": "LC-QuAD 2.0 (ISWC 2019)",
        "Question creation date": "2019-01-23",
        "Data set": "test"
    },
    {
        "Id": 13123,
        "Question": "what is head of government of munich that is end time is 1993-6-30",
        "Temporal signal": [
            "FINISH"
        ],
        "Temporal question type": [
            "Explicit"
        ],
        "Answer": [
            {
                "AnswerType": "Entity",
                "WikidataQid": "Q108997",
                "WikidataLabel": "Georg Kronawitter",
                "WikipediaURL": "https://en.wikipedia.org/wiki/Georg_Kronawitter"
            }
        ],
        "Data source": "LC-QuAD 2.0 (ISWC 2019)",
        "Question creation date": "2019-01-23",
        "Data set": "test"
    },
    {
        "Id": 13124,
        "Question": "of the times that the dallas cowboys won the superbowl, which ended before january 15,1978",
        "Temporal signal": [
            "No signal"
        ],
        "Temporal question type": [
            "Temp.Ans"
        ],
        "Answer": [
            {
                "AnswerType": "Entity",
                "WikidataQid": "Q1064741",
                "WikidataLabel": "Super Bowl VI",
                "WikipediaURL": "https://en.wikipedia.org/wiki/Super_Bowl_VI"
            },
            {
                "AnswerType": "Entity",
                "WikidataQid": "Q1065229",
                "WikidataLabel": "Super Bowl XXX",
                "WikipediaURL": "https://en.wikipedia.org/wiki/Super_Bowl_XXX"
            },
            {
                "AnswerType": "Entity",
                "WikidataQid": "Q1463422",
                "WikidataLabel": "Super Bowl XXVII",
                "WikipediaURL": "https://en.wikipedia.org/wiki/Super_Bowl_XXVII"
            },
            {
                "AnswerType": "Entity",
                "WikidataQid": "Q621500",
                "WikidataLabel": "Super Bowl XXVIII",
                "WikipediaURL": "https://en.wikipedia.org/wiki/Super_Bowl_XXVIII"
            },
            {
                "AnswerType": "Entity",
                "WikidataQid": "Q632774",
                "WikidataLabel": "Super Bowl XII",
                "WikipediaURL": "https://en.wikipedia.org/wiki/Super_Bowl_XII"
            }
        ],
        "Data source": "ComplexWebQuestions (NAACL 2018)",
        "Question creation date": "2018-06-01",
        "Data set": "test"
    },
    {
        "Id": 13125,
        "Question": "which team did johnny damon play on before the new york yankees",
        "Temporal signal": [
            "BEFORE"
        ],
        "Temporal question type": [
            "Implicit"
        ],
        "Answer": [
            {
                "AnswerType": "Entity",
                "WikidataQid": "Q213959",
                "WikidataLabel": "Boston Red Sox",
                "WikipediaURL": "https://en.wikipedia.org/wiki/boston_red_sox"
            }
        ],
        "Data source": "ComQA (NAACL 2019)",
        "Question creation date": "2019-06-03",
        "Data set": "test"
    },
    {
        "Id": 13126,
        "Question": "who was the first couple born on earth",
        "Temporal signal": [
            "ORDINAL"
        ],
        "Temporal question type": [
            "Ordinal"
        ],
        "Answer": [
            {
                "AnswerType": "Entity",
                "WikidataQid": "Q58701",
                "WikidataLabel": "Adam and Eve",
                "WikipediaURL": "https://en.wikipedia.org/wiki/adam_and_eve"
            }
        ],
        "Data source": "ComQA (NAACL 2019)",
        "Question creation date": "2019-06-03",
        "Data set": "test"
    },
    {
        "Id": 13127,
        "Question": "where did monsanto rank on the forune 500 in 2000",
        "Temporal signal": [
            "OVERLAP"
        ],
        "Temporal question type": [
            "Explicit"
        ],
        "Answer": [
            {
                "AnswerType": "Value",
                "AnswerArgument": "167"
            }
        ],
        "Data source": "Free917 (ACL 2013)",
        "Question creation date": "2013-08-04",
        "Data set": "test"
    },
    {
        "Id": 13128,
        "Question": "what award did thomas keneally receive in the year 1982",
        "Temporal signal": [
            "OVERLAP"
        ],
        "Temporal question type": [
            "Explicit"
        ],
        "Answer": [
            {
                "AnswerType": "Entity",
                "WikidataQid": "Q160082",
                "WikidataLabel": "Booker Prize",
                "WikipediaURL": "https://en.wikipedia.org/wiki/Booker_Prize"
            }
        ],
        "Data source": "LC-QuAD 2.0 (ISWC 2019)",
        "Question creation date": "2019-01-23",
        "Data set": "test"
    },
    {
        "Id": 13129,
        "Question": "when was samuel pepys",
        "Temporal signal": [
            "No signal"
        ],
        "Temporal question type": [
            "Temp.Ans"
        ],
        "Answer": [
            {
                "AnswerType": "Value",
                "AnswerArgument": "1633-02-23 T00:00:00Z"
            }
        ],
        "Data source": "WebQuestions (EMNLP 2013)",
        "Question creation date": "2013-10-18",
        "Data set": "test"
    },
    {
        "Id": 13130,
        "Question": "what is award received of luigi pirandello that is point in time is 1934-1-1",
        "Temporal signal": [
            "OVERLAP"
        ],
        "Temporal question type": [
            "Explicit"
        ],
        "Answer": [
            {
                "AnswerType": "Entity",
                "WikidataQid": "Q37922",
                "WikidataLabel": "Nobel Prize in Literature",
                "WikipediaURL": "https://en.wikipedia.org/wiki/Nobel_Prize_in_Literature"
            }
        ],
        "Data source": "LC-QuAD 2.0 (ISWC 2019)",
        "Question creation date": "2019-01-23",
        "Data set": "test"
    },
    {
        "Id": 13131,
        "Question": "who was leonard nimoy married to in 1989",
        "Temporal signal": [
            "START"
        ],
        "Temporal question type": [
            "Explicit"
        ],
        "Answer": [
            {
                "AnswerType": "Entity",
                "WikidataQid": "Q10375173",
                "WikidataLabel": "Susan Bay",
                "WikipediaURL": "https://en.wikipedia.org/wiki/Susan_Bay"
            }
        ],
        "Data source": "LC-QuAD 2.0 (ISWC 2019)",
        "Question creation date": "2019-01-23",
        "Data set": "test"
    },
    {
        "Id": 13132,
        "Question": "considering the date of december 31, 2012, what were nokia's total assets",
        "Temporal signal": [
            "OVERLAP"
        ],
        "Temporal question type": [
            "Explicit"
        ],
        "Answer": [
            {
                "AnswerType": "Value",
                "AnswerArgument": "29984000000"
            }
        ],
        "Data source": "LC-QuAD 2.0 (ISWC 2019)",
        "Question creation date": "2019-01-23",
        "Data set": "test"
    },
    {
        "Id": 13133,
        "Question": "what was the first team did the artist who recorded shake da spot play for",
        "Temporal signal": [
            "ORDINAL"
        ],
        "Temporal question type": [
            "Ordinal"
        ],
        "Answer": [
            {
                "AnswerType": "Entity",
                "WikidataQid": "Q6460027",
                "WikidataLabel": "LSU Tigers basketball",
                "WikipediaURL": "https://en.wikipedia.org/wiki/LSU_Tigers_basketball"
            }
        ],
        "Data source": "ComplexWebQuestions (NAACL 2018)",
        "Question creation date": "2018-06-01",
        "Data set": "test"
    },
    {
        "Id": 13134,
        "Question": "which was the award that david lynch received in 2006",
        "Temporal signal": [
            "OVERLAP"
        ],
        "Temporal question type": [
            "Explicit"
        ],
        "Answer": [
            {
                "AnswerType": "Entity",
                "WikidataQid": "Q209459",
                "WikidataLabel": "Golden Lion",
                "WikipediaURL": "https://en.wikipedia.org/wiki/Golden_Lion"
            }
        ],
        "Data source": "LC-QuAD 2.0 (ISWC 2019)",
        "Question creation date": "2019-01-23",
        "Data set": "test"
    },
    {
        "Id": 13135,
        "Question": "in 2015 what was the attendance at yellowstone national park",
        "Temporal signal": [
            "OVERLAP"
        ],
        "Temporal question type": [
            "Explicit"
        ],
        "Answer": [
            {
                "AnswerType": "Value",
                "AnswerArgument": "4097710"
            }
        ],
        "Data source": "LC-QuAD 2.0 (ISWC 2019)",
        "Question creation date": "2019-01-23",
        "Data set": "test"
    },
    {
        "Id": 13136,
        "Question": "which country whose religious leadership is the society of jesus fought in the 1991 gulf war",
        "Temporal signal": [
            "No signal"
        ],
        "Temporal question type": [
            "Explicit"
        ],
        "Answer": [
            {
                "AnswerType": "Entity",
                "WikidataQid": "Q142",
                "WikidataLabel": "France",
                "WikipediaURL": "https://en.wikipedia.org/wiki/France"
            },
            {
                "AnswerType": "Entity",
                "WikidataQid": "Q145",
                "WikidataLabel": "United Kingdom",
                "WikipediaURL": "https://en.wikipedia.org/wiki/United_Kingdom"
            },
            {
                "AnswerType": "Entity",
                "WikidataQid": "Q30",
                "WikidataLabel": "United States of America",
                "WikipediaURL": "https://en.wikipedia.org/wiki/United_States"
            },
            {
                "AnswerType": "Entity",
                "WikidataQid": "Q408",
                "WikidataLabel": "Australia",
                "WikipediaURL": "https://en.wikipedia.org/wiki/Australia"
            },
            {
                "AnswerType": "Entity",
                "WikidataQid": "Q414",
                "WikidataLabel": "Argentina",
                "WikipediaURL": "https://en.wikipedia.org/wiki/Argentina"
            },
            {
                "AnswerType": "Entity",
                "WikidataQid": "Q796",
                "WikidataLabel": "Iraq",
                "WikipediaURL": "https://en.wikipedia.org/wiki/Iraq"
            },
            {
                "AnswerType": "Entity",
                "WikidataQid": "Q851",
                "WikidataLabel": "Saudi Arabia",
                "WikipediaURL": "https://en.wikipedia.org/wiki/Saudi_Arabia"
            }
        ],
        "Data source": "ComplexWebQuestions (NAACL 2018)",
        "Question creation date": "2018-06-01",
        "Data set": "test"
    },
    {
        "Id": 13137,
        "Question": "when did dave pelzer get divorced both times",
        "Temporal signal": [
            "No signal"
        ],
        "Temporal question type": [
            "Temp.Ans"
        ],
        "Answer": [
            {
                "AnswerType": "Value",
                "AnswerArgument": "1994-01-01T00:00:00Z"
            },
            {
                "AnswerType": "Value",
                "AnswerArgument": "2005-01-01T00:00:00Z"
            }
        ],
        "Data source": "ComQA (NAACL 2019)",
        "Question creation date": "2019-06-03",
        "Data set": "test"
    },
    {
        "Id": 13138,
        "Question": "when was the inflation rate of 3.1 in macedonia",
        "Temporal signal": [
            "No signal"
        ],
        "Temporal question type": [
            "Temp.Ans"
        ],
        "Answer": [
            {
                "AnswerType": "Value",
                "AnswerArgument": "2006-01-01T00:00:00Z"
            }
        ],
        "Data source": "LC-QuAD 2.0 (ISWC 2019)",
        "Question creation date": "2019-01-23",
        "Data set": "test"
    },
    {
        "Id": 13139,
        "Question": "who won 1960 presidential election",
        "Temporal signal": [
            "No signal"
        ],
        "Temporal question type": [
            "Explicit"
        ],
        "Answer": [
            {
                "AnswerType": "Entity",
                "WikidataQid": "Q9696",
                "WikidataLabel": "John F. Kennedy",
                "WikipediaURL": "https://en.wikipedia.org/wiki/john_f._kennedy"
            }
        ],
        "Data source": "ComQA (NAACL 2019)",
        "Question creation date": "2019-06-03",
        "Data set": "test"
    },
    {
        "Id": 13140,
        "Question": "who is the current ohio state senator",
        "Temporal signal": [
            "No signal"
        ],
        "Temporal question type": [
            "Explicit"
        ],
        "Answer": [
            {
                "AnswerType": "Entity",
                "WikidataQid": "Q381880",
                "WikidataLabel": "Sherrod Brown",
                "WikipediaURL": "https://en.wikipedia.org/wiki/Sherrod_Brown"
            },
            {
                "AnswerType": "Entity",
                "WikidataQid": "Q926069",
                "WikidataLabel": "Robert Jones Portman",
                "WikipediaURL": "https://en.wikipedia.org/wiki/Rob_Portman"
            }
        ],
        "Data source": "WebQuestions (EMNLP 2013)",
        "Question creation date": "2013-10-18",
        "Data set": "test"
    },
    {
        "Id": 13141,
        "Question": "what year was the world series won by the team with a mascot named wally the green monster",
        "Temporal signal": [
            "No signal"
        ],
        "Temporal question type": [
            "Temp.Ans"
        ],
        "Answer": [
            {
                "AnswerType": "Entity",
                "WikidataQid": "Q1071224",
                "WikidataLabel": "2007 World Series",
                "WikipediaURL": "https://en.wikipedia.org/wiki/2007_World_Series"
            },
            {
                "AnswerType": "Entity",
                "WikidataQid": "Q1341797",
                "WikidataLabel": "2004 World Series",
                "WikipediaURL": "https://en.wikipedia.org/wiki/2004_World_Series"
            },
            {
                "AnswerType": "Entity",
                "WikidataQid": "Q1568891",
                "WikidataLabel": "1903 World Series",
                "WikipediaURL": "https://en.wikipedia.org/wiki/1903_World_Series"
            },
            {
                "AnswerType": "Entity",
                "WikidataQid": "Q4559547",
                "WikidataLabel": "1912 World Series",
                "WikipediaURL": "https://en.wikipedia.org/wiki/1912_World_Series"
            },
            {
                "AnswerType": "Entity",
                "WikidataQid": "Q4560101",
                "WikidataLabel": "1915 World Series",
                "WikipediaURL": "https://en.wikipedia.org/wiki/1915_World_Series"
            },
            {
                "AnswerType": "Entity",
                "WikidataQid": "Q4560258",
                "WikidataLabel": "1916 World Series",
                "WikipediaURL": "https://en.wikipedia.org/wiki/1916_World_Series"
            },
            {
                "AnswerType": "Entity",
                "WikidataQid": "Q4560543",
                "WikidataLabel": "1918 World Series",
                "WikipediaURL": "https://en.wikipedia.org/wiki/1918_World_Series"
            },
            {
                "AnswerType": "Entity",
                "WikidataQid": "Q4630084",
                "WikidataLabel": "2013 World Series",
                "WikipediaURL": "https://en.wikipedia.org/wiki/2013_World_Series"
            },
            {
                "AnswerType": "Entity",
                "WikidataQid": "Q56692089",
                "WikidataLabel": "2018 World Series",
                "WikipediaURL": "https://en.wikipedia.org/wiki/2018_World_Series"
            }
        ],
        "Data source": "ComplexWebQuestions (NAACL 2018)",
        "Question creation date": "2018-06-01",
        "Data set": "test"
    },
    {
        "Id": 13142,
        "Question": "in what year did the san francisco giants beat the detroit tigers in the world series",
        "Temporal signal": [
            "No signal"
        ],
        "Temporal question type": [
            "Temp.Ans"
        ],
        "Answer": [
            {
                "AnswerType": "Entity",
                "WikidataQid": "Q1190373",
                "WikidataLabel": "2012 World Series",
                "WikipediaURL": "https://en.wikipedia.org/wiki/2012_World_Series"
            },
            {
                "AnswerType": "Entity",
                "WikidataQid": "Q17514457",
                "WikidataLabel": "2014 World Series",
                "WikipediaURL": "https://en.wikipedia.org/wiki/2014_World_Series"
            },
            {
                "AnswerType": "Entity",
                "WikidataQid": "Q928040",
                "WikidataLabel": "2010 World Series",
                "WikipediaURL": "https://en.wikipedia.org/wiki/2010_World_Series"
            }
        ],
        "Data source": "ComplexWebQuestions (NAACL 2018)",
        "Question creation date": "2018-06-01",
        "Data set": "test"
    },
    {
        "Id": 13143,
        "Question": "the 3rd african movie academy awards was succeeded by which tv presenter",
        "Temporal signal": [
            "ORDINAL"
        ],
        "Temporal question type": [
            "Ordinal"
        ],
        "Answer": [
            {
                "AnswerType": "Entity",
                "WikidataQid": "Q3510652",
                "WikidataLabel": "Ramsey Nouah",
                "WikipediaURL": "https://en.wikipedia.org/wiki/Ramsey_Nouah"
            },
            {
                "AnswerType": "Entity",
                "WikidataQid": "Q5100347",
                "WikidataLabel": "Chinedu Ikedieze",
                "WikipediaURL": "https://en.wikipedia.org/wiki/Chinedu_Ikedieze"
            },
            {
                "AnswerType": "Entity",
                "WikidataQid": "Q538774",
                "WikidataLabel": "Stephanie Okereke",
                "WikipediaURL": "https://en.wikipedia.org/wiki/Stephanie_Okereke_Linus"
            },
            {
                "AnswerType": "Entity",
                "WikidataQid": "Q7106878",
                "WikidataLabel": "Osita Iheme",
                "WikipediaURL": "https://en.wikipedia.org/wiki/Osita_Iheme"
            }
        ],
        "Data source": "LC-QuAD 2.0 (ISWC 2019)",
        "Question creation date": "2019-01-23",
        "Data set": "test"
    },
    {
        "Id": 13144,
        "Question": "what is the name of the prime minister of japan that started the tenure earliest in 2012",
        "Temporal signal": [
            "No signal"
        ],
        "Temporal question type": [
            "Explicit"
        ],
        "Answer": [
            {
                "AnswerType": "Entity",
                "WikidataQid": "Q132345",
                "WikidataLabel": "Shinzō Abe",
                "WikipediaURL": "https://en.wikipedia.org/wiki/Shinz%C5%8D_Abe"
            },
            {
                "AnswerType": "Entity",
                "WikidataQid": "Q57647",
                "WikidataLabel": "Yoshihiko Noda",
                "WikipediaURL": "https://en.wikipedia.org/wiki/Yoshihiko_Noda"
            }
        ],
        "Data source": "ComplexWebQuestions (NAACL 2018)",
        "Question creation date": "2018-06-01",
        "Data set": "test"
    },
    {
        "Id": 13145,
        "Question": "when did seattle head of government and working period end take place",
        "Temporal signal": [
            "No signal"
        ],
        "Temporal question type": [
            "Temp.Ans"
        ],
        "Answer": [
            {
                "AnswerType": "Entity",
                "WikidataQid": "Q1700121",
                "WikidataLabel": "John Franklin Miller",
                "WikipediaURL": "https://en.wikipedia.org/wiki/John_Franklin_Miller_(representative)"
            },
            {
                "AnswerType": "Entity",
                "WikidataQid": "Q2899248",
                "WikidataLabel": "Bertha Knight Landes",
                "WikipediaURL": "https://en.wikipedia.org/wiki/Bertha_Knight_Landes"
            },
            {
                "AnswerType": "Entity",
                "WikidataQid": "Q330519",
                "WikidataLabel": "Greg Nickels",
                "WikipediaURL": "https://en.wikipedia.org/wiki/Greg_Nickels"
            },
            {
                "AnswerType": "Entity",
                "WikidataQid": "Q3435958",
                "WikidataLabel": "Robert Moran",
                "WikipediaURL": "https://en.wikipedia.org/wiki/Robert_Moran_(shipbuilder)"
            },
            {
                "AnswerType": "Entity",
                "WikidataQid": "Q371494",
                "WikidataLabel": "Arthur B. Langlie",
                "WikipediaURL": "https://en.wikipedia.org/wiki/Arthur_B._Langlie"
            },
            {
                "AnswerType": "Entity",
                "WikidataQid": "Q5585769",
                "WikidataLabel": "Gordon Stanley Clinton",
                "WikipediaURL": "https://en.wikipedia.org/wiki/Gordon_S._Clinton"
            },
            {
                "AnswerType": "Entity",
                "WikidataQid": "Q952884",
                "WikidataLabel": "Richard A. Ballinger",
                "WikipediaURL": "https://en.wikipedia.org/wiki/Richard_A._Ballinger"
            },
            {
                "AnswerType": "Value",
                "AnswerArgument": "1890-07-13T00:00:00Z"
            },
            {
                "AnswerType": "Value",
                "AnswerArgument": "1906-03-05T00:00:00Z"
            },
            {
                "AnswerType": "Value",
                "AnswerArgument": "1910-03-07T00:00:00Z"
            },
            {
                "AnswerType": "Value",
                "AnswerArgument": "1928-03-06T00:00:00Z"
            },
            {
                "AnswerType": "Value",
                "AnswerArgument": "1940-03-05T00:00:00Z"
            },
            {
                "AnswerType": "Value",
                "AnswerArgument": "1960-03-07T00:00:00Z"
            },
            {
                "AnswerType": "Value",
                "AnswerArgument": "2009-12-31T00:00:00Z"
            }
        ],
        "Data source": "LC-QuAD 2.0 (ISWC 2019)",
        "Question creation date": "2019-01-23",
        "Data set": "test"
    },
    {
        "Id": 13146,
        "Question": "in 2017, what is the operating income of sap se",
        "Temporal signal": [
            "OVERLAP"
        ],
        "Temporal question type": [
            "Explicit"
        ],
        "Answer": [
            {
                "AnswerType": "Value",
                "AnswerArgument": "6800000000"
            }
        ],
        "Data source": "LC-QuAD 2.0 (ISWC 2019)",
        "Question creation date": "2019-01-23",
        "Data set": "test"
    },
    {
        "Id": 13147,
        "Question": "give me the date gunter grass received the award of princess of asturias literary prize.",
        "Temporal signal": [
            "No signal"
        ],
        "Temporal question type": [
            "Temp.Ans"
        ],
        "Answer": [
            {
                "AnswerType": "Value",
                "AnswerArgument": "1999-01-01T00:00:00Z"
            }
        ],
        "Data source": "LC-QuAD 2.0 (ISWC 2019)",
        "Question creation date": "2019-01-23",
        "Data set": "test"
    },
    {
        "Id": 13148,
        "Question": "who played dumbledore in the 5th harry potter film",
        "Temporal signal": [
            "ORDINAL"
        ],
        "Temporal question type": [
            "Ordinal"
        ],
        "Answer": [
            {
                "AnswerType": "Entity",
                "WikidataQid": "Q203545",
                "WikidataLabel": "Michael Gambon",
                "WikipediaURL": "https://en.wikipedia.org/wiki/michael_gambon"
            }
        ],
        "Data source": "ComQA (NAACL 2019)",
        "Question creation date": "2019-06-03",
        "Data set": "test"
    },
    {
        "Id": 13149,
        "Question": "what is the sourcing circumstances for roger williams, who was born in 1603",
        "Temporal signal": [
            "OVERLAP"
        ],
        "Temporal question type": [
            "Explicit"
        ],
        "Answer": [
            {
                "AnswerType": "Entity",
                "WikidataQid": "Q5727902",
                "WikidataLabel": "circa",
                "WikipediaURL": "https://en.wikipedia.org/wiki/Circa"
            }
        ],
        "Data source": "LC-QuAD 2.0 (ISWC 2019)",
        "Question creation date": "2019-01-23",
        "Data set": "test"
    },
    {
        "Id": 13150,
        "Question": "when was the wedding of anni-frid lyngstad and prince heinrich ruzzo reuss of plauen",
        "Temporal signal": [
            "No signal"
        ],
        "Temporal question type": [
            "Temp.Ans"
        ],
        "Answer": [
            {
                "AnswerType": "Value",
                "AnswerArgument": "1992-08-26T00:00:00Z"
            }
        ],
        "Data source": "LC-QuAD 2.0 (ISWC 2019)",
        "Question creation date": "2019-01-23",
        "Data set": "test"
    },
    {
        "Id": 13151,
        "Question": "what is the current roster of the boston celtics, who who plays center",
        "Temporal signal": [
            "No signal"
        ],
        "Temporal question type": [
            "Explicit"
        ],
        "Answer": [
            {
                "AnswerType": "Entity",
                "WikidataQid": "Q16935026",
                "WikidataLabel": "R. J. Hunter",
                "WikipediaURL": "https://en.wikipedia.org/wiki/R._J._Hunter"
            },
            {
                "AnswerType": "Entity",
                "WikidataQid": "Q19664817",
                "WikidataLabel": "Jaylen Brown",
                "WikipediaURL": "https://en.wikipedia.org/wiki/Jaylen_Brown"
            },
            {
                "AnswerType": "Entity",
                "WikidataQid": "Q20031584",
                "WikidataLabel": "Terry Rozier",
                "WikipediaURL": "https://en.wikipedia.org/wiki/Terry_Rozier"
            },
            {
                "AnswerType": "Entity",
                "WikidataQid": "Q21294876",
                "WikidataLabel": "Guerschon Yabusele",
                "WikipediaURL": "https://en.wikipedia.org/wiki/Guerschon_Yabusele"
            },
            {
                "AnswerType": "Entity",
                "WikidataQid": "Q21623063",
                "WikidataLabel": "Jayson Tatum",
                "WikipediaURL": "https://en.wikipedia.org/wiki/Jayson_Tatum"
            },
            {
                "AnswerType": "Entity",
                "WikidataQid": "Q2260799",
                "WikidataLabel": "Marcus Morris",
                "WikipediaURL": "https://en.wikipedia.org/wiki/Marcus_Morris_Sr."
            },
            {
                "AnswerType": "Entity",
                "WikidataQid": "Q28151848",
                "WikidataLabel": "Robert Williams",
                "WikipediaURL": "https://en.wikipedia.org/wiki/Robert_Williams_(basketball)"
            },
            {
                "AnswerType": "Entity",
                "WikidataQid": "Q29166745",
                "WikidataLabel": "P. J. Dozier",
                "WikipediaURL": "https://en.wikipedia.org/wiki/P._J._Dozier"
            },
            {
                "AnswerType": "Entity",
                "WikidataQid": "Q2923495",
                "WikidataLabel": "Brad Wanamaker",
                "WikipediaURL": "https://en.wikipedia.org/wiki/Brad_Wanamaker"
            },
            {
                "AnswerType": "Entity",
                "WikidataQid": "Q29281952",
                "WikidataLabel": "Semi Ojeleye",
                "WikipediaURL": "https://en.wikipedia.org/wiki/Semi_Ojeleye"
            },
            {
                "AnswerType": "Entity",
                "WikidataQid": "Q348618",
                "WikidataLabel": "Kyrie Irving",
                "WikipediaURL": "https://en.wikipedia.org/wiki/Kyrie_Irving"
            },
            {
                "AnswerType": "Entity",
                "WikidataQid": "Q3809921",
                "WikidataLabel": "Jonathan Gibson",
                "WikipediaURL": "https://en.wikipedia.org/wiki/Jonathan_Gibson_(basketball)"
            },
            {
                "AnswerType": "Entity",
                "WikidataQid": "Q521931",
                "WikidataLabel": "Al Horford",
                "WikipediaURL": "https://en.wikipedia.org/wiki/Al_Horford"
            },
            {
                "AnswerType": "Entity",
                "WikidataQid": "Q6758454",
                "WikidataLabel": "Marcus Smart",
                "WikipediaURL": "https://en.wikipedia.org/wiki/Marcus_Smart"
            },
            {
                "AnswerType": "Entity",
                "WikidataQid": "Q698125",
                "WikidataLabel": "Aron Baynes",
                "WikipediaURL": "https://en.wikipedia.org/wiki/Aron_Baynes"
            },
            {
                "AnswerType": "Entity",
                "WikidataQid": "Q919197",
                "WikidataLabel": "Gordon Hayward",
                "WikipediaURL": "https://en.wikipedia.org/wiki/Gordon_Hayward"
            },
            {
                "AnswerType": "Entity",
                "WikidataQid": "Q994442",
                "WikidataLabel": "Daniel Theis",
                "WikipediaURL": "https://en.wikipedia.org/wiki/Daniel_Theis"
            }
        ],
        "Data source": "ComplexWebQuestions (NAACL 2018)",
        "Question creation date": "2018-06-01",
        "Data set": "test"
    },
    {
        "Id": 13152,
        "Question": "on what other date did the team won the 2010 world series championship win the world series",
        "Temporal signal": [
            "No signal"
        ],
        "Temporal question type": [
            "Temp.Ans"
        ],
        "Answer": [
            {
                "AnswerType": "Entity",
                "WikidataQid": "Q1190373",
                "WikidataLabel": "2012 World Series",
                "WikipediaURL": "https://en.wikipedia.org/wiki/2012_World_Series"
            },
            {
                "AnswerType": "Entity",
                "WikidataQid": "Q17514457",
                "WikidataLabel": "2014 World Series",
                "WikipediaURL": "https://en.wikipedia.org/wiki/2014_World_Series"
            },
            {
                "AnswerType": "Entity",
                "WikidataQid": "Q928040",
                "WikidataLabel": "2010 World Series",
                "WikipediaURL": "https://en.wikipedia.org/wiki/2010_World_Series"
            }
        ],
        "Data source": "ComplexWebQuestions (NAACL 2018)",
        "Question creation date": "2018-06-01",
        "Data set": "test"
    },
    {
        "Id": 13153,
        "Question": "what is the end time for louis xv of france has position held as king of france and navarre",
        "Temporal signal": [
            "No signal"
        ],
        "Temporal question type": [
            "Temp.Ans"
        ],
        "Answer": [
            {
                "AnswerType": "Value",
                "AnswerArgument": "1774-05-10T00:00:00Z"
            }
        ],
        "Data source": "LC-QuAD 2.0 (ISWC 2019)",
        "Question creation date": "2019-01-23",
        "Data set": "test"
    },
    {
        "Id": 13154,
        "Question": "what time zones contain the state that uses the lahontan cutthroat as an official symbol",
        "Temporal signal": [
            "No signal"
        ],
        "Temporal question type": [
            "Explicit"
        ],
        "Answer": [
            {
                "AnswerType": "Entity",
                "WikidataQid": "Q3134980",
                "WikidataLabel": "Mountain Time Zone",
                "WikipediaURL": "https://en.wikipedia.org/wiki/Mountain_Time_Zone"
            },
            {
                "AnswerType": "Entity",
                "WikidataQid": "Q4742667",
                "WikidataLabel": "America/Los_Angeles",
                "WikipediaURL": ""
            },
            {
                "AnswerType": "Entity",
                "WikidataQid": "Q847142",
                "WikidataLabel": "Pacific Time Zone",
                "WikipediaURL": "https://en.wikipedia.org/wiki/Pacific_Time_Zone"
            }
        ],
        "Data source": "ComplexWebQuestions (NAACL 2018)",
        "Question creation date": "2018-06-01",
        "Data set": "test"
    },
    {
        "Id": 13155,
        "Question": "who was australia's first female federal minister",
        "Temporal signal": [
            "ORDINAL"
        ],
        "Temporal question type": [
            "Ordinal"
        ],
        "Answer": [
            {
                "AnswerType": "Entity",
                "WikidataQid": "Q3054376",
                "WikidataLabel": "Enid Lyons",
                "WikipediaURL": "https://en.wikipedia.org/wiki/enid_lyons"
            }
        ],
        "Data source": "ComQA (NAACL 2019)",
        "Question creation date": "2019-06-03",
        "Data set": "test"
    },
    {
        "Id": 13156,
        "Question": "what is the point in time for patrick moore has award received as honorary fellow of the royal society",
        "Temporal signal": [
            "No signal"
        ],
        "Temporal question type": [
            "Temp.Ans"
        ],
        "Answer": [
            {
                "AnswerType": "Value",
                "AnswerArgument": "2001-01-01T00:00:00Z"
            }
        ],
        "Data source": "LC-QuAD 2.0 (ISWC 2019)",
        "Question creation date": "2019-01-23",
        "Data set": "test"
    },
    {
        "Id": 13157,
        "Question": "what is dave mathew's band's first album",
        "Temporal signal": [
            "ORDINAL"
        ],
        "Temporal question type": [
            "Ordinal"
        ],
        "Answer": [
            {
                "AnswerType": "Entity",
                "WikidataQid": "Q2259259",
                "WikidataLabel": "Remember Two Things",
                "WikipediaURL": "https://en.wikipedia.org/wiki/remember_two_things"
            }
        ],
        "Data source": "ComQA (NAACL 2019)",
        "Question creation date": "2019-06-03",
        "Data set": "test"
    },
    {
        "Id": 13158,
        "Question": "what is nominated for of good will hunting that is statement is subject of is 70th academy awards",
        "Temporal signal": [
            "ORDINAL"
        ],
        "Temporal question type": [
            "Ordinal"
        ],
        "Answer": [
            {
                "AnswerType": "Entity",
                "WikidataQid": "Q102427",
                "WikidataLabel": "Academy Award for Best Picture",
                "WikipediaURL": "https://en.wikipedia.org/wiki/Academy_Award_for_Best_Picture"
            },
            {
                "AnswerType": "Entity",
                "WikidataQid": "Q103360",
                "WikidataLabel": "Academy Award for Best Director",
                "WikipediaURL": "https://en.wikipedia.org/wiki/Academy_Award_for_Best_Director"
            },
            {
                "AnswerType": "Entity",
                "WikidataQid": "Q103916",
                "WikidataLabel": "Academy Award for Best Actor",
                "WikipediaURL": "https://en.wikipedia.org/wiki/Academy_Award_for_Best_Actor"
            },
            {
                "AnswerType": "Entity",
                "WikidataQid": "Q106291",
                "WikidataLabel": "Academy Award for Best Supporting Actor",
                "WikipediaURL": "https://en.wikipedia.org/wiki/Academy_Award_for_Best_Supporting_Actor"
            },
            {
                "AnswerType": "Entity",
                "WikidataQid": "Q106301",
                "WikidataLabel": "Academy Award for Best Supporting Actress",
                "WikipediaURL": "https://en.wikipedia.org/wiki/Academy_Award_for_Best_Supporting_Actress"
            },
            {
                "AnswerType": "Entity",
                "WikidataQid": "Q281939",
                "WikidataLabel": "Academy Award for Best Film Editing",
                "WikipediaURL": "https://en.wikipedia.org/wiki/Academy_Award_for_Best_Film_Editing"
            },
            {
                "AnswerType": "Entity",
                "WikidataQid": "Q41417",
                "WikidataLabel": "Academy Award for Best Writing, Original Screenplay",
                "WikipediaURL": "https://en.wikipedia.org/wiki/Academy_Award_for_Best_Original_Screenplay"
            }
        ],
        "Data source": "LC-QuAD 2.0 (ISWC 2019)",
        "Question creation date": "2019-01-23",
        "Data set": "test"
    },
    {
        "Id": 13159,
        "Question": "what year did john adams get elected president",
        "Temporal signal": [
            "No signal"
        ],
        "Temporal question type": [
            "Temp.Ans"
        ],
        "Answer": [
            {
                "AnswerType": "Entity",
                "WikidataQid": "Q698093",
                "WikidataLabel": "1796 United States presidential election",
                "WikipediaURL": "https://en.wikipedia.org/wiki/1796_United_States_presidential_election"
            }
        ],
        "Data source": "WebQuestions (EMNLP 2013)",
        "Question creation date": "2013-10-18",
        "Data set": "test"
    },
    {
        "Id": 13160,
        "Question": "what is the name of the club the subject of \"golden shoes\" played for in 2010",
        "Temporal signal": [
            "OVERLAP"
        ],
        "Temporal question type": [
            "Explicit"
        ],
        "Answer": [
            {
                "AnswerType": "Entity",
                "WikidataQid": "Q8682",
                "WikidataLabel": "Real Madrid CF",
                "WikipediaURL": "https://en.wikipedia.org/wiki/Real_Madrid_CF"
            }
        ],
        "Data source": "ComplexWebQuestions (NAACL 2018)",
        "Question creation date": "2018-06-01",
        "Data set": "test"
    },
    {
        "Id": 13161,
        "Question": "when did henty ii become king of frnace",
        "Temporal signal": [
            "No signal"
        ],
        "Temporal question type": [
            "Temp.Ans"
        ],
        "Answer": [
            {
                "AnswerType": "Value",
                "AnswerArgument": "1547-04-10T00:00:00Z"
            }
        ],
        "Data source": "LC-QuAD 2.0 (ISWC 2019)",
        "Question creation date": "2019-01-23",
        "Data set": "test"
    },
    {
        "Id": 13162,
        "Question": "when did denzel washington get his first oscar",
        "Temporal signal": [
            "ORDINAL"
        ],
        "Temporal question type": [
            "Ordinal",
            "Temp.Ans"
        ],
        "Answer": [
            {
                "AnswerType": "Value",
                "AnswerArgument": "2002-01-01T00:00:00Z"
            }
        ],
        "Data source": "ComQA (NAACL 2019)",
        "Question creation date": "2019-06-03",
        "Data set": "test"
    },
    {
        "Id": 13163,
        "Question": "in 1978, what was graham greene nominated for",
        "Temporal signal": [
            "OVERLAP"
        ],
        "Temporal question type": [
            "Explicit"
        ],
        "Answer": [
            {
                "AnswerType": "Entity",
                "WikidataQid": "Q580574",
                "WikidataLabel": "Neustadt International Prize for Literature",
                "WikipediaURL": "https://en.wikipedia.org/wiki/Neustadt_International_Prize_for_Literature"
            }
        ],
        "Data source": "LC-QuAD 2.0 (ISWC 2019)",
        "Question creation date": "2019-01-23",
        "Data set": "test"
    },
    {
        "Id": 13164,
        "Question": "what year did henry viii have his first wife",
        "Temporal signal": [
            "ORDINAL"
        ],
        "Temporal question type": [
            "Ordinal",
            "Temp.Ans"
        ],
        "Answer": [
            {
                "AnswerType": "Value",
                "AnswerArgument": "1509-06-11T00:00:00Z"
            }
        ],
        "Data source": "ComQA (NAACL 2019)",
        "Question creation date": "2019-06-03",
        "Data set": "test"
    },
    {
        "Id": 13165,
        "Question": "what is the point in time for ben kingsley has award received as knight bachelor",
        "Temporal signal": [
            "No signal"
        ],
        "Temporal question type": [
            "Temp.Ans"
        ],
        "Answer": [
            {
                "AnswerType": "Value",
                "AnswerArgument": "2001-12-31T00:00:00Z"
            }
        ],
        "Data source": "LC-QuAD 2.0 (ISWC 2019)",
        "Question creation date": "2019-01-23",
        "Data set": "test"
    },
    {
        "Id": 13166,
        "Question": "who won the 2003 afl premiership",
        "Temporal signal": [
            "No signal"
        ],
        "Temporal question type": [
            "Explicit"
        ],
        "Answer": [
            {
                "AnswerType": "Entity",
                "WikidataQid": "Q637601",
                "WikidataLabel": "Brisbane Lions",
                "WikipediaURL": "https://en.wikipedia.org/wiki/brisbane_lions"
            }
        ],
        "Data source": "ComQA (NAACL 2019)",
        "Question creation date": "2019-06-03",
        "Data set": "test"
    },
    {
        "Id": 13167,
        "Question": "what year did samuel adams become govenor of massachusetts",
        "Temporal signal": [
            "No signal"
        ],
        "Temporal question type": [
            "Temp.Ans"
        ],
        "Answer": [
            {
                "AnswerType": "Value",
                "AnswerArgument": "1793-10-08T00:00:00Z"
            }
        ],
        "Data source": "LC-QuAD 2.0 (ISWC 2019)",
        "Question creation date": "2019-01-23",
        "Data set": "test"
    },
    {
        "Id": 13168,
        "Question": "when did andrei mironov and yekaterina gradova get married",
        "Temporal signal": [
            "No signal"
        ],
        "Temporal question type": [
            "Temp.Ans"
        ],
        "Answer": [
            {
                "AnswerType": "Value",
                "AnswerArgument": "1971-01-01T00:00:00Z"
            }
        ],
        "Data source": "LC-QuAD 2.0 (ISWC 2019)",
        "Question creation date": "2019-01-23",
        "Data set": "test"
    },
    {
        "Id": 13169,
        "Question": "on what date was the throne of england given to edward ii.",
        "Temporal signal": [
            "No signal"
        ],
        "Temporal question type": [
            "Temp.Ans"
        ],
        "Answer": [
            {
                "AnswerType": "Value",
                "AnswerArgument": "1307-07-15T00:00:00Z"
            }
        ],
        "Data source": "LC-QuAD 2.0 (ISWC 2019)",
        "Question creation date": "2019-01-23",
        "Data set": "test"
    },
    {
        "Id": 13170,
        "Question": "which year was tom wolfe awarded with the dos passos prize",
        "Temporal signal": [
            "No signal"
        ],
        "Temporal question type": [
            "Temp.Ans"
        ],
        "Answer": [
            {
                "AnswerType": "Value",
                "AnswerArgument": "1984-01-01T00:00:00Z"
            }
        ],
        "Data source": "LC-QuAD 2.0 (ISWC 2019)",
        "Question creation date": "2019-01-23",
        "Data set": "test"
    },
    {
        "Id": 13171,
        "Question": "on what date did the battle of quilberon occur",
        "Temporal signal": [
            "No signal"
        ],
        "Temporal question type": [
            "Temp.Ans"
        ],
        "Answer": [
            {
                "AnswerType": "Value",
                "AnswerArgument": "1707-05-01T00:00:00Z"
            }
        ],
        "Data source": "LC-QuAD 2.0 (ISWC 2019)",
        "Question creation date": "2019-01-23",
        "Data set": "test"
    },
    {
        "Id": 13172,
        "Question": "when was miles davis received award as leonie sonning music prize",
        "Temporal signal": [
            "No signal"
        ],
        "Temporal question type": [
            "Temp.Ans"
        ],
        "Answer": [
            {
                "AnswerType": "Value",
                "AnswerArgument": "1984-01-01T00:00:00Z"
            }
        ],
        "Data source": "LC-QuAD 2.0 (ISWC 2019)",
        "Question creation date": "2019-01-23",
        "Data set": "test"
    },
    {
        "Id": 13173,
        "Question": "when did belfast start and end their part in the uk of great britain and ireland",
        "Temporal signal": [
            "No signal"
        ],
        "Temporal question type": [
            "Temp.Ans"
        ],
        "Answer": [
            {
                "AnswerType": "Value",
                "AnswerArgument": "1801-01-01T00:00:00Z"
            },
            {
                "AnswerType": "Value",
                "AnswerArgument": "1921-01-01T00:00:00Z"
            }
        ],
        "Data source": "LC-QuAD 2.0 (ISWC 2019)",
        "Question creation date": "2019-01-23",
        "Data set": "test"
    },
    {
        "Id": 13174,
        "Question": "what former president of the united states was in office during ww2 and passed away on 04/12/1945",
        "Temporal signal": [
            "OVERLAP"
        ],
        "Temporal question type": [
            "Implicit"
        ],
        "Answer": [
            {
                "AnswerType": "Entity",
                "WikidataQid": "Q11613",
                "WikidataLabel": "Harry S. Truman",
                "WikipediaURL": "https://en.wikipedia.org/wiki/Harry_S._Truman"
            },
            {
                "AnswerType": "Entity",
                "WikidataQid": "Q8007",
                "WikidataLabel": "Franklin Delano Roosevelt",
                "WikipediaURL": "https://en.wikipedia.org/wiki/Franklin_D._Roosevelt"
            }
        ],
        "Data source": "ComplexWebQuestions (NAACL 2018)",
        "Question creation date": "2018-06-01",
        "Data set": "test"
    },
    {
        "Id": 13175,
        "Question": "when was the pencarrow head lighthouse first lit",
        "Temporal signal": [
            "ORDINAL"
        ],
        "Temporal question type": [
            "Ordinal",
            "Temp.Ans"
        ],
        "Answer": [
            {
                "AnswerType": "Value",
                "AnswerArgument": "1859-01-01T00:00:00Z"
            }
        ],
        "Data source": "Free917 (ACL 2013)",
        "Question creation date": "2013-08-04",
        "Data set": "test"
    },
    {
        "Id": 13176,
        "Question": "which town had the first female police woman in england",
        "Temporal signal": [
            "ORDINAL"
        ],
        "Temporal question type": [
            "Ordinal"
        ],
        "Answer": [
            {
                "AnswerType": "Entity",
                "WikidataQid": "Q846683",
                "WikidataLabel": "Grantham",
                "WikipediaURL": "https://en.wikipedia.org/wiki/grantham"
            }
        ],
        "Data source": "ComQA (NAACL 2019)",
        "Question creation date": "2019-06-03",
        "Data set": "test"
    },
    {
        "Id": 13177,
        "Question": "what is software version of bitcoin that is publication date is 2016-11-1",
        "Temporal signal": [
            "OVERLAP"
        ],
        "Temporal question type": [
            "Explicit"
        ],
        "Answer": [
            {
                "AnswerType": "Value",
                "AnswerArgument": "0.10.0"
            },
            {
                "AnswerType": "Value",
                "AnswerArgument": "0.10.1"
            },
            {
                "AnswerType": "Value",
                "AnswerArgument": "0.10.2"
            },
            {
                "AnswerType": "Value",
                "AnswerArgument": "0.10.3"
            },
            {
                "AnswerType": "Value",
                "AnswerArgument": "0.10.4"
            },
            {
                "AnswerType": "Value",
                "AnswerArgument": "0.11.1"
            },
            {
                "AnswerType": "Value",
                "AnswerArgument": "0.11.2"
            },
            {
                "AnswerType": "Value",
                "AnswerArgument": "0.12.0"
            },
            {
                "AnswerType": "Value",
                "AnswerArgument": "0.12.1"
            },
            {
                "AnswerType": "Value",
                "AnswerArgument": "0.13.0"
            },
            {
                "AnswerType": "Value",
                "AnswerArgument": "0.13.1"
            }
        ],
        "Data source": "LC-QuAD 2.0 (ISWC 2019)",
        "Question creation date": "2019-01-23",
        "Data set": "test"
    },
    {
        "Id": 13178,
        "Question": "what is the start time for althea gibson has member of sports team as united states wightman cup team",
        "Temporal signal": [
            "No signal"
        ],
        "Temporal question type": [
            "Temp.Ans"
        ],
        "Answer": [
            {
                "AnswerType": "Value",
                "AnswerArgument": "1957-01-01T00:00:00Z"
            }
        ],
        "Data source": "LC-QuAD 2.0 (ISWC 2019)",
        "Question creation date": "2019-01-23",
        "Data set": "test"
    },
    {
        "Id": 13179,
        "Question": "when did inflation rate increased to 2.7",
        "Temporal signal": [
            "No signal"
        ],
        "Temporal question type": [
            "Temp.Ans"
        ],
        "Answer": [
            {
                "AnswerType": "Value",
                "AnswerArgument": "2013-01-01T00:00:00Z"
            }
        ],
        "Data source": "LC-QuAD 2.0 (ISWC 2019)",
        "Question creation date": "2019-01-23",
        "Data set": "test"
    },
    {
        "Id": 13180,
        "Question": "what president resigned from office in 1974",
        "Temporal signal": [
            "OVERLAP"
        ],
        "Temporal question type": [
            "Explicit"
        ],
        "Answer": [
            {
                "AnswerType": "Entity",
                "WikidataQid": "Q9588",
                "WikidataLabel": "Richard Nixon",
                "WikipediaURL": "https://en.wikipedia.org/wiki/Richard_Nixon"
            }
        ],
        "Data source": "ComplexQuestions (COLING 2016)",
        "Question creation date": "2016-12-13",
        "Data set": "test"
    },
    {
        "Id": 13181,
        "Question": "with what was david geffen awarded in 1990",
        "Temporal signal": [
            "OVERLAP"
        ],
        "Temporal question type": [
            "Explicit"
        ],
        "Answer": [
            {
                "AnswerType": "Entity",
                "WikidataQid": "Q3019369",
                "WikidataLabel": "Daytime Emmy Award for Outstanding Children's Animated Program",
                "WikipediaURL": "https://en.wikipedia.org/wiki/Daytime_Emmy_Award_for_Outstanding_Children%27s_Animated_Program"
            }
        ],
        "Data source": "LC-QuAD 2.0 (ISWC 2019)",
        "Question creation date": "2019-01-23",
        "Data set": "test"
    },
    {
        "Id": 13182,
        "Question": "what movie won the producer of david mccullough: painting with words his first oscar",
        "Temporal signal": [
            "ORDINAL"
        ],
        "Temporal question type": [
            "Ordinal"
        ],
        "Answer": [
            {
                "AnswerType": "Entity",
                "WikidataQid": "Q204057",
                "WikidataLabel": "Philadelphia",
                "WikipediaURL": "https://en.wikipedia.org/wiki/Philadelphia_(film)"
            }
        ],
        "Data source": "ComplexWebQuestions (NAACL 2018)",
        "Question creation date": "2018-06-01",
        "Data set": "test"
    },
    {
        "Id": 13183,
        "Question": "when did eric clapton become a member of john mayall & the bluabreakers",
        "Temporal signal": [
            "No signal"
        ],
        "Temporal question type": [
            "Temp.Ans"
        ],
        "Answer": [
            {
                "AnswerType": "Value",
                "AnswerArgument": "1966-01-01T00:00:00Z"
            }
        ],
        "Data source": "LC-QuAD 2.0 (ISWC 2019)",
        "Question creation date": "2019-01-23",
        "Data set": "test"
    },
    {
        "Id": 13184,
        "Question": "what is spouse of booker t. washington that is end time is 1884-0-0",
        "Temporal signal": [
            "FINISH"
        ],
        "Temporal question type": [
            "Explicit"
        ],
        "Answer": [
            {
                "AnswerType": "Entity",
                "WikidataQid": "Q28457827",
                "WikidataLabel": "Fannie Smith Washington",
                "WikipediaURL": "https://en.wikipedia.org/wiki/Fannie_Smith_Washington"
            }
        ],
        "Data source": "LC-QuAD 2.0 (ISWC 2019)",
        "Question creation date": "2019-01-23",
        "Data set": "test"
    },
    {
        "Id": 13185,
        "Question": "elvis's first film",
        "Temporal signal": [
            "ORDINAL"
        ],
        "Temporal question type": [
            "Ordinal"
        ],
        "Answer": [
            {
                "AnswerType": "Entity",
                "WikidataQid": "Q929151",
                "WikidataLabel": "Love Me Tender",
                "WikipediaURL": "https://en.wikipedia.org/wiki/love_me_tender_(film)"
            }
        ],
        "Data source": "ComQA (NAACL 2019)",
        "Question creation date": "2019-06-03",
        "Data set": "test"
    },
    {
        "Id": 13186,
        "Question": "what was the name of disney's first short film",
        "Temporal signal": [
            "ORDINAL"
        ],
        "Temporal question type": [
            "Ordinal"
        ],
        "Answer": [
            {
                "AnswerType": "Entity",
                "WikidataQid": "Q1419509",
                "WikidataLabel": "Oswald the Lucky Rabbit",
                "WikipediaURL": "https://en.wikipedia.org/wiki/Oswald_the_Lucky_Rabbit"
            }
        ],
        "Data source": "ComQA (NAACL 2019)",
        "Question creation date": "2019-06-03",
        "Data set": "test"
    },
    {
        "Id": 13187,
        "Question": "when was chinua achebe nominated as the neustadt international prize for literature",
        "Temporal signal": [
            "No signal"
        ],
        "Temporal question type": [
            "Temp.Ans"
        ],
        "Answer": [
            {
                "AnswerType": "Value",
                "AnswerArgument": "1994-01-01T00:00:00Z"
            },
            {
                "AnswerType": "Value",
                "AnswerArgument": "2004-01-01T00:00:00Z"
            }
        ],
        "Data source": "LC-QuAD 2.0 (ISWC 2019)",
        "Question creation date": "2019-01-23",
        "Data set": "test"
    },
    {
        "Id": 13188,
        "Question": "what year did faye dunaway die while being married to terry o'neill",
        "Temporal signal": [
            "No signal"
        ],
        "Temporal question type": [
            "Temp.Ans"
        ],
        "Answer": [
            {
                "AnswerType": "Value",
                "AnswerArgument": "1987-01-01T00:00:00Z"
            }
        ],
        "Data source": "LC-QuAD 2.0 (ISWC 2019)",
        "Question creation date": "2019-01-23",
        "Data set": "test"
    },
    {
        "Id": 13189,
        "Question": "what is nominated for of kevin kline that is point in time is 1991-0-0",
        "Temporal signal": [
            "OVERLAP"
        ],
        "Temporal question type": [
            "Explicit"
        ],
        "Answer": [
            {
                "AnswerType": "Entity",
                "WikidataQid": "Q181883",
                "WikidataLabel": "Golden Globe Award for Best Actor – Motion Picture Musical or Comedy",
                "WikipediaURL": "https://en.wikipedia.org/wiki/Golden_Globe_Award_for_Best_Actor_%E2%80%93_Motion_Picture_Musical_or_Comedy"
            },
            {
                "AnswerType": "Entity",
                "WikidataQid": "Q5305701",
                "WikidataLabel": "Drama Desk Award for Outstanding Actor in a Play",
                "WikipediaURL": "https://en.wikipedia.org/wiki/Drama_Desk_Award_for_Outstanding_Actor_in_a_Play"
            },
            {
                "AnswerType": "Entity",
                "WikidataQid": "Q5305710",
                "WikidataLabel": "Drama Desk Award for Outstanding Director of a Play",
                "WikipediaURL": "https://en.wikipedia.org/wiki/Drama_Desk_Award_for_Outstanding_Director_of_a_Play"
            }
        ],
        "Data source": "LC-QuAD 2.0 (ISWC 2019)",
        "Question creation date": "2019-01-23",
        "Data set": "test"
    },
    {
        "Id": 13190,
        "Question": "what is nominated for of natalie portman that is point in time is 2011-0-0",
        "Temporal signal": [
            "OVERLAP"
        ],
        "Temporal question type": [
            "Explicit"
        ],
        "Answer": [
            {
                "AnswerType": "Entity",
                "WikidataQid": "Q518675",
                "WikidataLabel": "Screen Actors Guild Award for Outstanding Performance by a Cast in a Motion Picture",
                "WikipediaURL": "https://en.wikipedia.org/wiki/Screen_Actors_Guild_Award_for_Outstanding_Performance_by_a_Cast_in_a_Motion_Picture"
            }
        ],
        "Data source": "LC-QuAD 2.0 (ISWC 2019)",
        "Question creation date": "2019-01-23",
        "Data set": "test"
    },
    {
        "Id": 13191,
        "Question": "idini menzel won a tony award for what at the 58th tony awards",
        "Temporal signal": [
            "ORDINAL"
        ],
        "Temporal question type": [
            "Ordinal"
        ],
        "Answer": [
            {
                "AnswerType": "Entity",
                "WikidataQid": "Q1537996",
                "WikidataLabel": "Tony Award for Best Actress in a Musical",
                "WikipediaURL": "https://en.wikipedia.org/wiki/Tony_Award_for_Best_Actress_in_a_Musical"
            }
        ],
        "Data source": "LC-QuAD 2.0 (ISWC 2019)",
        "Question creation date": "2019-01-23",
        "Data set": "test"
    },
    {
        "Id": 13192,
        "Question": "what is the rugby world cup's sport and when does the season start",
        "Temporal signal": [
            "No signal"
        ],
        "Temporal question type": [
            "Temp.Ans"
        ],
        "Answer": [
            {
                "AnswerType": "Entity",
                "WikidataQid": "Q123",
                "WikidataLabel": "September",
                "WikipediaURL": "https://en.wikipedia.org/wiki/September"
            },
            {
                "AnswerType": "Entity",
                "WikidataQid": "Q5849",
                "WikidataLabel": "rugby union",
                "WikipediaURL": "https://en.wikipedia.org/wiki/Rugby_union"
            }
        ],
        "Data source": "LC-QuAD 2.0 (ISWC 2019)",
        "Question creation date": "2019-01-23",
        "Data set": "test"
    },
    {
        "Id": 13193,
        "Question": "what is the point in time for quincy jones has award received as marian anderson award",
        "Temporal signal": [
            "No signal"
        ],
        "Temporal question type": [
            "Temp.Ans"
        ],
        "Answer": [
            {
                "AnswerType": "Value",
                "AnswerArgument": "2001-01-01T00:00:00Z"
            }
        ],
        "Data source": "LC-QuAD 2.0 (ISWC 2019)",
        "Question creation date": "2019-01-23",
        "Data set": "test"
    },
    {
        "Id": 13194,
        "Question": "when did jean armour marry robert burns",
        "Temporal signal": [
            "No signal"
        ],
        "Temporal question type": [
            "Temp.Ans"
        ],
        "Answer": [
            {
                "AnswerType": "Value",
                "AnswerArgument": "1788-08-05T00:00:00Z"
            }
        ],
        "Data source": "ComQA (NAACL 2019)",
        "Question creation date": "2019-06-03",
        "Data set": "test"
    },
    {
        "Id": 13195,
        "Question": "give me the date that hakeem olajuwon win the nba all-defensive team award.",
        "Temporal signal": [
            "No signal"
        ],
        "Temporal question type": [
            "Temp.Ans"
        ],
        "Answer": [
            {
                "AnswerType": "Value",
                "AnswerArgument": "1985-01-01T00:00:00Z"
            },
            {
                "AnswerType": "Value",
                "AnswerArgument": "1987-01-01T00:00:00Z"
            },
            {
                "AnswerType": "Value",
                "AnswerArgument": "1988-01-01T00:00:00Z"
            },
            {
                "AnswerType": "Value",
                "AnswerArgument": "1990-01-01T00:00:00Z"
            },
            {
                "AnswerType": "Value",
                "AnswerArgument": "1991-01-01T00:00:00Z"
            },
            {
                "AnswerType": "Value",
                "AnswerArgument": "1993-01-01T00:00:00Z"
            },
            {
                "AnswerType": "Value",
                "AnswerArgument": "1994-01-01T00:00:00Z"
            },
            {
                "AnswerType": "Value",
                "AnswerArgument": "1996-01-01T00:00:00Z"
            },
            {
                "AnswerType": "Value",
                "AnswerArgument": "1997-01-01T00:00:00Z"
            }
        ],
        "Data source": "LC-QuAD 2.0 (ISWC 2019)",
        "Question creation date": "2019-01-23",
        "Data set": "test"
    },
    {
        "Id": 13196,
        "Question": "what is diplomatic relation of originates of death note",
        "Temporal signal": [
            "ORDINAL"
        ],
        "Temporal question type": [
            "Ordinal"
        ],
        "Answer": [
            {
                "AnswerType": "Entity",
                "WikidataQid": "Q115",
                "WikidataLabel": "Ethiopia",
                "WikipediaURL": "https://en.wikipedia.org/wiki/Ethiopia"
            },
            {
                "AnswerType": "Entity",
                "WikidataQid": "Q1246",
                "WikidataLabel": "Kosovo",
                "WikipediaURL": "https://en.wikipedia.org/wiki/Kosovo"
            },
            {
                "AnswerType": "Entity",
                "WikidataQid": "Q12585",
                "WikidataLabel": "Latin America",
                "WikipediaURL": "https://en.wikipedia.org/wiki/Latin_America"
            },
            {
                "AnswerType": "Entity",
                "WikidataQid": "Q142",
                "WikidataLabel": "France",
                "WikipediaURL": "https://en.wikipedia.org/wiki/France"
            },
            {
                "AnswerType": "Entity",
                "WikidataQid": "Q145",
                "WikidataLabel": "United Kingdom",
                "WikipediaURL": "https://en.wikipedia.org/wiki/United_Kingdom"
            },
            {
                "AnswerType": "Entity",
                "WikidataQid": "Q15180",
                "WikidataLabel": "Soviet Union",
                "WikipediaURL": "https://en.wikipedia.org/wiki/Soviet_Union"
            },
            {
                "AnswerType": "Entity",
                "WikidataQid": "Q159",
                "WikidataLabel": "Russia",
                "WikipediaURL": "https://en.wikipedia.org/wiki/Russia"
            },
            {
                "AnswerType": "Entity",
                "WikidataQid": "Q16",
                "WikidataLabel": "Canada",
                "WikipediaURL": "https://en.wikipedia.org/wiki/Canada"
            },
            {
                "AnswerType": "Entity",
                "WikidataQid": "Q183",
                "WikidataLabel": "Germany",
                "WikipediaURL": "https://en.wikipedia.org/wiki/Germany"
            },
            {
                "AnswerType": "Entity",
                "WikidataQid": "Q212",
                "WikidataLabel": "Ukraine",
                "WikipediaURL": "https://en.wikipedia.org/wiki/Ukraine"
            },
            {
                "AnswerType": "Entity",
                "WikidataQid": "Q222",
                "WikidataLabel": "Albania",
                "WikipediaURL": "https://en.wikipedia.org/wiki/Albania"
            },
            {
                "AnswerType": "Entity",
                "WikidataQid": "Q227",
                "WikidataLabel": "Azerbaijan",
                "WikipediaURL": "https://en.wikipedia.org/wiki/Azerbaijan"
            },
            {
                "AnswerType": "Entity",
                "WikidataQid": "Q230",
                "WikidataLabel": "Georgia",
                "WikipediaURL": "https://en.wikipedia.org/wiki/Georgia_(country)"
            },
            {
                "AnswerType": "Entity",
                "WikidataQid": "Q233",
                "WikidataLabel": "Malta",
                "WikipediaURL": "https://en.wikipedia.org/wiki/Malta"
            },
            {
                "AnswerType": "Entity",
                "WikidataQid": "Q235",
                "WikidataLabel": "Monaco",
                "WikipediaURL": "https://en.wikipedia.org/wiki/Monaco"
            },
            {
                "AnswerType": "Entity",
                "WikidataQid": "Q236",
                "WikidataLabel": "Montenegro",
                "WikipediaURL": "https://en.wikipedia.org/wiki/Montenegro"
            },
            {
                "AnswerType": "Entity",
                "WikidataQid": "Q244",
                "WikidataLabel": "Barbados",
                "WikipediaURL": "https://en.wikipedia.org/wiki/Barbados"
            },
            {
                "AnswerType": "Entity",
                "WikidataQid": "Q252",
                "WikidataLabel": "Indonesia",
                "WikipediaURL": "https://en.wikipedia.org/wiki/Indonesia"
            },
            {
                "AnswerType": "Entity",
                "WikidataQid": "Q258",
                "WikidataLabel": "South Africa",
                "WikipediaURL": "https://en.wikipedia.org/wiki/South_Africa"
            },
            {
                "AnswerType": "Entity",
                "WikidataQid": "Q262",
                "WikidataLabel": "Algeria",
                "WikipediaURL": "https://en.wikipedia.org/wiki/Algeria"
            },
            {
                "AnswerType": "Entity",
                "WikidataQid": "Q28",
                "WikidataLabel": "Hungary",
                "WikipediaURL": "https://en.wikipedia.org/wiki/Hungary"
            },
            {
                "AnswerType": "Entity",
                "WikidataQid": "Q29",
                "WikidataLabel": "Spain",
                "WikipediaURL": "https://en.wikipedia.org/wiki/Spain"
            },
            {
                "AnswerType": "Entity",
                "WikidataQid": "Q29520",
                "WikidataLabel": "China",
                "WikipediaURL": "https://en.wikipedia.org/wiki/China_(region)"
            },
            {
                "AnswerType": "Entity",
                "WikidataQid": "Q30",
                "WikidataLabel": "United States of America",
                "WikipediaURL": "https://en.wikipedia.org/wiki/United_States"
            },
            {
                "AnswerType": "Entity",
                "WikidataQid": "Q33",
                "WikidataLabel": "Finland",
                "WikipediaURL": "https://en.wikipedia.org/wiki/Finland"
            },
            {
                "AnswerType": "Entity",
                "WikidataQid": "Q334",
                "WikidataLabel": "Singapore",
                "WikipediaURL": "https://en.wikipedia.org/wiki/Singapore"
            },
            {
                "AnswerType": "Entity",
                "WikidataQid": "Q34",
                "WikidataLabel": "Sweden",
                "WikipediaURL": "https://en.wikipedia.org/wiki/Sweden"
            },
            {
                "AnswerType": "Entity",
                "WikidataQid": "Q35",
                "WikidataLabel": "Denmark",
                "WikipediaURL": "https://en.wikipedia.org/wiki/Denmark"
            },
            {
                "AnswerType": "Entity",
                "WikidataQid": "Q37",
                "WikidataLabel": "Lithuania",
                "WikipediaURL": "https://en.wikipedia.org/wiki/Lithuania"
            },
            {
                "AnswerType": "Entity",
                "WikidataQid": "Q38",
                "WikidataLabel": "Italy",
                "WikipediaURL": "https://en.wikipedia.org/wiki/Italy"
            },
            {
                "AnswerType": "Entity",
                "WikidataQid": "Q399",
                "WikidataLabel": "Armenia",
                "WikipediaURL": "https://en.wikipedia.org/wiki/Armenia"
            },
            {
                "AnswerType": "Entity",
                "WikidataQid": "Q40",
                "WikidataLabel": "Austria",
                "WikipediaURL": "https://en.wikipedia.org/wiki/Austria"
            },
            {
                "AnswerType": "Entity",
                "WikidataQid": "Q403",
                "WikidataLabel": "Serbia",
                "WikipediaURL": "https://en.wikipedia.org/wiki/Serbia"
            },
            {
                "AnswerType": "Entity",
                "WikidataQid": "Q408",
                "WikidataLabel": "Australia",
                "WikipediaURL": "https://en.wikipedia.org/wiki/Australia"
            },
            {
                "AnswerType": "Entity",
                "WikidataQid": "Q41",
                "WikidataLabel": "Greece",
                "WikipediaURL": "https://en.wikipedia.org/wiki/Greece"
            },
            {
                "AnswerType": "Entity",
                "WikidataQid": "Q419",
                "WikidataLabel": "Peru",
                "WikipediaURL": "https://en.wikipedia.org/wiki/Peru"
            },
            {
                "AnswerType": "Entity",
                "WikidataQid": "Q423",
                "WikidataLabel": "North Korea",
                "WikipediaURL": "https://en.wikipedia.org/wiki/North_Korea"
            },
            {
                "AnswerType": "Entity",
                "WikidataQid": "Q424",
                "WikidataLabel": "Cambodia",
                "WikipediaURL": "https://en.wikipedia.org/wiki/Cambodia"
            },
            {
                "AnswerType": "Entity",
                "WikidataQid": "Q43",
                "WikidataLabel": "Turkey",
                "WikipediaURL": "https://en.wikipedia.org/wiki/Turkey"
            },
            {
                "AnswerType": "Entity",
                "WikidataQid": "Q45",
                "WikidataLabel": "Portugal",
                "WikipediaURL": "https://en.wikipedia.org/wiki/Portugal"
            },
            {
                "AnswerType": "Entity",
                "WikidataQid": "Q458",
                "WikidataLabel": "European Union",
                "WikipediaURL": "https://en.wikipedia.org/wiki/European_Union"
            },
            {
                "AnswerType": "Entity",
                "WikidataQid": "Q55",
                "WikidataLabel": "Netherlands",
                "WikipediaURL": "https://en.wikipedia.org/wiki/Netherlands"
            },
            {
                "AnswerType": "Entity",
                "WikidataQid": "Q574",
                "WikidataLabel": "East Timor",
                "WikipediaURL": "https://en.wikipedia.org/wiki/East_Timor"
            },
            {
                "AnswerType": "Entity",
                "WikidataQid": "Q664",
                "WikidataLabel": "New Zealand",
                "WikipediaURL": "https://en.wikipedia.org/wiki/New_Zealand"
            },
            {
                "AnswerType": "Entity",
                "WikidataQid": "Q668",
                "WikidataLabel": "India",
                "WikipediaURL": "https://en.wikipedia.org/wiki/India"
            },
            {
                "AnswerType": "Entity",
                "WikidataQid": "Q685",
                "WikidataLabel": "Solomon Islands",
                "WikipediaURL": "https://en.wikipedia.org/wiki/Solomon_Islands"
            },
            {
                "AnswerType": "Entity",
                "WikidataQid": "Q711",
                "WikidataLabel": "Mongolia",
                "WikipediaURL": "https://en.wikipedia.org/wiki/Mongolia"
            },
            {
                "AnswerType": "Entity",
                "WikidataQid": "Q717",
                "WikidataLabel": "Venezuela",
                "WikipediaURL": "https://en.wikipedia.org/wiki/Venezuela"
            },
            {
                "AnswerType": "Entity",
                "WikidataQid": "Q733",
                "WikidataLabel": "Paraguay",
                "WikipediaURL": "https://en.wikipedia.org/wiki/Paraguay"
            },
            {
                "AnswerType": "Entity",
                "WikidataQid": "Q739",
                "WikidataLabel": "Colombia",
                "WikipediaURL": "https://en.wikipedia.org/wiki/Colombia"
            },
            {
                "AnswerType": "Entity",
                "WikidataQid": "Q754",
                "WikidataLabel": "Trinidad and Tobago",
                "WikipediaURL": "https://en.wikipedia.org/wiki/Trinidad_and_Tobago"
            },
            {
                "AnswerType": "Entity",
                "WikidataQid": "Q77",
                "WikidataLabel": "Uruguay",
                "WikipediaURL": "https://en.wikipedia.org/wiki/Uruguay"
            },
            {
                "AnswerType": "Entity",
                "WikidataQid": "Q79",
                "WikidataLabel": "Egypt",
                "WikipediaURL": "https://en.wikipedia.org/wiki/Egypt"
            },
            {
                "AnswerType": "Entity",
                "WikidataQid": "Q794",
                "WikidataLabel": "Iran",
                "WikipediaURL": "https://en.wikipedia.org/wiki/Iran"
            },
            {
                "AnswerType": "Entity",
                "WikidataQid": "Q819",
                "WikidataLabel": "Laos",
                "WikipediaURL": "https://en.wikipedia.org/wiki/Laos"
            },
            {
                "AnswerType": "Entity",
                "WikidataQid": "Q833",
                "WikidataLabel": "Malaysia",
                "WikipediaURL": "https://en.wikipedia.org/wiki/Malaysia"
            },
            {
                "AnswerType": "Entity",
                "WikidataQid": "Q837",
                "WikidataLabel": "Nepal",
                "WikipediaURL": "https://en.wikipedia.org/wiki/Nepal"
            },
            {
                "AnswerType": "Entity",
                "WikidataQid": "Q843",
                "WikidataLabel": "Pakistan",
                "WikipediaURL": "https://en.wikipedia.org/wiki/Pakistan"
            },
            {
                "AnswerType": "Entity",
                "WikidataQid": "Q851",
                "WikidataLabel": "Saudi Arabia",
                "WikipediaURL": "https://en.wikipedia.org/wiki/Saudi_Arabia"
            },
            {
                "AnswerType": "Entity",
                "WikidataQid": "Q858",
                "WikidataLabel": "Syria",
                "WikipediaURL": "https://en.wikipedia.org/wiki/Syria"
            },
            {
                "AnswerType": "Entity",
                "WikidataQid": "Q865",
                "WikidataLabel": "Taiwan",
                "WikipediaURL": "https://en.wikipedia.org/wiki/Taiwan"
            },
            {
                "AnswerType": "Entity",
                "WikidataQid": "Q869",
                "WikidataLabel": "Thailand",
                "WikipediaURL": "https://en.wikipedia.org/wiki/Thailand"
            },
            {
                "AnswerType": "Entity",
                "WikidataQid": "Q881",
                "WikidataLabel": "Vietnam",
                "WikipediaURL": "https://en.wikipedia.org/wiki/Vietnam"
            },
            {
                "AnswerType": "Entity",
                "WikidataQid": "Q884",
                "WikidataLabel": "South Korea",
                "WikipediaURL": "https://en.wikipedia.org/wiki/South_Korea"
            },
            {
                "AnswerType": "Entity",
                "WikidataQid": "Q889",
                "WikidataLabel": "Afghanistan",
                "WikipediaURL": "https://en.wikipedia.org/wiki/Afghanistan"
            },
            {
                "AnswerType": "Entity",
                "WikidataQid": "Q902",
                "WikidataLabel": "Bangladesh",
                "WikipediaURL": "https://en.wikipedia.org/wiki/Bangladesh"
            },
            {
                "AnswerType": "Entity",
                "WikidataQid": "Q917",
                "WikidataLabel": "Bhutan",
                "WikipediaURL": "https://en.wikipedia.org/wiki/Bhutan"
            },
            {
                "AnswerType": "Entity",
                "WikidataQid": "Q921",
                "WikidataLabel": "Brunei",
                "WikipediaURL": "https://en.wikipedia.org/wiki/Brunei"
            },
            {
                "AnswerType": "Entity",
                "WikidataQid": "Q928",
                "WikidataLabel": "Philippines",
                "WikipediaURL": "https://en.wikipedia.org/wiki/Philippines"
            },
            {
                "AnswerType": "Entity",
                "WikidataQid": "Q96",
                "WikidataLabel": "Mexico",
                "WikipediaURL": "https://en.wikipedia.org/wiki/Mexico"
            }
        ],
        "Data source": "LC-QuAD 2.0 (ISWC 2019)",
        "Question creation date": "2019-01-23",
        "Data set": "test"
    },
    {
        "Id": 13197,
        "Question": "who is the current leader in the country that uses cuban peso",
        "Temporal signal": [
            "No signal"
        ],
        "Temporal question type": [
            "Explicit"
        ],
        "Answer": [
            {
                "AnswerType": "Entity",
                "WikidataQid": "Q1932603",
                "WikidataLabel": "Miguel Díaz-Canel",
                "WikipediaURL": "https://en.wikipedia.org/wiki/Miguel_D%C3%ADaz-Canel"
            }
        ],
        "Data source": "ComplexWebQuestions (NAACL 2018)",
        "Question creation date": "2018-06-01",
        "Data set": "test"
    },
    {
        "Id": 13198,
        "Question": "when did yuri koptev start as the manager and director of the roscosmos state corporation",
        "Temporal signal": [
            "No signal"
        ],
        "Temporal question type": [
            "Temp.Ans"
        ],
        "Answer": [
            {
                "AnswerType": "Value",
                "AnswerArgument": "1992-02-01T00:00:00Z"
            }
        ],
        "Data source": "LC-QuAD 2.0 (ISWC 2019)",
        "Question creation date": "2019-01-23",
        "Data set": "test"
    },
    {
        "Id": 13199,
        "Question": "when anna netrebko was awarded state prize of the russian federation",
        "Temporal signal": [
            "No signal"
        ],
        "Temporal question type": [
            "Temp.Ans"
        ],
        "Answer": [
            {
                "AnswerType": "Value",
                "AnswerArgument": "2004-01-01T00:00:00Z"
            }
        ],
        "Data source": "LC-QuAD 2.0 (ISWC 2019)",
        "Question creation date": "2019-01-23",
        "Data set": "test"
    },
    {
        "Id": 13200,
        "Question": "what year was it when robert burns was born",
        "Temporal signal": [
            "OVERLAP"
        ],
        "Temporal question type": [
            "Implicit",
            "Temp.Ans"
        ],
        "Answer": [
            {
                "AnswerType": "Value",
                "AnswerArgument": "1759-01-25T00:00:00Z"
            }
        ],
        "Data source": "ComQA (NAACL 2019)",
        "Question creation date": "2019-06-03",
        "Data set": "test"
    },
    {
        "Id": 13201,
        "Question": "what was robert w service's first poem",
        "Temporal signal": [
            "ORDINAL"
        ],
        "Temporal question type": [
            "Ordinal"
        ],
        "Answer": [],
        "Data source": "ComQA (NAACL 2019)",
        "Question creation date": "2019-06-03",
        "Data set": "test"
    },
    {
        "Id": 13202,
        "Question": "who was the 2012 quarterback of the teams whose fight song is \"seven nation army\"",
        "Temporal signal": [
            "No signal"
        ],
        "Temporal question type": [
            "Explicit"
        ],
        "Answer": [
            {
                "AnswerType": "Entity",
                "WikidataQid": "Q2591444",
                "WikidataLabel": "Tyrod Taylor",
                "WikipediaURL": "https://en.wikipedia.org/wiki/Tyrod_Taylor"
            },
            {
                "AnswerType": "Entity",
                "WikidataQid": "Q4351353",
                "WikidataLabel": "Curtis Painter",
                "WikipediaURL": "https://en.wikipedia.org/wiki/Curtis_Painter"
            },
            {
                "AnswerType": "Entity",
                "WikidataQid": "Q795406",
                "WikidataLabel": "Joe Flacco",
                "WikipediaURL": "https://en.wikipedia.org/wiki/Joe_Flacco"
            }
        ],
        "Data source": "ComplexWebQuestions (NAACL 2018)",
        "Question creation date": "2018-06-01",
        "Data set": "test"
    },
    {
        "Id": 13203,
        "Question": "what team does reggie bush play for 2011",
        "Temporal signal": [
            "No signal"
        ],
        "Temporal question type": [
            "Explicit"
        ],
        "Answer": [
            {
                "AnswerType": "Entity",
                "WikidataQid": "Q223243",
                "WikidataLabel": "Miami Dolphins",
                "WikipediaURL": "https://en.wikipedia.org/wiki/Miami_Dolphins"
            }
        ],
        "Data source": "WebQuestions (EMNLP 2013)",
        "Question creation date": "2013-10-18",
        "Data set": "test"
    },
    {
        "Id": 13204,
        "Question": "before the euro, what currency did the governmental jurisdiction that held the legislative session of the first valls government use",
        "Temporal signal": [
            "BEFORE"
        ],
        "Temporal question type": [
            "Implicit"
        ],
        "Answer": [
            {
                "AnswerType": "Entity",
                "WikidataQid": "Q184172",
                "WikidataLabel": "French franc",
                "WikipediaURL": "https://en.wikipedia.org/wiki/French_franc"
            }
        ],
        "Data source": "ComplexWebQuestions (NAACL 2018)",
        "Question creation date": "2018-06-01",
        "Data set": "test"
    },
    {
        "Id": 13205,
        "Question": "when did james heckman receive the award dan david prize",
        "Temporal signal": [
            "No signal"
        ],
        "Temporal question type": [
            "Temp.Ans"
        ],
        "Answer": [
            {
                "AnswerType": "Value",
                "AnswerArgument": "2016-01-01T00:00:00Z"
            }
        ],
        "Data source": "LC-QuAD 2.0 (ISWC 2019)",
        "Question creation date": "2019-01-23",
        "Data set": "test"
    },
    {
        "Id": 13206,
        "Question": "when did the sports team that plays at turner field win the world series",
        "Temporal signal": [
            "No signal"
        ],
        "Temporal question type": [
            "Temp.Ans"
        ],
        "Answer": [
            {
                "AnswerType": "Entity",
                "WikidataQid": "Q636375",
                "WikidataLabel": "1995 World Series",
                "WikipediaURL": "https://en.wikipedia.org/wiki/1995_World_Series"
            }
        ],
        "Data source": "ComplexWebQuestions (NAACL 2018)",
        "Question creation date": "2018-06-01",
        "Data set": "test"
    },
    {
        "Id": 13207,
        "Question": "in what year did the red sox win the world series against the colorado rockies",
        "Temporal signal": [
            "No signal"
        ],
        "Temporal question type": [
            "Temp.Ans"
        ],
        "Answer": [
            {
                "AnswerType": "Entity",
                "WikidataQid": "Q1071224",
                "WikidataLabel": "2007 World Series",
                "WikipediaURL": "https://en.wikipedia.org/wiki/2007_World_Series"
            },
            {
                "AnswerType": "Entity",
                "WikidataQid": "Q1341797",
                "WikidataLabel": "2004 World Series",
                "WikipediaURL": "https://en.wikipedia.org/wiki/2004_World_Series"
            },
            {
                "AnswerType": "Entity",
                "WikidataQid": "Q1568891",
                "WikidataLabel": "1903 World Series",
                "WikipediaURL": "https://en.wikipedia.org/wiki/1903_World_Series"
            },
            {
                "AnswerType": "Entity",
                "WikidataQid": "Q4559547",
                "WikidataLabel": "1912 World Series",
                "WikipediaURL": "https://en.wikipedia.org/wiki/1912_World_Series"
            },
            {
                "AnswerType": "Entity",
                "WikidataQid": "Q4560101",
                "WikidataLabel": "1915 World Series",
                "WikipediaURL": "https://en.wikipedia.org/wiki/1915_World_Series"
            },
            {
                "AnswerType": "Entity",
                "WikidataQid": "Q4560258",
                "WikidataLabel": "1916 World Series",
                "WikipediaURL": "https://en.wikipedia.org/wiki/1916_World_Series"
            },
            {
                "AnswerType": "Entity",
                "WikidataQid": "Q4560543",
                "WikidataLabel": "1918 World Series",
                "WikipediaURL": "https://en.wikipedia.org/wiki/1918_World_Series"
            },
            {
                "AnswerType": "Entity",
                "WikidataQid": "Q4630084",
                "WikidataLabel": "2013 World Series",
                "WikipediaURL": "https://en.wikipedia.org/wiki/2013_World_Series"
            },
            {
                "AnswerType": "Entity",
                "WikidataQid": "Q56692089",
                "WikidataLabel": "2018 World Series",
                "WikipediaURL": "https://en.wikipedia.org/wiki/2018_World_Series"
            }
        ],
        "Data source": "ComplexWebQuestions (NAACL 2018)",
        "Question creation date": "2018-06-01",
        "Data set": "test"
    },
    {
        "Id": 13208,
        "Question": "when did us representative cordell hull step down",
        "Temporal signal": [
            "No signal"
        ],
        "Temporal question type": [
            "Temp.Ans"
        ],
        "Answer": [
            {
                "AnswerType": "Value",
                "AnswerArgument": "1931-03-03T00:00:00Z"
            }
        ],
        "Data source": "LC-QuAD 2.0 (ISWC 2019)",
        "Question creation date": "2019-01-23",
        "Data set": "test"
    },
    {
        "Id": 13209,
        "Question": "when did the artist who recorded \"time of my life\" win the x factor",
        "Temporal signal": [
            "No signal"
        ],
        "Temporal question type": [
            "Temp.Ans"
        ],
        "Answer": [
            {
                "AnswerType": "Entity",
                "WikidataQid": "Q1319979",
                "WikidataLabel": "The X Factor, season 6",
                "WikipediaURL": "https://en.wikipedia.org/wiki/The_X_Factor_(UK_series_6)"
            }
        ],
        "Data source": "ComplexWebQuestions (NAACL 2018)",
        "Question creation date": "2018-06-01",
        "Data set": "test"
    },
    {
        "Id": 13210,
        "Question": "what is point in time and winner of e.t. the extra-terrestrial has award received as academy award for best sound editing",
        "Temporal signal": [
            "No signal"
        ],
        "Temporal question type": [
            "Temp.Ans"
        ],
        "Answer": [
            {
                "AnswerType": "Entity",
                "WikidataQid": "Q1065205",
                "WikidataLabel": "Charles L. Campbell",
                "WikipediaURL": "https://en.wikipedia.org/wiki/Charles_L._Campbell"
            },
            {
                "AnswerType": "Value",
                "AnswerArgument": "1982-01-01T00:00:00Z"
            }
        ],
        "Data source": "LC-QuAD 2.0 (ISWC 2019)",
        "Question creation date": "2019-01-23",
        "Data set": "test"
    },
    {
        "Id": 13211,
        "Question": "what is death place of first described of ariel",
        "Temporal signal": [
            "ORDINAL"
        ],
        "Temporal question type": [
            "Ordinal"
        ],
        "Answer": [
            {
                "AnswerType": "Entity",
                "WikidataQid": "Q238803",
                "WikidataLabel": "Maidenhead",
                "WikipediaURL": "https://en.wikipedia.org/wiki/Maidenhead"
            }
        ],
        "Data source": "LC-QuAD 2.0 (ISWC 2019)",
        "Question creation date": "2019-01-23",
        "Data set": "test"
    },
    {
        "Id": 13212,
        "Question": "what is the start time for alexander karelin has country of citizenship as russia",
        "Temporal signal": [
            "No signal"
        ],
        "Temporal question type": [
            "Temp.Ans"
        ],
        "Answer": [
            {
                "AnswerType": "Value",
                "AnswerArgument": "1991-01-01T00:00:00Z"
            }
        ],
        "Data source": "LC-QuAD 2.0 (ISWC 2019)",
        "Question creation date": "2019-01-23",
        "Data set": "test"
    },
    {
        "Id": 13213,
        "Question": "who was the first wife of prophet mohammed",
        "Temporal signal": [
            "ORDINAL"
        ],
        "Temporal question type": [
            "Ordinal"
        ],
        "Answer": [
            {
                "AnswerType": "Entity",
                "WikidataQid": "Q42034",
                "WikidataLabel": "Khadīja bint Khuwaylid",
                "WikipediaURL": "https://en.wikipedia.org/wiki/khadija_bint_khuwaylid"
            }
        ],
        "Data source": "ComQA (NAACL 2019)",
        "Question creation date": "2019-06-03",
        "Data set": "test"
    },
    {
        "Id": 13214,
        "Question": "who held his governmental position the earliest and is prime minister of pakistan in 1999",
        "Temporal signal": [
            "OVERLAP"
        ],
        "Temporal question type": [
            "Explicit"
        ],
        "Answer": [
            {
                "AnswerType": "Entity",
                "WikidataQid": "Q134068",
                "WikidataLabel": "Nawaz Sharif",
                "WikipediaURL": "https://en.wikipedia.org/wiki/Nawaz_Sharif"
            }
        ],
        "Data source": "ComplexWebQuestions (NAACL 2018)",
        "Question creation date": "2018-06-01",
        "Data set": "test"
    },
    {
        "Id": 13215,
        "Question": "which team owned by ralph wilson did terrell owens play for in 2010",
        "Temporal signal": [
            "OVERLAP"
        ],
        "Temporal question type": [
            "Explicit"
        ],
        "Answer": [
            {
                "AnswerType": "Entity",
                "WikidataQid": "Q223511",
                "WikidataLabel": "Cincinnati Bengals",
                "WikipediaURL": "https://en.wikipedia.org/wiki/Cincinnati_Bengals"
            }
        ],
        "Data source": "ComplexWebQuestions (NAACL 2018)",
        "Question creation date": "2018-06-01",
        "Data set": "test"
    },
    {
        "Id": 13216,
        "Question": "what political party did abraham lincoln represent in 1860",
        "Temporal signal": [
            "OVERLAP"
        ],
        "Temporal question type": [
            "Explicit"
        ],
        "Answer": [
            {
                "AnswerType": "Entity",
                "WikidataQid": "Q29468",
                "WikidataLabel": "Republican Party",
                "WikipediaURL": "https://en.wikipedia.org/wiki/republican_party_(united_states)"
            }
        ],
        "Data source": "ComQA (NAACL 2019)",
        "Question creation date": "2019-06-03",
        "Data set": "test"
    },
    {
        "Id": 13217,
        "Question": "what year did the sports team win the superbowl that had the fight song seven nation army",
        "Temporal signal": [
            "No signal"
        ],
        "Temporal question type": [
            "Temp.Ans"
        ],
        "Answer": [
            {
                "AnswerType": "Entity",
                "WikidataQid": "Q126291",
                "WikidataLabel": "Super Bowl XLVII",
                "WikipediaURL": "https://en.wikipedia.org/wiki/Super_Bowl_XLVII"
            },
            {
                "AnswerType": "Entity",
                "WikidataQid": "Q625210",
                "WikidataLabel": "Super Bowl XXXV",
                "WikipediaURL": "https://en.wikipedia.org/wiki/Super_Bowl_XXXV"
            }
        ],
        "Data source": "ComplexWebQuestions (NAACL 2018)",
        "Question creation date": "2018-06-01",
        "Data set": "test"
    },
    {
        "Id": 13218,
        "Question": "when did the us enter the mexican revolution",
        "Temporal signal": [
            "No signal"
        ],
        "Temporal question type": [
            "Temp.Ans"
        ],
        "Answer": [
            {
                "AnswerType": "Value",
                "AnswerArgument": "1910-01-01T00:00:00Z"
            }
        ],
        "Data source": "ComQA (NAACL 2019)",
        "Question creation date": "2019-06-03",
        "Data set": "test"
    },
    {
        "Id": 13219,
        "Question": "which actor played batman in 2012 and also played marukuru",
        "Temporal signal": [
            "OVERLAP"
        ],
        "Temporal question type": [
            "Explicit"
        ],
        "Answer": [
            {
                "AnswerType": "Entity",
                "WikidataQid": "Q45772",
                "WikidataLabel": "Christian Bale",
                "WikipediaURL": "https://en.wikipedia.org/wiki/Christian_Bale"
            }
        ],
        "Data source": "ComplexWebQuestions (NAACL 2018)",
        "Question creation date": "2018-06-01",
        "Data set": "test"
    },
    {
        "Id": 13220,
        "Question": "when's the last time the steelers won the superbowl",
        "Temporal signal": [
            "ORDINAL"
        ],
        "Temporal question type": [
            "Ordinal",
            "Temp.Ans"
        ],
        "Answer": [
            {
                "AnswerType": "Entity",
                "WikidataQid": "Q853768",
                "WikidataLabel": "Super Bowl XLIII",
                "WikipediaURL": "https://en.wikipedia.org/wiki/Super_Bowl_XLIII"
            }
        ],
        "Data source": "ComplexQuestions (COLING 2016)",
        "Question creation date": "2016-12-13",
        "Data set": "test"
    },
    {
        "Id": 13221,
        "Question": "what is student of of leonardo da vinci that is end time is 1477-1-1",
        "Temporal signal": [
            "FINISH"
        ],
        "Temporal question type": [
            "Explicit"
        ],
        "Answer": [
            {
                "AnswerType": "Entity",
                "WikidataQid": "Q183458",
                "WikidataLabel": "Andrea Verrocchio",
                "WikipediaURL": "https://en.wikipedia.org/wiki/Andrea_del_Verrocchio"
            }
        ],
        "Data source": "LC-QuAD 2.0 (ISWC 2019)",
        "Question creation date": "2019-01-23",
        "Data set": "test"
    },
    {
        "Id": 13222,
        "Question": "what is the start time for joseph goebbels has spouse as magda goebbels",
        "Temporal signal": [
            "No signal"
        ],
        "Temporal question type": [
            "Temp.Ans"
        ],
        "Answer": [
            {
                "AnswerType": "Value",
                "AnswerArgument": "1931-12-19T00:00:00Z"
            }
        ],
        "Data source": "LC-QuAD 2.0 (ISWC 2019)",
        "Question creation date": "2019-01-23",
        "Data set": "test"
    },
    {
        "Id": 13223,
        "Question": "who was born first on the earth",
        "Temporal signal": [
            "ORDINAL"
        ],
        "Temporal question type": [
            "Ordinal"
        ],
        "Answer": [
            {
                "AnswerType": "Entity",
                "WikidataQid": "Q205365",
                "WikidataLabel": "Cain",
                "WikipediaURL": "https://en.wikipedia.org/wiki/Cain_and_Abel"
            }
        ],
        "Data source": "ComQA (NAACL 2019)",
        "Question creation date": "2019-06-03",
        "Data set": "test"
    },
    {
        "Id": 13224,
        "Question": "what was arthur penn nominated for at the 12th annual tony awards",
        "Temporal signal": [
            "ORDINAL"
        ],
        "Temporal question type": [
            "Ordinal"
        ],
        "Answer": [
            {
                "AnswerType": "Entity",
                "WikidataQid": "Q16985679",
                "WikidataLabel": "Tony Award for Best Director",
                "WikipediaURL": "https://en.wikipedia.org/wiki/Tony_Award_for_Best_Director"
            }
        ],
        "Data source": "LC-QuAD 2.0 (ISWC 2019)",
        "Question creation date": "2019-01-23",
        "Data set": "test"
    },
    {
        "Id": 13225,
        "Question": "who is assigned for of benedict xv that of point in time is 1915-1-1",
        "Temporal signal": [
            "OVERLAP"
        ],
        "Temporal question type": [
            "Explicit"
        ],
        "Answer": [
            {
                "AnswerType": "Entity",
                "WikidataQid": "Q35637",
                "WikidataLabel": "Nobel Peace Prize",
                "WikipediaURL": "https://en.wikipedia.org/wiki/Nobel_Peace_Prize"
            }
        ],
        "Data source": "LC-QuAD 2.0 (ISWC 2019)",
        "Question creation date": "2019-01-23",
        "Data set": "test"
    },
    {
        "Id": 13226,
        "Question": "in 2015, who purchased 4chan",
        "Temporal signal": [
            "START"
        ],
        "Temporal question type": [
            "Explicit"
        ],
        "Answer": [
            {
                "AnswerType": "Entity",
                "WikidataQid": "Q842977",
                "WikidataLabel": "Hiroyuki Nishimura",
                "WikipediaURL": "https://en.wikipedia.org/wiki/Hiroyuki_Nishimura"
            }
        ],
        "Data source": "LC-QuAD 2.0 (ISWC 2019)",
        "Question creation date": "2019-01-23",
        "Data set": "test"
    },
    {
        "Id": 13227,
        "Question": "what is partner of ian mckellen and start time",
        "Temporal signal": [
            "No signal"
        ],
        "Temporal question type": [
            "Temp.Ans"
        ],
        "Answer": [
            {
                "AnswerType": "Entity",
                "WikidataQid": "Q2262221",
                "WikidataLabel": "Sean Mathias",
                "WikipediaURL": "https://en.wikipedia.org/wiki/Sean_Mathias"
            },
            {
                "AnswerType": "Value",
                "AnswerArgument": "1978-01-01T00:00:00Z"
            }
        ],
        "Data source": "LC-QuAD 2.0 (ISWC 2019)",
        "Question creation date": "2019-01-23",
        "Data set": "test"
    },
    {
        "Id": 13228,
        "Question": "in which country citizenship had by heady lamarr at the end of 1953-4-10",
        "Temporal signal": [
            "FINISH"
        ],
        "Temporal question type": [
            "Explicit"
        ],
        "Answer": [
            {
                "AnswerType": "Entity",
                "WikidataQid": "Q40",
                "WikidataLabel": "Austria",
                "WikipediaURL": "https://en.wikipedia.org/wiki/Austria"
            }
        ],
        "Data source": "LC-QuAD 2.0 (ISWC 2019)",
        "Question creation date": "2019-01-23",
        "Data set": "test"
    },
    {
        "Id": 13229,
        "Question": "when did the raiders beat the minnesota viking in the superbowl",
        "Temporal signal": [
            "No signal"
        ],
        "Temporal question type": [
            "Temp.Ans"
        ],
        "Answer": [
            {
                "AnswerType": "Entity",
                "WikidataQid": "Q1848392",
                "WikidataLabel": "Super Bowl XVIII",
                "WikipediaURL": "https://en.wikipedia.org/wiki/Super_Bowl_XVIII"
            },
            {
                "AnswerType": "Entity",
                "WikidataQid": "Q389690",
                "WikidataLabel": "Super Bowl XI",
                "WikipediaURL": "https://en.wikipedia.org/wiki/Super_Bowl_XI"
            },
            {
                "AnswerType": "Entity",
                "WikidataQid": "Q766921",
                "WikidataLabel": "Super Bowl XV",
                "WikipediaURL": "https://en.wikipedia.org/wiki/Super_Bowl_XV"
            }
        ],
        "Data source": "ComplexWebQuestions (NAACL 2018)",
        "Question creation date": "2018-06-01",
        "Data set": "test"
    },
    {
        "Id": 13230,
        "Question": "when was sasha grey a member of atelecine",
        "Temporal signal": [
            "No signal"
        ],
        "Temporal question type": [
            "Temp.Ans"
        ],
        "Answer": [
            {
                "AnswerType": "Value",
                "AnswerArgument": "2013-07-01T00:00:00Z"
            }
        ],
        "Data source": "LC-QuAD 2.0 (ISWC 2019)",
        "Question creation date": "2019-01-23",
        "Data set": "test"
    },
    {
        "Id": 13231,
        "Question": "who was the dallas cowboys' first coach",
        "Temporal signal": [
            "ORDINAL"
        ],
        "Temporal question type": [
            "Ordinal"
        ],
        "Answer": [
            {
                "AnswerType": "Entity",
                "WikidataQid": "Q1374361",
                "WikidataLabel": "Tom Landry",
                "WikipediaURL": "https://en.wikipedia.org/wiki/tom_landry"
            }
        ],
        "Data source": "ComQA (NAACL 2019)",
        "Question creation date": "2019-06-03",
        "Data set": "test"
    },
    {
        "Id": 13232,
        "Question": "in 2014, how many reserves did singapore have",
        "Temporal signal": [
            "OVERLAP"
        ],
        "Temporal question type": [
            "Explicit"
        ],
        "Answer": [
            {
                "AnswerType": "Value",
                "AnswerArgument": "261582784388"
            }
        ],
        "Data source": "LC-QuAD 2.0 (ISWC 2019)",
        "Question creation date": "2019-01-23",
        "Data set": "test"
    },
    {
        "Id": 13233,
        "Question": "when neil degrasse was presented with the hubbard medal award, what was the date",
        "Temporal signal": [
            "No signal"
        ],
        "Temporal question type": [
            "Temp.Ans"
        ],
        "Answer": [
            {
                "AnswerType": "Value",
                "AnswerArgument": "2017-01-01T00:00:00Z"
            }
        ],
        "Data source": "LC-QuAD 2.0 (ISWC 2019)",
        "Question creation date": "2019-01-23",
        "Data set": "test"
    },
    {
        "Id": 13234,
        "Question": "in 1979 joseph e. stiglitz received what award",
        "Temporal signal": [
            "OVERLAP"
        ],
        "Temporal question type": [
            "Explicit"
        ],
        "Answer": [
            {
                "AnswerType": "Entity",
                "WikidataQid": "Q839677",
                "WikidataLabel": "John Bates Clark Medal",
                "WikipediaURL": "https://en.wikipedia.org/wiki/John_Bates_Clark_Medal"
            }
        ],
        "Data source": "LC-QuAD 2.0 (ISWC 2019)",
        "Question creation date": "2019-01-23",
        "Data set": "test"
    },
    {
        "Id": 13235,
        "Question": "where did robert e lee live when he was little",
        "Temporal signal": [
            "OVERLAP"
        ],
        "Temporal question type": [
            "Implicit"
        ],
        "Answer": [
            {
                "AnswerType": "Entity",
                "WikidataQid": "Q569047",
                "WikidataLabel": "Stratford Hall",
                "WikipediaURL": "https://en.wikipedia.org/wiki/stratford_hall_(plantation)"
            }
        ],
        "Data source": "ComQA (NAACL 2019)",
        "Question creation date": "2019-06-03",
        "Data set": "test"
    },
    {
        "Id": 13236,
        "Question": "what time does turbulence mean",
        "Temporal signal": [
            "No signal"
        ],
        "Temporal question type": [
            "Temp.Ans"
        ],
        "Answer": [
            {
                "AnswerType": "Value",
                "AnswerArgument": "1961-07-19T00:00:00Z"
            }
        ],
        "Data source": "LC-QuAD 2.0 (ISWC 2019)",
        "Question creation date": "2019-01-23",
        "Data set": "test"
    },
    {
        "Id": 13237,
        "Question": "for which team do guido guerrini and massimo liverani currently play for",
        "Temporal signal": [
            "No signal"
        ],
        "Temporal question type": [
            "Explicit"
        ],
        "Answer": [
            {
                "AnswerType": "Entity",
                "WikidataQid": "Q26823",
                "WikidataLabel": "Abarth",
                "WikipediaURL": "https://en.wikipedia.org/wiki/Abarth"
            }
        ],
        "Data source": "LC-QuAD (ISWC 2017)",
        "Question creation date": "2017-10-21",
        "Data set": "test"
    },
    {
        "Id": 13238,
        "Question": "what is software version of ios that is platform is ipod touch 1st generation",
        "Temporal signal": [
            "ORDINAL"
        ],
        "Temporal question type": [
            "Ordinal"
        ],
        "Answer": [
            {
                "AnswerType": "Value",
                "AnswerArgument": "1.1"
            },
            {
                "AnswerType": "Value",
                "AnswerArgument": "1.1.1"
            },
            {
                "AnswerType": "Value",
                "AnswerArgument": "1.1.2"
            },
            {
                "AnswerType": "Value",
                "AnswerArgument": "1.1.3"
            },
            {
                "AnswerType": "Value",
                "AnswerArgument": "1.1.4"
            },
            {
                "AnswerType": "Value",
                "AnswerArgument": "1.1.5"
            },
            {
                "AnswerType": "Value",
                "AnswerArgument": "2.0"
            },
            {
                "AnswerType": "Value",
                "AnswerArgument": "2.0.1"
            },
            {
                "AnswerType": "Value",
                "AnswerArgument": "2.0.2"
            },
            {
                "AnswerType": "Value",
                "AnswerArgument": "2.1"
            },
            {
                "AnswerType": "Value",
                "AnswerArgument": "2.1.1"
            },
            {
                "AnswerType": "Value",
                "AnswerArgument": "2.2"
            },
            {
                "AnswerType": "Value",
                "AnswerArgument": "2.2.1"
            },
            {
                "AnswerType": "Value",
                "AnswerArgument": "3.0"
            },
            {
                "AnswerType": "Value",
                "AnswerArgument": "3.0.1"
            },
            {
                "AnswerType": "Value",
                "AnswerArgument": "3.1"
            },
            {
                "AnswerType": "Value",
                "AnswerArgument": "3.1.1"
            },
            {
                "AnswerType": "Value",
                "AnswerArgument": "3.1.2"
            },
            {
                "AnswerType": "Value",
                "AnswerArgument": "3.1.3"
            }
        ],
        "Data source": "LC-QuAD 2.0 (ISWC 2019)",
        "Question creation date": "2019-01-23",
        "Data set": "test"
    },
    {
        "Id": 13239,
        "Question": "when did new york shares border with ontario",
        "Temporal signal": [
            "No signal"
        ],
        "Temporal question type": [
            "Temp.Ans"
        ],
        "Answer": [
            {
                "AnswerType": "Value",
                "AnswerArgument": "1867-07-01T00:00:00Z"
            }
        ],
        "Data source": "LC-QuAD 2.0 (ISWC 2019)",
        "Question creation date": "2019-01-23",
        "Data set": "test"
    },
    {
        "Id": 13240,
        "Question": "what was the name of usher raymond's first film",
        "Temporal signal": [
            "ORDINAL"
        ],
        "Temporal question type": [
            "Ordinal"
        ],
        "Answer": [
            {
                "AnswerType": "Entity",
                "WikidataQid": "Q373267",
                "WikidataLabel": "The Faculty",
                "WikipediaURL": "https://en.wikipedia.org/wiki/the_faculty"
            }
        ],
        "Data source": "ComQA (NAACL 2019)",
        "Question creation date": "2019-06-03",
        "Data set": "test"
    },
    {
        "Id": 13241,
        "Question": "who got the gold medal in men_s singles tennis at the 1896 summer olympics",
        "Temporal signal": [
            "No signal"
        ],
        "Temporal question type": [
            "Explicit"
        ],
        "Answer": [
            {
                "AnswerType": "Entity",
                "WikidataQid": "Q319754",
                "WikidataLabel": "John Pius Boland",
                "WikipediaURL": "https://en.wikipedia.org/wiki/John_Boland_(Irish_nationalist_politician)"
            }
        ],
        "Data source": "Free917 (ACL 2013)",
        "Question creation date": "2013-08-04",
        "Data set": "test"
    },
    {
        "Id": 13242,
        "Question": "when did a sports team, which played in at&t stadium, last win the superbowl",
        "Temporal signal": [
            "ORDINAL"
        ],
        "Temporal question type": [
            "Ordinal",
            "Temp.Ans"
        ],
        "Answer": [
            {
                "AnswerType": "Entity",
                "WikidataQid": "Q1065229",
                "WikidataLabel": "Super Bowl XXX",
                "WikipediaURL": "https://en.wikipedia.org/wiki/Super_Bowl_XXX"
            }
        ],
        "Data source": "ComplexWebQuestions (NAACL 2018)",
        "Question creation date": "2018-06-01",
        "Data set": "test"
    },
    {
        "Id": 13243,
        "Question": "in 2014, what was the population of new haven",
        "Temporal signal": [
            "OVERLAP"
        ],
        "Temporal question type": [
            "Explicit"
        ],
        "Answer": [
            {
                "AnswerType": "Value",
                "AnswerArgument": "130282"
            }
        ],
        "Data source": "LC-QuAD 2.0 (ISWC 2019)",
        "Question creation date": "2019-01-23",
        "Data set": "test"
    },
    {
        "Id": 13244,
        "Question": "what is employer of galileo galilei that is start time is 1592-0-0",
        "Temporal signal": [
            "START"
        ],
        "Temporal question type": [
            "Explicit"
        ],
        "Answer": [
            {
                "AnswerType": "Entity",
                "WikidataQid": "Q193510",
                "WikidataLabel": "University of Padua",
                "WikipediaURL": "https://en.wikipedia.org/wiki/University_of_Padua"
            }
        ],
        "Data source": "LC-QuAD 2.0 (ISWC 2019)",
        "Question creation date": "2019-01-23",
        "Data set": "test"
    },
    {
        "Id": 13245,
        "Question": "who is the current president of the nation in which harbin beer is manufactured",
        "Temporal signal": [
            "No signal"
        ],
        "Temporal question type": [
            "Explicit"
        ],
        "Answer": [
            {
                "AnswerType": "Entity",
                "WikidataQid": "Q15031",
                "WikidataLabel": "Xi Jinping",
                "WikipediaURL": "https://en.wikipedia.org/wiki/Xi_Jinping"
            }
        ],
        "Data source": "ComplexWebQuestions (NAACL 2018)",
        "Question creation date": "2018-06-01",
        "Data set": "test"
    },
    {
        "Id": 13246,
        "Question": "what did barack obama do before he became a president",
        "Temporal signal": [
            "BEFORE"
        ],
        "Temporal question type": [
            "Implicit"
        ],
        "Answer": [
            {
                "AnswerType": "Entity",
                "WikidataQid": "Q13217683",
                "WikidataLabel": "United States senator",
                "WikipediaURL": "https://en.wikipedia.org/wiki/United_States_senator"
            }
        ],
        "Data source": "ComQA (NAACL 2019)",
        "Question creation date": "2019-06-03",
        "Data set": "test"
    },
    {
        "Id": 13247,
        "Question": "when will the house of night 8th book be coming out",
        "Temporal signal": [
            "No signal"
        ],
        "Temporal question type": [
            "Temp.Ans"
        ],
        "Answer": [
            {
                "AnswerType": "Value",
                "AnswerArgument": "2011-01-04T00:00:00Z"
            }
        ],
        "Data source": "ComQA (NAACL 2019)",
        "Question creation date": "2019-06-03",
        "Data set": "test"
    },
    {
        "Id": 13248,
        "Question": "when was the last time the toronto maple leafs made the playoffs",
        "Temporal signal": [
            "ORDINAL"
        ],
        "Temporal question type": [
            "Ordinal",
            "Temp.Ans"
        ],
        "Answer": [
            {
                "AnswerType": "Entity",
                "WikidataQid": "Q52722431",
                "WikidataLabel": "2018–19 NHL season",
                "WikipediaURL": "https://en.wikipedia.org/wiki/2018%E2%80%9319_NHL_season"
            }
        ],
        "Data source": "WebQuestions (EMNLP 2013)",
        "Question creation date": "2013-10-18",
        "Data set": "test"
    },
    {
        "Id": 13249,
        "Question": "what significant event happened to charles i of austria while king",
        "Temporal signal": [
            "OVERLAP"
        ],
        "Temporal question type": [
            "Implicit"
        ],
        "Answer": [
            {
                "AnswerType": "Entity",
                "WikidataQid": "Q209715",
                "WikidataLabel": "coronation",
                "WikipediaURL": "https://en.wikipedia.org/wiki/Coronation"
            }
        ],
        "Data source": "LC-QuAD 2.0 (ISWC 2019)",
        "Question creation date": "2019-01-23",
        "Data set": "test"
    },
    {
        "Id": 13250,
        "Question": "at what time was nintendo 3ds published from australia",
        "Temporal signal": [
            "No signal"
        ],
        "Temporal question type": [
            "Temp.Ans"
        ],
        "Answer": [
            {
                "AnswerType": "Value",
                "AnswerArgument": "2011-03-31T00:00:00Z"
            }
        ],
        "Data source": "LC-QuAD 2.0 (ISWC 2019)",
        "Question creation date": "2019-01-23",
        "Data set": "test"
    },
    {
        "Id": 13251,
        "Question": "what year was kenya moore crowned miss usa",
        "Temporal signal": [
            "No signal"
        ],
        "Temporal question type": [
            "Temp.Ans"
        ],
        "Answer": [
            {
                "AnswerType": "Entity",
                "WikidataQid": "Q6877724",
                "WikidataLabel": "Miss USA 1993",
                "WikipediaURL": "https://en.wikipedia.org/wiki/Miss_USA_1993"
            }
        ],
        "Data source": "WebQuestions (EMNLP 2013)",
        "Question creation date": "2013-10-18",
        "Data set": "test"
    },
    {
        "Id": 13252,
        "Question": "what is spouse of cheryl tiegs that is start time is 1981-1-1",
        "Temporal signal": [
            "START"
        ],
        "Temporal question type": [
            "Explicit"
        ],
        "Answer": [
            {
                "AnswerType": "Entity",
                "WikidataQid": "Q925857",
                "WikidataLabel": "Peter Hill Beard",
                "WikipediaURL": "https://en.wikipedia.org/wiki/Peter_Beard"
            }
        ],
        "Data source": "LC-QuAD 2.0 (ISWC 2019)",
        "Question creation date": "2019-01-23",
        "Data set": "test"
    },
    {
        "Id": 13253,
        "Question": "what was the title of george w. bush in january of 2009",
        "Temporal signal": [
            "FINISH"
        ],
        "Temporal question type": [
            "Explicit"
        ],
        "Answer": [
            {
                "AnswerType": "Entity",
                "WikidataQid": "Q11696",
                "WikidataLabel": "President of the United States",
                "WikipediaURL": "https://en.wikipedia.org/wiki/President_of_the_United_States"
            }
        ],
        "Data source": "LC-QuAD 2.0 (ISWC 2019)",
        "Question creation date": "2019-01-23",
        "Data set": "test"
    },
    {
        "Id": 13254,
        "Question": "what is the name of bruce willis' first movie",
        "Temporal signal": [
            "ORDINAL"
        ],
        "Temporal question type": [
            "Ordinal"
        ],
        "Answer": [
            {
                "AnswerType": "Entity",
                "WikidataQid": "Q884135",
                "WikidataLabel": "Blind Date",
                "WikipediaURL": "https://en.wikipedia.org/wiki/blind_date_(1987_film)"
            }
        ],
        "Data source": "ComQA (NAACL 2019)",
        "Question creation date": "2019-06-03",
        "Data set": "test"
    },
    {
        "Id": 13255,
        "Question": "what is the point in time for gabriela mistral has nominated for as nobel prize in literature",
        "Temporal signal": [
            "No signal"
        ],
        "Temporal question type": [
            "Temp.Ans"
        ],
        "Answer": [
            {
                "AnswerType": "Value",
                "AnswerArgument": "1940-01-01T00:00:00Z"
            },
            {
                "AnswerType": "Value",
                "AnswerArgument": "1941-01-01T00:00:00Z"
            },
            {
                "AnswerType": "Value",
                "AnswerArgument": "1942-01-01T00:00:00Z"
            },
            {
                "AnswerType": "Value",
                "AnswerArgument": "1943-01-01T00:00:00Z"
            },
            {
                "AnswerType": "Value",
                "AnswerArgument": "1944-01-01T00:00:00Z"
            },
            {
                "AnswerType": "Value",
                "AnswerArgument": "1945-01-01T00:00:00Z"
            }
        ],
        "Data source": "LC-QuAD 2.0 (ISWC 2019)",
        "Question creation date": "2019-01-23",
        "Data set": "test"
    },
    {
        "Id": 13256,
        "Question": "what is succeeded by of after of maurya empire",
        "Temporal signal": [
            "AFTER"
        ],
        "Temporal question type": [
            "Implicit"
        ],
        "Answer": [
            {
                "AnswerType": "Entity",
                "WikidataQid": "Q62943",
                "WikidataLabel": "Maurya Empire",
                "WikipediaURL": "https://en.wikipedia.org/wiki/Maurya_Empire"
            },
            {
                "AnswerType": "Entity",
                "WikidataQid": "Q949268",
                "WikidataLabel": "Nanda Empire",
                "WikipediaURL": "https://en.wikipedia.org/wiki/Nanda_Empire"
            }
        ],
        "Data source": "LC-QuAD 2.0 (ISWC 2019)",
        "Question creation date": "2019-01-23",
        "Data set": "test"
    },
    {
        "Id": 13257,
        "Question": "what was the title of bob dylans first album",
        "Temporal signal": [
            "ORDINAL"
        ],
        "Temporal question type": [
            "Ordinal"
        ],
        "Answer": [
            {
                "AnswerType": "Entity",
                "WikidataQid": "Q251309",
                "WikidataLabel": "Bob Dylan",
                "WikipediaURL": "https://en.wikipedia.org/wiki/Bob_Dylan_(album)"
            }
        ],
        "Data source": "ComQA (NAACL 2019)",
        "Question creation date": "2019-06-03",
        "Data set": "test"
    },
    {
        "Id": 13258,
        "Question": "who was the president of the us in 1971",
        "Temporal signal": [
            "OVERLAP"
        ],
        "Temporal question type": [
            "Explicit"
        ],
        "Answer": [
            {
                "AnswerType": "Entity",
                "WikidataQid": "Q9588",
                "WikidataLabel": "Richard Nixon",
                "WikipediaURL": "https://en.wikipedia.org/wiki/Richard_Nixon"
            }
        ],
        "Data source": "WebQuestions (EMNLP 2013)",
        "Question creation date": "2013-10-18",
        "Data set": "test"
    },
    {
        "Id": 13259,
        "Question": "what is the stance tyson use when boxing",
        "Temporal signal": [
            "OVERLAP"
        ],
        "Temporal question type": [
            "Implicit"
        ],
        "Answer": [
            {
                "AnswerType": "Entity",
                "WikidataQid": "Q5260471",
                "WikidataLabel": "orthodox stance",
                "WikipediaURL": "https://en.wikipedia.org/wiki/Orthodox_stance"
            }
        ],
        "Data source": "GraphQuestions (EMNLP 2016)",
        "Question creation date": "2016-11-01",
        "Data set": "test"
    },
    {
        "Id": 13260,
        "Question": "when is the date of passing and birth of louis ix of france's child with margaret of france, duchess of brabant",
        "Temporal signal": [
            "No signal"
        ],
        "Temporal question type": [
            "Temp.Ans"
        ],
        "Answer": [
            {
                "AnswerType": "Value",
                "AnswerArgument": "1255-01-01T00:00:00Z"
            },
            {
                "AnswerType": "Value",
                "AnswerArgument": "1271-01-01T00:00:00Z"
            }
        ],
        "Data source": "LC-QuAD 2.0 (ISWC 2019)",
        "Question creation date": "2019-01-23",
        "Data set": "test"
    },
    {
        "Id": 13261,
        "Question": "when did adolf hitler die and what did he die of",
        "Temporal signal": [
            "No signal"
        ],
        "Temporal question type": [
            "Temp.Ans"
        ],
        "Answer": [
            {
                "AnswerType": "Entity",
                "WikidataQid": "Q10737",
                "WikidataLabel": "suicide",
                "WikipediaURL": "https://en.wikipedia.org/wiki/suicide"
            },
            {
                "AnswerType": "Value",
                "AnswerArgument": "1945-04-30T00:00:00Z"
            }
        ],
        "Data source": "ComQA (NAACL 2019)",
        "Question creation date": "2019-06-03",
        "Data set": "test"
    },
    {
        "Id": 13262,
        "Question": "where does bradley cooper live now",
        "Temporal signal": [
            "No signal"
        ],
        "Temporal question type": [
            "Explicit"
        ],
        "Answer": [
            {
                "AnswerType": "Entity",
                "WikidataQid": "Q65",
                "WikidataLabel": "Los Angeles",
                "WikipediaURL": "https://en.wikipedia.org/wiki/Los_Angeles"
            }
        ],
        "Data source": "WebQuestions (EMNLP 2013)",
        "Question creation date": "2013-10-18",
        "Data set": "test"
    },
    {
        "Id": 13263,
        "Question": "what is start time and end time of geeta dutt has spouse as guru dutt",
        "Temporal signal": [
            "No signal"
        ],
        "Temporal question type": [
            "Temp.Ans"
        ],
        "Answer": [
            {
                "AnswerType": "Value",
                "AnswerArgument": "1953-05-26T00:00:00Z"
            },
            {
                "AnswerType": "Value",
                "AnswerArgument": "1964-10-10T00:00:00Z"
            }
        ],
        "Data source": "LC-QuAD 2.0 (ISWC 2019)",
        "Question creation date": "2019-01-23",
        "Data set": "test"
    },
    {
        "Id": 13264,
        "Question": "who nominated from nirvana had a point of 1992",
        "Temporal signal": [
            "OVERLAP"
        ],
        "Temporal question type": [
            "Explicit"
        ],
        "Answer": [
            {
                "AnswerType": "Entity",
                "WikidataQid": "Q1065651",
                "WikidataLabel": "MTV Video Music Award for Video of the Year",
                "WikipediaURL": "https://en.wikipedia.org/wiki/MTV_Video_Music_Award_for_Video_of_the_Year"
            },
            {
                "AnswerType": "Entity",
                "WikidataQid": "Q282636",
                "WikidataLabel": "Grammy Award for Best Rock Song",
                "WikipediaURL": "https://en.wikipedia.org/wiki/Grammy_Award_for_Best_Rock_Song"
            },
            {
                "AnswerType": "Entity",
                "WikidataQid": "Q595693",
                "WikidataLabel": "MTV Video Music Award for Best New Artist",
                "WikipediaURL": "https://en.wikipedia.org/wiki/MTV_Video_Music_Award_for_Best_New_Artist"
            },
            {
                "AnswerType": "Entity",
                "WikidataQid": "Q667066",
                "WikidataLabel": "MTV Video Music Award – Viewer's Choice",
                "WikipediaURL": "https://en.wikipedia.org/wiki/MTV_Video_Music_Award_%E2%80%93_Viewer%27s_Choice"
            },
            {
                "AnswerType": "Entity",
                "WikidataQid": "Q821010",
                "WikidataLabel": "MTV Video Music Award for Best Alternative Video",
                "WikipediaURL": "https://en.wikipedia.org/wiki/MTV_Video_Music_Award_for_Best_Alternative_Video"
            }
        ],
        "Data source": "LC-QuAD 2.0 (ISWC 2019)",
        "Question creation date": "2019-01-23",
        "Data set": "test"
    },
    {
        "Id": 13265,
        "Question": "what nomination did david mitchell receive but ultimately lose to kiran desai",
        "Temporal signal": [
            "ORDINAL"
        ],
        "Temporal question type": [
            "Ordinal"
        ],
        "Answer": [
            {
                "AnswerType": "Entity",
                "WikidataQid": "Q160082",
                "WikidataLabel": "Booker Prize",
                "WikipediaURL": "https://en.wikipedia.org/wiki/Booker_Prize"
            }
        ],
        "Data source": "LC-QuAD 2.0 (ISWC 2019)",
        "Question creation date": "2019-01-23",
        "Data set": "test"
    },
    {
        "Id": 13266,
        "Question": "what is spouse of cher that is end time is 1979-1-1",
        "Temporal signal": [
            "FINISH"
        ],
        "Temporal question type": [
            "Explicit"
        ],
        "Answer": [
            {
                "AnswerType": "Entity",
                "WikidataQid": "Q503264",
                "WikidataLabel": "Gregg Allman",
                "WikipediaURL": "https://en.wikipedia.org/wiki/Gregg_Allman"
            }
        ],
        "Data source": "LC-QuAD 2.0 (ISWC 2019)",
        "Question creation date": "2019-01-23",
        "Data set": "test"
    },
    {
        "Id": 13267,
        "Question": "which date was the tower of london established",
        "Temporal signal": [
            "No signal"
        ],
        "Temporal question type": [
            "Temp.Ans"
        ],
        "Answer": [
            {
                "AnswerType": "Value",
                "AnswerArgument": "1066-09-01T00:00:00Z"
            }
        ],
        "Data source": "ComQA (NAACL 2019)",
        "Question creation date": "2019-06-03",
        "Data set": "test"
    },
    {
        "Id": 13268,
        "Question": "what is spouse of bohdan khmelnytsky that is end time is 1651-0-0",
        "Temporal signal": [
            "FINISH"
        ],
        "Temporal question type": [
            "Explicit"
        ],
        "Answer": [
            {
                "AnswerType": "Entity",
                "WikidataQid": "Q2077819",
                "WikidataLabel": "Olena Chaplynska",
                "WikipediaURL": "https://en.wikipedia.org/wiki/Helena_Czapli%C5%84ska"
            }
        ],
        "Data source": "LC-QuAD 2.0 (ISWC 2019)",
        "Question creation date": "2019-01-23",
        "Data set": "test"
    },
    {
        "Id": 13269,
        "Question": "when did fridtjof nansen recieve the nobel peace prize and how much prize money was awarded",
        "Temporal signal": [
            "No signal"
        ],
        "Temporal question type": [
            "Temp.Ans"
        ],
        "Answer": [
            {
                "AnswerType": "Value",
                "AnswerArgument": "122483"
            },
            {
                "AnswerType": "Value",
                "AnswerArgument": "1922-01-01T00:00:00Z"
            }
        ],
        "Data source": "LC-QuAD 2.0 (ISWC 2019)",
        "Question creation date": "2019-01-23",
        "Data set": "test"
    },
    {
        "Id": 13270,
        "Question": "what is the location of narrative of the tropic of cancer that has towns in the 11th arrondissement of paris",
        "Temporal signal": [
            "ORDINAL"
        ],
        "Temporal question type": [
            "Ordinal"
        ],
        "Answer": [
            {
                "AnswerType": "Entity",
                "WikidataQid": "Q90",
                "WikidataLabel": "Paris",
                "WikipediaURL": "https://en.wikipedia.org/wiki/Paris"
            }
        ],
        "Data source": "LC-QuAD 2.0 (ISWC 2019)",
        "Question creation date": "2019-01-23",
        "Data set": "test"
    },
    {
        "Id": 13271,
        "Question": "when did the auschwitz concentration camp become nazi concentration camp",
        "Temporal signal": [
            "No signal"
        ],
        "Temporal question type": [
            "Temp.Ans"
        ],
        "Answer": [
            {
                "AnswerType": "Value",
                "AnswerArgument": "1940-05-01T00:00:00Z"
            }
        ],
        "Data source": "LC-QuAD 2.0 (ISWC 2019)",
        "Question creation date": "2019-01-23",
        "Data set": "test"
    },
    {
        "Id": 13272,
        "Question": "what films are nominated for the oscar for best picture in 2009",
        "Temporal signal": [
            "OVERLAP"
        ],
        "Temporal question type": [
            "Explicit"
        ],
        "Answer": [
            {
                "AnswerType": "Entity",
                "WikidataQid": "Q125076",
                "WikidataLabel": "Slumdog Millionaire",
                "WikipediaURL": "https://en.wikipedia.org/wiki/slumdog_millionaire"
            },
            {
                "AnswerType": "Entity",
                "WikidataQid": "Q159063",
                "WikidataLabel": "The Reader",
                "WikipediaURL": "https://en.wikipedia.org/wiki/the_reader_(2008_film)"
            },
            {
                "AnswerType": "Entity",
                "WikidataQid": "Q183239",
                "WikidataLabel": "The Curious Case of Benjamin Button",
                "WikipediaURL": "https://en.wikipedia.org/wiki/the_curious_case_of_benjamin_button_(film)"
            },
            {
                "AnswerType": "Entity",
                "WikidataQid": "Q201687",
                "WikidataLabel": "Milk",
                "WikipediaURL": "https://en.wikipedia.org/wiki/milk_(film)"
            },
            {
                "AnswerType": "Entity",
                "WikidataQid": "Q691672",
                "WikidataLabel": "Frost/Nixon",
                "WikipediaURL": "https://en.wikipedia.org/wiki/frost/nixon_(film)"
            }
        ],
        "Data source": "ComQA (NAACL 2019)",
        "Question creation date": "2019-06-03",
        "Data set": "test"
    },
    {
        "Id": 13273,
        "Question": "what cast member joined sesame street in 1972",
        "Temporal signal": [
            "START"
        ],
        "Temporal question type": [
            "Explicit"
        ],
        "Answer": [
            {
                "AnswerType": "Entity",
                "WikidataQid": "Q6551417",
                "WikidataLabel": "Linda Bove",
                "WikipediaURL": "https://en.wikipedia.org/wiki/Linda_Bove"
            }
        ],
        "Data source": "LC-QuAD 2.0 (ISWC 2019)",
        "Question creation date": "2019-01-23",
        "Data set": "test"
    },
    {
        "Id": 13274,
        "Question": "who was governor of kentucky when intern academy was released",
        "Temporal signal": [
            "OVERLAP"
        ],
        "Temporal question type": [
            "Implicit"
        ],
        "Answer": [
            {
                "AnswerType": "Entity",
                "WikidataQid": "Q881233",
                "WikidataLabel": "Ernie Fletcher",
                "WikipediaURL": "https://en.wikipedia.org/wiki/Ernie_Fletcher"
            }
        ],
        "Data source": "ComplexQuestions (COLING 2016)",
        "Question creation date": "2016-12-13",
        "Data set": "test"
    },
    {
        "Id": 13275,
        "Question": "what years did the team with mascot named rise won the superbowl",
        "Temporal signal": [
            "No signal"
        ],
        "Temporal question type": [
            "Temp.Ans"
        ],
        "Answer": [
            {
                "AnswerType": "Entity",
                "WikidataQid": "Q126291",
                "WikidataLabel": "Super Bowl XLVII",
                "WikipediaURL": "https://en.wikipedia.org/wiki/Super_Bowl_XLVII"
            },
            {
                "AnswerType": "Entity",
                "WikidataQid": "Q625210",
                "WikidataLabel": "Super Bowl XXXV",
                "WikipediaURL": "https://en.wikipedia.org/wiki/Super_Bowl_XXXV"
            }
        ],
        "Data source": "ComplexWebQuestions (NAACL 2018)",
        "Question creation date": "2018-06-01",
        "Data set": "test"
    },
    {
        "Id": 13276,
        "Question": "which movie did paul greengrass direct in 2006",
        "Temporal signal": [
            "OVERLAP"
        ],
        "Temporal question type": [
            "Explicit"
        ],
        "Answer": [
            {
                "AnswerType": "Entity",
                "WikidataQid": "Q282804",
                "WikidataLabel": "United 93",
                "WikipediaURL": "https://en.wikipedia.org/wiki/United_93_(film)"
            }
        ],
        "Data source": "ComplexQuestions (COLING 2016)",
        "Question creation date": "2016-12-13",
        "Data set": "test"
    },
    {
        "Id": 13277,
        "Question": "what team whose mascot is mavs man had lamar odom as a player in 2012",
        "Temporal signal": [
            "OVERLAP"
        ],
        "Temporal question type": [
            "Explicit"
        ],
        "Answer": [
            {
                "AnswerType": "Entity",
                "WikidataQid": "Q132893",
                "WikidataLabel": "Dallas Mavericks",
                "WikipediaURL": "https://en.wikipedia.org/wiki/Dallas_Mavericks"
            },
            {
                "AnswerType": "Entity",
                "WikidataQid": "Q976396",
                "WikidataLabel": "Los Angeles Clippers",
                "WikipediaURL": "https://en.wikipedia.org/wiki/Los_Angeles_Clippers"
            }
        ],
        "Data source": "ComplexWebQuestions (NAACL 2018)",
        "Question creation date": "2018-06-01",
        "Data set": "test"
    },
    {
        "Id": 13278,
        "Question": "what 2011 movie was successded by happiness is a warm blanket, charlie brown and feature taylor lautner",
        "Temporal signal": [
            "OVERLAP"
        ],
        "Temporal question type": [
            "Explicit"
        ],
        "Answer": [
            {
                "AnswerType": "Entity",
                "WikidataQid": "Q143716",
                "WikidataLabel": "Abduction",
                "WikipediaURL": "https://en.wikipedia.org/wiki/Abduction_(2011_film)"
            },
            {
                "AnswerType": "Entity",
                "WikidataQid": "Q517958",
                "WikidataLabel": "Field of Dreams",
                "WikipediaURL": "https://en.wikipedia.org/wiki/Field_of_Dreams"
            },
            {
                "AnswerType": "Entity",
                "WikidataQid": "Q60506",
                "WikidataLabel": "The Twilight Saga: Breaking Dawn – Part 1",
                "WikipediaURL": "https://en.wikipedia.org/wiki/The_Twilight_Saga:_Breaking_Dawn_%E2%80%93_Part_1"
            }
        ],
        "Data source": "ComplexWebQuestions (NAACL 2018)",
        "Question creation date": "2018-06-01",
        "Data set": "test"
    },
    {
        "Id": 13279,
        "Question": "what was the first song rihanna sing",
        "Temporal signal": [
            "ORDINAL"
        ],
        "Temporal question type": [
            "Ordinal"
        ],
        "Answer": [
            {
                "AnswerType": "Entity",
                "WikidataQid": "Q750794",
                "WikidataLabel": "Pon de Replay",
                "WikipediaURL": "https://en.wikipedia.org/wiki/pon_de_replay"
            }
        ],
        "Data source": "ComQA (NAACL 2019)",
        "Question creation date": "2019-06-03",
        "Data set": "test"
    },
    {
        "Id": 13280,
        "Question": "what type of government does fiji have 2010",
        "Temporal signal": [
            "No signal"
        ],
        "Temporal question type": [
            "Explicit"
        ],
        "Answer": [
            {
                "AnswerType": "Entity",
                "WikidataQid": "Q4198907",
                "WikidataLabel": "parliamentary republic",
                "WikipediaURL": "https://en.wikipedia.org/wiki/Parliamentary_republic"
            }
        ],
        "Data source": "WebQuestions (EMNLP 2013)",
        "Question creation date": "2013-10-18",
        "Data set": "test"
    },
    {
        "Id": 13281,
        "Question": "on what date was george akerlof awarded the sverges riksbank prize in economic sciences in memory of alfred nobel",
        "Temporal signal": [
            "No signal"
        ],
        "Temporal question type": [
            "Temp.Ans"
        ],
        "Answer": [
            {
                "AnswerType": "Entity",
                "WikidataQid": "Q157245",
                "WikidataLabel": "Michael Spence",
                "WikipediaURL": "https://en.wikipedia.org/wiki/Michael_Spence"
            },
            {
                "AnswerType": "Entity",
                "WikidataQid": "Q18430",
                "WikidataLabel": "Joseph E. Stiglitz",
                "WikipediaURL": "https://en.wikipedia.org/wiki/Joseph_Stiglitz"
            },
            {
                "AnswerType": "Value",
                "AnswerArgument": "2001-01-01T00:00:00Z"
            }
        ],
        "Data source": "LC-QuAD 2.0 (ISWC 2019)",
        "Question creation date": "2019-01-23",
        "Data set": "test"
    },
    {
        "Id": 13282,
        "Question": "prime minister of australia in 1970s and 80s",
        "Temporal signal": [
            "OVERLAP"
        ],
        "Temporal question type": [
            "Explicit"
        ],
        "Answer": [
            {
                "AnswerType": "Entity",
                "WikidataQid": "Q23333",
                "WikidataLabel": "Gough Whitlam",
                "WikipediaURL": "https://en.wikipedia.org/wiki/gough_whitlam"
            },
            {
                "AnswerType": "Entity",
                "WikidataQid": "Q269372",
                "WikidataLabel": "Bob Hawke",
                "WikipediaURL": "https://en.wikipedia.org/wiki/bob_hawke"
            },
            {
                "AnswerType": "Entity",
                "WikidataQid": "Q315979",
                "WikidataLabel": "Malcolm Fraser",
                "WikipediaURL": "https://en.wikipedia.org/wiki/malcolm_fraser"
            },
            {
                "AnswerType": "Entity",
                "WikidataQid": "Q356261",
                "WikidataLabel": "William McMahon",
                "WikipediaURL": "https://en.wikipedia.org/wiki/william_mcmahon"
            }
        ],
        "Data source": "ComQA (NAACL 2019)",
        "Question creation date": "2019-06-03",
        "Data set": "test"
    },
    {
        "Id": 13283,
        "Question": "when is the start time for george soros which has spouse as annaliese witschak",
        "Temporal signal": [
            "No signal"
        ],
        "Temporal question type": [
            "Temp.Ans"
        ],
        "Answer": [
            {
                "AnswerType": "Value",
                "AnswerArgument": "1960-01-01T00:00:00Z"
            }
        ],
        "Data source": "LC-QuAD 2.0 (ISWC 2019)",
        "Question creation date": "2019-01-23",
        "Data set": "test"
    },
    {
        "Id": 13284,
        "Question": "when did leon lai and gaile lok's marriage take place",
        "Temporal signal": [
            "No signal"
        ],
        "Temporal question type": [
            "Temp.Ans"
        ],
        "Answer": [
            {
                "AnswerType": "Value",
                "AnswerArgument": "2008-01-01T00:00:00Z"
            }
        ],
        "Data source": "LC-QuAD 2.0 (ISWC 2019)",
        "Question creation date": "2019-01-23",
        "Data set": "test"
    },
    {
        "Id": 13285,
        "Question": "what is the point in time for neil degrasse tyson has award received as hubbard medal",
        "Temporal signal": [
            "No signal"
        ],
        "Temporal question type": [
            "Temp.Ans"
        ],
        "Answer": [
            {
                "AnswerType": "Value",
                "AnswerArgument": "2017-01-01T00:00:00Z"
            }
        ],
        "Data source": "LC-QuAD 2.0 (ISWC 2019)",
        "Question creation date": "2019-01-23",
        "Data set": "test"
    },
    {
        "Id": 13286,
        "Question": "which tropical storm was formed on 2001-06-04",
        "Temporal signal": [
            "OVERLAP"
        ],
        "Temporal question type": [
            "Explicit"
        ],
        "Answer": [
            {
                "AnswerType": "Entity",
                "WikidataQid": "Q3179558",
                "WikidataLabel": "Tropical Storm Allison",
                "WikipediaURL": "https://en.wikipedia.org/wiki/Tropical_Storm_Allison"
            }
        ],
        "Data source": "GraphQuestions (EMNLP 2016)",
        "Question creation date": "2016-11-01",
        "Data set": "test"
    },
    {
        "Id": 13287,
        "Question": "what year did don meredith begin from dallas cowboys",
        "Temporal signal": [
            "No signal"
        ],
        "Temporal question type": [
            "Temp.Ans"
        ],
        "Answer": [
            {
                "AnswerType": "Value",
                "AnswerArgument": "1960-01-01T00:00:00Z"
            },
            {
                "AnswerType": "Value",
                "AnswerArgument": "1968-01-01T00:00:00Z"
            }
        ],
        "Data source": "ComQA (NAACL 2019)",
        "Question creation date": "2019-06-03",
        "Data set": "test"
    },
    {
        "Id": 13288,
        "Question": "what was the song that won the best song of 1988 at the grammy's",
        "Temporal signal": [
            "OVERLAP"
        ],
        "Temporal question type": [
            "Explicit"
        ],
        "Answer": [
            {
                "AnswerType": "Entity",
                "WikidataQid": "Q3964614",
                "WikidataLabel": "Somewhere Out There",
                "WikipediaURL": "https://en.wikipedia.org/wiki/somewhere_out_there_(james_horner_song)"
            }
        ],
        "Data source": "ComQA (NAACL 2019)",
        "Question creation date": "2019-06-03",
        "Data set": "test"
    },
    {
        "Id": 13289,
        "Question": "the first female egyptian pharaoh was",
        "Temporal signal": [
            "ORDINAL"
        ],
        "Temporal question type": [
            "Ordinal"
        ],
        "Answer": [
            {
                "AnswerType": "Entity",
                "WikidataQid": "Q129234",
                "WikidataLabel": "Hatshepsut",
                "WikipediaURL": "https://en.wikipedia.org/wiki/hatshepsut"
            }
        ],
        "Data source": "ComQA (NAACL 2019)",
        "Question creation date": "2019-06-03",
        "Data set": "test"
    },
    {
        "Id": 13290,
        "Question": "when did mickey rourke divorce carré otis",
        "Temporal signal": [
            "No signal"
        ],
        "Temporal question type": [
            "Temp.Ans"
        ],
        "Answer": [
            {
                "AnswerType": "Value",
                "AnswerArgument": "1998-01-01T00:00:00Z"
            }
        ],
        "Data source": "LC-QuAD 2.0 (ISWC 2019)",
        "Question creation date": "2019-01-23",
        "Data set": "test"
    },
    {
        "Id": 13291,
        "Question": "who was the president in 1980 of the place that has the governmental body called the pakistani ministry of foreign affairs",
        "Temporal signal": [
            "OVERLAP"
        ],
        "Temporal question type": [
            "Explicit"
        ],
        "Answer": [
            {
                "AnswerType": "Entity",
                "WikidataQid": "Q200499",
                "WikidataLabel": "Muhammad Zia-ul-Haq",
                "WikipediaURL": "https://en.wikipedia.org/wiki/Muhammad_Zia-ul-Haq"
            }
        ],
        "Data source": "ComplexWebQuestions (NAACL 2018)",
        "Question creation date": "2018-06-01",
        "Data set": "test"
    },
    {
        "Id": 13292,
        "Question": "when did mia hamm begin to play soccer",
        "Temporal signal": [
            "No signal"
        ],
        "Temporal question type": [
            "Temp.Ans"
        ],
        "Answer": [
            {
                "AnswerType": "Value",
                "AnswerArgument": "1987-01-01T00:00:00Z"
            }
        ],
        "Data source": "ComQA (NAACL 2019)",
        "Question creation date": "2019-06-03",
        "Data set": "test"
    },
    {
        "Id": 13293,
        "Question": "which movie did barney martin star in in 1981",
        "Temporal signal": [
            "OVERLAP"
        ],
        "Temporal question type": [
            "Explicit"
        ],
        "Answer": [
            {
                "AnswerType": "Entity",
                "WikidataQid": "Q627438",
                "WikidataLabel": "Arthur",
                "WikipediaURL": "https://en.wikipedia.org/wiki/Arthur_(1981_film)"
            }
        ],
        "Data source": "ComplexQuestions (COLING 2016)",
        "Question creation date": "2016-12-13",
        "Data set": "test"
    },
    {
        "Id": 13294,
        "Question": "which english team won the champions league first",
        "Temporal signal": [
            "ORDINAL"
        ],
        "Temporal question type": [
            "Ordinal"
        ],
        "Answer": [
            {
                "AnswerType": "Entity",
                "WikidataQid": "Q18656",
                "WikidataLabel": "Manchester United F.C.",
                "WikipediaURL": "https://en.wikipedia.org/wiki/Manchester_United_Football_Club"
            }
        ],
        "Data source": "WebQuestions (EMNLP 2013)",
        "Question creation date": "2013-10-18",
        "Data set": "test"
    },
    {
        "Id": 13295,
        "Question": "what is the end time for ana kasparian has educated at as california state university, northridge",
        "Temporal signal": [
            "No signal"
        ],
        "Temporal question type": [
            "Temp.Ans"
        ],
        "Answer": [
            {
                "AnswerType": "Value",
                "AnswerArgument": "2007-01-01T00:00:00Z"
            },
            {
                "AnswerType": "Value",
                "AnswerArgument": "2010-01-01T00:00:00Z"
            }
        ],
        "Data source": "LC-QuAD 2.0 (ISWC 2019)",
        "Question creation date": "2019-01-23",
        "Data set": "test"
    },
    {
        "Id": 13296,
        "Question": "on what date was the award received by santiago calatrava as gran cross of the order of james the conoqueror",
        "Temporal signal": [
            "No signal"
        ],
        "Temporal question type": [
            "Temp.Ans"
        ],
        "Answer": [
            {
                "AnswerType": "Value",
                "AnswerArgument": "2008-01-01T00:00:00Z"
            }
        ],
        "Data source": "LC-QuAD 2.0 (ISWC 2019)",
        "Question creation date": "2019-01-23",
        "Data set": "test"
    },
    {
        "Id": 13297,
        "Question": "what is total fertility rate of solomon islands that is point in time is 2004-0-0",
        "Temporal signal": [
            "OVERLAP"
        ],
        "Temporal question type": [
            "Explicit"
        ],
        "Answer": [
            {
                "AnswerType": "Value",
                "AnswerArgument": "4.54"
            }
        ],
        "Data source": "LC-QuAD 2.0 (ISWC 2019)",
        "Question creation date": "2019-01-23",
        "Data set": "test"
    },
    {
        "Id": 13298,
        "Question": "which headcoach of marquette golden eagles men's basketball team, 2008-09 was also the coach of marquette golden eagles team",
        "Temporal signal": [
            "No signal"
        ],
        "Temporal question type": [
            "Explicit"
        ],
        "Answer": [
            {
                "AnswerType": "Entity",
                "WikidataQid": "Q5003559",
                "WikidataLabel": "Buzz Williams",
                "WikipediaURL": "https://en.wikipedia.org/wiki/Buzz_Williams"
            }
        ],
        "Data source": "LC-QuAD (ISWC 2017)",
        "Question creation date": "2017-10-21",
        "Data set": "test"
    },
    {
        "Id": 13299,
        "Question": "on may 2nd, 1250, what country began where cairo is located",
        "Temporal signal": [
            "START"
        ],
        "Temporal question type": [
            "Explicit"
        ],
        "Answer": [
            {
                "AnswerType": "Entity",
                "WikidataQid": "Q282428",
                "WikidataLabel": "Mamluk Sultanate",
                "WikipediaURL": "https://en.wikipedia.org/wiki/Mamluk_Sultanate_(Cairo)"
            }
        ],
        "Data source": "LC-QuAD 2.0 (ISWC 2019)",
        "Question creation date": "2019-01-23",
        "Data set": "test"
    },
    {
        "Id": 13300,
        "Question": "when was the last time the orioles won the world series",
        "Temporal signal": [
            "ORDINAL"
        ],
        "Temporal question type": [
            "Ordinal",
            "Temp.Ans"
        ],
        "Answer": [
            {
                "AnswerType": "Entity",
                "WikidataQid": "Q1581759",
                "WikidataLabel": "1983 World Series",
                "WikipediaURL": "https://en.wikipedia.org/wiki/1983_World_Series"
            }
        ],
        "Data source": "WebQuestions (EMNLP 2013)",
        "Question creation date": "2013-10-18",
        "Data set": "test"
    },
    {
        "Id": 13301,
        "Question": "what building was named the highest after the chrysler building",
        "Temporal signal": [
            "AFTER"
        ],
        "Temporal question type": [
            "Implicit"
        ],
        "Answer": [
            {
                "AnswerType": "Entity",
                "WikidataQid": "Q30",
                "WikidataLabel": "United States of America",
                "WikipediaURL": "https://en.wikipedia.org/wiki/United_States"
            },
            {
                "AnswerType": "Entity",
                "WikidataQid": "Q408",
                "WikidataLabel": "Australia",
                "WikipediaURL": "https://en.wikipedia.org/wiki/Australia"
            }
        ],
        "Data source": "LC-QuAD 2.0 (ISWC 2019)",
        "Question creation date": "2019-01-23",
        "Data set": "test"
    },
    {
        "Id": 13302,
        "Question": "israeli prime minister who signed the camp david accords in 1979",
        "Temporal signal": [
            "OVERLAP"
        ],
        "Temporal question type": [
            "Explicit"
        ],
        "Answer": [
            {
                "AnswerType": "Entity",
                "WikidataQid": "Q130873",
                "WikidataLabel": "Menachem Begin",
                "WikipediaURL": "https://en.wikipedia.org/wiki/menachem_begin"
            }
        ],
        "Data source": "ComQA (NAACL 2019)",
        "Question creation date": "2019-06-03",
        "Data set": "test"
    },
    {
        "Id": 13303,
        "Question": "what is winner and point in time of dan aykroyd has award received as primetime emmy award for outstanding writing for a variety, music or comedy program",
        "Temporal signal": [
            "No signal"
        ],
        "Temporal question type": [
            "Temp.Ans"
        ],
        "Answer": [
            {
                "AnswerType": "Entity",
                "WikidataQid": "Q319084",
                "WikidataLabel": "Al Franken",
                "WikipediaURL": "https://en.wikipedia.org/wiki/Al_Franken"
            },
            {
                "AnswerType": "Value",
                "AnswerArgument": "1977-01-01T00:00:00Z"
            }
        ],
        "Data source": "LC-QuAD 2.0 (ISWC 2019)",
        "Question creation date": "2019-01-23",
        "Data set": "test"
    },
    {
        "Id": 13304,
        "Question": "what is award received of edward c. prescott that is point in time is 2004-1-1",
        "Temporal signal": [
            "OVERLAP"
        ],
        "Temporal question type": [
            "Explicit"
        ],
        "Answer": [
            {
                "AnswerType": "Entity",
                "WikidataQid": "Q47170",
                "WikidataLabel": "Prize in Economic Sciences in Memory of Alfred Nobel",
                "WikipediaURL": "https://en.wikipedia.org/wiki/Nobel_Memorial_Prize_in_Economic_Sciences"
            }
        ],
        "Data source": "LC-QuAD 2.0 (ISWC 2019)",
        "Question creation date": "2019-01-23",
        "Data set": "test"
    },
    {
        "Id": 13305,
        "Question": "what is the third given name of kollegah",
        "Temporal signal": [
            "ORDINAL"
        ],
        "Temporal question type": [
            "Ordinal"
        ],
        "Answer": [
            {
                "AnswerType": "Entity",
                "WikidataQid": "Q4926263",
                "WikidataLabel": "Andreas",
                "WikipediaURL": "https://en.wikipedia.org/wiki/Andreas"
            }
        ],
        "Data source": "LC-QuAD 2.0 (ISWC 2019)",
        "Question creation date": "2019-01-23",
        "Data set": "test"
    },
    {
        "Id": 13306,
        "Question": "when did shire of omeo stopped being part of the territory of victoria",
        "Temporal signal": [
            "No signal"
        ],
        "Temporal question type": [
            "Temp.Ans"
        ],
        "Answer": [
            {
                "AnswerType": "Value",
                "AnswerArgument": "1994-11-18T00:00:00Z"
            }
        ],
        "Data source": "LC-QuAD 2.0 (ISWC 2019)",
        "Question creation date": "2019-01-23",
        "Data set": "test"
    },
    {
        "Id": 13307,
        "Question": "what is population of terrassa that is point in time is 2014-1-1",
        "Temporal signal": [
            "OVERLAP"
        ],
        "Temporal question type": [
            "Explicit"
        ],
        "Answer": [
            {
                "AnswerType": "Value",
                "AnswerArgument": "215517"
            }
        ],
        "Data source": "LC-QuAD 2.0 (ISWC 2019)",
        "Question creation date": "2019-01-23",
        "Data set": "test"
    },
    {
        "Id": 13308,
        "Question": "what is the end time for theodore roethke has residence as washington",
        "Temporal signal": [
            "No signal"
        ],
        "Temporal question type": [
            "Temp.Ans"
        ],
        "Answer": [
            {
                "AnswerType": "Value",
                "AnswerArgument": "1963-08-01T00:00:00Z"
            }
        ],
        "Data source": "LC-QuAD 2.0 (ISWC 2019)",
        "Question creation date": "2019-01-23",
        "Data set": "test"
    },
    {
        "Id": 13309,
        "Question": "what is the language official for caucasian albania , that comes before persian",
        "Temporal signal": [
            "BEFORE"
        ],
        "Temporal question type": [
            "Implicit"
        ],
        "Answer": [
            {
                "AnswerType": "Entity",
                "WikidataQid": "Q32063",
                "WikidataLabel": "Middle Persian",
                "WikipediaURL": "https://en.wikipedia.org/wiki/Middle_Persian"
            }
        ],
        "Data source": "LC-QuAD 2.0 (ISWC 2019)",
        "Question creation date": "2019-01-23",
        "Data set": "test"
    },
    {
        "Id": 13310,
        "Question": "where did the pilgrims come from before landing in america",
        "Temporal signal": [
            "BEFORE"
        ],
        "Temporal question type": [
            "Implicit"
        ],
        "Answer": [
            {
                "AnswerType": "Entity",
                "WikidataQid": "Q21",
                "WikidataLabel": "England",
                "WikipediaURL": "https://en.wikipedia.org/wiki/England"
            }
        ],
        "Data source": "ComplexQuestions (COLING 2016)",
        "Question creation date": "2016-12-13",
        "Data set": "test"
    },
    {
        "Id": 13311,
        "Question": "what was the first film ashley greene was in",
        "Temporal signal": [
            "ORDINAL"
        ],
        "Temporal question type": [
            "Ordinal"
        ],
        "Answer": [
            {
                "AnswerType": "Entity",
                "WikidataQid": "Q781534",
                "WikidataLabel": "King of California",
                "WikipediaURL": "https://en.wikipedia.org/wiki/king_of_california"
            }
        ],
        "Data source": "ComQA (NAACL 2019)",
        "Question creation date": "2019-06-03",
        "Data set": "test"
    },
    {
        "Id": 13312,
        "Question": "what award did frei otta receive in 1997",
        "Temporal signal": [
            "OVERLAP"
        ],
        "Temporal question type": [
            "Explicit"
        ],
        "Answer": [
            {
                "AnswerType": "Entity",
                "WikidataQid": "Q845149",
                "WikidataLabel": "Wolf Prize in Arts",
                "WikipediaURL": "https://en.wikipedia.org/wiki/Wolf_Prize_in_Arts"
            }
        ],
        "Data source": "LC-QuAD 2.0 (ISWC 2019)",
        "Question creation date": "2019-01-23",
        "Data set": "test"
    },
    {
        "Id": 13313,
        "Question": "who is the actress in cotton comes to harlem",
        "Temporal signal": [
            "BEFORE"
        ],
        "Temporal question type": [
            "Implicit"
        ],
        "Answer": [
            {
                "AnswerType": "Entity",
                "WikidataQid": "Q202878",
                "WikidataLabel": "Mae West",
                "WikipediaURL": "https://en.wikipedia.org/wiki/Mae_West"
            },
            {
                "AnswerType": "Entity",
                "WikidataQid": "Q2474547",
                "WikidataLabel": "Victor Moore",
                "WikipediaURL": "https://en.wikipedia.org/wiki/Victor_Moore"
            },
            {
                "AnswerType": "Entity",
                "WikidataQid": "Q2830491",
                "WikidataLabel": "Alan Dinehart",
                "WikipediaURL": "https://en.wikipedia.org/wiki/Alan_Dinehart"
            },
            {
                "AnswerType": "Entity",
                "WikidataQid": "Q3018300",
                "WikidataLabel": "David Lichine",
                "WikipediaURL": "https://en.wikipedia.org/wiki/David_Lichine"
            },
            {
                "AnswerType": "Entity",
                "WikidataQid": "Q317817",
                "WikidataLabel": "Lloyd Bridges",
                "WikipediaURL": "https://en.wikipedia.org/wiki/Lloyd_Bridges"
            },
            {
                "AnswerType": "Entity",
                "WikidataQid": "Q8009733",
                "WikidataLabel": "William Gaxton",
                "WikipediaURL": "https://en.wikipedia.org/wiki/William_Gaxton"
            }
        ],
        "Data source": "LC-QuAD 2.0 (ISWC 2019)",
        "Question creation date": "2019-01-23",
        "Data set": "test"
    },
    {
        "Id": 13314,
        "Question": "who was the president that spoke about liberalism in the us and was also in term during ww2",
        "Temporal signal": [
            "OVERLAP"
        ],
        "Temporal question type": [
            "Implicit"
        ],
        "Answer": [
            {
                "AnswerType": "Entity",
                "WikidataQid": "Q11613",
                "WikidataLabel": "Harry S. Truman",
                "WikipediaURL": "https://en.wikipedia.org/wiki/Harry_S._Truman"
            },
            {
                "AnswerType": "Entity",
                "WikidataQid": "Q8007",
                "WikidataLabel": "Franklin Delano Roosevelt",
                "WikipediaURL": "https://en.wikipedia.org/wiki/Franklin_D._Roosevelt"
            }
        ],
        "Data source": "ComplexWebQuestions (NAACL 2018)",
        "Question creation date": "2018-06-01",
        "Data set": "test"
    },
    {
        "Id": 13315,
        "Question": "martin heidegger was nominated for the nobel prize in literature for what",
        "Temporal signal": [
            "No signal"
        ],
        "Temporal question type": [
            "Temp.Ans"
        ],
        "Answer": [
            {
                "AnswerType": "Value",
                "AnswerArgument": "1959-01-01T00:00:00Z"
            },
            {
                "AnswerType": "Value",
                "AnswerArgument": "1960-01-01T00:00:00Z"
            }
        ],
        "Data source": "LC-QuAD 2.0 (ISWC 2019)",
        "Question creation date": "2019-01-23",
        "Data set": "test"
    },
    {
        "Id": 13316,
        "Question": "of the teams that played in the 2010 stanley cup, which of the sports teams use the stadium is the united center",
        "Temporal signal": [
            "No signal"
        ],
        "Temporal question type": [
            "Explicit"
        ],
        "Answer": [
            {
                "AnswerType": "Entity",
                "WikidataQid": "Q192083",
                "WikidataLabel": "Philadelphia Flyers",
                "WikipediaURL": "https://en.wikipedia.org/wiki/Philadelphia_Flyers"
            },
            {
                "AnswerType": "Entity",
                "WikidataQid": "Q209636",
                "WikidataLabel": "Chicago Blackhawks",
                "WikipediaURL": "https://en.wikipedia.org/wiki/Chicago_Blackhawks"
            }
        ],
        "Data source": "ComplexWebQuestions (NAACL 2018)",
        "Question creation date": "2018-06-01",
        "Data set": "test"
    },
    {
        "Id": 13317,
        "Question": "what is the human for religion of the church of jesus christ of latter day saints",
        "Temporal signal": [
            "ORDINAL"
        ],
        "Temporal question type": [
            "Explicit",
            "Ordinal"
        ],
        "Answer": [
            {
                "AnswerType": "Entity",
                "WikidataQid": "Q102395",
                "WikidataLabel": "Paul D. Boyer",
                "WikipediaURL": "https://en.wikipedia.org/wiki/Paul_D._Boyer"
            },
            {
                "AnswerType": "Entity",
                "WikidataQid": "Q1025377",
                "WikidataLabel": "Cael Sanderson",
                "WikipediaURL": "https://en.wikipedia.org/wiki/Cael_Sanderson"
            },
            {
                "AnswerType": "Entity",
                "WikidataQid": "Q1026443",
                "WikidataLabel": "May Swenson",
                "WikipediaURL": "https://en.wikipedia.org/wiki/May_Swenson"
            },
            {
                "AnswerType": "Entity",
                "WikidataQid": "Q1147480",
                "WikidataLabel": "Ty Detmer",
                "WikipediaURL": "https://en.wikipedia.org/wiki/Ty_Detmer"
            },
            {
                "AnswerType": "Entity",
                "WikidataQid": "Q1175386",
                "WikidataLabel": "David M. Kennedy",
                "WikipediaURL": "https://en.wikipedia.org/wiki/David_M._Kennedy"
            },
            {
                "AnswerType": "Entity",
                "WikidataQid": "Q128667",
                "WikidataLabel": "Lindsey Stirling",
                "WikipediaURL": "https://en.wikipedia.org/wiki/Lindsey_Stirling"
            },
            {
                "AnswerType": "Entity",
                "WikidataQid": "Q1556541",
                "WikidataLabel": "Kyrsten Sinema",
                "WikipediaURL": "https://en.wikipedia.org/wiki/Kyrsten_Sinema"
            },
            {
                "AnswerType": "Entity",
                "WikidataQid": "Q16199304",
                "WikidataLabel": "Andy Biggs",
                "WikipediaURL": "https://en.wikipedia.org/wiki/Andy_Biggs"
            },
            {
                "AnswerType": "Entity",
                "WikidataQid": "Q1661518",
                "WikidataLabel": "Thurl Bailey",
                "WikipediaURL": "https://en.wikipedia.org/wiki/Thurl_Bailey"
            },
            {
                "AnswerType": "Entity",
                "WikidataQid": "Q186",
                "WikidataLabel": "Ken Jennings",
                "WikipediaURL": "https://en.wikipedia.org/wiki/Ken_Jennings"
            },
            {
                "AnswerType": "Entity",
                "WikidataQid": "Q19560889",
                "WikidataLabel": "David Bevan Jones",
                "WikipediaURL": "https://en.wikipedia.org/wiki/David_Bevan_Jones"
            },
            {
                "AnswerType": "Entity",
                "WikidataQid": "Q20054486",
                "WikidataLabel": "Travis Alexander",
                "WikipediaURL": "https://en.wikipedia.org/wiki/Travis_Alexander"
            },
            {
                "AnswerType": "Entity",
                "WikidataQid": "Q24068877",
                "WikidataLabel": "Fanny Stenhouse",
                "WikipediaURL": "https://en.wikipedia.org/wiki/Fanny_Stenhouse"
            },
            {
                "AnswerType": "Entity",
                "WikidataQid": "Q26236468",
                "WikidataLabel": "Evan McMullin",
                "WikipediaURL": "https://en.wikipedia.org/wiki/Evan_McMullin"
            },
            {
                "AnswerType": "Entity",
                "WikidataQid": "Q26361705",
                "WikidataLabel": "Jaclyn Hales",
                "WikipediaURL": "https://en.wikipedia.org/wiki/Jaclyn_Hales"
            },
            {
                "AnswerType": "Entity",
                "WikidataQid": "Q26896929",
                "WikidataLabel": "Stuart Edge",
                "WikipediaURL": "https://en.wikipedia.org/wiki/Stuart_Edge"
            },
            {
                "AnswerType": "Entity",
                "WikidataQid": "Q314459",
                "WikidataLabel": "Harry Reid",
                "WikipediaURL": "https://en.wikipedia.org/wiki/Harry_Reid"
            },
            {
                "AnswerType": "Entity",
                "WikidataQid": "Q3155646",
                "WikidataLabel": "Israel Folau",
                "WikipediaURL": "https://en.wikipedia.org/wiki/Israel_Folau"
            },
            {
                "AnswerType": "Entity",
                "WikidataQid": "Q328527",
                "WikidataLabel": "John V. Evans",
                "WikipediaURL": "https://en.wikipedia.org/wiki/John_V._Evans"
            },
            {
                "AnswerType": "Entity",
                "WikidataQid": "Q3303978",
                "WikidataLabel": "Plotino Rhodakanaty",
                "WikipediaURL": "https://en.wikipedia.org/wiki/Plotino_Rhodakanaty"
            },
            {
                "AnswerType": "Entity",
                "WikidataQid": "Q381157",
                "WikidataLabel": "Orrin Hatch",
                "WikipediaURL": "https://en.wikipedia.org/wiki/Orrin_Hatch"
            },
            {
                "AnswerType": "Entity",
                "WikidataQid": "Q433857",
                "WikidataLabel": "Rob Bishop",
                "WikipediaURL": "https://en.wikipedia.org/wiki/Rob_Bishop"
            },
            {
                "AnswerType": "Entity",
                "WikidataQid": "Q442362",
                "WikidataLabel": "Arnold Williams",
                "WikipediaURL": "https://en.wikipedia.org/wiki/Arnold_Williams_(American_politician)"
            },
            {
                "AnswerType": "Entity",
                "WikidataQid": "Q4424882",
                "WikidataLabel": "Samuel H. Smith",
                "WikipediaURL": "https://en.wikipedia.org/wiki/Samuel_H._Smith_(Latter_Day_Saints)"
            },
            {
                "AnswerType": "Entity",
                "WikidataQid": "Q4496",
                "WikidataLabel": "Mitt Romney",
                "WikipediaURL": "https://en.wikipedia.org/wiki/Mitt_Romney"
            },
            {
                "AnswerType": "Entity",
                "WikidataQid": "Q47102",
                "WikidataLabel": "Joseph Smith",
                "WikipediaURL": "https://en.wikipedia.org/wiki/Joseph_Smith"
            },
            {
                "AnswerType": "Entity",
                "WikidataQid": "Q4738773",
                "WikidataLabel": "Alyssa Peterson",
                "WikipediaURL": "https://en.wikipedia.org/wiki/Alyssa_Peterson"
            },
            {
                "AnswerType": "Entity",
                "WikidataQid": "Q4869086",
                "WikidataLabel": "Bathsheba W. Smith",
                "WikipediaURL": "https://en.wikipedia.org/wiki/Bathsheba_W._Smith"
            },
            {
                "AnswerType": "Entity",
                "WikidataQid": "Q4979362",
                "WikidataLabel": "Lucy Mack Smith",
                "WikipediaURL": "https://en.wikipedia.org/wiki/Lucy_Mack_Smith"
            },
            {
                "AnswerType": "Entity",
                "WikidataQid": "Q5213881",
                "WikidataLabel": "Dan Liljenquist",
                "WikipediaURL": "https://en.wikipedia.org/wiki/Dan_Liljenquist"
            },
            {
                "AnswerType": "Entity",
                "WikidataQid": "Q5362325",
                "WikidataLabel": "Elizabeth Ann Wells Cannon",
                "WikipediaURL": "https://en.wikipedia.org/wiki/Elizabeth_Anne_Wells_Cannon"
            },
            {
                "AnswerType": "Entity",
                "WikidataQid": "Q549521",
                "WikidataLabel": "Mike Simpson",
                "WikipediaURL": "https://en.wikipedia.org/wiki/Mike_Simpson"
            },
            {
                "AnswerType": "Entity",
                "WikidataQid": "Q555393",
                "WikidataLabel": "Raúl Labrador",
                "WikipediaURL": "https://en.wikipedia.org/wiki/Ra%C3%BAl_Labrador"
            },
            {
                "AnswerType": "Entity",
                "WikidataQid": "Q5628165",
                "WikidataLabel": "H. David Burton",
                "WikipediaURL": "https://en.wikipedia.org/wiki/H._David_Burton"
            },
            {
                "AnswerType": "Entity",
                "WikidataQid": "Q6186094",
                "WikidataLabel": "Jesse Addison Udall",
                "WikipediaURL": "https://en.wikipedia.org/wiki/Jesse_Addison_Udall"
            },
            {
                "AnswerType": "Entity",
                "WikidataQid": "Q6267153",
                "WikidataLabel": "Johnny Longden",
                "WikipediaURL": "https://en.wikipedia.org/wiki/Johnny_Longden"
            },
            {
                "AnswerType": "Entity",
                "WikidataQid": "Q6384583",
                "WikidataLabel": "Keith K. Hilbig",
                "WikipediaURL": "https://en.wikipedia.org/wiki/Keith_K._Hilbig"
            },
            {
                "AnswerType": "Entity",
                "WikidataQid": "Q6396395",
                "WikidataLabel": "Kevin Gregson",
                "WikipediaURL": "https://en.wikipedia.org/wiki/Kevin_Gregson"
            },
            {
                "AnswerType": "Entity",
                "WikidataQid": "Q6708074",
                "WikidataLabel": "Lyman R. Sherman",
                "WikipediaURL": "https://en.wikipedia.org/wiki/Lyman_R._Sherman"
            },
            {
                "AnswerType": "Entity",
                "WikidataQid": "Q7324486",
                "WikidataLabel": "Richard Bushman",
                "WikipediaURL": "https://en.wikipedia.org/wiki/Richard_Bushman"
            },
            {
                "AnswerType": "Entity",
                "WikidataQid": "Q7330050",
                "WikidataLabel": "Richard Wirthlin",
                "WikipediaURL": "https://en.wikipedia.org/wiki/Richard_Wirthlin"
            },
            {
                "AnswerType": "Entity",
                "WikidataQid": "Q734319",
                "WikidataLabel": "Mike Crapo",
                "WikipediaURL": "https://en.wikipedia.org/wiki/Mike_Crapo"
            },
            {
                "AnswerType": "Entity",
                "WikidataQid": "Q7374832",
                "WikidataLabel": "Royal Skousen",
                "WikipediaURL": "https://en.wikipedia.org/wiki/Royal_Skousen"
            },
            {
                "AnswerType": "Entity",
                "WikidataQid": "Q7792665",
                "WikidataLabel": "Thomas N. Taylor",
                "WikipediaURL": "https://en.wikipedia.org/wiki/Thomas_N._Taylor"
            },
            {
                "AnswerType": "Entity",
                "WikidataQid": "Q7946067",
                "WikidataLabel": "W. Wallace Smith",
                "WikipediaURL": "https://en.wikipedia.org/wiki/W._Wallace_Smith"
            },
            {
                "AnswerType": "Entity",
                "WikidataQid": "Q8003479",
                "WikidataLabel": "Willard Richards",
                "WikipediaURL": "https://en.wikipedia.org/wiki/Willard_Richards"
            },
            {
                "AnswerType": "Entity",
                "WikidataQid": "Q881188",
                "WikidataLabel": "Gary Herbert",
                "WikipediaURL": "https://en.wikipedia.org/wiki/Gary_Herbert"
            },
            {
                "AnswerType": "Entity",
                "WikidataQid": "Q881335",
                "WikidataLabel": "Evan Mecham",
                "WikipediaURL": "https://en.wikipedia.org/wiki/Evan_Mecham"
            },
            {
                "AnswerType": "Entity",
                "WikidataQid": "Q918347",
                "WikidataLabel": "Danny Ainge",
                "WikipediaURL": "https://en.wikipedia.org/wiki/Danny_Ainge"
            },
            {
                "AnswerType": "Entity",
                "WikidataQid": "Q929581",
                "WikidataLabel": "Jeff Flake",
                "WikipediaURL": "https://en.wikipedia.org/wiki/Jeff_Flake"
            },
            {
                "AnswerType": "Entity",
                "WikidataQid": "Q957690",
                "WikidataLabel": "Tom Udall",
                "WikipediaURL": "https://en.wikipedia.org/wiki/Tom_Udall"
            },
            {
                "AnswerType": "Entity",
                "WikidataQid": "Q963854",
                "WikidataLabel": "Tom Chambers",
                "WikipediaURL": "https://en.wikipedia.org/wiki/Tom_Chambers_(basketball)"
            }
        ],
        "Data source": "LC-QuAD 2.0 (ISWC 2019)",
        "Question creation date": "2019-01-23",
        "Data set": "test"
    },
    {
        "Id": 13318,
        "Question": "who is nicki minaj current boyfriend",
        "Temporal signal": [
            "No signal"
        ],
        "Temporal question type": [
            "Explicit"
        ],
        "Answer": [
            {
                "AnswerType": "Entity",
                "WikidataQid": "Q71948883",
                "WikidataLabel": "Kenneth Petty",
                "WikipediaURL": ""
            }
        ],
        "Data source": "ComQA (NAACL 2019)",
        "Question creation date": "2019-06-03",
        "Data set": "test"
    },
    {
        "Id": 13319,
        "Question": "of all the teams that andrew economos played for, which one did jerrel jackson play his first game for",
        "Temporal signal": [
            "ORDINAL"
        ],
        "Temporal question type": [
            "Ordinal"
        ],
        "Answer": [
            {
                "AnswerType": "Entity",
                "WikidataQid": "Q272223",
                "WikidataLabel": "Jacksonville Jaguars",
                "WikipediaURL": "https://en.wikipedia.org/wiki/Jacksonville_Jaguars"
            }
        ],
        "Data source": "LC-QuAD (ISWC 2017)",
        "Question creation date": "2017-10-21",
        "Data set": "test"
    },
    {
        "Id": 13320,
        "Question": "which championships did the windies win during tournament play",
        "Temporal signal": [
            "OVERLAP"
        ],
        "Temporal question type": [
            "Implicit"
        ],
        "Answer": [
            {
                "AnswerType": "Entity",
                "WikidataQid": "Q2156500",
                "WikidataLabel": "1979 Cricket World Cup Final",
                "WikipediaURL": "https://en.wikipedia.org/wiki/1979_Cricket_World_Cup_Final"
            },
            {
                "AnswerType": "Entity",
                "WikidataQid": "Q994323",
                "WikidataLabel": "2012 ICC World Twenty20",
                "WikipediaURL": "https://en.wikipedia.org/wiki/2012_ICC_World_Twenty20"
            }
        ],
        "Data source": "GraphQuestions (EMNLP 2016)",
        "Question creation date": "2016-11-01",
        "Data set": "test"
    },
    {
        "Id": 13321,
        "Question": "what is position held of david packard that is start time is 1969-1-24",
        "Temporal signal": [
            "START"
        ],
        "Temporal question type": [
            "Explicit"
        ],
        "Answer": [
            {
                "AnswerType": "Entity",
                "WikidataQid": "Q2297543",
                "WikidataLabel": "United States Deputy Secretary of Defense",
                "WikipediaURL": "https://en.wikipedia.org/wiki/United_States_Deputy_Secretary_of_Defense"
            }
        ],
        "Data source": "LC-QuAD 2.0 (ISWC 2019)",
        "Question creation date": "2019-01-23",
        "Data set": "test"
    },
    {
        "Id": 13322,
        "Question": "who was president after franklin d. roosevelt",
        "Temporal signal": [
            "AFTER"
        ],
        "Temporal question type": [
            "Implicit"
        ],
        "Answer": [
            {
                "AnswerType": "Entity",
                "WikidataQid": "Q11613",
                "WikidataLabel": "Harry S. Truman",
                "WikipediaURL": "https://en.wikipedia.org/wiki/Harry_S._Truman"
            }
        ],
        "Data source": "WebQuestions (EMNLP 2013)",
        "Question creation date": "2013-10-18",
        "Data set": "test"
    },
    {
        "Id": 13323,
        "Question": "what is the start time for aleksey konstantinovich tolstoy has spouse as sofia andreevna bachmeteva",
        "Temporal signal": [
            "No signal"
        ],
        "Temporal question type": [
            "Temp.Ans"
        ],
        "Answer": [
            {
                "AnswerType": "Value",
                "AnswerArgument": "1863-01-01T00:00:00Z"
            }
        ],
        "Data source": "LC-QuAD 2.0 (ISWC 2019)",
        "Question creation date": "2019-01-23",
        "Data set": "test"
    },
    {
        "Id": 13324,
        "Question": "when was larry bird received award for aii-nba team",
        "Temporal signal": [
            "No signal"
        ],
        "Temporal question type": [
            "Temp.Ans"
        ],
        "Answer": [
            {
                "AnswerType": "Value",
                "AnswerArgument": "1980-01-01T00:00:00Z"
            },
            {
                "AnswerType": "Value",
                "AnswerArgument": "1981-01-01T00:00:00Z"
            },
            {
                "AnswerType": "Value",
                "AnswerArgument": "1982-01-01T00:00:00Z"
            },
            {
                "AnswerType": "Value",
                "AnswerArgument": "1983-01-01T00:00:00Z"
            },
            {
                "AnswerType": "Value",
                "AnswerArgument": "1984-01-01T00:00:00Z"
            },
            {
                "AnswerType": "Value",
                "AnswerArgument": "1985-01-01T00:00:00Z"
            },
            {
                "AnswerType": "Value",
                "AnswerArgument": "1986-01-01T00:00:00Z"
            },
            {
                "AnswerType": "Value",
                "AnswerArgument": "1987-01-01T00:00:00Z"
            },
            {
                "AnswerType": "Value",
                "AnswerArgument": "1988-01-01T00:00:00Z"
            },
            {
                "AnswerType": "Value",
                "AnswerArgument": "1990-01-01T00:00:00Z"
            }
        ],
        "Data source": "LC-QuAD 2.0 (ISWC 2019)",
        "Question creation date": "2019-01-23",
        "Data set": "test"
    },
    {
        "Id": 13325,
        "Question": "on which platforms could one play grand theft auto v, which were published in 9/17/2013",
        "Temporal signal": [
            "OVERLAP"
        ],
        "Temporal question type": [
            "Explicit"
        ],
        "Answer": [
            {
                "AnswerType": "Entity",
                "WikidataQid": "Q10683",
                "WikidataLabel": "PlayStation 3",
                "WikipediaURL": "https://en.wikipedia.org/wiki/PlayStation_3"
            },
            {
                "AnswerType": "Entity",
                "WikidataQid": "Q48263",
                "WikidataLabel": "Xbox 360",
                "WikipediaURL": "https://en.wikipedia.org/wiki/Xbox_360"
            }
        ],
        "Data source": "LC-QuAD 2.0 (ISWC 2019)",
        "Question creation date": "2019-01-23",
        "Data set": "test"
    },
    {
        "Id": 13326,
        "Question": "who was the thirteenth president of usa",
        "Temporal signal": [
            "ORDINAL"
        ],
        "Temporal question type": [
            "Ordinal"
        ],
        "Answer": [
            {
                "AnswerType": "Entity",
                "WikidataQid": "Q12306",
                "WikidataLabel": "Millard Fillmore",
                "WikipediaURL": "https://en.wikipedia.org/wiki/millard_fillmore"
            }
        ],
        "Data source": "ComQA (NAACL 2019)",
        "Question creation date": "2019-06-03",
        "Data set": "test"
    },
    {
        "Id": 13327,
        "Question": "on what date did abu bakr cease to be rashidun caliphate",
        "Temporal signal": [
            "No signal"
        ],
        "Temporal question type": [
            "Temp.Ans"
        ],
        "Answer": [
            {
                "AnswerType": "Value",
                "AnswerArgument": "0634-08-25T00:00:00Z"
            }
        ],
        "Data source": "LC-QuAD 2.0 (ISWC 2019)",
        "Question creation date": "2019-01-23",
        "Data set": "test"
    },
    {
        "Id": 13328,
        "Question": "who is the president of the country that features the state administration of foreign exchange 2010",
        "Temporal signal": [
            "No signal"
        ],
        "Temporal question type": [
            "Explicit"
        ],
        "Answer": [
            {
                "AnswerType": "Entity",
                "WikidataQid": "Q15029",
                "WikidataLabel": "Hu Jintao",
                "WikipediaURL": "https://en.wikipedia.org/wiki/Hu_Jintao"
            }
        ],
        "Data source": "ComplexWebQuestions (NAACL 2018)",
        "Question creation date": "2018-06-01",
        "Data set": "test"
    },
    {
        "Id": 13329,
        "Question": "what was swaziland's total 2008 fertility rate",
        "Temporal signal": [
            "OVERLAP"
        ],
        "Temporal question type": [
            "Explicit"
        ],
        "Answer": [
            {
                "AnswerType": "Value",
                "AnswerArgument": "3.699"
            }
        ],
        "Data source": "LC-QuAD 2.0 (ISWC 2019)",
        "Question creation date": "2019-01-23",
        "Data set": "test"
    },
    {
        "Id": 13330,
        "Question": "when did apollo 11 carry the first astronauts to land on the moon",
        "Temporal signal": [
            "ORDINAL"
        ],
        "Temporal question type": [
            "Ordinal",
            "Temp.Ans"
        ],
        "Answer": [
            {
                "AnswerType": "Value",
                "AnswerArgument": "1969-07-20T00:00:00Z"
            }
        ],
        "Data source": "ComQA (NAACL 2019)",
        "Question creation date": "2019-06-03",
        "Data set": "test"
    },
    {
        "Id": 13331,
        "Question": "what type of government was after the french revolution",
        "Temporal signal": [
            "AFTER"
        ],
        "Temporal question type": [
            "Implicit"
        ],
        "Answer": [
            {
                "AnswerType": "Entity",
                "WikidataQid": "Q7270",
                "WikidataLabel": "republic",
                "WikipediaURL": "https://en.wikipedia.org/wiki/Republic"
            }
        ],
        "Data source": "ComQA (NAACL 2019)",
        "Question creation date": "2019-06-03",
        "Data set": "test"
    },
    {
        "Id": 13332,
        "Question": "what college did martin luther king graduated from in 1948",
        "Temporal signal": [
            "OVERLAP"
        ],
        "Temporal question type": [
            "Explicit"
        ],
        "Answer": [
            {
                "AnswerType": "Entity",
                "WikidataQid": "Q1524124",
                "WikidataLabel": "Morehouse College",
                "WikipediaURL": "https://en.wikipedia.org/wiki/Morehouse_College"
            }
        ],
        "Data source": "ComplexQuestions (COLING 2016)",
        "Question creation date": "2016-12-13",
        "Data set": "test"
    },
    {
        "Id": 13333,
        "Question": "what businessperson is the owner of google 2012 and saw terry winograd as an influencer",
        "Temporal signal": [
            "No signal"
        ],
        "Temporal question type": [
            "Explicit"
        ],
        "Answer": [
            {
                "AnswerType": "Entity",
                "WikidataQid": "Q4934",
                "WikidataLabel": "Larry Page",
                "WikipediaURL": "https://en.wikipedia.org/wiki/Larry_Page"
            }
        ],
        "Data source": "ComplexWebQuestions (NAACL 2018)",
        "Question creation date": "2018-06-01",
        "Data set": "test"
    },
    {
        "Id": 13334,
        "Question": "what is the population of new taipei city in 2010",
        "Temporal signal": [
            "OVERLAP"
        ],
        "Temporal question type": [
            "Explicit"
        ],
        "Answer": [
            {
                "AnswerType": "Value",
                "AnswerArgument": "4054467"
            }
        ],
        "Data source": "LC-QuAD 2.0 (ISWC 2019)",
        "Question creation date": "2019-01-23",
        "Data set": "test"
    },
    {
        "Id": 13335,
        "Question": "on what date did louis leakey receive the hubbard medal award",
        "Temporal signal": [
            "No signal"
        ],
        "Temporal question type": [
            "Temp.Ans"
        ],
        "Answer": [
            {
                "AnswerType": "Value",
                "AnswerArgument": "1962-01-01T00:00:00Z"
            }
        ],
        "Data source": "LC-QuAD 2.0 (ISWC 2019)",
        "Question creation date": "2019-01-23",
        "Data set": "test"
    },
    {
        "Id": 13336,
        "Question": "what was the date of when brazil was found",
        "Temporal signal": [
            "No signal"
        ],
        "Temporal question type": [
            "Temp.Ans"
        ],
        "Answer": [
            {
                "AnswerType": "Value",
                "AnswerArgument": "1822-09-07T00:00:00Z"
            }
        ],
        "Data source": "ComQA (NAACL 2019)",
        "Question creation date": "2019-06-03",
        "Data set": "test"
    },
    {
        "Id": 13337,
        "Question": "what team won the 1952 pequeã±a copa del mundo de clubes championship did kaka play for in 2009",
        "Temporal signal": [
            "OVERLAP"
        ],
        "Temporal question type": [
            "Explicit"
        ],
        "Answer": [
            {
                "AnswerType": "Entity",
                "WikidataQid": "Q1543",
                "WikidataLabel": "Associazione Calcio Milan",
                "WikipediaURL": "https://en.wikipedia.org/wiki/A.C._Milan"
            },
            {
                "AnswerType": "Entity",
                "WikidataQid": "Q83459",
                "WikidataLabel": "Brazil national football team",
                "WikipediaURL": "https://en.wikipedia.org/wiki/Brazil_national_football_team"
            },
            {
                "AnswerType": "Entity",
                "WikidataQid": "Q8682",
                "WikidataLabel": "Real Madrid CF",
                "WikipediaURL": "https://en.wikipedia.org/wiki/Real_Madrid_CF"
            }
        ],
        "Data source": "ComplexWebQuestions (NAACL 2018)",
        "Question creation date": "2018-06-01",
        "Data set": "test"
    },
    {
        "Id": 13338,
        "Question": "what comet group does the great comet of 1843 fall under",
        "Temporal signal": [
            "No signal"
        ],
        "Temporal question type": [
            "Explicit"
        ],
        "Answer": [
            {
                "AnswerType": "Entity",
                "WikidataQid": "Q386772",
                "WikidataLabel": "Kreutz Sungrazers",
                "WikipediaURL": "https://en.wikipedia.org/wiki/Kreutz_sungrazer"
            }
        ],
        "Data source": "GraphQuestions (EMNLP 2016)",
        "Question creation date": "2016-11-01",
        "Data set": "test"
    },
    {
        "Id": 13339,
        "Question": "who was the japenese naval leader during world war 2",
        "Temporal signal": [
            "OVERLAP"
        ],
        "Temporal question type": [
            "Implicit"
        ],
        "Answer": [
            {
                "AnswerType": "Entity",
                "WikidataQid": "Q152325",
                "WikidataLabel": "Isoroku Yamamoto",
                "WikipediaURL": "https://en.wikipedia.org/wiki/isoroku_yamamoto"
            }
        ],
        "Data source": "ComQA (NAACL 2019)",
        "Question creation date": "2019-06-03",
        "Data set": "test"
    },
    {
        "Id": 13340,
        "Question": "what is the start time for mahmoud abbas has position held as president of the state of palestine",
        "Temporal signal": [
            "No signal"
        ],
        "Temporal question type": [
            "Temp.Ans"
        ],
        "Answer": [
            {
                "AnswerType": "Value",
                "AnswerArgument": "2005-05-08T00:00:00Z"
            },
            {
                "AnswerType": "Value",
                "AnswerArgument": "2013-01-03T00:00:00Z"
            }
        ],
        "Data source": "LC-QuAD 2.0 (ISWC 2019)",
        "Question creation date": "2019-01-23",
        "Data set": "test"
    },
    {
        "Id": 13341,
        "Question": "tell me the population of makati on 2010-5-1",
        "Temporal signal": [
            "OVERLAP"
        ],
        "Temporal question type": [
            "Explicit"
        ],
        "Answer": [
            {
                "AnswerType": "Value",
                "AnswerArgument": "529039"
            }
        ],
        "Data source": "LC-QuAD 2.0 (ISWC 2019)",
        "Question creation date": "2019-01-23",
        "Data set": "test"
    },
    {
        "Id": 13342,
        "Question": "which teams did the artist nominated for an award for khloe & lamar play for in 2011",
        "Temporal signal": [
            "No signal"
        ],
        "Temporal question type": [
            "Explicit"
        ],
        "Answer": [
            {
                "AnswerType": "Entity",
                "WikidataQid": "Q121783",
                "WikidataLabel": "Los Angeles Lakers",
                "WikipediaURL": "https://en.wikipedia.org/wiki/Los_Angeles_Lakers"
            },
            {
                "AnswerType": "Entity",
                "WikidataQid": "Q132893",
                "WikidataLabel": "Dallas Mavericks",
                "WikipediaURL": "https://en.wikipedia.org/wiki/Dallas_Mavericks"
            }
        ],
        "Data source": "ComplexWebQuestions (NAACL 2018)",
        "Question creation date": "2018-06-01",
        "Data set": "test"
    },
    {
        "Id": 13343,
        "Question": "what position was given to the makarios iii 1st series",
        "Temporal signal": [
            "ORDINAL"
        ],
        "Temporal question type": [
            "Ordinal"
        ],
        "Answer": [
            {
                "AnswerType": "Entity",
                "WikidataQid": "Q841760",
                "WikidataLabel": "President of Cyprus",
                "WikipediaURL": "https://en.wikipedia.org/wiki/President_of_Cyprus"
            }
        ],
        "Data source": "LC-QuAD 2.0 (ISWC 2019)",
        "Question creation date": "2019-01-23",
        "Data set": "test"
    },
    {
        "Id": 13344,
        "Question": "what is number of out of school children of east asia that is point in time is 2004-1-1",
        "Temporal signal": [
            "OVERLAP"
        ],
        "Temporal question type": [
            "Explicit"
        ],
        "Answer": [
            {
                "AnswerType": "Value",
                "AnswerArgument": "35033353"
            }
        ],
        "Data source": "LC-QuAD 2.0 (ISWC 2019)",
        "Question creation date": "2019-01-23",
        "Data set": "test"
    },
    {
        "Id": 13345,
        "Question": "what is the population of tampa bay in 2011",
        "Temporal signal": [
            "OVERLAP"
        ],
        "Temporal question type": [
            "Explicit"
        ],
        "Answer": [
            {
                "AnswerType": "Value",
                "AnswerArgument": "2823938"
            }
        ],
        "Data source": "ComQA (NAACL 2019)",
        "Question creation date": "2019-06-03",
        "Data set": "test"
    },
    {
        "Id": 13346,
        "Question": "paul gascoigne left which team in 2003",
        "Temporal signal": [
            "FINISH"
        ],
        "Temporal question type": [
            "Explicit"
        ],
        "Answer": [
            {
                "AnswerType": "Entity",
                "WikidataQid": "Q13004",
                "WikidataLabel": "Gansu Tianma F.C.",
                "WikipediaURL": "https://en.wikipedia.org/wiki/Gansu_Tianma_F.C."
            }
        ],
        "Data source": "LC-QuAD 2.0 (ISWC 2019)",
        "Question creation date": "2019-01-23",
        "Data set": "test"
    },
    {
        "Id": 13347,
        "Question": "when the dodgers win the world series",
        "Temporal signal": [
            "No signal"
        ],
        "Temporal question type": [
            "Temp.Ans"
        ],
        "Answer": [
            {
                "AnswerType": "Entity",
                "WikidataQid": "Q2364101",
                "WikidataLabel": "1955 World Series",
                "WikipediaURL": "https://en.wikipedia.org/wiki/1955_world_series"
            }
        ],
        "Data source": "ComQA (NAACL 2019)",
        "Question creation date": "2019-06-03",
        "Data set": "test"
    },
    {
        "Id": 13348,
        "Question": "for what award was jo van fleet nominated for in 1958",
        "Temporal signal": [
            "OVERLAP"
        ],
        "Temporal question type": [
            "Explicit"
        ],
        "Answer": [
            {
                "AnswerType": "Entity",
                "WikidataQid": "Q185299",
                "WikidataLabel": "Tony Award for Best Actress in a Play",
                "WikipediaURL": "https://en.wikipedia.org/wiki/Tony_Award_for_Best_Actress_in_a_Play"
            }
        ],
        "Data source": "LC-QuAD 2.0 (ISWC 2019)",
        "Question creation date": "2019-01-23",
        "Data set": "test"
    },
    {
        "Id": 13349,
        "Question": "when did tadao ando receive his asahi prize award",
        "Temporal signal": [
            "No signal"
        ],
        "Temporal question type": [
            "Temp.Ans"
        ],
        "Answer": [
            {
                "AnswerType": "Value",
                "AnswerArgument": "1994-01-01T00:00:00Z"
            }
        ],
        "Data source": "LC-QuAD 2.0 (ISWC 2019)",
        "Question creation date": "2019-01-23",
        "Data set": "test"
    },
    {
        "Id": 13350,
        "Question": "who did brazil declare independence from in 1822",
        "Temporal signal": [
            "OVERLAP"
        ],
        "Temporal question type": [
            "Explicit"
        ],
        "Answer": [
            {
                "AnswerType": "Entity",
                "WikidataQid": "Q1548600",
                "WikidataLabel": "Independence of Brazil",
                "WikipediaURL": "https://en.wikipedia.org/wiki/independence_of_brazil"
            }
        ],
        "Data source": "ComQA (NAACL 2019)",
        "Question creation date": "2019-06-03",
        "Data set": "test"
    },
    {
        "Id": 13351,
        "Question": "what team did mágico gonzález play for in 1976",
        "Temporal signal": [
            "START"
        ],
        "Temporal question type": [
            "Explicit"
        ],
        "Answer": [
            {
                "AnswerType": "Entity",
                "WikidataQid": "Q974515",
                "WikidataLabel": "Independiente FC",
                "WikipediaURL": "https://en.wikipedia.org/wiki/Independiente_F.C._(El_Salvador)"
            }
        ],
        "Data source": "LC-QuAD 2.0 (ISWC 2019)",
        "Question creation date": "2019-01-23",
        "Data set": "test"
    },
    {
        "Id": 13352,
        "Question": "what is award received of george f. kennan that is point in time is 1957-0-0",
        "Temporal signal": [
            "OVERLAP"
        ],
        "Temporal question type": [
            "Explicit"
        ],
        "Answer": [
            {
                "AnswerType": "Entity",
                "WikidataQid": "Q3873147",
                "WikidataLabel": "National Book Award for Nonfiction",
                "WikipediaURL": "https://en.wikipedia.org/wiki/National_Book_Award_for_Nonfiction"
            },
            {
                "AnswerType": "Entity",
                "WikidataQid": "Q5482142",
                "WikidataLabel": "Francis Parkman Prize",
                "WikipediaURL": "https://en.wikipedia.org/wiki/Francis_Parkman_Prize"
            },
            {
                "AnswerType": "Entity",
                "WikidataQid": "Q599254",
                "WikidataLabel": "Pulitzer Prize for History",
                "WikipediaURL": "https://en.wikipedia.org/wiki/Pulitzer_Prize_for_History"
            },
            {
                "AnswerType": "Entity",
                "WikidataQid": "Q724144",
                "WikidataLabel": "Bancroft Prize",
                "WikipediaURL": "https://en.wikipedia.org/wiki/Bancroft_Prize"
            }
        ],
        "Data source": "LC-QuAD 2.0 (ISWC 2019)",
        "Question creation date": "2019-01-23",
        "Data set": "test"
    },
    {
        "Id": 13353,
        "Question": "what is the end time for al-mansur has position held as abbasid caliph",
        "Temporal signal": [
            "No signal"
        ],
        "Temporal question type": [
            "Temp.Ans"
        ],
        "Answer": [
            {
                "AnswerType": "Value",
                "AnswerArgument": "0775-10-10T00:00:00Z"
            }
        ],
        "Data source": "LC-QuAD 2.0 (ISWC 2019)",
        "Question creation date": "2019-01-23",
        "Data set": "test"
    },
    {
        "Id": 13354,
        "Question": "who one the world series in 1994",
        "Temporal signal": [
            "OVERLAP"
        ],
        "Temporal question type": [
            "Explicit"
        ],
        "Answer": [
            {
                "AnswerType": "Entity",
                "WikidataQid": "Q1134635",
                "WikidataLabel": "1994 World Series",
                "WikipediaURL": "https://en.wikipedia.org/wiki/1994_world_series"
            }
        ],
        "Data source": "ComQA (NAACL 2019)",
        "Question creation date": "2019-06-03",
        "Data set": "test"
    },
    {
        "Id": 13355,
        "Question": "the country that has the national anthem aegukka has who as leader today",
        "Temporal signal": [
            "No signal"
        ],
        "Temporal question type": [
            "Explicit"
        ],
        "Answer": [
            {
                "AnswerType": "Entity",
                "WikidataQid": "Q56226",
                "WikidataLabel": "Kim Jong-un",
                "WikipediaURL": "https://en.wikipedia.org/wiki/Kim_Jong-un"
            }
        ],
        "Data source": "ComplexWebQuestions (NAACL 2018)",
        "Question creation date": "2018-06-01",
        "Data set": "test"
    },
    {
        "Id": 13356,
        "Question": "first woman mayor",
        "Temporal signal": [
            "ORDINAL"
        ],
        "Temporal question type": [
            "Ordinal"
        ],
        "Answer": [
            {
                "AnswerType": "Entity",
                "WikidataQid": "Q3631124",
                "WikidataLabel": "Susanna M. Salter",
                "WikipediaURL": "https://en.wikipedia.org/wiki/susanna_m._salter"
            }
        ],
        "Data source": "ComQA (NAACL 2019)",
        "Question creation date": "2019-06-03",
        "Data set": "test"
    },
    {
        "Id": 13357,
        "Question": "what was the award the dune received after receiving babel-17",
        "Temporal signal": [
            "AFTER"
        ],
        "Temporal question type": [
            "Implicit"
        ],
        "Answer": [
            {
                "AnswerType": "Entity",
                "WikidataQid": "Q266012",
                "WikidataLabel": "Nebula Award for Best Novel",
                "WikipediaURL": "https://en.wikipedia.org/wiki/Nebula_Award_for_Best_Novel"
            }
        ],
        "Data source": "LC-QuAD 2.0 (ISWC 2019)",
        "Question creation date": "2019-01-23",
        "Data set": "test"
    },
    {
        "Id": 13358,
        "Question": "when did a. p. j. abdul kalam receive the kh firodia award",
        "Temporal signal": [
            "No signal"
        ],
        "Temporal question type": [
            "Temp.Ans"
        ],
        "Answer": [
            {
                "AnswerType": "Value",
                "AnswerArgument": "1996-01-01T00:00:00Z"
            }
        ],
        "Data source": "LC-QuAD 2.0 (ISWC 2019)",
        "Question creation date": "2019-01-23",
        "Data set": "test"
    },
    {
        "Id": 13359,
        "Question": "what was avi's first book he wrote",
        "Temporal signal": [
            "ORDINAL"
        ],
        "Temporal question type": [
            "Ordinal"
        ],
        "Answer": [
            {
                "AnswerType": "Entity",
                "WikidataQid": "Q823399",
                "WikidataLabel": "The True Confessions of Charlotte Doyle",
                "WikipediaURL": "https://en.wikipedia.org/wiki/The_True_Confessions_of_Charlotte_Doyle"
            }
        ],
        "Data source": "ComQA (NAACL 2019)",
        "Question creation date": "2019-06-03",
        "Data set": "test"
    },
    {
        "Id": 13360,
        "Question": "when did elvis presley's wife die",
        "Temporal signal": [
            "No signal"
        ],
        "Temporal question type": [
            "Temp.Ans"
        ],
        "Answer": [],
        "Data source": "ComQA (NAACL 2019)",
        "Question creation date": "2019-06-03",
        "Data set": "test"
    },
    {
        "Id": 13361,
        "Question": "what day did david carridine die",
        "Temporal signal": [
            "No signal"
        ],
        "Temporal question type": [
            "Temp.Ans"
        ],
        "Answer": [
            {
                "AnswerType": "Value",
                "AnswerArgument": "2009-06-03T00:00:00Z"
            }
        ],
        "Data source": "ComQA (NAACL 2019)",
        "Question creation date": "2019-06-03",
        "Data set": "test"
    },
    {
        "Id": 13362,
        "Question": "what team won super bowl xli and had hank baskett as a team member in 2010",
        "Temporal signal": [
            "No signal"
        ],
        "Temporal question type": [
            "Explicit"
        ],
        "Answer": [
            {
                "AnswerType": "Entity",
                "WikidataQid": "Q219714",
                "WikidataLabel": "Philadelphia Eagles",
                "WikipediaURL": "https://en.wikipedia.org/wiki/Philadelphia_Eagles"
            },
            {
                "AnswerType": "Entity",
                "WikidataQid": "Q221150",
                "WikidataLabel": "Minnesota Vikings",
                "WikipediaURL": "https://en.wikipedia.org/wiki/Minnesota_Vikings"
            }
        ],
        "Data source": "ComplexWebQuestions (NAACL 2018)",
        "Question creation date": "2018-06-01",
        "Data set": "test"
    },
    {
        "Id": 13363,
        "Question": "how many cities placed a bid on hosting the 2008 olympic games",
        "Temporal signal": [
            "No signal"
        ],
        "Temporal question type": [
            "Explicit"
        ],
        "Answer": [
            {
                "AnswerType": "Value",
                "AnswerArgument": "5"
            }
        ],
        "Data source": "GraphQuestions (EMNLP 2016)",
        "Question creation date": "2016-11-01",
        "Data set": "test"
    },
    {
        "Id": 13364,
        "Question": "what was the name of the first label elvis recorded for",
        "Temporal signal": [
            "ORDINAL"
        ],
        "Temporal question type": [
            "Ordinal"
        ],
        "Answer": [
            {
                "AnswerType": "Entity",
                "WikidataQid": "Q898618",
                "WikidataLabel": "Sun Records",
                "WikipediaURL": "https://en.wikipedia.org/wiki/sun_records"
            }
        ],
        "Data source": "ComQA (NAACL 2019)",
        "Question creation date": "2019-06-03",
        "Data set": "test"
    },
    {
        "Id": 13365,
        "Question": "what was the nintendo entertainment system published in the year 1987",
        "Temporal signal": [
            "OVERLAP"
        ],
        "Temporal question type": [
            "Explicit"
        ],
        "Answer": [
            {
                "AnswerType": "Entity",
                "WikidataQid": "Q145",
                "WikidataLabel": "United Kingdom",
                "WikipediaURL": "https://en.wikipedia.org/wiki/United_Kingdom"
            },
            {
                "AnswerType": "Entity",
                "WikidataQid": "Q27",
                "WikidataLabel": "Ireland",
                "WikipediaURL": "https://en.wikipedia.org/wiki/Republic_of_Ireland"
            },
            {
                "AnswerType": "Entity",
                "WikidataQid": "Q38",
                "WikidataLabel": "Italy",
                "WikipediaURL": "https://en.wikipedia.org/wiki/Italy"
            },
            {
                "AnswerType": "Entity",
                "WikidataQid": "Q408",
                "WikidataLabel": "Australia",
                "WikipediaURL": "https://en.wikipedia.org/wiki/Australia"
            },
            {
                "AnswerType": "Entity",
                "WikidataQid": "Q664",
                "WikidataLabel": "New Zealand",
                "WikipediaURL": "https://en.wikipedia.org/wiki/New_Zealand"
            }
        ],
        "Data source": "LC-QuAD 2.0 (ISWC 2019)",
        "Question creation date": "2019-01-23",
        "Data set": "test"
    },
    {
        "Id": 13366,
        "Question": "who is the oldest nfl football player still playing",
        "Temporal signal": [
            "ORDINAL"
        ],
        "Temporal question type": [
            "Ordinal"
        ],
        "Answer": [
            {
                "AnswerType": "Entity",
                "WikidataQid": "Q351092",
                "WikidataLabel": "Adam Vinatieri",
                "WikipediaURL": "https://en.wikipedia.org/wiki/adam_vinatieri"
            }
        ],
        "Data source": "ComQA (NAACL 2019)",
        "Question creation date": "2019-06-03",
        "Data set": "test"
    },
    {
        "Id": 13367,
        "Question": "who governed the us state which includes the city of phoenix during 2009",
        "Temporal signal": [
            "No signal"
        ],
        "Temporal question type": [
            "Explicit"
        ],
        "Answer": [
            {
                "AnswerType": "Entity",
                "WikidataQid": "Q229032",
                "WikidataLabel": "Janet Napolitano",
                "WikipediaURL": "https://en.wikipedia.org/wiki/Janet_Napolitano"
            },
            {
                "AnswerType": "Entity",
                "WikidataQid": "Q236941",
                "WikidataLabel": "Jan Brewer",
                "WikipediaURL": "https://en.wikipedia.org/wiki/Jan_Brewer"
            }
        ],
        "Data source": "ComplexWebQuestions (NAACL 2018)",
        "Question creation date": "2018-06-01",
        "Data set": "test"
    },
    {
        "Id": 13368,
        "Question": "when konrad lorenz has gotten as nobel prize in physiology or medication",
        "Temporal signal": [
            "No signal"
        ],
        "Temporal question type": [
            "Temp.Ans"
        ],
        "Answer": [
            {
                "AnswerType": "Entity",
                "WikidataQid": "Q153890",
                "WikidataLabel": "Niko Tinbergen",
                "WikipediaURL": "https://en.wikipedia.org/wiki/Nikolaas_Tinbergen"
            },
            {
                "AnswerType": "Entity",
                "WikidataQid": "Q60060",
                "WikidataLabel": "Karl von Frisch",
                "WikipediaURL": "https://en.wikipedia.org/wiki/Karl_von_Frisch"
            },
            {
                "AnswerType": "Value",
                "AnswerArgument": "1973-01-01T00:00:00Z"
            }
        ],
        "Data source": "LC-QuAD 2.0 (ISWC 2019)",
        "Question creation date": "2019-01-23",
        "Data set": "test"
    },
    {
        "Id": 13369,
        "Question": "when was elvis's first song made",
        "Temporal signal": [
            "ORDINAL"
        ],
        "Temporal question type": [
            "Ordinal",
            "Temp.Ans"
        ],
        "Answer": [
            {
                "AnswerType": "Value",
                "AnswerArgument": "1956-01-27T00:00:00Z"
            }
        ],
        "Data source": "ComQA (NAACL 2019)",
        "Question creation date": "2019-06-03",
        "Data set": "test"
    },
    {
        "Id": 13370,
        "Question": "what ravens quarterback in 2012 that has the lowest amount of pass attempts",
        "Temporal signal": [
            "No signal"
        ],
        "Temporal question type": [
            "Explicit"
        ],
        "Answer": [
            {
                "AnswerType": "Entity",
                "WikidataQid": "Q2591444",
                "WikidataLabel": "Tyrod Taylor",
                "WikipediaURL": "https://en.wikipedia.org/wiki/Tyrod_Taylor"
            },
            {
                "AnswerType": "Entity",
                "WikidataQid": "Q4351353",
                "WikidataLabel": "Curtis Painter",
                "WikipediaURL": "https://en.wikipedia.org/wiki/Curtis_Painter"
            },
            {
                "AnswerType": "Entity",
                "WikidataQid": "Q795406",
                "WikidataLabel": "Joe Flacco",
                "WikipediaURL": "https://en.wikipedia.org/wiki/Joe_Flacco"
            }
        ],
        "Data source": "ComplexWebQuestions (NAACL 2018)",
        "Question creation date": "2018-06-01",
        "Data set": "test"
    },
    {
        "Id": 13371,
        "Question": "who was the prime minister of japan in 2012, that was the latest, that terminated their government position",
        "Temporal signal": [
            "No signal"
        ],
        "Temporal question type": [
            "Explicit"
        ],
        "Answer": [
            {
                "AnswerType": "Entity",
                "WikidataQid": "Q132345",
                "WikidataLabel": "Shinzō Abe",
                "WikipediaURL": "https://en.wikipedia.org/wiki/Shinz%C5%8D_Abe"
            },
            {
                "AnswerType": "Entity",
                "WikidataQid": "Q57647",
                "WikidataLabel": "Yoshihiko Noda",
                "WikipediaURL": "https://en.wikipedia.org/wiki/Yoshihiko_Noda"
            }
        ],
        "Data source": "ComplexWebQuestions (NAACL 2018)",
        "Question creation date": "2018-06-01",
        "Data set": "test"
    },
    {
        "Id": 13372,
        "Question": "what award did stephen cook receive in 2015",
        "Temporal signal": [
            "OVERLAP"
        ],
        "Temporal question type": [
            "Explicit"
        ],
        "Answer": [
            {
                "AnswerType": "Entity",
                "WikidataQid": "Q6085042",
                "WikidataLabel": "BBVA Foundation Frontiers of Knowledge Award",
                "WikipediaURL": "https://en.wikipedia.org/wiki/BBVA_Foundation_Frontiers_of_Knowledge_Awards"
            }
        ],
        "Data source": "LC-QuAD 2.0 (ISWC 2019)",
        "Question creation date": "2019-01-23",
        "Data set": "test"
    },
    {
        "Id": 13373,
        "Question": "what movie was taylor lautner in, in 2011 that had a prequel named i want a dog for christmas, charlie brown",
        "Temporal signal": [
            "OVERLAP"
        ],
        "Temporal question type": [
            "Explicit"
        ],
        "Answer": [
            {
                "AnswerType": "Entity",
                "WikidataQid": "Q143716",
                "WikidataLabel": "Abduction",
                "WikipediaURL": "https://en.wikipedia.org/wiki/Abduction_(2011_film)"
            },
            {
                "AnswerType": "Entity",
                "WikidataQid": "Q517958",
                "WikidataLabel": "Field of Dreams",
                "WikipediaURL": "https://en.wikipedia.org/wiki/Field_of_Dreams"
            },
            {
                "AnswerType": "Entity",
                "WikidataQid": "Q60506",
                "WikidataLabel": "The Twilight Saga: Breaking Dawn – Part 1",
                "WikipediaURL": "https://en.wikipedia.org/wiki/The_Twilight_Saga:_Breaking_Dawn_%E2%80%93_Part_1"
            }
        ],
        "Data source": "ComplexWebQuestions (NAACL 2018)",
        "Question creation date": "2018-06-01",
        "Data set": "test"
    },
    {
        "Id": 13374,
        "Question": "what is population of åland islands that is point in time is 1979-0-0",
        "Temporal signal": [
            "OVERLAP"
        ],
        "Temporal question type": [
            "Explicit"
        ],
        "Answer": [
            {
                "AnswerType": "Value",
                "AnswerArgument": "22608"
            }
        ],
        "Data source": "LC-QuAD 2.0 (ISWC 2019)",
        "Question creation date": "2019-01-23",
        "Data set": "test"
    },
    {
        "Id": 13375,
        "Question": "when did employer of william henry bragg and start time",
        "Temporal signal": [
            "No signal"
        ],
        "Temporal question type": [
            "Temp.Ans"
        ],
        "Answer": [
            {
                "AnswerType": "Entity",
                "WikidataQid": "Q503424",
                "WikidataLabel": "University of Leeds",
                "WikipediaURL": "https://en.wikipedia.org/wiki/University_of_Leeds"
            },
            {
                "AnswerType": "Value",
                "AnswerArgument": "1909-01-01T00:00:00Z"
            }
        ],
        "Data source": "LC-QuAD 2.0 (ISWC 2019)",
        "Question creation date": "2019-01-23",
        "Data set": "test"
    },
    {
        "Id": 13376,
        "Question": "on which date did george frederic handel completed his graduation from university of halle-wittenberg",
        "Temporal signal": [
            "No signal"
        ],
        "Temporal question type": [
            "Temp.Ans"
        ],
        "Answer": [
            {
                "AnswerType": "Value",
                "AnswerArgument": "1703-01-01T00:00:00Z"
            }
        ],
        "Data source": "LC-QuAD 2.0 (ISWC 2019)",
        "Question creation date": "2019-01-23",
        "Data set": "test"
    },
    {
        "Id": 13377,
        "Question": "what is date of birth and mother of john adams has child as abigail adams smith",
        "Temporal signal": [
            "No signal"
        ],
        "Temporal question type": [
            "Temp.Ans"
        ],
        "Answer": [
            {
                "AnswerType": "Entity",
                "WikidataQid": "Q206191",
                "WikidataLabel": "Abigail Adams",
                "WikipediaURL": "https://en.wikipedia.org/wiki/Abigail_Adams"
            },
            {
                "AnswerType": "Value",
                "AnswerArgument": "1765-07-14T00:00:00Z"
            }
        ],
        "Data source": "LC-QuAD 2.0 (ISWC 2019)",
        "Question creation date": "2019-01-23",
        "Data set": "test"
    },
    {
        "Id": 13378,
        "Question": "which governor of georgia in 2011 is the politician whose tenure started last",
        "Temporal signal": [
            "No signal"
        ],
        "Temporal question type": [
            "Explicit"
        ],
        "Answer": [
            {
                "AnswerType": "Entity",
                "WikidataQid": "Q179732",
                "WikidataLabel": "Nathan Deal",
                "WikipediaURL": "https://en.wikipedia.org/wiki/Nathan_Deal"
            },
            {
                "AnswerType": "Entity",
                "WikidataQid": "Q525362",
                "WikidataLabel": "Sonny Perdue",
                "WikipediaURL": "https://en.wikipedia.org/wiki/Sonny_Perdue"
            }
        ],
        "Data source": "ComplexWebQuestions (NAACL 2018)",
        "Question creation date": "2018-06-01",
        "Data set": "test"
    },
    {
        "Id": 13379,
        "Question": "roland s martin's first wife",
        "Temporal signal": [
            "ORDINAL"
        ],
        "Temporal question type": [
            "Ordinal"
        ],
        "Answer": [],
        "Data source": "ComQA (NAACL 2019)",
        "Question creation date": "2019-06-03",
        "Data set": "test"
    },
    {
        "Id": 13380,
        "Question": "when did the population of santiago metropolitan region reach 7112808",
        "Temporal signal": [
            "No signal"
        ],
        "Temporal question type": [
            "Temp.Ans"
        ],
        "Answer": [
            {
                "AnswerType": "Value",
                "AnswerArgument": "2017-01-01T00:00:00Z"
            }
        ],
        "Data source": "LC-QuAD 2.0 (ISWC 2019)",
        "Question creation date": "2019-01-23",
        "Data set": "test"
    },
    {
        "Id": 13381,
        "Question": "what is award received of zoe caldwell that is point in time is 1966-1-1",
        "Temporal signal": [
            "OVERLAP"
        ],
        "Temporal question type": [
            "Explicit"
        ],
        "Answer": [
            {
                "AnswerType": "Entity",
                "WikidataQid": "Q1131356",
                "WikidataLabel": "Theatre World Award",
                "WikipediaURL": "https://en.wikipedia.org/wiki/Theatre_World_Award"
            },
            {
                "AnswerType": "Entity",
                "WikidataQid": "Q627778",
                "WikidataLabel": "Tony Award for Best Featured Actress in a Play",
                "WikipediaURL": "https://en.wikipedia.org/wiki/Tony_Award_for_Best_Featured_Actress_in_a_Play"
            }
        ],
        "Data source": "LC-QuAD 2.0 (ISWC 2019)",
        "Question creation date": "2019-01-23",
        "Data set": "test"
    },
    {
        "Id": 13382,
        "Question": "what is the first satellite to maintain orbit around the earth in space",
        "Temporal signal": [
            "ORDINAL"
        ],
        "Temporal question type": [
            "Ordinal"
        ],
        "Answer": [
            {
                "AnswerType": "Entity",
                "WikidataQid": "Q80811",
                "WikidataLabel": "Sputnik 1",
                "WikipediaURL": "https://en.wikipedia.org/wiki/sputnik_1"
            }
        ],
        "Data source": "ComQA (NAACL 2019)",
        "Question creation date": "2019-06-03",
        "Data set": "test"
    },
    {
        "Id": 13383,
        "Question": "what year did barack obama graduate from harvard law",
        "Temporal signal": [
            "No signal"
        ],
        "Temporal question type": [
            "Temp.Ans"
        ],
        "Answer": [
            {
                "AnswerType": "Value",
                "AnswerArgument": "1991-01-01T00:00:00Z"
            }
        ],
        "Data source": "ComQA (NAACL 2019)",
        "Question creation date": "2019-06-03",
        "Data set": "test"
    },
    {
        "Id": 13384,
        "Question": "what year was michael irvin drafted",
        "Temporal signal": [
            "No signal"
        ],
        "Temporal question type": [
            "Temp.Ans"
        ],
        "Answer": [
            {
                "AnswerType": "Value",
                "AnswerArgument": "1988-01-01T00:00:00Z"
            }
        ],
        "Data source": "ComQA (NAACL 2019)",
        "Question creation date": "2019-06-03",
        "Data set": "test"
    },
    {
        "Id": 13385,
        "Question": "when did india win its first cricket world cup",
        "Temporal signal": [
            "ORDINAL"
        ],
        "Temporal question type": [
            "Ordinal",
            "Temp.Ans"
        ],
        "Answer": [
            {
                "AnswerType": "Value",
                "AnswerArgument": "1983-06-25T00:00:00Z"
            }
        ],
        "Data source": "ComQA (NAACL 2019)",
        "Question creation date": "2019-06-03",
        "Data set": "test"
    },
    {
        "Id": 13386,
        "Question": "what did the actor starring in the film golden shoes play in 2010",
        "Temporal signal": [
            "OVERLAP"
        ],
        "Temporal question type": [
            "Explicit"
        ],
        "Answer": [
            {
                "AnswerType": "Entity",
                "WikidataQid": "Q267245",
                "WikidataLabel": "Portugal national football team",
                "WikipediaURL": "https://en.wikipedia.org/wiki/Portugal_national_football_team"
            },
            {
                "AnswerType": "Entity",
                "WikidataQid": "Q8682",
                "WikidataLabel": "Real Madrid CF",
                "WikipediaURL": "https://en.wikipedia.org/wiki/Real_Madrid_CF"
            }
        ],
        "Data source": "ComplexWebQuestions (NAACL 2018)",
        "Question creation date": "2018-06-01",
        "Data set": "test"
    },
    {
        "Id": 13387,
        "Question": "what was the name of the andrei konchalovsky's spouse since 1/1/1965",
        "Temporal signal": [
            "START"
        ],
        "Temporal question type": [
            "Explicit"
        ],
        "Answer": [
            {
                "AnswerType": "Entity",
                "WikidataQid": "Q539500",
                "WikidataLabel": "Natalia Arinbasarowa",
                "WikipediaURL": "https://en.wikipedia.org/wiki/Natalya_Arinbasarova"
            }
        ],
        "Data source": "LC-QuAD 2.0 (ISWC 2019)",
        "Question creation date": "2019-01-23",
        "Data set": "test"
    },
    {
        "Id": 13388,
        "Question": "what day was the first melbourne cup held on",
        "Temporal signal": [
            "ORDINAL"
        ],
        "Temporal question type": [
            "Ordinal",
            "Temp.Ans"
        ],
        "Answer": [
            {
                "AnswerType": "Value",
                "AnswerArgument": "1861-01-01T00:00:00Z"
            }
        ],
        "Data source": "ComQA (NAACL 2019)",
        "Question creation date": "2019-06-03",
        "Data set": "test"
    },
    {
        "Id": 13389,
        "Question": "what is the capital city of germany now",
        "Temporal signal": [
            "No signal"
        ],
        "Temporal question type": [
            "Explicit"
        ],
        "Answer": [
            {
                "AnswerType": "Entity",
                "WikidataQid": "Q64",
                "WikidataLabel": "Berlin",
                "WikipediaURL": "https://en.wikipedia.org/wiki/Berlin"
            }
        ],
        "Data source": "WebQuestions (EMNLP 2013)",
        "Question creation date": "2013-10-18",
        "Data set": "test"
    },
    {
        "Id": 13390,
        "Question": "what is the end time for charlie's angels has cast member as tanya roberts",
        "Temporal signal": [
            "No signal"
        ],
        "Temporal question type": [
            "Temp.Ans"
        ],
        "Answer": [
            {
                "AnswerType": "Value",
                "AnswerArgument": "1981-01-01T00:00:00Z"
            }
        ],
        "Data source": "LC-QuAD 2.0 (ISWC 2019)",
        "Question creation date": "2019-01-23",
        "Data set": "test"
    },
    {
        "Id": 13391,
        "Question": "what daughter of william cavendish-bentinck, 3rd duke of portland was married to william bentinck, 2nd duke of portland",
        "Temporal signal": [
            "ORDINAL"
        ],
        "Temporal question type": [
            "Ordinal"
        ],
        "Answer": [
            {
                "AnswerType": "Entity",
                "WikidataQid": "Q126219",
                "WikidataLabel": "Margaret Bentinck, Duchess of Portland",
                "WikipediaURL": "https://en.wikipedia.org/wiki/Margaret_Bentinck,_Duchess_of_Portland"
            }
        ],
        "Data source": "LC-QuAD 2.0 (ISWC 2019)",
        "Question creation date": "2019-01-23",
        "Data set": "test"
    },
    {
        "Id": 13392,
        "Question": "what is the end time for ossie davis has educated at as howard university",
        "Temporal signal": [
            "No signal"
        ],
        "Temporal question type": [
            "Temp.Ans"
        ],
        "Answer": [
            {
                "AnswerType": "Value",
                "AnswerArgument": "1939-01-01T00:00:00Z"
            }
        ],
        "Data source": "LC-QuAD 2.0 (ISWC 2019)",
        "Question creation date": "2019-01-23",
        "Data set": "test"
    },
    {
        "Id": 13393,
        "Question": "what is population of harbin that is point in time is 2016-0-0",
        "Temporal signal": [
            "OVERLAP"
        ],
        "Temporal question type": [
            "Explicit"
        ],
        "Answer": [
            {
                "AnswerType": "Value",
                "AnswerArgument": "5015000"
            }
        ],
        "Data source": "LC-QuAD 2.0 (ISWC 2019)",
        "Question creation date": "2019-01-23",
        "Data set": "test"
    },
    {
        "Id": 13394,
        "Question": "in which years did the detroit pistons win the nba championship and the los angeles lakers finish as runners-up",
        "Temporal signal": [
            "No signal"
        ],
        "Temporal question type": [
            "Temp.Ans"
        ],
        "Answer": [
            {
                "AnswerType": "Entity",
                "WikidataQid": "Q1022085",
                "WikidataLabel": "2004 NBA Finals",
                "WikipediaURL": "https://en.wikipedia.org/wiki/2004_NBA_Finals"
            },
            {
                "AnswerType": "Entity",
                "WikidataQid": "Q4585299",
                "WikidataLabel": "1989 NBA Finals",
                "WikipediaURL": "https://en.wikipedia.org/wiki/1989_NBA_Finals"
            },
            {
                "AnswerType": "Entity",
                "WikidataQid": "Q4586134",
                "WikidataLabel": "1990 NBA Finals",
                "WikipediaURL": "https://en.wikipedia.org/wiki/1990_NBA_Finals"
            }
        ],
        "Data source": "ComplexWebQuestions (NAACL 2018)",
        "Question creation date": "2018-06-01",
        "Data set": "test"
    },
    {
        "Id": 13395,
        "Question": "on what date did ken takakura receive the person of cultural merit award",
        "Temporal signal": [
            "No signal"
        ],
        "Temporal question type": [
            "Temp.Ans"
        ],
        "Answer": [
            {
                "AnswerType": "Value",
                "AnswerArgument": "2006-01-01T00:00:00Z"
            }
        ],
        "Data source": "LC-QuAD 2.0 (ISWC 2019)",
        "Question creation date": "2019-01-23",
        "Data set": "test"
    },
    {
        "Id": 13396,
        "Question": "what is the point in time for kevin durant has award received as all-nba team",
        "Temporal signal": [
            "No signal"
        ],
        "Temporal question type": [
            "Temp.Ans"
        ],
        "Answer": [
            {
                "AnswerType": "Value",
                "AnswerArgument": "2010-01-01T00:00:00Z"
            },
            {
                "AnswerType": "Value",
                "AnswerArgument": "2011-01-01T00:00:00Z"
            },
            {
                "AnswerType": "Value",
                "AnswerArgument": "2012-01-01T00:00:00Z"
            },
            {
                "AnswerType": "Value",
                "AnswerArgument": "2013-01-01T00:00:00Z"
            },
            {
                "AnswerType": "Value",
                "AnswerArgument": "2014-01-01T00:00:00Z"
            }
        ],
        "Data source": "LC-QuAD 2.0 (ISWC 2019)",
        "Question creation date": "2019-01-23",
        "Data set": "test"
    },
    {
        "Id": 13397,
        "Question": "which book did cory doctorow write in 2003",
        "Temporal signal": [
            "OVERLAP"
        ],
        "Temporal question type": [
            "Explicit"
        ],
        "Answer": [
            {
                "AnswerType": "Entity",
                "WikidataQid": "Q3015406",
                "WikidataLabel": "Down and Out in the Magic Kingdom",
                "WikipediaURL": "https://en.wikipedia.org/wiki/Down_and_Out_in_the_Magic_Kingdom"
            }
        ],
        "Data source": "ComplexQuestions (COLING 2016)",
        "Question creation date": "2016-12-13",
        "Data set": "test"
    },
    {
        "Id": 13398,
        "Question": "what is end cause and elected in of jeffrey archer has position held as member of the 45th parliament of the united kingdom",
        "Temporal signal": [
            "ORDINAL"
        ],
        "Temporal question type": [
            "Ordinal"
        ],
        "Answer": [
            {
                "AnswerType": "Entity",
                "WikidataQid": "Q741182",
                "WikidataLabel": "dissolution of parliament",
                "WikipediaURL": "https://en.wikipedia.org/wiki/Dissolution_of_parliament"
            },
            {
                "AnswerType": "Entity",
                "WikidataQid": "Q918442",
                "WikidataLabel": "1970 United Kingdom general election",
                "WikipediaURL": "https://en.wikipedia.org/wiki/1970_United_Kingdom_general_election"
            }
        ],
        "Data source": "LC-QuAD 2.0 (ISWC 2019)",
        "Question creation date": "2019-01-23",
        "Data set": "test"
    },
    {
        "Id": 13399,
        "Question": "when did bruce lee attend the university of washington",
        "Temporal signal": [
            "No signal"
        ],
        "Temporal question type": [
            "Temp.Ans"
        ],
        "Answer": [
            {
                "AnswerType": "Value",
                "AnswerArgument": "1961-01-01T00:00:00Z"
            }
        ],
        "Data source": "LC-QuAD 2.0 (ISWC 2019)",
        "Question creation date": "2019-01-23",
        "Data set": "test"
    },
    {
        "Id": 13400,
        "Question": "who was london mayor before boris johnson",
        "Temporal signal": [
            "BEFORE"
        ],
        "Temporal question type": [
            "Implicit"
        ],
        "Answer": [
            {
                "AnswerType": "Entity",
                "WikidataQid": "Q220723",
                "WikidataLabel": "Ken Livingstone",
                "WikipediaURL": "https://en.wikipedia.org/wiki/Ken_Livingstone"
            }
        ],
        "Data source": "ComplexQuestions (COLING 2016)",
        "Question creation date": "2016-12-13",
        "Data set": "test"
    },
    {
        "Id": 13401,
        "Question": "who was democratic presidential candidate in 1952",
        "Temporal signal": [
            "OVERLAP"
        ],
        "Temporal question type": [
            "Explicit"
        ],
        "Answer": [
            {
                "AnswerType": "Entity",
                "WikidataQid": "Q311719",
                "WikidataLabel": "Adlai Stevenson II",
                "WikipediaURL": "https://en.wikipedia.org/wiki/adlai_stevenson_ii"
            }
        ],
        "Data source": "ComQA (NAACL 2019)",
        "Question creation date": "2019-06-03",
        "Data set": "test"
    },
    {
        "Id": 13402,
        "Question": "what is the point in time for benedict cumberbatch has award received as primetime emmy award for outstanding lead actor in a miniseries or a movie",
        "Temporal signal": [
            "No signal"
        ],
        "Temporal question type": [
            "Temp.Ans"
        ],
        "Answer": [
            {
                "AnswerType": "Value",
                "AnswerArgument": "2014-01-01T00:00:00Z"
            }
        ],
        "Data source": "LC-QuAD 2.0 (ISWC 2019)",
        "Question creation date": "2019-01-23",
        "Data set": "test"
    },
    {
        "Id": 13403,
        "Question": "when the atlanta braves won the world series",
        "Temporal signal": [
            "No signal"
        ],
        "Temporal question type": [
            "Temp.Ans"
        ],
        "Answer": [
            {
                "AnswerType": "Entity",
                "WikidataQid": "Q636375",
                "WikidataLabel": "1995 World Series",
                "WikipediaURL": "https://en.wikipedia.org/wiki/1995_World_Series"
            }
        ],
        "Data source": "WebQuestions (EMNLP 2013)",
        "Question creation date": "2013-10-18",
        "Data set": "test"
    },
    {
        "Id": 13404,
        "Question": "what was the population of the bio bio region in 1992",
        "Temporal signal": [
            "OVERLAP"
        ],
        "Temporal question type": [
            "Explicit"
        ],
        "Answer": [
            {
                "AnswerType": "Value",
                "AnswerArgument": "1315056"
            }
        ],
        "Data source": "LC-QuAD 2.0 (ISWC 2019)",
        "Question creation date": "2019-01-23",
        "Data set": "test"
    },
    {
        "Id": 13405,
        "Question": "when did christoph franz become ceo of lufthansa",
        "Temporal signal": [
            "No signal"
        ],
        "Temporal question type": [
            "Temp.Ans"
        ],
        "Answer": [
            {
                "AnswerType": "Value",
                "AnswerArgument": "2011-01-01T00:00:00Z"
            }
        ],
        "Data source": "LC-QuAD 2.0 (ISWC 2019)",
        "Question creation date": "2019-01-23",
        "Data set": "test"
    },
    {
        "Id": 13406,
        "Question": "what is position held of michael manley that is start time is 1969-1-1",
        "Temporal signal": [
            "START"
        ],
        "Temporal question type": [
            "Explicit"
        ],
        "Answer": [
            {
                "AnswerType": "Entity",
                "WikidataQid": "Q6508542",
                "WikidataLabel": "Leader of the Opposition",
                "WikipediaURL": "https://en.wikipedia.org/wiki/Leader_of_the_Opposition_(Jamaica)"
            }
        ],
        "Data source": "LC-QuAD 2.0 (ISWC 2019)",
        "Question creation date": "2019-01-23",
        "Data set": "test"
    },
    {
        "Id": 13407,
        "Question": "what is the residence of alicia alonso born at 1937-0-0",
        "Temporal signal": [
            "START"
        ],
        "Temporal question type": [
            "Explicit"
        ],
        "Answer": [
            {
                "AnswerType": "Entity",
                "WikidataQid": "Q9033787",
                "WikidataLabel": "Mixiote",
                "WikipediaURL": "https://en.wikipedia.org/wiki/Mixiote"
            }
        ],
        "Data source": "LC-QuAD 2.0 (ISWC 2019)",
        "Question creation date": "2019-01-23",
        "Data set": "test"
    },
    {
        "Id": 13408,
        "Question": "how many points did robert lewandowski score and how many matches did he play while a member of fc bayern munich",
        "Temporal signal": [
            "OVERLAP"
        ],
        "Temporal question type": [
            "Implicit"
        ],
        "Answer": [
            {
                "AnswerType": "Value",
                "AnswerArgument": "123"
            },
            {
                "AnswerType": "Value",
                "AnswerArgument": "150"
            }
        ],
        "Data source": "LC-QuAD 2.0 (ISWC 2019)",
        "Question creation date": "2019-01-23",
        "Data set": "test"
    },
    {
        "Id": 13409,
        "Question": "who was the british prime minister during the french revolution",
        "Temporal signal": [
            "OVERLAP"
        ],
        "Temporal question type": [
            "Implicit"
        ],
        "Answer": [
            {
                "AnswerType": "Entity",
                "WikidataQid": "Q128902",
                "WikidataLabel": "William Pitt the Younger",
                "WikipediaURL": "https://en.wikipedia.org/wiki/william_pitt_the_younger"
            }
        ],
        "Data source": "ComQA (NAACL 2019)",
        "Question creation date": "2019-06-03",
        "Data set": "test"
    },
    {
        "Id": 13410,
        "Question": "when did liza minnelli and her husband david gest get divorced",
        "Temporal signal": [
            "No signal"
        ],
        "Temporal question type": [
            "Temp.Ans"
        ],
        "Answer": [
            {
                "AnswerType": "Value",
                "AnswerArgument": "2007-04-01T00:00:00Z"
            }
        ],
        "Data source": "LC-QuAD 2.0 (ISWC 2019)",
        "Question creation date": "2019-01-23",
        "Data set": "test"
    },
    {
        "Id": 13411,
        "Question": "which was the nomination that julie harris got in 1976",
        "Temporal signal": [
            "OVERLAP"
        ],
        "Temporal question type": [
            "Explicit"
        ],
        "Answer": [
            {
                "AnswerType": "Entity",
                "WikidataQid": "Q5305729",
                "WikidataLabel": "Drama Desk Award for Unique Theatrical Experience",
                "WikipediaURL": "https://en.wikipedia.org/wiki/Drama_Desk_Award_for_Unique_Theatrical_Experience"
            }
        ],
        "Data source": "LC-QuAD 2.0 (ISWC 2019)",
        "Question creation date": "2019-01-23",
        "Data set": "test"
    },
    {
        "Id": 13412,
        "Question": "who held the position of secretary of state when andrew jackson was president",
        "Temporal signal": [
            "OVERLAP"
        ],
        "Temporal question type": [
            "Implicit"
        ],
        "Answer": [
            {
                "AnswerType": "Entity",
                "WikidataQid": "Q11820",
                "WikidataLabel": "Martin Van Buren",
                "WikipediaURL": "https://en.wikipedia.org/wiki/Martin_Van_Buren"
            },
            {
                "AnswerType": "Entity",
                "WikidataQid": "Q544396",
                "WikidataLabel": "Edward Livingston",
                "WikipediaURL": "https://en.wikipedia.org/wiki/Edward_Livingston"
            },
            {
                "AnswerType": "Entity",
                "WikidataQid": "Q551362",
                "WikidataLabel": "Louis McLane",
                "WikipediaURL": "https://en.wikipedia.org/wiki/Louis_McLane"
            }
        ],
        "Data source": "ComplexWebQuestions (NAACL 2018)",
        "Question creation date": "2018-06-01",
        "Data set": "test"
    },
    {
        "Id": 13413,
        "Question": "what is the statement is subject of for geoffrey rush has nominated for as academy award for best supporting actor",
        "Temporal signal": [
            "AFTER"
        ],
        "Temporal question type": [
            "Implicit"
        ],
        "Answer": [
            {
                "AnswerType": "Entity",
                "WikidataQid": "Q183355",
                "WikidataLabel": "83rd Academy Awards",
                "WikipediaURL": "https://en.wikipedia.org/wiki/83rd_Academy_Awards"
            },
            {
                "AnswerType": "Entity",
                "WikidataQid": "Q263239",
                "WikidataLabel": "71st Academy Awards",
                "WikipediaURL": "https://en.wikipedia.org/wiki/71st_Academy_Awards"
            }
        ],
        "Data source": "LC-QuAD 2.0 (ISWC 2019)",
        "Question creation date": "2019-01-23",
        "Data set": "test"
    },
    {
        "Id": 13414,
        "Question": "what time does the first minister of northern ireland, david trimble, finish",
        "Temporal signal": [
            "No signal"
        ],
        "Temporal question type": [
            "Temp.Ans"
        ],
        "Answer": [
            {
                "AnswerType": "Value",
                "AnswerArgument": "2001-07-01T00:00:00Z"
            },
            {
                "AnswerType": "Value",
                "AnswerArgument": "2002-10-14T00:00:00Z"
            }
        ],
        "Data source": "LC-QuAD 2.0 (ISWC 2019)",
        "Question creation date": "2019-01-23",
        "Data set": "test"
    },
    {
        "Id": 13415,
        "Question": "recent saarc head quarters is at",
        "Temporal signal": [
            "No signal"
        ],
        "Temporal question type": [
            "Explicit"
        ],
        "Answer": [
            {
                "AnswerType": "Entity",
                "WikidataQid": "Q3037",
                "WikidataLabel": "Kathmandu",
                "WikipediaURL": "https://en.wikipedia.org/wiki/kathmandu"
            }
        ],
        "Data source": "ComQA (NAACL 2019)",
        "Question creation date": "2019-06-03",
        "Data set": "test"
    },
    {
        "Id": 13416,
        "Question": "when was joe biden elected for being a senator of deleware",
        "Temporal signal": [
            "No signal"
        ],
        "Temporal question type": [
            "Temp.Ans"
        ],
        "Answer": [
            {
                "AnswerType": "Value",
                "AnswerArgument": "1973-01-03T00:00:00Z"
            }
        ],
        "Data source": "ComQA (NAACL 2019)",
        "Question creation date": "2019-06-03",
        "Data set": "test"
    },
    {
        "Id": 13417,
        "Question": "when did audra mcdonald win a tony award for best featured actress in a play",
        "Temporal signal": [
            "No signal"
        ],
        "Temporal question type": [
            "Temp.Ans"
        ],
        "Answer": [
            {
                "AnswerType": "Value",
                "AnswerArgument": "1996-01-01T00:00:00Z"
            },
            {
                "AnswerType": "Value",
                "AnswerArgument": "2004-01-01T00:00:00Z"
            }
        ],
        "Data source": "LC-QuAD 2.0 (ISWC 2019)",
        "Question creation date": "2019-01-23",
        "Data set": "test"
    },
    {
        "Id": 13418,
        "Question": "who is the current coach of the sports team owned by james d. stern",
        "Temporal signal": [
            "No signal"
        ],
        "Temporal question type": [
            "Explicit"
        ],
        "Answer": [
            {
                "AnswerType": "Entity",
                "WikidataQid": "Q580808",
                "WikidataLabel": "Fred Hoiberg",
                "WikipediaURL": "https://en.wikipedia.org/wiki/Fred_Hoiberg"
            }
        ],
        "Data source": "ComplexWebQuestions (NAACL 2018)",
        "Question creation date": "2018-06-01",
        "Data set": "test"
    },
    {
        "Id": 13419,
        "Question": "when did emperor claudius first invade britain",
        "Temporal signal": [
            "ORDINAL"
        ],
        "Temporal question type": [
            "Ordinal",
            "Temp.Ans"
        ],
        "Answer": [
            {
                "AnswerType": "Entity",
                "WikidataQid": "Q1258062",
                "WikidataLabel": "Roman conquest of Britain",
                "WikipediaURL": "https://en.wikipedia.org/wiki/roman_conquest_of_britain"
            }
        ],
        "Data source": "ComQA (NAACL 2019)",
        "Question creation date": "2019-06-03",
        "Data set": "test"
    },
    {
        "Id": 13420,
        "Question": "what years did team owner bill neukom's sports team win the world series",
        "Temporal signal": [
            "No signal"
        ],
        "Temporal question type": [
            "Temp.Ans"
        ],
        "Answer": [
            {
                "AnswerType": "Entity",
                "WikidataQid": "Q1190373",
                "WikidataLabel": "2012 World Series",
                "WikipediaURL": "https://en.wikipedia.org/wiki/2012_World_Series"
            },
            {
                "AnswerType": "Entity",
                "WikidataQid": "Q17514457",
                "WikidataLabel": "2014 World Series",
                "WikipediaURL": "https://en.wikipedia.org/wiki/2014_World_Series"
            },
            {
                "AnswerType": "Entity",
                "WikidataQid": "Q928040",
                "WikidataLabel": "2010 World Series",
                "WikipediaURL": "https://en.wikipedia.org/wiki/2010_World_Series"
            }
        ],
        "Data source": "ComplexWebQuestions (NAACL 2018)",
        "Question creation date": "2018-06-01",
        "Data set": "test"
    },
    {
        "Id": 13421,
        "Question": "what is the current human population of japan",
        "Temporal signal": [
            "No signal"
        ],
        "Temporal question type": [
            "Explicit"
        ],
        "Answer": [
            {
                "AnswerType": "Value",
                "AnswerArgument": "126925843"
            }
        ],
        "Data source": "ComQA (NAACL 2019)",
        "Question creation date": "2019-06-03",
        "Data set": "test"
    },
    {
        "Id": 13422,
        "Question": "who was millard fillmore's spouse in 1858",
        "Temporal signal": [
            "START"
        ],
        "Temporal question type": [
            "Explicit"
        ],
        "Answer": [
            {
                "AnswerType": "Entity",
                "WikidataQid": "Q5044998",
                "WikidataLabel": "Caroline C. Fillmore",
                "WikipediaURL": "https://en.wikipedia.org/wiki/Caroline_C._Fillmore"
            }
        ],
        "Data source": "LC-QuAD 2.0 (ISWC 2019)",
        "Question creation date": "2019-01-23",
        "Data set": "test"
    },
    {
        "Id": 13423,
        "Question": "what networking protocol was first used by novell netware and is no longer used",
        "Temporal signal": [
            "ORDINAL"
        ],
        "Temporal question type": [
            "Ordinal"
        ],
        "Answer": [
            {
                "AnswerType": "Entity",
                "WikidataQid": "Q691990",
                "WikidataLabel": "NetWare",
                "WikipediaURL": "https://en.wikipedia.org/wiki/netware"
            }
        ],
        "Data source": "ComQA (NAACL 2019)",
        "Question creation date": "2019-06-03",
        "Data set": "test"
    },
    {
        "Id": 13424,
        "Question": "what is twinned administrative body of samarkand that is start time is 1986-8-4",
        "Temporal signal": [
            "START"
        ],
        "Temporal question type": [
            "Explicit"
        ],
        "Answer": [
            {
                "AnswerType": "Entity",
                "WikidataQid": "Q5582862",
                "WikidataLabel": "Cusco",
                "WikipediaURL": "https://en.wikipedia.org/wiki/Cusco"
            }
        ],
        "Data source": "LC-QuAD 2.0 (ISWC 2019)",
        "Question creation date": "2019-01-23",
        "Data set": "test"
    },
    {
        "Id": 13425,
        "Question": "name the award given to john james audubun in 1827",
        "Temporal signal": [
            "START"
        ],
        "Temporal question type": [
            "Explicit"
        ],
        "Answer": [
            {
                "AnswerType": "Entity",
                "WikidataQid": "Q5438598",
                "WikidataLabel": "Fellow of the Royal Society of Edinburgh",
                "WikipediaURL": "https://en.wikipedia.org/wiki/Fellowship_of_the_Royal_Society_of_Edinburgh"
            }
        ],
        "Data source": "LC-QuAD 2.0 (ISWC 2019)",
        "Question creation date": "2019-01-23",
        "Data set": "test"
    },
    {
        "Id": 13426,
        "Question": "what award did maggie smith win on 4/9/1979",
        "Temporal signal": [
            "OVERLAP"
        ],
        "Temporal question type": [
            "Explicit"
        ],
        "Answer": [
            {
                "AnswerType": "Entity",
                "WikidataQid": "Q106301",
                "WikidataLabel": "Academy Award for Best Supporting Actress",
                "WikipediaURL": "https://en.wikipedia.org/wiki/Academy_Award_for_Best_Supporting_Actress"
            }
        ],
        "Data source": "LC-QuAD 2.0 (ISWC 2019)",
        "Question creation date": "2019-01-23",
        "Data set": "test"
    },
    {
        "Id": 13427,
        "Question": "what is country of citizenship of hedy lamarr that is end time is 1953-4-10",
        "Temporal signal": [
            "FINISH"
        ],
        "Temporal question type": [
            "Explicit"
        ],
        "Answer": [
            {
                "AnswerType": "Entity",
                "WikidataQid": "Q40",
                "WikidataLabel": "Austria",
                "WikipediaURL": "https://en.wikipedia.org/wiki/Austria"
            }
        ],
        "Data source": "LC-QuAD 2.0 (ISWC 2019)",
        "Question creation date": "2019-01-23",
        "Data set": "test"
    },
    {
        "Id": 13428,
        "Question": "tell me what maya angelou was nominated for at the 27th tony awards.",
        "Temporal signal": [
            "ORDINAL"
        ],
        "Temporal question type": [
            "Ordinal"
        ],
        "Answer": [
            {
                "AnswerType": "Entity",
                "WikidataQid": "Q627778",
                "WikidataLabel": "Tony Award for Best Featured Actress in a Play",
                "WikipediaURL": "https://en.wikipedia.org/wiki/Tony_Award_for_Best_Featured_Actress_in_a_Play"
            }
        ],
        "Data source": "LC-QuAD 2.0 (ISWC 2019)",
        "Question creation date": "2019-01-23",
        "Data set": "test"
    },
    {
        "Id": 13429,
        "Question": "at what point did micron tehcnology's operating income reach 3087000000",
        "Temporal signal": [
            "No signal"
        ],
        "Temporal question type": [
            "Temp.Ans"
        ],
        "Answer": [
            {
                "AnswerType": "Value",
                "AnswerArgument": "2014-01-01T00:00:00Z"
            }
        ],
        "Data source": "LC-QuAD 2.0 (ISWC 2019)",
        "Question creation date": "2019-01-23",
        "Data set": "test"
    },
    {
        "Id": 13430,
        "Question": "which movie did atom egoyan direct in 1991",
        "Temporal signal": [
            "OVERLAP"
        ],
        "Temporal question type": [
            "Explicit"
        ],
        "Answer": [
            {
                "AnswerType": "Entity",
                "WikidataQid": "Q1961623",
                "WikidataLabel": "The Adjuster",
                "WikipediaURL": "https://en.wikipedia.org/wiki/The_Adjuster"
            }
        ],
        "Data source": "ComplexQuestions (COLING 2016)",
        "Question creation date": "2016-12-13",
        "Data set": "test"
    },
    {
        "Id": 13431,
        "Question": "what is the end time for pliny the elder has position held as procurator",
        "Temporal signal": [
            "No signal"
        ],
        "Temporal question type": [
            "Temp.Ans"
        ],
        "Answer": [
            {
                "AnswerType": "Value",
                "AnswerArgument": "0072-01-01T00:00:00Z"
            }
        ],
        "Data source": "LC-QuAD 2.0 (ISWC 2019)",
        "Question creation date": "2019-01-23",
        "Data set": "test"
    },
    {
        "Id": 13432,
        "Question": "what is population of ajaccio that is point in time is 2015-1-1",
        "Temporal signal": [
            "OVERLAP"
        ],
        "Temporal question type": [
            "Explicit"
        ],
        "Answer": [
            {
                "AnswerType": "Value",
                "AnswerArgument": "68462"
            }
        ],
        "Data source": "LC-QuAD 2.0 (ISWC 2019)",
        "Question creation date": "2019-01-23",
        "Data set": "test"
    },
    {
        "Id": 13433,
        "Question": "what is language written of carl sagan , that has has grammatical person is third-person masculine singular",
        "Temporal signal": [
            "ORDINAL"
        ],
        "Temporal question type": [
            "Ordinal"
        ],
        "Answer": [
            {
                "AnswerType": "Entity",
                "WikidataQid": "Q1860",
                "WikidataLabel": "English",
                "WikipediaURL": "https://en.wikipedia.org/wiki/English_language"
            }
        ],
        "Data source": "LC-QuAD 2.0 (ISWC 2019)",
        "Question creation date": "2019-01-23",
        "Data set": "test"
    },
    {
        "Id": 13434,
        "Question": "what award did marcello mastroianni receive in 1963",
        "Temporal signal": [
            "OVERLAP"
        ],
        "Temporal question type": [
            "Explicit"
        ],
        "Answer": [
            {
                "AnswerType": "Entity",
                "WikidataQid": "Q1011547",
                "WikidataLabel": "Golden Globe Award",
                "WikipediaURL": "https://en.wikipedia.org/wiki/Golden_Globe_Awards"
            }
        ],
        "Data source": "LC-QuAD 2.0 (ISWC 2019)",
        "Question creation date": "2019-01-23",
        "Data set": "test"
    },
    {
        "Id": 13435,
        "Question": "what is the point in time for charlotte rampling has nominated for as césar award for best actress",
        "Temporal signal": [
            "No signal"
        ],
        "Temporal question type": [
            "Temp.Ans"
        ],
        "Answer": [
            {
                "AnswerType": "Value",
                "AnswerArgument": "1986-01-01T00:00:00Z"
            },
            {
                "AnswerType": "Value",
                "AnswerArgument": "2002-01-01T00:00:00Z"
            },
            {
                "AnswerType": "Value",
                "AnswerArgument": "2004-01-01T00:00:00Z"
            }
        ],
        "Data source": "LC-QuAD 2.0 (ISWC 2019)",
        "Question creation date": "2019-01-23",
        "Data set": "test"
    },
    {
        "Id": 13436,
        "Question": "what is the start time for john d. rockefeller jr. has spouse as martha baird",
        "Temporal signal": [
            "No signal"
        ],
        "Temporal question type": [
            "Temp.Ans"
        ],
        "Answer": [
            {
                "AnswerType": "Value",
                "AnswerArgument": "1951-01-01T00:00:00Z"
            }
        ],
        "Data source": "LC-QuAD 2.0 (ISWC 2019)",
        "Question creation date": "2019-01-23",
        "Data set": "test"
    },
    {
        "Id": 13437,
        "Question": "which country was william wordsworth a citizen of in 1801",
        "Temporal signal": [
            "FINISH"
        ],
        "Temporal question type": [
            "Explicit"
        ],
        "Answer": [
            {
                "AnswerType": "Entity",
                "WikidataQid": "Q161885",
                "WikidataLabel": "Great Britain",
                "WikipediaURL": "https://en.wikipedia.org/wiki/Kingdom_of_Great_Britain"
            }
        ],
        "Data source": "LC-QuAD 2.0 (ISWC 2019)",
        "Question creation date": "2019-01-23",
        "Data set": "test"
    },
    {
        "Id": 13438,
        "Question": "what is award received of manchester united f.c. that is point in time is 2000-0-0",
        "Temporal signal": [
            "OVERLAP"
        ],
        "Temporal question type": [
            "Explicit"
        ],
        "Answer": [
            {
[truncated: 2,260,612 more chars]
