# Supplementary material for: Beyond top-k: knowledge reasoning for multi-answer temporal questions based on revalidation framework
Source: PeerJ Comput Sci. 2023 Dec 8;9:e1725. doi: 10.7717/peerj-cs.1725 (PMC10773896; doi:10.7717/peerj-cs.1725)
Supplement: Supplemental Information 4 [file peerj-cs-09-1725-s004.zip]

Archive with 129 entries (98 files):
- MATQA-main/Detect/
- MATQA-main/Detect/bert_tokenizer_init/
- MATQA-main/Detect/bert_tokenizer_init/data_word_init.py
- MATQA-main/Detect/bert_tokenizer_init/ReadMe.MD
- MATQA-main/Detect/bert-base-uncased/
- MATQA-main/Detect/bert-base-uncased/bert_config.json
- MATQA-main/Detect/bert-base-uncased/config.json
- MATQA-main/Detect/bert-base-uncased/ReadMe.MD
- MATQA-main/Detect/bert-base-uncased/tokenizer.json
- MATQA-main/Detect/bert-base-uncased/tokenizer_config.json
- MATQA-main/Detect/bert-base-uncased/vocab.txt
- MATQA-main/Detect/datagenerate/
- MATQA-main/Detect/datagenerate/proposed/
- MATQA-main/Detect/datagenerate/proposed/data/
- MATQA-main/Detect/datagenerate/proposed/data/ans_dict.pkl
- MATQA-main/Detect/datagenerate/proposed/data/ReadMe.MD
- MATQA-main/Detect/datagenerate/proposed/data/sentence_task_test
- MATQA-main/Detect/datagenerate/proposed/data/sentence_task_train
- MATQA-main/Detect/datagenerate/proposed/data/task2id_id2task
- MATQA-main/Detect/datagenerate/proposed/data/vocb
- MATQA-main/Detect/datagenerate/proposed/processed/
- MATQA-main/Detect/datagenerate/proposed/processed/dev_labeled_relation_data.txt
- MATQA-main/Detect/datagenerate/proposed/processed/test_labeled_relation_data.txt
- MATQA-main/Detect/datagenerate/proposed/processed/train_labeled_relation_data.txt
- MATQA-main/Detect/dataprocess/
- MATQA-main/Detect/dataprocess/dataread.py
- MATQA-main/Detect/KGD/
- MATQA-main/Detect/KGD/neo_db/
- MATQA-main/Detect/KGD/neo_db/__pycache__/
- MATQA-main/Detect/KGD/neo_db/__pycache__/query_graph.cpython-37.pyc
- MATQA-main/Detect/KGD/neo_db/query_graph.py
- MATQA-main/Detect/KGD/new_test.py
- MATQA-main/Detect/KGD/version
- MATQA-main/Detect/logs/
- MATQA-main/Detect/logs/proposed_mt.txt
- MATQA-main/Detect/proposed/
- MATQA-main/Detect/proposed/__pycache__/
- MATQA-main/Detect/proposed/__pycache__/config.cpython-36.pyc
- MATQA-main/Detect/proposed/__pycache__/config.cpython-37.pyc
- MATQA-main/Detect/proposed/__pycache__/ModelProposed_1.cpython-37.pyc
- MATQA-main/Detect/proposed/__pycache__/res_block.cpython-36.pyc
- MATQA-main/Detect/proposed/__pycache__/res_block.cpython-37.pyc
- MATQA-main/Detect/proposed/config.py
- MATQA-main/Detect/proposed/ModelProposed_1.py
- MATQA-main/Detect/proposed/res_block.py
- MATQA-main/Detect/tool/
- MATQA-main/Detect/tool/__pycache__/
- MATQA-main/Detect/tool/__pycache__/data_parse_.cpython-36.pyc
- MATQA-main/Detect/tool/__pycache__/data_parse_.cpython-37.pyc
- MATQA-main/Detect/tool/data_parse_.py
- MATQA-main/Detect/tool/data_remanage.py
- MATQA-main/Detect/tool/dataprocess.py
- MATQA-main/Detect/tool/dataread.py
- MATQA-main/Detect/tool/ReadMe.MD
- MATQA-main/LICENSE
- MATQA-main/neo4j/
- MATQA-main/neo4j/create_neo4j_data.py
- MATQA-main/neo4j/data/
- MATQA-main/neo4j/data/entity.csv
- MATQA-main/neo4j/data/import.report
- MATQA-main/neo4j/data/ReadME.MD
- MATQA-main/neo4j/data/roles.csv
- MATQA-main/processed/
- MATQA-main/processed/ans_word.pkl
- MATQA-main/processed/cfg.txt
- MATQA-main/processed/dev.pkl
- MATQA-main/processed/question_vocab.pkl
- MATQA-main/processed/test.pkl
- MATQA-main/processed/train.pkl
- MATQA-main/QA_GNN/
- MATQA-main/QA_GNN/data_preprocessed_release.zip
- MATQA-main/QA_GNN/download_preprocessed_data.sh
- MATQA-main/QA_GNN/download_raw_data.sh
- MATQA-main/QA_GNN/eval_qagnn__csqa.sh
- MATQA-main/QA_GNN/eval_qagnn__medqa_usmle.sh
- MATQA-main/QA_GNN/eval_qagnn__obqa.sh
- MATQA-main/QA_GNN/LICENSE
- MATQA-main/QA_GNN/modeling/
- MATQA-main/QA_GNN/modeling/modeling_encoder.py
- MATQA-main/QA_GNN/modeling/modeling_qagnn.py
- MATQA-main/QA_GNN/preprocess.py
- MATQA-main/QA_GNN/qagnn.py
- MATQA-main/QA_GNN/README.md
- MATQA-main/QA_GNN/run_qagnn__csqa.sh
- MATQA-main/QA_GNN/run_qagnn__medqa_usmle.sh
- MATQA-main/QA_GNN/run_qagnn__obqa.sh
- MATQA-main/QA_GNN/utils/
- MATQA-main/QA_GNN/utils/__init__.py
- MATQA-main/QA_GNN/utils/conceptnet.py
- MATQA-main/QA_GNN/utils/convert_csqa.py
- MATQA-main/QA_GNN/utils/convert_obqa.py
- MATQA-main/QA_GNN/utils/data_utils.py
- MATQA-main/QA_GNN/utils/graph.py
- MATQA-main/QA_GNN/utils/grounding.py
- MATQA-main/QA_GNN/utils/layers.py
- MATQA-main/QA_GNN/utils/maths.py
- MATQA-main/QA_GNN/utils/optimization_utils.py
- MATQA-main/QA_GNN/utils/parser_utils.py
- MATQA-main/QA_GNN/utils/tokenization_utils.py
- MATQA-main/QA_GNN/utils/utils.py
- MATQA-main/QA_GNN/utils_biomed/
- MATQA-main/QA_GNN/utils_biomed/preprocess_medqa_usmle.ipynb
- MATQA-main/README.md
- MATQA-main/Source/
- MATQA-main/Source/dev.json
- MATQA-main/Source/test.json
- MATQA-main/Source/train.json
- MATQA-main/transE/
- MATQA-main/transE/__pycache__/
- MATQA-main/transE/__pycache__/transE.cpython-37.pyc
- MATQA-main/transE/compute.py
- MATQA-main/transE/entity_2_50_dim_vector
- MATQA-main/transE/entity_50dim_batch400
- MATQA-main/transE/entity_50dim_batch4001
- MATQA-main/transE/relation50dim_batch400
- MATQA-main/transE/relation50dim_batch4001
- MATQA-main/transE/Source/
- MATQA-main/transE/Source/csv/
- MATQA-main/transE/Source/csv/entity.csv
- MATQA-main/transE/Source/csv/roles.csv
- MATQA-main/transE/Source/reSource/
- MATQA-main/transE/Source/reSource/dataProcess.py
- MATQA-main/transE/Source/reSource/en2id.txt
- MATQA-main/transE/Source/reSource/re2id.txt
- MATQA-main/transE/Source/reSource/train.txt
- MATQA-main/transE/transE.py
- MATQA-main/WordEnhance/
- MATQA-main/WordEnhance/data/
- MATQA-main/WordEnhance/data/train.txt
