# Supplementary material for: Beyond top-k: knowledge reasoning for multi-answer temporal questions based on revalidation framework
Source: PeerJ Comput Sci. 2023 Dec 8;9:e1725. doi: 10.7717/peerj-cs.1725 (PMC10773896; doi:10.7717/peerj-cs.1725)
Supplement: Supplemental Information 4 [file peerj-cs-09-1725-s004.zip › MATQA-main/Detect/bert_tokenizer_init/ReadMe.MD]

data_word_init.py
   [1]基于Detect\bert-base-uncased\pytorch_model.bin 生成词向量
   [2] bert_embedding.pkl是问题分词的词向量，维度768维
   [3]ans_bert_embedding.pkl 是答案的词向量，维度768维
