# Supplementary material for: Beyond top-k: knowledge reasoning for multi-answer temporal questions based on revalidation framework
Source: PeerJ Comput Sci. 2023 Dec 8;9:e1725. doi: 10.7717/peerj-cs.1725 (PMC10773896; doi:10.7717/peerj-cs.1725)
Supplement: Supplemental Information 4 [file peerj-cs-09-1725-s004.zip › MATQA-main/Detect/bert-base-uncased/bert_config.json]

{
  "attention_probs_dropout_prob": 0.1,
  "hidden_act": "gelu",
  "hidden_dropout_prob": 0.1,
  "hidden_size": 768,
  "initializer_range": 0.02,
  "intermediate_size": 3072,
  "max_position_embeddings": 512,
  "num_attention_heads": 12,
  "num_hidden_layers": 12,
  "type_vocab_size": 2,
  "vocab_size": 30522
}
