# Supplementary material for: Beyond top-k: knowledge reasoning for multi-answer temporal questions based on revalidation framework
Source: PeerJ Comput Sci. 2023 Dec 8;9:e1725. doi: 10.7717/peerj-cs.1725 (PMC10773896; doi:10.7717/peerj-cs.1725)
Supplement: Supplemental Information 4 [file peerj-cs-09-1725-s004.zip › MATQA-main/Detect/bert-base-uncased/tokenizer.json]

{"version":"1.0","truncation":null,"padding":null,"added_tokens":[{"id":0,"special":true,"content":"[PAD]","single_word":false,"lstrip":false,"rstrip":false,"normalized":false},{"id":100,"special":true,"content":"[UNK]","single_word":false,"lstrip":false,"rstrip":false,"normalized":false},{"id":101,"special":true,"content":"[CLS]","single_word":false,"lstrip":false,"rstrip":false,"normalized":false},{"id":102,"special":true,"content":"[SEP]","single_word":false,"lstrip":false,"rstrip":false,"normalized":false},{"id":103,"special":true,"content":"[MASK]","single_word":false,"lstrip":false,"rstrip":false,"normalized":false}],"normalizer":{"type":"BertNormalizer","clean_text":true,"handle_chinese_chars":true,"strip_accents":null,"lowercase":true},"pre_tokenizer":{"type":"BertPreTokenizer"},"post_processor":{"type":"TemplateProcessing","single":[{"SpecialToken":{"id":"[CLS]","type_id":0}},{"Sequence":{"id":"A","type_id":0}},{"SpecialToken":{"id":"[SEP]","type_id":0}}],"pair":[{"SpecialToken":{"id":"[CLS]","type_id":0}},{"Sequence":{"id":"A","type_id":0}},{"SpecialToken":{"id":"[SEP]","type_id":0}},{"Sequence":{"id":"B","type_id":1}},{"SpecialToken":{"id":"[SEP]","type_id":1}}],"special_tokens":{"[CLS]":{"id":"[CLS]","ids":[101],"tokens":["[CLS]"]},"[SEP]":{"id":"[SEP]","ids":[102],"tokens":["[SEP]"]}}},"decoder":{"type":"WordPiece","prefix":"##","cleanup":true},"model":{"unk_token":"[UNK]","continuing_subword_prefix":"##","max_input_chars_per_word":100,"vocab":{"[PAD]":0,"[unused0]":1,"[unused1]":2,"[unused2]":3,"[unused3]":4,"[unused4]":5,"[unused5]":6,"[unused6]":7,"[unused7]":8,"[unused8]":9,"[unused9]":10,"[unused10]":11,"[unused11]":12,"[unused12]":13,"[unused13]":14,"[unused14]":15,"[unused15]":16,"[unused16]":17,"[unused17]":18,"[unused18]":19,"[unused19]":20,"[unused20]":21,"[unused21]":22,"[unused22]":23,"[unused23]":24,"[unused24]":25,"[unused25]":26,"[unused26]":27,"[unused27]":28,"[unused28]":29,"[unused29]":30,"[unused30]":31,"[unused31]":32,"[unused32]":33,"[unused33]":34,"[unused34]":35,"[unused35]":36,"[unused36]":37,"[unused37]":38,"[unused38]":39,"[unused39]":40,"[unused40]":41,"[unused41]":42,"[unused42]":43,"[unused43]":44,"[unused44]":45,"[unused45]":46,"[unused46]":47,"[unused47]":48,"[unused48]":49,"[unused49]":50,"[unused50]":51,"[unused51]":52,"[unused52]":53,"[unused53]":54,"[unused54]":55,"[unused55]":56,"[unused56]":57,"[unused57]":58,"[unused58]":59,"[unused59]":60,"[unused60]":61,"[unused61]":62,"[unused62]":63,"[unused63]":64,"[unused64]":65,"[unused65]":66,"[unused66]":67,"[unused67]":68,"[unused68]":69,"[unused69]":70,"[unused70]":71,"[unused71]":72,"[unused72]":73,"[unused73]":74,"[unused74]":75,"[unused75]":76,"[unused76]":77,"[unused77]":78,"[unused78]":79,"[unused79]":80,"[unused80]":81,"[unused81]":82,"[unused82]":83,"[unused83]":84,"[unused84]":85,"[unused85]":86,"[unused86]":87,"[unused87]":88,"[unused88]":89,"[unused89]":90,"[unused90]":91,"[unused91]":92,"[unused92]":93,"[unused93]":94,"[unused94]":95,"[unused95]":96,"[unused96]":97,"[unused97]":98,"[unused98]":99,"[UNK]":100,"[CLS]":101,"[SEP]":102,"[MASK]":103,"[unused99]":104,"[unused100]":105,"[unused101]":106,"[unused102]":107,"[unused103]":108,"[unused104]":109,"[unused105]":110,"[unused106]":111,"[unused107]":112,"[unused108]":113,"[unused109]":114,"[unused110]":115,"[unused111]":116,"[unused112]":117,"[unused113]":118,"[unused114]":119,"[unused115]":120,"[unused116]":121,"[unused117]":122,"[unused118]":123,"[unused119]":124,"[unused120]":125,"[unused121]":126,"[unused122]":127,"[unused123]":128,"[unused124]":129,"[unused125]":130,"[unused126]":131,"[unused127]":132,"[unused128]":133,"[unused129]":134,"[unused130]":135,"[unused131]":136,"[unused132]":137,"[unused133]":138,"[unused134]":139,"[unused135]":140,"[unused136]":141,"[unused137]":142,"[unused138]":143,"[unused139]":144,"[unused140]":145,"[unused141]":146,"[unused142]":147,"[unused143]":148,"[unused144]":149,"[unused145]":150,"[unused146]":151,"[unused147]":152,"[unused148]":153,"[unused149]":154,"[unused150]":155,"[unused151]":156,"[unused152]":157,"[unused153]":158,"[unused154]":159,"[unused155]":160,"[unused156]":161,"[unused157]":162,"[unused158]":163,"[unused159]":164,"[unused160]":165,"[unused161]":166,"[unused162]":167,"[unused163]":168,"[unused164]":169,"[unused165]":170,"[unused166]":171,"[unused167]":172,"[unused168]":173,"[unused169]":174,"[unused170]":175,"[unused171]":176,"[unused172]":177,"[unused173]":178,"[unused174]":179,"[unused175]":180,"[unused176]":181,"[unused177]":182,"[unused178]":183,"[unused179]":184,"[unused180]":185,"[unused181]":186,"[unused182]":187,"[unused183]":188,"[unused184]":189,"[unused185]":190,"[unused186]":191,"[unused187]":192,"[unused188]":193,"[unused189]":194,"[unused190]":195,"[unused191]":196,"[unused192]":197,"[unused193]":198,"[unused194]":199,"[unused195]":200,"[unused196]":201,"[unused197]":202,"[unused198]":203,"[unused199]":204,"[unused200]":205,"[unused201]":206,"[unused202]":207,"[unused203]":208,"[unused204]":209,"[unused205]":210,"[unused206]":211,"[unused207]":212,"[unused208]":213,"[unused209]":214,"[unused210]":215,"[unused211]":216,"[unused212]":217,"[unused213]":218,"[unused214]":219,"[unused215]":220,"[unused216]":221,"[unused217]":222,"[unused218]":223,"[unused219]":224,"[unused220]":225,"[unused221]":226,"[unused222]":227,"[unused223]":228,"[unused224]":229,"[unused225]":230,"[unused226]":231,"[unused227]":232,"[unused228]":233,"[unused229]":234,"[unused230]":235,"[unused231]":236,"[unused232]":237,"[unused233]":238,"[unused234]":239,"[unused235]":240,"[unused236]":241,"[unused237]":242,"[unused238]":243,"[unused239]":244,"[unused240]":245,"[unused241]":246,"[unused242]":247,"[unused243]":248,"[unused244]":249,"[unused245]":250,"[unused246]":251,"[unused247]":252,"[unused248]":253,"[unused249]":254,"[unused250]":255,"[unused251]":256,"[unused252]":257,"[unused253]":258,"[unused254]":259,"[unused255]":260,"[unused256]":261,"[unused257]":262,"[unused258]":263,"[unused259]":264,"[unused260]":265,"[unused261]":266,"[unused262]":267,"[unused263]":268,"[unused264]":269,"[unused265]":270,"[unused266]":271,"[unused267]":272,"[unused268]":273,"[unused269]":274,"[unused270]":275,"[unused271]":276,"[unused272]":277,"[unused273]":278,"[unused274]":279,"[unused275]":280,"[unused276]":281,"[unused277]":282,"[unused278]":283,"[unused279]":284,"[unused280]":285,"[unused281]":286,"[unused282]":287,"[unused283]":288,"[unused284]":289,"[unused285]":290,"[unused286]":291,"[unused287]":292,"[unused288]":293,"[unused289]":294,"[unused290]":295,"[unused291]":296,"[unused292]":297,"[unused293]":298,"[unused294]":299,"[unused295]":300,"[unused296]":301,"[unused297]":302,"[unused298]":303,"[unused299]":304,"[unused300]":305,"[unused301]":306,"[unused302]":307,"[unused303]":308,"[unused304]":309,"[unused305]":310,"[unused306]":311,"[unused307]":312,"[unused308]":313,"[unused309]":314,"[unused310]":315,"[unused311]":316,"[unused312]":317,"[unused313]":318,"[unused314]":319,"[unused315]":320,"[unused316]":321,"[unused317]":322,"[unused318]":323,"[unused319]":324,"[unused320]":325,"[unused321]":326,"[unused322]":327,"[unused323]":328,"[unused324]":329,"[unused325]":330,"[unused326]":331,"[unused327]":332,"[unused328]":333,"[unused329]":334,"[unused330]":335,"[unused331]":336,"[unused332]":337,"[unused333]":338,"[unused334]":339,"[unused335]":340,"[unused336]":341,"[unused337]":342,"[unused338]":343,"[unused339]":344,"[unused340]":345,"[unused341]":346,"[unused342]":347,"[unused343]":348,"[unused344]":349,"[unused345]":350,"[unused346]":351,"[unused347]":352,"[unused348]":353,"[unused349]":354,"[unused350]":355,"[unused351]":356,"[unused352]":357,"[unused353]":358,"[unused354]":359,"[unused355]":360,"[unused356]":361,"[unused357]":362,"[unused358]":363,"[unused359]":364,"[unused360]":365,"[unused361]":366,"[unused362]":367,"[unused363]":368,"[unused364]":369,"[unused365]":370,"[unused366]":371,"[unused367]":372,"[unused368]":373,"[unused369]":374,"[unused370]":375,"[unused371]":376,"[unused372]":377,"[unused373]":378,"[unused374]":379,"[unused375]":380,"[unused376]":381,"[unused377]":382,"[unused378]":383,"[unused379]":384,"[unused380]":385,"[unused381]":386,"[unused382]":387,"[unused383]":388,"[unused384]":389,"[unused385]":390,"[unused386]":391,"[unused387]":392,"[unused388]":393,"[unused389]":394,"[unused390]":395,"[unused391]":396,"[unused392]":397,"[unused393]":398,"[unused394]":399,"[unused395]":400,"[unused396]":401,"[unused397]":402,"[unused398]":403,"[unused399]":404,"[unused400]":405,"[unused401]":406,"[unused402]":407,"[unused403]":408,"[unused404]":409,"[unused405]":410,"[unused406]":411,"[unused407]":412,"[unused408]":413,"[unused409]":414,"[unused410]":415,"[unused411]":416,"[unused412]":417,"[unused413]":418,"[unused414]":419,"[unused415]":420,"[unused416]":421,"[unused417]":422,"[unused418]":423,"[unused419]":424,"[unused420]":425,"[unused421]":426,"[unused422]":427,"[unused423]":428,"[unused424]":429,"[unused425]":430,"[unused426]":431,"[unused427]":432,"[unused428]":433,"[unused429]":434,"[unused430]":435,"[unused431]":436,"[unused432]":437,"[unused433]":438,"[unused434]":439,"[unused435]":440,"[unused436]":441,"[unused437]":442,"[unused438]":443,"[unused439]":444,"[unused440]":445,"[unused441]":446,"[unused442]":447,"[unused443]":448,"[unused444]":449,"[unused445]":450,"[unused446]":451,"[unused447]":452,"[unused448]":453,"[unused449]":454,"[unused450]":455,"[unused451]":456,"[unused452]":457,"[unused453]":458,"[unused454]":459,"[unused455]":460,"[unused456]":461,"[unused457]":462,"[unused458]":463,"[unused459]":464,"[unused460]":465,"[unused461]":466,"[unused462]":467,"[unused463]":468,"[unused464]":469,"[unused465]":470,"[unused466]":471,"[unused467]":472,"[unused468]":473,"[unused469]":474,"[unused470]":475,"[unused471]":476,"[unused472]":477,"[unused473]":478,"[unused474]":479,"[unused475]":480,"[unused476]":481,"[unused477]":482,"[unused478]":483,"[unused479]":484,"[unused480]":485,"[unused481]":486,"[unused482]":487,"[unused483]":488,"[unused484]":489,"[unused485]":490,"[unused486]":491,"[unused487]":492,"[unused488]":493,"[unused489]":494,"[unused490]":495,"[unused491]":496,"[unused492]":497,"[unused493]":498,"[unused494]":499,"[unused495]":500,"[unused496]":501,"[unused497]":502,"[unused498]":503,"[unused499]":504,"[unused500]":505,"[unused501]":506,"[unused502]":507,"[unused503]":508,"[unused504]":509,"[unused505]":510,"[unused506]":511,"[unused507]":512,"[unused508]":513,"[unused509]":514,"[unused510]":515,"[unused511]":516,"[unused512]":517,"[unused513]":518,"[unused514]":519,"[unused515]":520,"[unused516]":521,"[unused517]":522,"[unused518]":523,"[unused519]":524,"[unused520]":525,"[unused521]":526,"[unused522]":527,"[unused523]":528,"[unused524]":529,"[unused525]":530,"[unused526]":531,"[unused527]":532,"[unused528]":533,"[unused529]":534,"[unused530]":535,"[unused531]":536,"[unused532]":537,"[unused533]":538,"[unused534]":539,"[unused535]":540,"[unused536]":541,"[unused537]":542,"[unused538]":543,"[unused539]":544,"[unused540]":545,"[unused541]":546,"[unused542]":547,"[unused543]":548,"[unused544]":549,"[unused545]":550,"[unused546]":551,"[unused547]":552,"[unused548]":553,"[unused549]":554,"[unused550]":555,"[unused551]":556,"[unused552]":557,"[unused553]":558,"[unused554]":559,"[unused555]":560,"[unused556]":561,"[unused557]":562,"[unused558]":563,"[unused559]":564,"[unused560]":565,"[unused561]":566,"[unused562]":567,"[unused563]":568,"[unused564]":569,"[unused565]":570,"[unused566]":571,"[unused567]":572,"[unused568]":573,"[unused569]":574,"[unused570]":575,"[unused571]":576,"[unused572]":577,"[unused573]":578,"[unused574]":579,"[unused575]":580,"[unused576]":581,"[unused577]":582,"[unused578]":583,"[unused579]":584,"[unused580]":585,"[unused581]":586,"[unused582]":587,"[unused583]":588,"[unused584]":589,"[unused585]":590,"[unused586]":591,"[unused587]":592,"[unused588]":593,"[unused589]":594,"[unused590]":595,"[unused591]":596,"[unused592]":597,"[unused593]":598,"[unused594]":599,"[unused595]":600,"[unused596]":601,"[unused597]":602,"[unused598]":603,"[unused599]":604,"[unused600]":605,"[unused601]":606,"[unused602]":607,"[unused603]":608,"[unused604]":609,"[unused605]":610,"[unused606]":611,"[unused607]":612,"[unused608]":613,"[unused609]":614,"[unused610]":615,"[unused611]":616,"[unused612]":617,"[unused613]":618,"[unused614]":619,"[unused615]":620,"[unused616]":621,"[unused617]":622,"[unused618]":623,"[unused619]":624,"[unused620]":625,"[unused621]":626,"[unused622]":627,"[unused623]":628,"[unused624]":629,"[unused625]":630,"[unused626]":631,"[unused627]":632,"[unused628]":633,"[unused629]":634,"[unused630]":635,"[unused631]":636,"[unused632]":637,"[unused633]":638,"[unused634]":639,"[unused635]":640,"[unused636]":641,"[unused637]":642,"[unused638]":643,"[unused639]":644,"[unused640]":645,"[unused641]":646,"[unused642]":647,"[unused643]":648,"[unused644]":649,"[unused645]":650,"[unused646]":651,"[unused647]":652,"[unused648]":653,"[unused649]":654,"[unused650]":655,"[unused651]":656,"[unused652]":657,"[unused653]":658,"[unused654]":659,"[unused655]":660,"[unused656]":661,"[unused657]":662,"[unused658]":663,"[unused659]":664,"[unused660]":665,"[unused661]":666,"[unused662]":667,"[unused663]":668,"[unused664]":669,"[unused665]":670,"[unused666]":671,"[unused667]":672,"[unused668]":673,"[unused669]":674,"[unused670]":675,"[unused671]":676,"[unused672]":677,"[unused673]":678,"[unused674]":679,"[unused675]":680,"[unused676]":681,"[unused677]":682,"[unused678]":683,"[unused679]":684,"[unused680]":685,"[unused681]":686,"[unused682]":687,"[unused683]":688,"[unused684]":689,"[unused685]":690,"[unused686]":691,"[unused687]":692,"[unused688]":693,"[unused689]":694,"[unused690]":695,"[unused691]":696,"[unused692]":697,"[unused693]":698,"[unused694]":699,"[unused695]":700,"[unused696]":701,"[unused697]":702,"[unused698]":703,"[unused699]":704,"[unused700]":705,"[unused701]":706,"[unused702]":707,"[unused703]":708,"[unused704]":709,"[unused705]":710,"[unused706]":711,"[unused707]":712,"[unused708]":713,"[unused709]":714,"[unused710]":715,"[unused711]":716,"[unused712]":717,"[unused713]":718,"[unused714]":719,"[unused715]":720,"[unused716]":721,"[unused717]":722,"[unused718]":723,"[unused719]":724,"[unused720]":725,"[unused721]":726,"[unused722]":727,"[unused723]":728,"[unused724]":729,"[unused725]":730,"[unused726]":731,"[unused727]":732,"[unused728]":733,"[unused729]":734,"[unused730]":735,"[unused731]":736,"[unused732]":737,"[unused733]":738,"[unused734]":739,"[unused735]":740,"[unused736]":741,"[unused737]":742,"[unused738]":743,"[unused739]":744,"[unused740]":745,"[unused741]":746,"[unused742]":747,"[unused743]":748,"[unused744]":749,"[unused745]":750,"[unused746]":751,"[unused747]":752,"[unused748]":753,"[unused749]":754,"[unused750]":755,"[unused751]":756,"[unused752]":757,"[unused753]":758,"[unused754]":759,"[unused755]":760,"[unused756]":761,"[unused757]":762,"[unused758]":763,"[unused759]":764,"[unused760]":765,"[unused761]":766,"[unused762]":767,"[unused763]":768,"[unused764]":769,"[unused765]":770,"[unused766]":771,"[unused767]":772,"[unused768]":773,"[unused769]":774,"[unused770]":775,"[unused771]":776,"[unused772]":777,"[unused773]":778,"[unused774]":779,"[unused775]":780,"[unused776]":781,"[unused777]":782,"[unused778]":783,"[unused779]":784,"[unused780]":785,"[unused781]":786,"[unused782]":787,"[unused783]":788,"[unused784]":789,"[unused785]":790,"[unused786]":791,"[unused787]":792,"[unused788]":793,"[unused789]":794,"[unused790]":795,"[unused791]":796,"[unused792]":797,"[unused793]":798,"[unused794]":799,"[unused795]":800,"[unused796]":801,"[unused797]":802,"[unused798]":803,"[unused799]":804,"[unused800]":805,"[unused801]":806,"[unused802]":807,"[unused803]":808,"[unused804]":809,"[unused805]":810,"[unused806]":811,"[unused807]":812,"[unused808]":813,"[unused809]":814,"[unused810]":815,"[unused811]":816,"[unused812]":817,"[unused813]":818,"[unused814]":819,"[unused815]":820,"[unused816]":821,"[unused817]":822,"[unused818]":823,"[unused819]":824,"[unused820]":825,"[unused821]":826,"[unused822]":827,"[unused823]":828,"[unused824]":829,"[unused825]":830,"[unused826]":831,"[unused827]":832,"[unused828]":833,"[unused829]":834,"[unused830]":835,"[unused831]":836,"[unused832]":837,"[unused833]":838,"[unused834]":839,"[unused835]":840,"[unused836]":841,"[unused837]":842,"[unused838]":843,"[unused839]":844,"[unused840]":845,"[unused841]":846,"[unused842]":847,"[unused843]":848,"[unused844]":849,"[unused845]":850,"[unused846]":851,"[unused847]":852,"[unused848]":853,"[unused849]":854,"[unused850]":855,"[unused851]":856,"[unused852]":857,"[unused853]":858,"[unused854]":859,"[unused855]":860,"[unused856]":861,"[unused857]":862,"[unused858]":863,"[unused859]":864,"[unused860]":865,"[unused861]":866,"[unused862]":867,"[unused863]":868,"[unused864]":869,"[unused865]":870,"[unused866]":871,"[unused867]":872,"[unused868]":873,"[unused869]":874,"[unused870]":875,"[unused871]":876,"[unused872]":877,"[unused873]":878,"[unused874]":879,"[unused875]":880,"[unused876]":881,"[unused877]":882,"[unused878]":883,"[unused879]":884,"[unused880]":885,"[unused881]":886,"[unused882]":887,"[unused883]":888,"[unused884]":889,"[unused885]":890,"[unused886]":891,"[unused887]":892,"[unused888]":893,"[unused889]":894,"[unused890]":895,"[unused891]":896,"[unused892]":897,"[unused893]":898,"[unused894]":899,"[unused895]":900,"[unused896]":901,"[unused897]":902,"[unused898]":903,"[unused899]":904,"[unused900]":905,"[unused901]":906,"[unused902]":907,"[unused903]":908,"[unused904]":909,"[unused905]":910,"[unused906]":911,"[unused907]":912,"[unused908]":913,"[unused909]":914,"[unused910]":915,"[unused911]":916,"[unused912]":917,"[unused913]":918,"[unused914]":919,"[unused915]":920,"[unused916]":921,"[unused917]":922,"[unused918]":923,"[unused919]":924,"[unused920]":925,"[unused921]":926,"[unused922]":927,"[unused923]":928,"[unused924]":929,"[unused925]":930,"[unused926]":931,"[unused927]":932,"[unused928]":933,"[unused929]":934,"[unused930]":935,"[unused931]":936,"[unused932]":937,"[unused933]":938,"[unused934]":939,"[unused935]":940,"[unused936]":941,"[unused937]":942,"[unused938]":943,"[unused939]":944,"[unused940]":945,"[unused941]":946,"[unused942]":947,"[unused943]":948,"[unused944]":949,"[unused945]":950,"[unused946]":951,"[unused947]":952,"[unused948]":953,"[unused949]":954,"[unused950]":955,"[unused951]":956,"[unused952]":957,"[unused953]":958,"[unused954]":959,"[unused955]":960,"[unused956]":961,"[unused957]":962,"[unused958]":963,"[unused959]":964,"[unused960]":965,"[unused961]":966,"[unused962]":967,"[unused963]":968,"[unused964]":969,"[unused965]":970,"[unused966]":971,"[unused967]":972,"[unused968]":973,"[unused969]":974,"[unused970]":975,"[unused971]":976,"[unused972]":977,"[unused973]":978,"[unused974]":979,"[unused975]":980,"[unused976]":981,"[unused977]":982,"[unused978]":983,"[unused979]":984,"[unused980]":985,"[unused981]":986,"[unused982]":987,"[unused983]":988,"[unused984]":989,"[unused985]":990,"[unused986]":991,"[unused987]":992,"[unused988]":993,"[unused989]":994,"[unused990]":995,"[unused991]":996,"[unused992]":997,"[unused993]":998,"!":999,"\"":1000,"#":1001,"$":1002,"%":1003,"&":1004,"'":1005,"(":1006,")":1007,"*":1008,"+":1009,",":1010,"-":1011,".":1012,"/":1013,"0":1014,"1":1015,"2":1016,"3":1017,"4":1018,"5":1019,"6":1020,"7":1021,"8":1022,"9":1023,":":1024,";":1025,"<":1026,"=":1027,">":1028,"?":1029,"@":1030,"[":1031,"\\":1032,"]":1033,"^":1034,"_":1035,"`":1036,"a":1037,"b":1038,"c":1039,"d":1040,"e":1041,"f":1042,"g":1043,"h":1044,"i":1045,"j":1046,"k":1047,"l":1048,"m":1049,"n":1050,"o":1051,"p":1052,"q":1053,"r":1054,"s":1055,"t":1056,"u":1057,"v":1058,"w":1059,"x":1060,"y":1061,"z":1062,"{":1063,"|":1064,"}":1065,"~":1066,"¡":1067,"¢":1068,"£":1069,"¤":1070,"¥":1071,"¦":1072,"§":1073,"¨":1074,"©":1075,"ª":1076,"«":1077,"¬":1078,"®":1079,"°":1080,"±":1081,"²":1082,"³":1083,"´":1084,"µ":1085,"¶":1086,"·":1087,"¹":1088,"º":1089,"»":1090,"¼":1091,"½":1092,"¾":1093,"¿":1094,"×":1095,"ß":1096,"æ":1097,"ð":1098,"÷":1099,"ø":1100,"þ":1101,"đ":1102,"ħ":1103,"ı":1104,"ł":1105,"ŋ":1106,"œ":1107,"ƒ":1108,"ɐ":1109,"ɑ":1110,"ɒ":1111,"ɔ":1112,"ɕ":1113,"ə":1114,"ɛ":1115,"ɡ":1116,"ɣ":1117,"ɨ":1118,"ɪ":1119,"ɫ":1120,"ɬ":1121,"ɯ":1122,"ɲ":1123,"ɴ":1124,"ɹ":1125,"ɾ":1126,"ʀ":1127,"ʁ":1128,"ʂ":1129,"ʃ":1130,"ʉ":1131,"ʊ":1132,"ʋ":1133,"ʌ":1134,"ʎ":1135,"ʐ":1136,"ʑ":1137,"ʒ":1138,"ʔ":1139,"ʰ":1140,"ʲ":1141,"ʳ":1142,"ʷ":1143,"ʸ":1144,"ʻ":1145,"ʼ":1146,"ʾ":1147,"ʿ":1148,"ˈ":1149,"ː":1150,"ˡ":1151,"ˢ":1152,"ˣ":1153,"ˤ":1154,"α":1155,"β":1156,"γ":1157,"δ":1158,"ε":1159,"ζ":1160,"η":1161,"θ":1162,"ι":1163,"κ":1164,"λ":1165,"μ":1166,"ν":1167,"ξ":1168,"ο":1169,"π":1170,"ρ":1171,"ς":1172,"σ":1173,"τ":1174,"υ":1175,"φ":1176,"χ":1177,"ψ":1178,"ω":1179,"а":1180,"б":1181,"в":1182,"г":1183,"д":1184,"е":1185,"ж":1186,"з":1187,"и":1188,"к":1189,"л":1190,"м":1191,"н":1192,"о":1193,"п":1194,"р":1195,"с":1196,"т":1197,"у":1198,"ф":1199,"х":1200,"ц":1201,"ч":1202,"ш":1203,"щ":1204,"ъ":1205,"ы":1206,"ь":1207,"э":1208,"ю":1209,"я":1210,"ђ":1211,"є":1212,"і":1213,"ј":1214,"љ":1215,"њ":1216,"ћ":1217,"ӏ":1218,"ա":1219,"բ":1220,"գ":1221,"դ":1222,"ե":1223,"թ":1224,"ի":1225,"լ":1226,"կ":1227,"հ":1228,"մ":1229,"յ":1230,"ն":1231,"ո":1232,"պ":1233,"ս":1234,"վ":1235,"տ":1236,"ր":1237,"ւ":1238,"ք":1239,"־":1240,"א":1241,"ב":1242,"ג":1243,"ד":1244,"ה":1245,"ו":1246,"ז":1247,"ח":1248,"ט":1249,"י":1250,"ך":1251,"כ":1252,"ל":1253,"ם":1254,"מ":1255,"ן":1256,"נ":1257,"ס":1258,"ע":1259,"ף":1260,"פ":1261,"ץ":1262,"צ":1263,"ק":1264,"ר":1265,"ש":1266,"ת":1267,"،":1268,"ء":1269,"ا":1270,"ب":1271,"ة":1272,"ت":1273,"ث":1274,"ج":1275,"ح":1276,"خ":1277,"د":1278,"ذ":1279,"ر":1280,"ز":1281,"س":1282,"ش":1283,"ص":1284,"ض":1285,"ط":1286,"ظ":1287,"ع":1288,"غ":1289,"ـ":1290,"ف":1291,"ق":1292,"ك":1293,"ل":1294,"م":1295,"ن":1296,"ه":1297,"و":1298,"ى":1299,"ي":1300,"ٹ":1301,"پ":1302,"چ":1303,"ک":1304,"گ":1305,"ں":1306,"ھ":1307,"ہ":1308,"ی":1309,"ے":1310,"अ":1311,"आ":1312,"उ":1313,"ए":1314,"क":1315,"ख":1316,"ग":1317,"च":1318,"ज":1319,"ट":1320,"ड":1321,"ण":1322,"त":1323,"थ":1324,"द":1325,"ध":1326,"न":1327,"प":1328,"ब":1329,"भ":1330,"म":1331,"य":1332,"र":1333,"ल":1334,"व":1335,"श":1336,"ष":1337,"स":1338,"ह":1339,"ा":1340,"ि":1341,"ी":1342,"ो":1343,"।":1344,"॥":1345,"ং":1346,"অ":1347,"আ":1348,"ই":1349,"উ":1350,"এ":1351,"ও":1352,"ক":1353,"খ":1354,"গ":1355,"চ":1356,"ছ":1357,"জ":1358,"ট":1359,"ড":1360,"ণ":1361,"ত":1362,"থ":1363,"দ":1364,"ধ":1365,"ন":1366,"প":1367,"ব":1368,"ভ":1369,"ম":1370,"য":1371,"র":1372,"ল":1373,"শ":1374,"ষ":1375,"স":1376,"হ":1377,"া":1378,"ি":1379,"ী":1380,"ে":1381,"க":1382,"ச":1383,"ட":1384,"த":1385,"ந":1386,"ன":1387,"ப":1388,"ம":1389,"ய":1390,"ர":1391,"ல":1392,"ள":1393,"வ":1394,"ா":1395,"ி":1396,"ு":1397,"ே":1398,"ை":1399,"ನ":1400,"ರ":1401,"ಾ":1402,"ක":1403,"ය":1404,"ර":1405,"ල":1406,"ව":1407,"ා":1408,"ก":1409,"ง":1410,"ต":1411,"ท":1412,"น":1413,"พ":1414,"ม":1415,"ย":1416,"ร":1417,"ล":1418,"ว":1419,"ส":1420,"อ":1421,"า":1422,"เ":1423,"་":1424,"།":1425,"ག":1426,"ང":1427,"ད":1428,"ན":1429,"པ":1430,"བ":1431,"མ":1432,"འ":1433,"ར":1434,"ལ":1435,"ས":1436,"မ":1437,"ა":1438,"ბ":1439,"გ":1440,"დ":1441,"ე":1442,"ვ":1443,"თ":1444,"ი":1445,"კ":1446,"ლ":1447,"მ":1448,"ნ":1449,"ო":1450,"რ":1451,"ს":1452,"ტ":1453,"უ":1454,"ᄀ":1455,"ᄂ":1456,"ᄃ":1457,"ᄅ":1458,"ᄆ":1459,"ᄇ":1460,"ᄉ":1461,"ᄊ":1462,"ᄋ":1463,"ᄌ":1464,"ᄎ":1465,"ᄏ":1466,"ᄐ":1467,"ᄑ":1468,"ᄒ":1469,"ᅡ":1470,"ᅢ":1471,"ᅥ":1472,"ᅦ":1473,"ᅧ":1474,"ᅩ":1475,"ᅪ":1476,"ᅭ":1477,"ᅮ":1478,"ᅯ":1479,"ᅲ":1480,"ᅳ":1481,"ᅴ":1482,"ᅵ":1483,"ᆨ":1484,"ᆫ":1485,"ᆯ":1486,"ᆷ":1487,"ᆸ":1488,"ᆼ":1489,"ᴬ":1490,"ᴮ":1491,"ᴰ":1492,"ᴵ":1493,"ᴺ":1494,"ᵀ":1495,"ᵃ":1496,"ᵇ":1497,"ᵈ":1498,"ᵉ":1499,"ᵍ":1500,"ᵏ":1501,"ᵐ":1502,"ᵒ":1503,"ᵖ":1504,"ᵗ":1505,"ᵘ":1506,"ᵢ":1507,"ᵣ":1508,"ᵤ":1509,"ᵥ":1510,"ᶜ":1511,"ᶠ":1512,"‐":1513,"‑":1514,"‒":1515,"–":1516,"—":1517,"―":1518,"‖":1519,"‘":1520,"’":1521,"‚":1522,"“":1523,"”":1524,"„":1525,"†":1526,"‡":1527,"•":1528,"…":1529,"‰":1530,"′":1531,"″":1532,"›":1533,"‿":1534,"⁄":1535,"⁰":1536,"ⁱ":1537,"⁴":1538,"⁵":1539,"⁶":1540,"⁷":1541,"⁸":1542,"⁹":1543,"⁺":1544,"⁻":1545,"ⁿ":1546,"₀":1547,"₁":1548,"₂":1549,"₃":1550,"₄":1551,"₅":1552,"₆":1553,"₇":1554,"₈":1555,"₉":1556,"₊":1557,"₍":1558,"₎":1559,"ₐ":1560,"ₑ":1561,"ₒ":1562,"ₓ":1563,"ₕ":1564,"ₖ":1565,"ₗ":1566,"ₘ":1567,"ₙ":1568,"ₚ":1569,"ₛ":1570,"ₜ":1571,"₤":1572,"₩":1573,"€":1574,"₱":1575,"₹":1576,"ℓ":1577,"№":1578,"ℝ":1579,"™":1580,"⅓":1581,"⅔":1582,"←":1583,"↑":1584,"→":1585,"↓":1586,"↔":1587,"↦":1588,"⇄":1589,"⇌":1590,"⇒":1591,"∂":1592,"∅":1593,"∆":1594,"∇":1595,"∈":1596,"−":1597,"∗":1598,"∘":1599,"√":1600,"∞":1601,"∧":1602,"∨":1603,"∩":1604,"∪":1605,"≈":1606,"≡":1607,"≤":1608,"≥":1609,"⊂":1610,"⊆":1611,"⊕":1612,"⊗":1613,"⋅":1614,"─":1615,"│":1616,"■":1617,"▪":1618,"●":1619,"★":1620,"☆":1621,"☉":1622,"♠":1623,"♣":1624,"♥":1625,"♦":1626,"♭":1627,"♯":1628,"⟨":1629,"⟩":1630,"ⱼ":1631,"⺩":1632,"⺼":1633,"⽥":1634,"、":1635,"。":1636,"〈":1637,"〉":1638,"《":1639,"》":1640,"「":1641,"」":1642,"『":1643,"』":1644,"〜":1645,"あ":1646,"い":1647,"う":1648,"え":1649,"お":1650,"か":1651,"き":1652,"く":1653,"け":1654,"こ":1655,"さ":1656,"し":1657,"す":1658,"せ":1659,"そ":1660,"た":1661,"ち":1662,"っ":1663,"つ":1664,"て":1665,"と":1666,"な":1667,"に":1668,"ぬ":1669,"ね":1670,"の":1671,"は":1672,"ひ":1673,"ふ":1674,"へ":1675,"ほ":1676,"ま":1677,"み":1678,"む":1679,"め":1680,"も":1681,"や":1682,"ゆ":1683,"よ":1684,"ら":1685,"り":1686,"る":1687,"れ":1688,"ろ":1689,"を":1690,"ん":1691,"ァ":1692,"ア":1693,"ィ":1694,"イ":1695,"ウ":1696,"ェ":1697,"エ":1698,"オ":1699,"カ":1700,"キ":1701,"ク":1702,"ケ":1703,"コ":1704,"サ":1705,"シ":1706,"ス":1707,"セ":1708,"タ":1709,"チ":1710,"ッ":1711,"ツ":1712,"テ":1713,"ト":1714,"ナ":1715,"ニ":1716,"ノ":1717,"ハ":1718,"ヒ":1719,"フ":1720,"ヘ":1721,"ホ":1722,"マ":1723,"ミ":1724,"ム":1725,"メ":1726,"モ":1727,"ャ":1728,"ュ":1729,"ョ":1730,"ラ":1731,"リ":1732,"ル":1733,"レ":1734,"ロ":1735,"ワ":1736,"ン":1737,"・":1738,"ー":1739,"一":1740,"三":1741,"上":1742,"下":1743,"不":1744,"世":1745,"中":1746,"主":1747,"久":1748,"之":1749,"也":1750,"事":1751,"二":1752,"五":1753,"井":1754,"京":1755,"人":1756,"亻":1757,"仁":1758,"介":1759,"代":1760,"仮":1761,"伊":1762,"会":1763,"佐":1764,"侍":1765,"保":1766,"信":1767,"健":1768,"元":1769,"光":1770,"八":1771,"公":1772,"内":1773,"出":1774,"分":1775,"前":1776,"劉":1777,"力":1778,"加":1779,"勝":1780,"北":1781,"区":1782,"十":1783,"千":1784,"南":1785,"博":1786,"原":1787,"口":1788,"古":1789,"史":1790,"司":1791,"合":1792,"吉":1793,"同":1794,"名":1795,"和":1796,"囗":1797,"四":1798,"国":1799,"國":1800,"土":1801,"地":1802,"坂":1803,"城":1804,"堂":1805,"場":1806,"士":1807,"夏":1808,"外":1809,"大":1810,"天":1811,"太":1812,"夫":1813,"奈":1814,"女":1815,"子":1816,"学":1817,"宀":1818,"宇":1819,"安":1820,"宗":1821,"定":1822,"宣":1823,"宮":1824,"家":1825,"宿":1826,"寺":1827,"將":1828,"小":1829,"尚":1830,"山":1831,"岡":1832,"島":1833,"崎":1834,"川":1835,"州":1836,"巿":1837,"帝":1838,"平":1839,"年":1840,"幸":1841,"广":1842,"弘":1843,"張":1844,"彳":1845,"後":1846,"御":1847,"德":1848,"心":1849,"忄":1850,"志":1851,"忠":1852,"愛":1853,"成":1854,"我":1855,"戦":1856,"戸":1857,"手":1858,"扌":1859,"政":1860,"文":1861,"新":1862,"方":1863,"日":1864,"明":1865,"星":1866,"春":1867,"昭":1868,"智":1869,"曲":1870,"書":1871,"月":1872,"有":1873,"朝":1874,"木":1875,"本":1876,"李":1877,"村":1878,"東":1879,"松":1880,"林":1881,"森":1882,"楊":1883,"樹":1884,"橋":1885,"歌":1886,"止":1887,"正":1888,"武":1889,"比":1890,"氏":1891,"民":1892,"水":1893,"氵":1894,"氷":1895,"永":1896,"江":1897,"沢":1898,"河":1899,"治":1900,"法":1901,"海":1902,"清":1903,"漢":1904,"瀬":1905,"火":1906,"版":1907,"犬":1908,"王":1909,"生":1910,"田":1911,"男":1912,"疒":1913,"発":1914,"白":1915,"的":1916,"皇":1917,"目":1918,"相":1919,"省":1920,"真":1921,"石":1922,"示":1923,"社":1924,"神":1925,"福":1926,"禾":1927,"秀":1928,"秋":1929,"空":1930,"立":1931,"章":1932,"竹":1933,"糹":1934,"美":1935,"義":1936,"耳":1937,"良":1938,"艹":1939,"花":1940,"英":1941,"華":1942,"葉":1943,"藤":1944,"行":1945,"街":1946,"西":1947,"見":1948,"訁":1949,"語":1950,"谷":1951,"貝":1952,"貴":1953,"車":1954,"軍":1955,"辶":1956,"道":1957,"郎":1958,"郡":1959,"部":1960,"都":1961,"里":1962,"野":1963,"金":1964,"鈴":1965,"镇":1966,"長":1967,"門":1968,"間":1969,"阝":1970,"阿":1971,"陳":1972,"陽":1973,"雄":1974,"青":1975,"面":1976,"風":1977,"食":1978,"香":1979,"馬":1980,"高":1981,"龍":1982,"龸":1983,"ﬁ":1984,"ﬂ":1985,"！":1986,"（":1987,"）":1988,"，":1989,"－":1990,"．":1991,"／":1992,"：":1993,"？":1994,"～":1995,"the":1996,"of":1997,"and":1998,"in":1999,"to":2000,"was":2001,"he":2002,"is":2003,"as":2004,"for":2005,"on":2006,"with":2007,"that":2008,"it":2009,"his":2010,"by":2011,"at":2012,"from":2013,"her":2014,"##s":2015,"she":2016,"you":2017,"had":2018,"an":2019,"were":2020,"but":2021,"be":2022,"this":2023,"are":2024,"not":2025,"my":2026,"they":2027,"one":2028,"which":2029,"or":2030,"have":2031,"him":2032,"me":2033,"first":2034,"all":2035,"also":2036,"their":2037,"has":2038,"up":2039,"who":2040,"out":2041,"been":2042,"when":2043,"after":2044,"there":2045,"into":2046,"new":2047,"two":2048,"its":2049,"##a":2050,"time":2051,"would":2052,"no":2053,"what":2054,"about":2055,"said":2056,"we":2057,"over":2058,"then":2059,"other":2060,"so":2061,"more":2062,"##e":2063,"can":2064,"if":2065,"like":2066,"back":2067,"them":2068,"only":2069,"some":2070,"could":2071,"##i":2072,"where":2073,"just":2074,"##ing":2075,"during":2076,"before":2077,"##n":2078,"do":2079,"##o":2080,"made":2081,"school":2082,"through":2083,"than":2084,"now":2085,"years":2086,"most":2087,"world":2088,"may":2089,"between":2090,"down":2091,"well":2092,"three":2093,"##d":2094,"year":2095,"while":2096,"will":2097,"##ed":2098,"##r":2099,"##y":2100,"later":2101,"##t":2102,"city":2103,"under":2104,"around":2105,"did":2106,"such":2107,"being":2108,"used":2109,"state":2110,"people":2111,"part":2112,"know":2113,"against":2114,"your":2115,"many":2116,"second":2117,"university":2118,"both":2119,"national":2120,"##er":2121,"these":2122,"don":2123,"known":2124,"off":2125,"way":2126,"until":2127,"re":2128,"how":2129,"even":2130,"get":2131,"head":2132,"...":2133,"didn":2134,"##ly":2135,"team":2136,"american":2137,"because":2138,"de":2139,"##l":2140,"born":2141,"united":2142,"film":2143,"since":2144,"still":2145,"long":2146,"work":2147,"south":2148,"us":2149,"became":2150,"any":2151,"high":2152,"again":2153,"day":2154,"family":2155,"see":2156,"right":2157,"man":2158,"eyes":2159,"house":2160,"season":2161,"war":2162,"states":2163,"including":2164,"took":2165,"life":2166,"north":2167,"same":2168,"each":2169,"called":2170,"name":2171,"much":2172,"place":2173,"however":2174,"go":2175,"four":2176,"group":2177,"another":2178,"found":2179,"won":2180,"area":2181,"here":2182,"going":2183,"10":2184,"away":2185,"series":2186,"left":2187,"home":2188,"music":2189,"best":2190,"make":2191,"hand":2192,"number":2193,"company":2194,"several":2195,"never":2196,"last":2197,"john":2198,"000":2199,"very":2200,"album":2201,"take":2202,"end":2203,"good":2204,"too":2205,"following":2206,"released":2207,"game":2208,"played":2209,"little":2210,"began":2211,"district":2212,"##m":2213,"old":2214,"want":2215,"those":2216,"side":2217,"held":2218,"own":2219,"early":2220,"county":2221,"ll":2222,"league":2223,"use":2224,"west":2225,"##u":2226,"face":2227,"think":2228,"##es":2229,"2010":2230,"government":2231,"##h":2232,"march":2233,"came":2234,"small":2235,"general":2236,"town":2237,"june":2238,"##on":2239,"line":2240,"based":2241,"something":2242,"##k":2243,"september":2244,"thought":2245,"looked":2246,"along":2247,"international":2248,"2011":2249,"air":2250,"july":2251,"club":2252,"went":2253,"january":2254,"october":2255,"our":2256,"august":2257,"april":2258,"york":2259,"12":2260,"few":2261,"2012":2262,"2008":2263,"east":2264,"show":2265,"member":2266,"college":2267,"2009":2268,"father":2269,"public":2270,"##us":2271,"come":2272,"men":2273,"five":2274,"set":2275,"station":2276,"church":2277,"##c":2278,"next":2279,"former":2280,"november":2281,"room":2282,"party":2283,"located":2284,"december":2285,"2013":2286,"age":2287,"got":2288,"2007":2289,"##g":2290,"system":2291,"let":2292,"love":2293,"2006":2294,"though":2295,"every":2296,"2014":2297,"look":2298,"song":2299,"water":2300,"century":2301,"without":2302,"body":2303,"black":2304,"night":2305,"within":2306,"great":2307,"women":2308,"single":2309,"ve":2310,"building":2311,"large":2312,"population":2313,"river":2314,"named":2315,"band":2316,"white":2317,"started":2318,"##an":2319,"once":2320,"15":2321,"20":2322,"should":2323,"18":2324,"2015":2325,"service":2326,"top":2327,"built":2328,"british":2329,"open":2330,"death":2331,"king":2332,"moved":2333,"local":2334,"times":2335,"children":2336,"february":2337,"book":2338,"why":2339,"11":2340,"door":2341,"need":2342,"president":2343,"order":2344,"final":2345,"road":2346,"wasn":2347,"although":2348,"due":2349,"major":2350,"died":2351,"village":2352,"third":2353,"knew":2354,"2016":2355,"asked":2356,"turned":2357,"st":2358,"wanted":2359,"say":2360,"##p":2361,"together":2362,"received":2363,"main":2364,"son":2365,"served":2366,"different":2367,"##en":2368,"behind":2369,"himself":2370,"felt":2371,"members":2372,"power":2373,"football":2374,"law":2375,"voice":2376,"play":2377,"##in":2378,"near":2379,"park":2380,"history":2381,"30":2382,"having":2383,"2005":2384,"16":2385,"##man":2386,"saw":2387,"mother":2388,"##al":2389,"army":2390,"point":2391,"front":2392,"help":2393,"english":2394,"street":2395,"art":2396,"late":2397,"hands":2398,"games":2399,"award":2400,"##ia":2401,"young":2402,"14":2403,"put":2404,"published":2405,"country":2406,"division":2407,"across":2408,"told":2409,"13":2410,"often":2411,"ever":2412,"french":2413,"london":2414,"center":2415,"six":2416,"red":2417,"2017":2418,"led":2419,"days":2420,"include":2421,"light":2422,"25":2423,"find":2424,"tell":2425,"among":2426,"species":2427,"really":2428,"according":2429,"central":2430,"half":2431,"2004":2432,"form":2433,"original":2434,"gave":2435,"office":2436,"making":2437,"enough":2438,"lost":2439,"full":2440,"opened":2441,"must":2442,"included":2443,"live":2444,"given":2445,"german":2446,"player":2447,"run":2448,"business":2449,"woman":2450,"community":2451,"cup":2452,"might":2453,"million":2454,"land":2455,"2000":2456,"court":2457,"development":2458,"17":2459,"short":2460,"round":2461,"ii":2462,"km":2463,"seen":2464,"class":2465,"story":2466,"always":2467,"become":2468,"sure":2469,"research":2470,"almost":2471,"director":2472,"council":2473,"la":2474,"##2":2475,"career":2476,"things":2477,"using":2478,"island":2479,"##z":2480,"couldn":2481,"car":2482,"##is":2483,"24":2484,"close":2485,"force":2486,"##1":2487,"better":2488,"free":2489,"support":2490,"control":2491,"field":2492,"students":2493,"2003":2494,"education":2495,"married":2496,"##b":2497,"nothing":2498,"worked":2499,"others":2500,"record":2501,"big":2502,"inside":2503,"level":2504,"anything":2505,"continued":2506,"give":2507,"james":2508,"##3":2509,"military":2510,"established":2511,"non":2512,"returned":2513,"feel":2514,"does":2515,"title":2516,"written":2517,"thing":2518,"feet":2519,"william":2520,"far":2521,"co":2522,"association":2523,"hard":2524,"already":2525,"2002":2526,"##ra":2527,"championship":2528,"human":2529,"western":2530,"100":2531,"##na":2532,"department":2533,"hall":2534,"role":2535,"various":2536,"production":2537,"21":2538,"19":2539,"heart":2540,"2001":2541,"living":2542,"fire":2543,"version":2544,"##ers":2545,"##f":2546,"television":2547,"royal":2548,"##4":2549,"produced":2550,"working":2551,"act":2552,"case":2553,"society":2554,"region":2555,"present":2556,"radio":2557,"period":2558,"looking":2559,"least":2560,"total":2561,"keep":2562,"england":2563,"wife":2564,"program":2565,"per":2566,"brother":2567,"mind":2568,"special":2569,"22":2570,"##le":2571,"am":2572,"works":2573,"soon":2574,"##6":2575,"political":2576,"george":2577,"services":2578,"taken":2579,"created":2580,"##7":2581,"further":2582,"able":2583,"reached":2584,"david":2585,"union":2586,"joined":2587,"upon":2588,"done":2589,"important":2590,"social":2591,"information":2592,"either":2593,"##ic":2594,"##x":2595,"appeared":2596,"position":2597,"ground":2598,"lead":2599,"rock":2600,"dark":2601,"election":2602,"23":2603,"board":2604,"france":2605,"hair":2606,"course":2607,"arms":2608,"site":2609,"police":2610,"girl":2611,"instead":2612,"real":2613,"sound":2614,"##v":2615,"words":2616,"moment":2617,"##te":2618,"someone":2619,"##8":2620,"summer":2621,"project":2622,"announced":2623,"san":2624,"less":2625,"wrote":2626,"past":2627,"followed":2628,"##5":2629,"blue":2630,"founded":2631,"al":2632,"finally":2633,"india":2634,"taking":2635,"records":2636,"america":2637,"##ne":2638,"1999":2639,"design":2640,"considered":2641,"northern":2642,"god":2643,"stop":2644,"battle":2645,"toward":2646,"european":2647,"outside":2648,"described":2649,"track":2650,"today":2651,"playing":2652,"language":2653,"28":2654,"call":2655,"26":2656,"heard":2657,"professional":2658,"low":2659,"australia":2660,"miles":2661,"california":2662,"win":2663,"yet":2664,"green":2665,"##ie":2666,"trying":2667,"blood":2668,"##ton":2669,"southern":2670,"science":2671,"maybe":2672,"everything":2673,"match":2674,"square":2675,"27":2676,"mouth":2677,"video":2678,"race":2679,"recorded":2680,"leave":2681,"above":2682,"##9":2683,"daughter":2684,"points":2685,"space":2686,"1998":2687,"museum":2688,"change":2689,"middle":2690,"common":2691,"##0":2692,"move":2693,"tv":2694,"post":2695,"##ta":2696,"lake":2697,"seven":2698,"tried":2699,"elected":2700,"closed":2701,"ten":2702,"paul":2703,"minister":2704,"##th":2705,"months":2706,"start":2707,"chief":2708,"return":2709,"canada":2710,"person":2711,"sea":2712,"release":2713,"similar":2714,"modern":2715,"brought":2716,"rest":2717,"hit":2718,"formed":2719,"mr":2720,"##la":2721,"1997":2722,"floor":2723,"event":2724,"doing":2725,"thomas":2726,"1996":2727,"robert":2728,"care":2729,"killed":2730,"training":2731,"star":2732,"week":2733,"needed":2734,"turn":2735,"finished":2736,"railway":2737,"rather":2738,"news":2739,"health":2740,"sent":2741,"example":2742,"ran":2743,"term":2744,"michael":2745,"coming":2746,"currently":2747,"yes":2748,"forces":2749,"despite":2750,"gold":2751,"areas":2752,"50":2753,"stage":2754,"fact":2755,"29":2756,"dead":2757,"says":2758,"popular":2759,"2018":2760,"originally":2761,"germany":2762,"probably":2763,"developed":2764,"result":2765,"pulled":2766,"friend":2767,"stood":2768,"money":2769,"running":2770,"mi":2771,"signed":2772,"word":2773,"songs":2774,"child":2775,"eventually":2776,"met":2777,"tour":2778,"average":2779,"teams":2780,"minutes":2781,"festival":2782,"current":2783,"deep":2784,"kind":2785,"1995":2786,"decided":2787,"usually":2788,"eastern":2789,"seemed":2790,"##ness":2791,"episode":2792,"bed":2793,"added":2794,"table":2795,"indian":2796,"private":2797,"charles":2798,"route":2799,"available":2800,"idea":2801,"throughout":2802,"centre":2803,"addition":2804,"appointed":2805,"style":2806,"1994":2807,"books":2808,"eight":2809,"construction":2810,"press":2811,"mean":2812,"wall":2813,"friends":2814,"remained":2815,"schools":2816,"study":2817,"##ch":2818,"##um":2819,"institute":2820,"oh":2821,"chinese":2822,"sometimes":2823,"events":2824,"possible":2825,"1992":2826,"australian":2827,"type":2828,"brown":2829,"forward":2830,"talk":2831,"process":2832,"food":2833,"debut":2834,"seat":2835,"performance":2836,"committee":2837,"features":2838,"character":2839,"arts":2840,"herself":2841,"else":2842,"lot":2843,"strong":2844,"russian":2845,"range":2846,"hours":2847,"peter":2848,"arm":2849,"##da":2850,"morning":2851,"dr":2852,"sold":2853,"##ry":2854,"quickly":2855,"directed":2856,"1993":2857,"guitar":2858,"china":2859,"##w":2860,"31":2861,"list":2862,"##ma":2863,"performed":2864,"media":2865,"uk":2866,"players":2867,"smile":2868,"##rs":2869,"myself":2870,"40":2871,"placed":2872,"coach":2873,"province":2874,"towards":2875,"wouldn":2876,"leading":2877,"whole":2878,"boy":2879,"official":2880,"designed":2881,"grand":2882,"census":2883,"##el":2884,"europe":2885,"attack":2886,"japanese":2887,"henry":2888,"1991":2889,"##re":2890,"##os":2891,"cross":2892,"getting":2893,"alone":2894,"action":2895,"lower":2896,"network":2897,"wide":2898,"washington":2899,"japan":2900,"1990":2901,"hospital":2902,"believe":2903,"changed":2904,"sister":2905,"##ar":2906,"hold":2907,"gone":2908,"sir":2909,"hadn":2910,"ship":2911,"##ka":2912,"studies":2913,"academy":2914,"shot":2915,"rights":2916,"below":2917,"base":2918,"bad":2919,"involved":2920,"kept":2921,"largest":2922,"##ist":2923,"bank":2924,"future":2925,"especially":2926,"beginning":2927,"mark":2928,"movement":2929,"section":2930,"female":2931,"magazine":2932,"plan":2933,"professor":2934,"lord":2935,"longer":2936,"##ian":2937,"sat":2938,"walked":2939,"hill":2940,"actually":2941,"civil":2942,"energy":2943,"model":2944,"families":2945,"size":2946,"thus":2947,"aircraft":2948,"completed":2949,"includes":2950,"data":2951,"captain":2952,"##or":2953,"fight":2954,"vocals":2955,"featured":2956,"richard":2957,"bridge":2958,"fourth":2959,"1989":2960,"officer":2961,"stone":2962,"hear":2963,"##ism":2964,"means":2965,"medical":2966,"groups":2967,"management":2968,"self":2969,"lips":2970,"competition":2971,"entire":2972,"lived":2973,"technology":2974,"leaving":2975,"federal":2976,"tournament":2977,"bit":2978,"passed":2979,"hot":2980,"independent":2981,"awards":2982,"kingdom":2983,"mary":2984,"spent":2985,"fine":2986,"doesn":2987,"reported":2988,"##ling":2989,"jack":2990,"fall":2991,"raised":2992,"itself":2993,"stay":2994,"true":2995,"studio":2996,"1988":2997,"sports":2998,"replaced":2999,"paris":3000,"systems":3001,"saint":3002,"leader":3003,"theatre":3004,"whose":3005,"market":3006,"capital":3007,"parents":3008,"spanish":3009,"canadian":3010,"earth":3011,"##ity":3012,"cut":3013,"degree":3014,"writing":3015,"bay":3016,"christian":3017,"awarded":3018,"natural":3019,"higher":3020,"bill":3021,"##as":3022,"coast":3023,"provided":3024,"previous":3025,"senior":3026,"ft":3027,"valley":3028,"organization":3029,"stopped":3030,"onto":3031,"countries":3032,"parts":3033,"conference":3034,"queen":3035,"security":3036,"interest":3037,"saying":3038,"allowed":3039,"master":3040,"earlier":3041,"phone":3042,"matter":3043,"smith":3044,"winning":3045,"try":3046,"happened":3047,"moving":3048,"campaign":3049,"los":3050,"##ley":3051,"breath":3052,"nearly":3053,"mid":3054,"1987":3055,"certain":3056,"girls":3057,"date":3058,"italian":3059,"african":3060,"standing":3061,"fell":3062,"artist":3063,"##ted":3064,"shows":3065,"deal":3066,"mine":3067,"industry":3068,"1986":3069,"##ng":3070,"everyone":3071,"republic":3072,"provide":3073,"collection":3074,"library":3075,"student":3076,"##ville":3077,"primary":3078,"owned":3079,"older":3080,"via":3081,"heavy":3082,"1st":3083,"makes":3084,"##able":3085,"attention":3086,"anyone":3087,"africa":3088,"##ri":3089,"stated":3090,"length":3091,"ended":3092,"fingers":3093,"command":3094,"staff":3095,"skin":3096,"foreign":3097,"opening":3098,"governor":3099,"okay":3100,"medal":3101,"kill":3102,"sun":3103,"cover":3104,"job":3105,"1985":3106,"introduced":3107,"chest":3108,"hell":3109,"feeling":3110,"##ies":3111,"success":3112,"meet":3113,"reason":3114,"standard":3115,"meeting":3116,"novel":3117,"1984":3118,"trade":3119,"source":3120,"buildings":3121,"##land":3122,"rose":3123,"guy":3124,"goal":3125,"##ur":3126,"chapter":3127,"native":3128,"husband":3129,"previously":3130,"unit":3131,"limited":3132,"entered":3133,"weeks":3134,"producer":3135,"operations":3136,"mountain":3137,"takes":3138,"covered":3139,"forced":3140,"related":3141,"roman":3142,"complete":3143,"successful":3144,"key":3145,"texas":3146,"cold":3147,"##ya":3148,"channel":3149,"1980":3150,"traditional":3151,"films":3152,"dance":3153,"clear":3154,"approximately":3155,"500":3156,"nine":3157,"van":3158,"prince":3159,"question":3160,"active":3161,"tracks":3162,"ireland":3163,"regional":3164,"silver":3165,"author":3166,"personal":3167,"sense":3168,"operation":3169,"##ine":3170,"economic":3171,"1983":3172,"holding":3173,"twenty":3174,"isbn":3175,"additional":3176,"speed":3177,"hour":3178,"edition":3179,"regular":3180,"historic":3181,"places":3182,"whom":3183,"shook":3184,"movie":3185,"km²":3186,"secretary":3187,"prior":3188,"report":3189,"chicago":3190,"read":3191,"foundation":3192,"view":3193,"engine":3194,"scored":3195,"1982":3196,"units":3197,"ask":3198,"airport":3199,"property":3200,"ready":3201,"immediately":3202,"lady":3203,"month":3204,"listed":3205,"contract":3206,"##de":3207,"manager":3208,"themselves":3209,"lines":3210,"##ki":3211,"navy":3212,"writer":3213,"meant":3214,"##ts":3215,"runs":3216,"##ro":3217,"practice":3218,"championships":3219,"singer":3220,"glass":3221,"commission":3222,"required":3223,"forest":3224,"starting":3225,"culture":3226,"generally":3227,"giving":3228,"access":3229,"attended":3230,"test":3231,"couple":3232,"stand":3233,"catholic":3234,"martin":3235,"caught":3236,"executive":3237,"##less":3238,"eye":3239,"##ey":3240,"thinking":3241,"chair":3242,"quite":3243,"shoulder":3244,"1979":3245,"hope":3246,"decision":3247,"plays":3248,"defeated":3249,"municipality":3250,"whether":3251,"structure":3252,"offered":3253,"slowly":3254,"pain":3255,"ice":3256,"direction":3257,"##ion":3258,"paper":3259,"mission":3260,"1981":3261,"mostly":3262,"200":3263,"noted":3264,"individual":3265,"managed":3266,"nature":3267,"lives":3268,"plant":3269,"##ha":3270,"helped":3271,"except":3272,"studied":3273,"computer":3274,"figure":3275,"relationship":3276,"issue":3277,"significant":3278,"loss":3279,"die":3280,"smiled":3281,"gun":3282,"ago":3283,"highest":3284,"1972":3285,"##am":3286,"male":3287,"bring":3288,"goals":3289,"mexico":3290,"problem":3291,"distance":3292,"commercial":3293,"completely":3294,"location":3295,"annual":3296,"famous":3297,"drive":3298,"1976":3299,"neck":3300,"1978":3301,"surface":3302,"caused":3303,"italy":3304,"understand":3305,"greek":3306,"highway":3307,"wrong":3308,"hotel":3309,"comes":3310,"appearance":3311,"joseph":3312,"double":3313,"issues":3314,"musical":3315,"companies":3316,"castle":3317,"income":3318,"review":3319,"assembly":3320,"bass":3321,"initially":3322,"parliament":3323,"artists":3324,"experience":3325,"1974":3326,"particular":3327,"walk":3328,"foot":3329,"engineering":3330,"talking":3331,"window":3332,"dropped":3333,"##ter":3334,"miss":3335,"baby":3336,"boys":3337,"break":3338,"1975":3339,"stars":3340,"edge":3341,"remember":3342,"policy":3343,"carried":3344,"train":3345,"stadium":3346,"bar":3347,"sex":3348,"angeles":3349,"evidence":3350,"##ge":3351,"becoming":3352,"assistant":3353,"soviet":3354,"1977":3355,"upper":3356,"step":3357,"wing":3358,"1970":3359,"youth":3360,"financial":3361,"reach":3362,"##ll":3363,"actor":3364,"numerous":3365,"##se":3366,"##st":3367,"nodded":3368,"arrived":3369,"##ation":3370,"minute":3371,"##nt":3372,"believed":3373,"sorry":3374,"complex":3375,"beautiful":3376,"victory":3377,"associated":3378,"temple":3379,"1968":3380,"1973":3381,"chance":3382,"perhaps":3383,"metal":3384,"##son":3385,"1945":3386,"bishop":3387,"##et":3388,"lee":3389,"launched":3390,"particularly":3391,"tree":3392,"le":3393,"retired":3394,"subject":3395,"prize":3396,"contains":3397,"yeah":3398,"theory":3399,"empire":3400,"##ce":3401,"suddenly":3402,"waiting":3403,"trust":3404,"recording":3405,"##to":3406,"happy":3407,"terms":3408,"camp":3409,"champion":3410,"1971":3411,"religious":3412,"pass":3413,"zealand":3414,"names":3415,"2nd":3416,"port":3417,"ancient":3418,"tom":3419,"corner":3420,"represented":3421,"watch":3422,"legal":3423,"anti":3424,"justice":3425,"cause":3426,"watched":3427,"brothers":3428,"45":3429,"material":3430,"changes":3431,"simply":3432,"response":3433,"louis":3434,"fast":3435,"##ting":3436,"answer":3437,"60":3438,"historical":3439,"1969":3440,"stories":3441,"straight":3442,"create":3443,"feature":3444,"increased":3445,"rate":3446,"administration":3447,"virginia":3448,"el":3449,"activities":3450,"cultural":3451,"overall":3452,"winner":3453,"programs":3454,"basketball":3455,"legs":3456,"guard":3457,"beyond":3458,"cast":3459,"doctor":3460,"mm":3461,"flight":3462,"results":3463,"remains":3464,"cost":3465,"effect":3466,"winter":3467,"##ble":3468,"larger":3469,"islands":3470,"problems":3471,"chairman":3472,"grew":3473,"commander":3474,"isn":3475,"1967":3476,"pay":3477,"failed":3478,"selected":3479,"hurt":3480,"fort":3481,"box":3482,"regiment":3483,"majority":3484,"journal":3485,"35":3486,"edward":3487,"plans":3488,"##ke":3489,"##ni":3490,"shown":3491,"pretty":3492,"irish":3493,"characters":3494,"directly":3495,"scene":3496,"likely":3497,"operated":3498,"allow":3499,"spring":3500,"##j":3501,"junior":3502,"matches":3503,"looks":3504,"mike":3505,"houses":3506,"fellow":3507,"##tion":3508,"beach":3509,"marriage":3510,"##ham":3511,"##ive":3512,"rules":3513,"oil":3514,"65":3515,"florida":3516,"expected":3517,"nearby":3518,"congress":3519,"sam":3520,"peace":3521,"recent":3522,"iii":3523,"wait":3524,"subsequently":3525,"cell":3526,"##do":3527,"variety":3528,"serving":3529,"agreed":3530,"please":3531,"poor":3532,"joe":3533,"pacific":3534,"attempt":3535,"wood":3536,"democratic":3537,"piece":3538,"prime":3539,"##ca":3540,"rural":3541,"mile":3542,"touch":3543,"appears":3544,"township":3545,"1964":3546,"1966":3547,"soldiers":3548,"##men":3549,"##ized":3550,"1965":3551,"pennsylvania":3552,"closer":3553,"fighting":3554,"claimed":3555,"score":3556,"jones":3557,"physical":3558,"editor":3559,"##ous":3560,"filled":3561,"genus":3562,"specific":3563,"sitting":3564,"super":3565,"mom":3566,"##va":3567,"therefore":3568,"supported":3569,"status":3570,"fear":3571,"cases":3572,"store":3573,"meaning":3574,"wales":3575,"minor":3576,"spain":3577,"tower":3578,"focus":3579,"vice":3580,"frank":3581,"follow":3582,"parish":3583,"separate":3584,"golden":3585,"horse":3586,"fifth":3587,"remaining":3588,"branch":3589,"32":3590,"presented":3591,"stared":3592,"##id":3593,"uses":3594,"secret":3595,"forms":3596,"##co":3597,"baseball":3598,"exactly":3599,"##ck":3600,"choice":3601,"note":3602,"discovered":3603,"travel":3604,"composed":3605,"truth":3606,"russia":3607,"ball":3608,"color":3609,"kiss":3610,"dad":3611,"wind":3612,"continue":3613,"ring":3614,"referred":3615,"numbers":3616,"digital":3617,"greater":3618,"##ns":3619,"metres":3620,"slightly":3621,"direct":3622,"increase":3623,"1960":3624,"responsible":3625,"crew":3626,"rule":3627,"trees":3628,"troops":3629,"##no":3630,"broke":3631,"goes":3632,"individuals":3633,"hundred":3634,"weight":3635,"creek":3636,"sleep":3637,"memory":3638,"defense":3639,"provides":3640,"ordered":3641,"code":3642,"value":3643,"jewish":3644,"windows":3645,"1944":3646,"safe":3647,"judge":3648,"whatever":3649,"corps":3650,"realized":3651,"growing":3652,"pre":3653,"##ga":3654,"cities":3655,"alexander":3656,"gaze":3657,"lies":3658,"spread":3659,"scott":3660,"letter":3661,"showed":3662,"situation":3663,"mayor":3664,"transport":3665,"watching":3666,"workers":3667,"extended":3668,"##li":3669,"expression":3670,"normal":3671,"##ment":3672,"chart":3673,"multiple":3674,"border":3675,"##ba":3676,"host":3677,"##ner":3678,"daily":3679,"mrs":3680,"walls":3681,"piano":3682,"##ko":3683,"heat":3684,"cannot":3685,"##ate":3686,"earned":3687,"products":3688,"drama":3689,"era":3690,"authority":3691,"seasons":3692,"join":3693,"grade":3694,"##io":3695,"sign":3696,"difficult":3697,"machine":3698,"1963":3699,"territory":3700,"mainly":3701,"##wood":3702,"stations":3703,"squadron":3704,"1962":3705,"stepped":3706,"iron":3707,"19th":3708,"##led":3709,"serve":3710,"appear":3711,"sky":3712,"speak":3713,"broken":3714,"charge":3715,"knowledge":3716,"kilometres":3717,"removed":3718,"ships":3719,"article":3720,"campus":3721,"simple":3722,"##ty":3723,"pushed":3724,"britain":3725,"##ve":3726,"leaves":3727,"recently":3728,"cd":3729,"soft":3730,"boston":3731,"latter":3732,"easy":3733,"acquired":3734,"poland":3735,"##sa":3736,"quality":3737,"officers":3738,"presence":3739,"planned":3740,"nations":3741,"mass":3742,"broadcast":3743,"jean":3744,"share":3745,"image":3746,"influence":3747,"wild":3748,"offer":3749,"emperor":3750,"electric":3751,"reading":3752,"headed":3753,"ability":3754,"promoted":3755,"yellow":3756,"ministry":3757,"1942":3758,"throat":3759,"smaller":3760,"politician":3761,"##by":3762,"latin":3763,"spoke":3764,"cars":3765,"williams":3766,"males":3767,"lack":3768,"pop":3769,"80":3770,"##ier":3771,"acting":3772,"seeing":3773,"consists":3774,"##ti":3775,"estate":3776,"1961":3777,"pressure":3778,"johnson":3779,"newspaper":3780,"jr":3781,"chris":3782,"olympics":3783,"online":3784,"conditions":3785,"beat":3786,"elements":3787,"walking":3788,"vote":3789,"##field":3790,"needs":3791,"carolina":3792,"text":3793,"featuring":3794,"global":3795,"block":3796,"shirt":3797,"levels":3798,"francisco":3799,"purpose":3800,"females":3801,"et":3802,"dutch":3803,"duke":3804,"ahead":3805,"gas":3806,"twice":3807,"safety":3808,"serious":3809,"turning":3810,"highly":3811,"lieutenant":3812,"firm":3813,"maria":3814,"amount":3815,"mixed":3816,"daniel":3817,"proposed":3818,"perfect":3819,"agreement":3820,"affairs":3821,"3rd":3822,"seconds":3823,"contemporary":3824,"paid":3825,"1943":3826,"prison":3827,"save":3828,"kitchen":3829,"label":3830,"administrative":3831,"intended":3832,"constructed":3833,"academic":3834,"nice":3835,"teacher":3836,"races":3837,"1956":3838,"formerly":3839,"corporation":3840,"ben":3841,"nation":3842,"issued":3843,"shut":3844,"1958":3845,"drums":3846,"housing":3847,"victoria":3848,"seems":3849,"opera":3850,"1959":3851,"graduated":3852,"function":3853,"von":3854,"mentioned":3855,"picked":3856,"build":3857,"recognized":3858,"shortly":3859,"protection":3860,"picture":3861,"notable":3862,"exchange":3863,"elections":3864,"1980s":3865,"loved":3866,"percent":3867,"racing":3868,"fish":3869,"elizabeth":3870,"garden":3871,"volume":3872,"hockey":3873,"1941":3874,"beside":3875,"settled":3876,"##ford":3877,"1940":3878,"competed":3879,"replied":3880,"drew":3881,"1948":3882,"actress":3883,"marine":3884,"scotland":3885,"steel":3886,"glanced":3887,"farm":3888,"steve":3889,"1957":3890,"risk":3891,"tonight":3892,"positive":3893,"magic":3894,"singles":3895,"effects":3896,"gray":3897,"screen":3898,"dog":3899,"##ja":3900,"residents":3901,"bus":3902,"sides":3903,"none":3904,"secondary":3905,"literature":3906,"polish":3907,"destroyed":3908,"flying":3909,"founder":3910,"households":3911,"1939":3912,"lay":3913,"reserve":3914,"usa":3915,"gallery":3916,"##ler":3917,"1946":3918,"industrial":3919,"younger":3920,"approach":3921,"appearances":3922,"urban":3923,"ones":3924,"1950":3925,"finish":3926,"avenue":3927,"powerful":3928,"fully":3929,"growth":3930,"page":3931,"honor":3932,"jersey":3933,"projects":3934,"advanced":3935,"revealed":3936,"basic":3937,"90":3938,"infantry":3939,"pair":3940,"equipment":3941,"visit":3942,"33":3943,"evening":3944,"search":3945,"grant":3946,"effort":3947,"solo":3948,"treatment":3949,"buried":3950,"republican":3951,"primarily":3952,"bottom":3953,"owner":3954,"1970s":3955,"israel":3956,"gives":3957,"jim":3958,"dream":3959,"bob":3960,"remain":3961,"spot":3962,"70":3963,"notes":3964,"produce":3965,"champions":3966,"contact":3967,"ed":3968,"soul":3969,"accepted":3970,"ways":3971,"del":3972,"##ally":3973,"losing":3974,"split":3975,"price":3976,"capacity":3977,"basis":3978,"trial":3979,"questions":3980,"##ina":3981,"1955":3982,"20th":3983,"guess":3984,"officially":3985,"memorial":3986,"naval":3987,"initial":3988,"##ization":3989,"whispered":3990,"median":3991,"engineer":3992,"##ful":3993,"sydney":3994,"##go":3995,"columbia":3996,"strength":3997,"300":3998,"1952":3999,"tears":4000,"senate":4001,"00":4002,"card":4003,"asian":4004,"agent":4005,"1947":4006,"software":4007,"44":4008,"draw":4009,"warm":4010,"supposed":4011,"com":4012,"pro":4013,"##il":4014,"transferred":4015,"leaned":4016,"##at":4017,"candidate":4018,"escape":4019,"mountains":4020,"asia":4021,"potential":4022,"activity":4023,"entertainment":4024,"seem":4025,"traffic":4026,"jackson":4027,"murder":4028,"36":4029,"slow":4030,"product":4031,"orchestra":4032,"haven":4033,"agency":4034,"bbc":4035,"taught":4036,"website":4037,"comedy":4038,"unable":4039,"storm":4040,"planning":4041,"albums":4042,"rugby":4043,"environment":4044,"scientific":4045,"grabbed":4046,"protect":4047,"##hi":4048,"boat":4049,"typically":4050,"1954":4051,"1953":4052,"damage":4053,"principal":4054,"divided":4055,"dedicated":4056,"mount":4057,"ohio":4058,"##berg":4059,"pick":4060,"fought":4061,"driver":4062,"##der":4063,"empty":4064,"shoulders":4065,"sort":4066,"thank":4067,"berlin":4068,"prominent":4069,"account":4070,"freedom":4071,"necessary":4072,"efforts":4073,"alex":4074,"headquarters":4075,"follows":4076,"alongside":4077,"des":4078,"simon":4079,"andrew":4080,"suggested":4081,"operating":4082,"learning":4083,"steps":4084,"1949":4085,"sweet":4086,"technical":4087,"begin":4088,"easily":4089,"34":4090,"teeth":4091,"speaking":4092,"settlement":4093,"scale":4094,"##sh":4095,"renamed":4096,"ray":4097,"max":4098,"enemy":4099,"semi":4100,"joint":4101,"compared":4102,"##rd":4103,"scottish":4104,"leadership":4105,"analysis":4106,"offers":4107,"georgia":4108,"pieces":4109,"captured":4110,"animal":4111,"deputy":4112,"guest":4113,"organized":4114,"##lin":4115,"tony":4116,"combined":4117,"method":4118,"challenge":4119,"1960s":4120,"huge":4121,"wants":4122,"battalion":4123,"sons":4124,"rise":4125,"crime":4126,"types":4127,"facilities":4128,"telling":4129,"path":4130,"1951":4131,"platform":4132,"sit":4133,"1990s":4134,"##lo":4135,"tells":4136,"assigned":4137,"rich":4138,"pull":4139,"##ot":4140,"commonly":4141,"alive":4142,"##za":4143,"letters":4144,"concept":4145,"conducted":4146,"wearing":4147,"happen":4148,"bought":4149,"becomes":4150,"holy":4151,"gets":4152,"ocean":4153,"defeat":4154,"languages":4155,"purchased":4156,"coffee":4157,"occurred":4158,"titled":4159,"##q":4160,"declared":4161,"applied":4162,"sciences":4163,"concert":4164,"sounds":4165,"jazz":4166,"brain":4167,"##me":4168,"painting":4169,"fleet":4170,"tax":4171,"nick":4172,"##ius":4173,"michigan":4174,"count":4175,"animals":4176,"leaders":4177,"episodes":4178,"##line":4179,"content":4180,"##den":4181,"birth":4182,"##it":4183,"clubs":4184,"64":4185,"palace":4186,"critical":4187,"refused":4188,"fair":4189,"leg":4190,"laughed":4191,"returning":4192,"surrounding":4193,"participated":4194,"formation":4195,"lifted":4196,"pointed":4197,"connected":4198,"rome":4199,"medicine":4200,"laid":4201,"taylor":4202,"santa":4203,"powers":4204,"adam":4205,"tall":4206,"shared":4207,"focused":4208,"knowing":4209,"yards":4210,"entrance":4211,"falls":4212,"##wa":4213,"calling":4214,"##ad":4215,"sources":4216,"chosen":4217,"beneath":4218,"resources":4219,"yard":4220,"##ite":4221,"nominated":4222,"silence":4223,"zone":4224,"defined":4225,"##que":4226,"gained":4227,"thirty":4228,"38":4229,"bodies":4230,"moon":4231,"##ard":4232,"adopted":4233,"christmas":4234,"widely":4235,"register":4236,"apart":4237,"iran":4238,"premier":4239,"serves":4240,"du":4241,"unknown":4242,"parties":4243,"##les":4244,"generation":4245,"##ff":4246,"continues":4247,"quick":4248,"fields":4249,"brigade":4250,"quiet":4251,"teaching":4252,"clothes":4253,"impact":4254,"weapons":4255,"partner":4256,"flat":4257,"theater":4258,"supreme":4259,"1938":4260,"37":4261,"relations":4262,"##tor":4263,"plants":4264,"suffered":4265,"1936":4266,"wilson":4267,"kids":4268,"begins":4269,"##age":4270,"1918":4271,"seats":4272,"armed":4273,"internet":4274,"models":4275,"worth":4276,"laws":4277,"400":4278,"communities":4279,"classes":4280,"background":4281,"knows":4282,"thanks":4283,"quarter":4284,"reaching":4285,"humans":4286,"carry":4287,"killing":4288,"format":4289,"kong":4290,"hong":4291,"setting":4292,"75":4293,"architecture":4294,"disease":4295,"railroad":4296,"inc":4297,"possibly":4298,"wish":4299,"arthur":4300,"thoughts":4301,"harry":4302,"doors":4303,"density":4304,"##di":4305,"crowd":4306,"illinois":4307,"stomach":4308,"tone":4309,"unique":4310,"reports":4311,"anyway":4312,"##ir":4313,"liberal":4314,"der":4315,"vehicle":4316,"thick":4317,"dry":4318,"drug":4319,"faced":4320,"largely":4321,"facility":4322,"theme":4323,"holds":4324,"creation":4325,"strange":4326,"colonel":4327,"##mi":4328,"revolution":4329,"bell":4330,"politics":4331,"turns":4332,"silent":4333,"rail":4334,"relief":4335,"independence":4336,"combat":4337,"shape":4338,"write":4339,"determined":4340,"sales":4341,"learned":4342,"4th":4343,"finger":4344,"oxford":4345,"providing":4346,"1937":4347,"heritage":4348,"fiction":4349,"situated":4350,"designated":4351,"allowing":4352,"distribution":4353,"hosted":4354,"##est":4355,"sight":4356,"interview":4357,"estimated":4358,"reduced":4359,"##ria":4360,"toronto":4361,"footballer":4362,"keeping":4363,"guys":4364,"damn":4365,"claim":4366,"motion":4367,"sport":4368,"sixth":4369,"stayed":4370,"##ze":4371,"en":4372,"rear":4373,"receive":4374,"handed":4375,"twelve":4376,"dress":4377,"audience":4378,"granted":4379,"brazil":4380,"##well":4381,"spirit":4382,"##ated":4383,"noticed":4384,"etc":4385,"olympic":4386,"representative":4387,"eric":4388,"tight":4389,"trouble":4390,"reviews":4391,"drink":4392,"vampire":4393,"missing":4394,"roles":4395,"ranked":4396,"newly":4397,"household":4398,"finals":4399,"wave":4400,"critics":4401,"##ee":4402,"phase":4403,"massachusetts":4404,"pilot":4405,"unlike":4406,"philadelphia":4407,"bright":4408,"guns":4409,"crown":4410,"organizations":4411,"roof":4412,"42":4413,"respectively":4414,"clearly":4415,"tongue":4416,"marked":4417,"circle":4418,"fox":4419,"korea":4420,"bronze":4421,"brian":4422,"expanded":4423,"sexual":4424,"supply":4425,"yourself":4426,"inspired":4427,"labour":4428,"fc":4429,"##ah":4430,"reference":4431,"vision":4432,"draft":4433,"connection":4434,"brand":4435,"reasons":4436,"1935":4437,"classic":4438,"driving":4439,"trip":4440,"jesus":4441,"cells":4442,"entry":4443,"1920":4444,"neither":4445,"trail":4446,"claims":4447,"atlantic":4448,"orders":4449,"labor":4450,"nose":4451,"afraid":4452,"identified":4453,"intelligence":4454,"calls":4455,"cancer":4456,"attacked":4457,"passing":4458,"stephen":4459,"positions":4460,"imperial":4461,"grey":4462,"jason":4463,"39":4464,"sunday":4465,"48":4466,"swedish":4467,"avoid":4468,"extra":4469,"uncle":4470,"message":4471,"covers":4472,"allows":4473,"surprise":4474,"materials":4475,"fame":4476,"hunter":4477,"##ji":4478,"1930":4479,"citizens":4480,"figures":4481,"davis":4482,"environmental":4483,"confirmed":4484,"shit":4485,"titles":4486,"di":4487,"performing":4488,"difference":4489,"acts":4490,"attacks":4491,"##ov":4492,"existing":4493,"votes":4494,"opportunity":4495,"nor":4496,"shop":4497,"entirely":4498,"trains":4499,"opposite":4500,"pakistan":4501,"##pa":4502,"develop":4503,"resulted":4504,"representatives":4505,"actions":4506,"reality":4507,"pressed":4508,"##ish":4509,"barely":4510,"wine":4511,"conversation":4512,"faculty":4513,"northwest":4514,"ends":4515,"documentary":4516,"nuclear":4517,"stock":4518,"grace":4519,"sets":4520,"eat":4521,"alternative":4522,"##ps":4523,"bag":4524,"resulting":4525,"creating":4526,"surprised":4527,"cemetery":4528,"1919":4529,"drop":4530,"finding":4531,"sarah":4532,"cricket":4533,"streets":4534,"tradition":4535,"ride":4536,"1933":4537,"exhibition":4538,"target":4539,"ear":4540,"explained":4541,"rain":4542,"composer":4543,"injury":4544,"apartment":4545,"municipal":4546,"educational":4547,"occupied":4548,"netherlands":4549,"clean":4550,"billion":4551,"constitution":4552,"learn":4553,"1914":4554,"maximum":4555,"classical":4556,"francis":4557,"lose":4558,"opposition":4559,"jose":4560,"ontario":4561,"bear":4562,"core":4563,"hills":4564,"rolled":4565,"ending":4566,"drawn":4567,"permanent":4568,"fun":4569,"##tes":4570,"##lla":4571,"lewis":4572,"sites":4573,"chamber":4574,"ryan":4575,"##way":4576,"scoring":4577,"height":4578,"1934":4579,"##house":4580,"lyrics":4581,"staring":4582,"55":4583,"officials":4584,"1917":4585,"snow":4586,"oldest":4587,"##tic":4588,"orange":4589,"##ger":4590,"qualified":4591,"interior":4592,"apparently":4593,"succeeded":4594,"thousand":4595,"dinner":4596,"lights":4597,"existence":4598,"fans":4599,"heavily":4600,"41":4601,"greatest":4602,"conservative":4603,"send":4604,"bowl":4605,"plus":4606,"enter":4607,"catch":4608,"##un":4609,"economy":4610,"duty":4611,"1929":4612,"speech":4613,"authorities":4614,"princess":4615,"performances":4616,"versions":4617,"shall":4618,"graduate":4619,"pictures":4620,"effective":4621,"remembered":4622,"poetry":4623,"desk":4624,"crossed":4625,"starring":4626,"starts":4627,"passenger":4628,"sharp":4629,"##ant":4630,"acres":4631,"ass":4632,"weather":4633,"falling":4634,"rank":4635,"fund":4636,"supporting":4637,"check":4638,"adult":4639,"publishing":4640,"heads":4641,"cm":4642,"southeast":4643,"lane":4644,"##burg":4645,"application":4646,"bc":4647,"##ura":4648,"les":4649,"condition":4650,"transfer":4651,"prevent":4652,"display":4653,"ex":4654,"regions":4655,"earl":4656,"federation":4657,"cool":4658,"relatively":4659,"answered":4660,"besides":4661,"1928":4662,"obtained":4663,"portion":4664,"##town":4665,"mix":4666,"##ding":4667,"reaction":4668,"liked":4669,"dean":4670,"express":4671,"peak":4672,"1932":4673,"##tte":4674,"counter":4675,"religion":4676,"chain":4677,"rare":4678,"miller":4679,"convention":4680,"aid":4681,"lie":4682,"vehicles":4683,"mobile":4684,"perform":4685,"squad":4686,"wonder":4687,"lying":4688,"crazy":4689,"sword":4690,"##ping":4691,"attempted":4692,"centuries":4693,"weren":4694,"philosophy":4695,"category":4696,"##ize":4697,"anna":4698,"interested":4699,"47":4700,"sweden":4701,"wolf":4702,"frequently":4703,"abandoned":4704,"kg":4705,"literary":4706,"alliance":4707,"task":4708,"entitled":4709,"##ay":4710,"threw":4711,"promotion":4712,"factory":4713,"tiny":4714,"soccer":4715,"visited":4716,"matt":4717,"fm":4718,"achieved":4719,"52":4720,"defence":4721,"internal":4722,"persian":4723,"43":4724,"methods":4725,"##ging":4726,"arrested":4727,"otherwise":4728,"cambridge":4729,"programming":4730,"villages":4731,"elementary":4732,"districts":4733,"rooms":4734,"criminal":4735,"conflict":4736,"worry":4737,"trained":4738,"1931":4739,"attempts":4740,"waited":4741,"signal":4742,"bird":4743,"truck":4744,"subsequent":4745,"programme":4746,"##ol":4747,"ad":4748,"49":4749,"communist":4750,"details":4751,"faith":4752,"sector":4753,"patrick":4754,"carrying":4755,"laugh":4756,"##ss":4757,"controlled":4758,"korean":4759,"showing":4760,"origin":4761,"fuel":4762,"evil":4763,"1927":4764,"##ent":4765,"brief":4766,"identity":4767,"darkness":4768,"address":4769,"pool":4770,"missed":4771,"publication":4772,"web":4773,"planet":4774,"ian":4775,"anne":4776,"wings":4777,"invited":4778,"##tt":4779,"briefly":4780,"standards":4781,"kissed":4782,"##be":4783,"ideas":4784,"climate":4785,"causing":4786,"walter":4787,"worse":4788,"albert":4789,"articles":4790,"winners":4791,"desire":4792,"aged":4793,"northeast":4794,"dangerous":4795,"gate":4796,"doubt":4797,"1922":4798,"wooden":4799,"multi":4800,"##ky":4801,"poet":4802,"rising":4803,"funding":4804,"46":4805,"communications":4806,"communication":4807,"violence":4808,"copies":4809,"prepared":4810,"ford":4811,"investigation":4812,"skills":4813,"1924":4814,"pulling":4815,"electronic":4816,"##ak":4817,"##ial":4818,"##han":4819,"containing":4820,"ultimately":4821,"offices":4822,"singing":4823,"understanding":4824,"restaurant":4825,"tomorrow":4826,"fashion":4827,"christ":4828,"ward":4829,"da":4830,"pope":4831,"stands":4832,"5th":4833,"flow":4834,"studios":4835,"aired":4836,"commissioned":4837,"contained":4838,"exist":4839,"fresh":4840,"americans":4841,"##per":4842,"wrestling":4843,"approved":4844,"kid":4845,"employed":4846,"respect":4847,"suit":4848,"1925":4849,"angel":4850,"asking":4851,"increasing":4852,"frame":4853,"angry":4854,"selling":4855,"1950s":4856,"thin":4857,"finds":4858,"##nd":4859,"temperature":4860,"statement":4861,"ali":4862,"explain":4863,"inhabitants":4864,"towns":4865,"extensive":4866,"narrow":4867,"51":4868,"jane":4869,"flowers":4870,"images":4871,"promise":4872,"somewhere":4873,"object":4874,"fly":4875,"closely":4876,"##ls":4877,"1912":4878,"bureau":4879,"cape":4880,"1926":4881,"weekly":4882,"presidential":4883,"legislative":4884,"1921":4885,"##ai":4886,"##au":4887,"launch":4888,"founding":4889,"##ny":4890,"978":4891,"##ring":4892,"artillery":4893,"strike":4894,"un":4895,"institutions":4896,"roll":4897,"writers":4898,"landing":4899,"chose":4900,"kevin":4901,"anymore":4902,"pp":4903,"##ut":4904,"attorney":4905,"fit":4906,"dan":4907,"billboard":4908,"receiving":4909,"agricultural":4910,"breaking":4911,"sought":4912,"dave":4913,"admitted":4914,"lands":4915,"mexican":4916,"##bury":4917,"charlie":4918,"specifically":4919,"hole":4920,"iv":4921,"howard":4922,"credit":4923,"moscow":4924,"roads":4925,"accident":4926,"1923":4927,"proved":4928,"wear":4929,"struck":4930,"hey":4931,"guards":4932,"stuff":4933,"slid":4934,"expansion":4935,"1915":4936,"cat":4937,"anthony":4938,"##kin":4939,"melbourne":4940,"opposed":4941,"sub":4942,"southwest":4943,"architect":4944,"failure":4945,"plane":4946,"1916":4947,"##ron":4948,"map":4949,"camera":4950,"tank":4951,"listen":4952,"regarding":4953,"wet":4954,"introduction":4955,"metropolitan":4956,"link":4957,"ep":4958,"fighter":4959,"inch":4960,"grown":4961,"gene":4962,"anger":4963,"fixed":4964,"buy":4965,"dvd":4966,"khan":4967,"domestic":4968,"worldwide":4969,"chapel":4970,"mill":4971,"functions":4972,"examples":4973,"##head":4974,"developing":4975,"1910":4976,"turkey":4977,"hits":4978,"pocket":4979,"antonio":4980,"papers":4981,"grow":4982,"unless":4983,"circuit":4984,"18th":4985,"concerned":4986,"attached":4987,"journalist":4988,"selection":4989,"journey":4990,"converted":4991,"provincial":4992,"painted":4993,"hearing":4994,"aren":4995,"bands":4996,"negative":4997,"aside":4998,"wondered":4999,"knight":5000,"lap":5001,"survey":5002,"ma":5003,"##ow":5004,"noise":5005,"billy":5006,"##ium":5007,"shooting":5008,"guide":5009,"bedroom":5010,"priest":5011,"resistance":5012,"motor":5013,"homes":5014,"sounded":5015,"giant":5016,"##mer":5017,"150":5018,"scenes":5019,"equal":5020,"comic":5021,"patients":5022,"hidden":5023,"solid":5024,"actual":5025,"bringing":5026,"afternoon":5027,"touched":5028,"funds":5029,"wedding":5030,"consisted":5031,"marie":5032,"canal":5033,"sr":5034,"kim":5035,"treaty":5036,"turkish":5037,"recognition":5038,"residence":5039,"cathedral":5040,"broad":5041,"knees":5042,"incident":5043,"shaped":5044,"fired":5045,"norwegian":5046,"handle":5047,"cheek":5048,"contest":5049,"represent":5050,"##pe":5051,"representing":5052,"beauty":5053,"##sen":5054,"birds":5055,"advantage":5056,"emergency":5057,"wrapped":5058,"drawing":5059,"notice":5060,"pink":5061,"broadcasting":5062,"##ong":5063,"somehow":5064,"bachelor":5065,"seventh":5066,"collected":5067,"registered":5068,"establishment":5069,"alan":5070,"assumed":5071,"chemical":5072,"personnel":5073,"roger":5074,"retirement":5075,"jeff":5076,"portuguese":5077,"wore":5078,"tied":5079,"device":5080,"threat":5081,"progress":5082,"advance":5083,"##ised":5084,"banks":5085,"hired":5086,"manchester":5087,"nfl":5088,"teachers":5089,"structures":5090,"forever":5091,"##bo":5092,"tennis":5093,"helping":5094,"saturday":5095,"sale":5096,"applications":5097,"junction":5098,"hip":5099,"incorporated":5100,"neighborhood":5101,"dressed":5102,"ceremony":5103,"##ds":5104,"influenced":5105,"hers":5106,"visual":5107,"stairs":5108,"decades":5109,"inner":5110,"kansas":5111,"hung":5112,"hoped":5113,"gain":5114,"scheduled":5115,"downtown":5116,"engaged":5117,"austria":5118,"clock":5119,"norway":5120,"certainly":5121,"pale":5122,"protected":5123,"1913":5124,"victor":5125,"employees":5126,"plate":5127,"putting":5128,"surrounded":5129,"##ists":5130,"finishing":5131,"blues":5132,"tropical":5133,"##ries":5134,"minnesota":5135,"consider":5136,"philippines":5137,"accept":5138,"54":5139,"retrieved":5140,"1900":5141,"concern":5142,"anderson":5143,"properties":5144,"institution":5145,"gordon":5146,"successfully":5147,"vietnam":5148,"##dy":5149,"backing":5150,"outstanding":5151,"muslim":5152,"crossing":5153,"folk":5154,"producing":5155,"usual":5156,"demand":5157,"occurs":5158,"observed":5159,"lawyer":5160,"educated":5161,"##ana":5162,"kelly":5163,"string":5164,"pleasure":5165,"budget":5166,"items":5167,"quietly":5168,"colorado":5169,"philip":5170,"typical":5171,"##worth":5172,"derived":5173,"600":5174,"survived":5175,"asks":5176,"mental":5177,"##ide":5178,"56":5179,"jake":5180,"jews":5181,"distinguished":5182,"ltd":5183,"1911":5184,"sri":5185,"extremely":5186,"53":5187,"athletic":5188,"loud":5189,"thousands":5190,"worried":5191,"shadow":5192,"transportation":5193,"horses":5194,"weapon":5195,"arena":5196,"importance":5197,"users":5198,"tim":5199,"objects":5200,"contributed":5201,"dragon":5202,"douglas":5203,"aware":5204,"senator":5205,"johnny":5206,"jordan":5207,"sisters":5208,"engines":5209,"flag":5210,"investment":5211,"samuel":5212,"shock":5213,"capable":5214,"clark":5215,"row":5216,"wheel":5217,"refers":5218,"session":5219,"familiar":5220,"biggest":5221,"wins":5222,"hate":5223,"maintained":5224,"drove":5225,"hamilton":5226,"request":5227,"expressed":5228,"injured":5229,"underground":5230,"churches":5231,"walker":5232,"wars":5233,"tunnel":5234,"passes":5235,"stupid":5236,"agriculture":5237,"softly":5238,"cabinet":5239,"regarded":5240,"joining":5241,"indiana":5242,"##ea":5243,"##ms":5244,"push":5245,"dates":5246,"spend":5247,"behavior":5248,"woods":5249,"protein":5250,"gently":5251,"chase":5252,"morgan":5253,"mention":5254,"burning":5255,"wake":5256,"combination":5257,"occur":5258,"mirror":5259,"leads":5260,"jimmy":5261,"indeed":5262,"impossible":5263,"singapore":5264,"paintings":5265,"covering":5266,"##nes":5267,"soldier":5268,"locations":5269,"attendance":5270,"sell":5271,"historian":5272,"wisconsin":5273,"invasion":5274,"argued":5275,"painter":5276,"diego":5277,"changing":5278,"egypt":5279,"##don":5280,"experienced":5281,"inches":5282,"##ku":5283,"missouri":5284,"vol":5285,"grounds":5286,"spoken":5287,"switzerland":5288,"##gan":5289,"reform":5290,"rolling":5291,"ha":5292,"forget":5293,"massive":5294,"resigned":5295,"burned":5296,"allen":5297,"tennessee":5298,"locked":5299,"values":5300,"improved":5301,"##mo":5302,"wounded":5303,"universe":5304,"sick":5305,"dating":5306,"facing":5307,"pack":5308,"purchase":5309,"user":5310,"##pur":5311,"moments":5312,"##ul":5313,"merged":5314,"anniversary":5315,"1908":5316,"coal":5317,"brick":5318,"understood":5319,"causes":5320,"dynasty":5321,"queensland":5322,"establish":5323,"stores":5324,"crisis":5325,"promote":5326,"hoping":5327,"views":5328,"cards":5329,"referee":5330,"extension":5331,"##si":5332,"raise":5333,"arizona":5334,"improve":5335,"colonial":5336,"formal":5337,"charged":5338,"##rt":5339,"palm":5340,"lucky":5341,"hide":5342,"rescue":5343,"faces":5344,"95":5345,"feelings":5346,"candidates":5347,"juan":5348,"##ell":5349,"goods":5350,"6th":5351,"courses":5352,"weekend":5353,"59":5354,"luke":5355,"cash":5356,"fallen":5357,"##om":5358,"delivered":5359,"affected":5360,"installed":5361,"carefully":5362,"tries":5363,"swiss":5364,"hollywood":5365,"costs":5366,"lincoln":5367,"responsibility":5368,"##he":5369,"shore":5370,"file":5371,"proper":5372,"normally":5373,"maryland":5374,"assistance":5375,"jump":5376,"constant":5377,"offering":5378,"friendly":5379,"waters":5380,"persons":5381,"realize":5382,"contain":5383,"trophy":5384,"800":5385,"partnership":5386,"factor":5387,"58":5388,"musicians":5389,"cry":5390,"bound":5391,"oregon":5392,"indicated":5393,"hero":5394,"houston":5395,"medium":5396,"##ure":5397,"consisting":5398,"somewhat":5399,"##ara":5400,"57":5401,"cycle":5402,"##che":5403,"beer":5404,"moore":5405,"frederick":5406,"gotten":5407,"eleven":5408,"worst":5409,"weak":5410,"approached":5411,"arranged":5412,"chin":5413,"loan":5414,"universal":5415,"bond":5416,"fifteen":5417,"pattern":5418,"disappeared":5419,"##ney":5420,"translated":5421,"##zed":5422,"lip":5423,"arab":5424,"capture":5425,"interests":5426,"insurance":5427,"##chi":5428,"shifted":5429,"cave":5430,"prix":5431,"warning":5432,"sections":5433,"courts":5434,"coat":5435,"plot":5436,"smell":5437,"feed":5438,"golf":5439,"favorite":5440,"maintain":5441,"knife":5442,"vs":5443,"voted":5444,"degrees":5445,"finance":5446,"quebec":5447,"opinion":5448,"translation":5449,"manner":5450,"ruled":5451,"operate":5452,"productions":5453,"choose":5454,"musician":5455,"discovery":5456,"confused":5457,"tired":5458,"separated":5459,"stream":5460,"techniques":5461,"committed":5462,"attend":5463,"ranking":5464,"kings":5465,"throw":5466,"passengers":5467,"measure":5468,"horror":5469,"fan":5470,"mining":5471,"sand":5472,"danger":5473,"salt":5474,"calm":5475,"decade":5476,"dam":5477,"require":5478,"runner":5479,"##ik":5480,"rush":5481,"associate":5482,"greece":5483,"##ker":5484,"rivers":5485,"consecutive":5486,"matthew":5487,"##ski":5488,"sighed":5489,"sq":5490,"documents":5491,"steam":5492,"edited":5493,"closing":5494,"tie":5495,"accused":5496,"1905":5497,"##ini":5498,"islamic":5499,"distributed":5500,"directors":5501,"organisation":5502,"bruce":5503,"7th":5504,"breathing":5505,"mad":5506,"lit":5507,"arrival":5508,"concrete":5509,"taste":5510,"08":5511,"composition":5512,"shaking":5513,"faster":5514,"amateur":5515,"adjacent":5516,"stating":5517,"1906":5518,"twin":5519,"flew":5520,"##ran":5521,"tokyo":5522,"publications":5523,"##tone":5524,"obviously":5525,"ridge":5526,"storage":5527,"1907":5528,"carl":5529,"pages":5530,"concluded":5531,"desert":5532,"driven":5533,"universities":5534,"ages":5535,"terminal":5536,"sequence":5537,"borough":5538,"250":5539,"constituency":5540,"creative":5541,"cousin":5542,"economics":5543,"dreams":5544,"margaret":5545,"notably":5546,"reduce":5547,"montreal":5548,"mode":5549,"17th":5550,"ears":5551,"saved":5552,"jan":5553,"vocal":5554,"##ica":5555,"1909":5556,"andy":5557,"##jo":5558,"riding":5559,"roughly":5560,"threatened":5561,"##ise":5562,"meters":5563,"meanwhile":5564,"landed":5565,"compete":5566,"repeated":5567,"grass":5568,"czech":5569,"regularly":5570,"charges":5571,"tea":5572,"sudden":5573,"appeal":5574,"##ung":5575,"solution":5576,"describes":5577,"pierre":5578,"classification":5579,"glad":5580,"parking":5581,"##ning":5582,"belt":5583,"physics":5584,"99":5585,"rachel":5586,"add":5587,"hungarian":5588,"participate":5589,"expedition":5590,"damaged":5591,"gift":5592,"childhood":5593,"85":5594,"fifty":5595,"##red":5596,"mathematics":5597,"jumped":5598,"letting":5599,"defensive":5600,"mph":5601,"##ux":5602,"##gh":5603,"testing":5604,"##hip":5605,"hundreds":5606,"shoot":5607,"owners":5608,"matters":5609,"smoke":5610,"israeli":5611,"kentucky":5612,"dancing":5613,"mounted":5614,"grandfather":5615,"emma":5616,"designs":5617,"profit":5618,"argentina":5619,"##gs":5620,"truly":5621,"li":5622,"lawrence":5623,"cole":5624,"begun":5625,"detroit":5626,"willing":5627,"branches":5628,"smiling":5629,"decide":5630,"miami":5631,"enjoyed":5632,"recordings":5633,"##dale":5634,"poverty":5635,"ethnic":5636,"gay":5637,"##bi":5638,"gary":5639,"arabic":5640,"09":5641,"accompanied":5642,"##one":5643,"##ons":5644,"fishing":5645,"determine":5646,"residential":5647,"acid":5648,"##ary":5649,"alice":5650,"returns":5651,"starred":5652,"mail":5653,"##ang":5654,"jonathan":5655,"strategy":5656,"##ue":5657,"net":5658,"forty":5659,"cook":5660,"businesses":5661,"equivalent":5662,"commonwealth":5663,"distinct":5664,"ill":5665,"##cy":5666,"seriously":5667,"##ors":5668,"##ped":5669,"shift":5670,"harris":5671,"replace":5672,"rio":5673,"imagine":5674,"formula":5675,"ensure":5676,"##ber":5677,"additionally":5678,"scheme":5679,"conservation":5680,"occasionally":5681,"purposes":5682,"feels":5683,"favor":5684,"##and":5685,"##ore":5686,"1930s":5687,"contrast":5688,"hanging":5689,"hunt":5690,"movies":5691,"1904":5692,"instruments":5693,"victims":5694,"danish":5695,"christopher":5696,"busy":5697,"demon":5698,"sugar":5699,"earliest":5700,"colony":5701,"studying":5702,"balance":5703,"duties":5704,"##ks":5705,"belgium":5706,"slipped":5707,"carter":5708,"05":5709,"visible":5710,"stages":5711,"iraq":5712,"fifa":5713,"##im":5714,"commune":5715,"forming":5716,"zero":5717,"07":5718,"continuing":5719,"talked":5720,"counties":5721,"legend":5722,"bathroom":5723,"option":5724,"tail":5725,"clay":5726,"daughters":5727,"afterwards":5728,"severe":5729,"jaw":5730,"visitors":5731,"##ded":5732,"devices":5733,"aviation":5734,"russell":5735,"kate":5736,"##vi":5737,"entering":5738,"subjects":5739,"##ino":5740,"temporary":5741,"swimming":5742,"forth":5743,"smooth":5744,"ghost":5745,"audio":5746,"bush":5747,"operates":5748,"rocks":5749,"movements":5750,"signs":5751,"eddie":5752,"##tz":5753,"ann":5754,"voices":5755,"honorary":5756,"06":5757,"memories":5758,"dallas":5759,"pure":5760,"measures":5761,"racial":5762,"promised":5763,"66":5764,"harvard":5765,"ceo":5766,"16th":5767,"parliamentary":5768,"indicate":5769,"benefit":5770,"flesh":5771,"dublin":5772,"louisiana":5773,"1902":5774,"1901":5775,"patient":5776,"sleeping":5777,"1903":5778,"membership":5779,"coastal":5780,"medieval":5781,"wanting":5782,"element":5783,"scholars":5784,"rice":5785,"62":5786,"limit":5787,"survive":5788,"makeup":5789,"rating":5790,"definitely":5791,"collaboration":5792,"obvious":5793,"##tan":5794,"boss":5795,"ms":5796,"baron":5797,"birthday":5798,"linked":5799,"soil":5800,"diocese":5801,"##lan":5802,"ncaa":5803,"##mann":5804,"offensive":5805,"shell":5806,"shouldn":5807,"waist":5808,"##tus":5809,"plain":5810,"ross":5811,"organ":5812,"resolution":5813,"manufacturing":5814,"adding":5815,"relative":5816,"kennedy":5817,"98":5818,"whilst":5819,"moth":5820,"marketing":5821,"gardens":5822,"crash":5823,"72":5824,"heading":5825,"partners":5826,"credited":5827,"carlos":5828,"moves":5829,"cable":5830,"##zi":5831,"marshall":5832,"##out":5833,"depending":5834,"bottle":5835,"represents":5836,"rejected":5837,"responded":5838,"existed":5839,"04":5840,"jobs":5841,"denmark":5842,"lock":5843,"##ating":5844,"treated":5845,"graham":5846,"routes":5847,"talent":5848,"commissioner":5849,"drugs":5850,"secure":5851,"tests":5852,"reign":5853,"restored":5854,"photography":5855,"##gi":5856,"contributions":5857,"oklahoma":5858,"designer":5859,"disc":5860,"grin":5861,"seattle":5862,"robin":5863,"paused":5864,"atlanta":5865,"unusual":5866,"##gate":5867,"praised":5868,"las":5869,"laughing":5870,"satellite":5871,"hungary":5872,"visiting":5873,"##sky":5874,"interesting":5875,"factors":5876,"deck":5877,"poems":5878,"norman":5879,"##water":5880,"stuck":5881,"speaker":5882,"rifle":5883,"domain":5884,"premiered":5885,"##her":5886,"dc":5887,"comics":5888,"actors":5889,"01":5890,"reputation":5891,"eliminated":5892,"8th":5893,"ceiling":5894,"prisoners":5895,"script":5896,"##nce":5897,"leather":5898,"austin":5899,"mississippi":5900,"rapidly":5901,"admiral":5902,"parallel":5903,"charlotte":5904,"guilty":5905,"tools":5906,"gender":5907,"divisions":5908,"fruit":5909,"##bs":5910,"laboratory":5911,"nelson":5912,"fantasy":5913,"marry":5914,"rapid":5915,"aunt":5916,"tribe":5917,"requirements":5918,"aspects":5919,"suicide":5920,"amongst":5921,"adams":5922,"bone":5923,"ukraine":5924,"abc":5925,"kick":5926,"sees":5927,"edinburgh":5928,"clothing":5929,"column":5930,"rough":5931,"gods":5932,"hunting":5933,"broadway":5934,"gathered":5935,"concerns":5936,"##ek":5937,"spending":5938,"ty":5939,"12th":5940,"snapped":5941,"requires":5942,"solar":5943,"bones":5944,"cavalry":5945,"##tta":5946,"iowa":5947,"drinking":5948,"waste":5949,"index":5950,"franklin":5951,"charity":5952,"thompson":5953,"stewart":5954,"tip":5955,"flash":5956,"landscape":5957,"friday":5958,"enjoy":5959,"singh":5960,"poem":5961,"listening":5962,"##back":5963,"eighth":5964,"fred":5965,"differences":5966,"adapted":5967,"bomb":5968,"ukrainian":5969,"surgery":5970,"corporate":5971,"masters":5972,"anywhere":5973,"##more":5974,"waves":5975,"odd":5976,"sean":5977,"portugal":5978,"orleans":5979,"dick":5980,"debate":5981,"kent":5982,"eating":5983,"puerto":5984,"cleared":5985,"96":5986,"expect":5987,"cinema":5988,"97":5989,"guitarist":5990,"blocks":5991,"electrical":5992,"agree":5993,"involving":5994,"depth":5995,"dying":5996,"panel":5997,"struggle":5998,"##ged":5999,"peninsula":6000,"adults":6001,"novels":6002,"emerged":6003,"vienna":6004,"metro":6005,"debuted":6006,"shoes":6007,"tamil":6008,"songwriter":6009,"meets":6010,"prove":6011,"beating":6012,"instance":6013,"heaven":6014,"scared":6015,"sending":6016,"marks":6017,"artistic":6018,"passage":6019,"superior":6020,"03":6021,"significantly":6022,"shopping":6023,"##tive":6024,"retained":6025,"##izing":6026,"malaysia":6027,"technique":6028,"cheeks":6029,"##ola":6030,"warren":6031,"maintenance":6032,"destroy":6033,"extreme":6034,"allied":6035,"120":6036,"appearing":6037,"##yn":6038,"fill":6039,"advice":6040,"alabama":6041,"qualifying":6042,"policies":6043,"cleveland":6044,"hat":6045,"battery":6046,"smart":6047,"authors":6048,"10th":6049,"soundtrack":6050,"acted":6051,"dated":6052,"lb":6053,"glance":6054,"equipped":6055,"coalition":6056,"funny":6057,"outer":6058,"ambassador":6059,"roy":6060,"possibility":6061,"couples":6062,"campbell":6063,"dna":6064,"loose":6065,"ethan":6066,"supplies":6067,"1898":6068,"gonna":6069,"88":6070,"monster":6071,"##res":6072,"shake":6073,"agents":6074,"frequency":6075,"springs":6076,"dogs":6077,"practices":6078,"61":6079,"gang":6080,"plastic":6081,"easier":6082,"suggests":6083,"gulf":6084,"blade":6085,"exposed":6086,"colors":6087,"industries":6088,"markets":6089,"pan":6090,"nervous":6091,"electoral":6092,"charts":6093,"legislation":6094,"ownership":6095,"##idae":6096,"mac":6097,"appointment":6098,"shield":6099,"copy":6100,"assault":6101,"socialist":6102,"abbey":6103,"monument":6104,"license":6105,"throne":6106,"employment":6107,"jay":6108,"93":6109,"replacement":6110,"charter":6111,"cloud":6112,"powered":6113,"suffering":6114,"accounts":6115,"oak":6116,"connecticut":6117,"strongly":6118,"wright":6119,"colour":6120,"crystal":6121,"13th":6122,"context":6123,"welsh":6124,"networks":6125,"voiced":6126,"gabriel":6127,"jerry":6128,"##cing":6129,"forehead":6130,"mp":6131,"##ens":6132,"manage":6133,"schedule":6134,"totally":6135,"remix":6136,"##ii":6137,"forests":6138,"occupation":6139,"print":6140,"nicholas":6141,"brazilian":6142,"strategic":6143,"vampires":6144,"engineers":6145,"76":6146,"roots":6147,"seek":6148,"correct":6149,"instrumental":6150,"und":6151,"alfred":6152,"backed":6153,"hop":6154,"##des":6155,"stanley":6156,"robinson":6157,"traveled":6158,"wayne":6159,"welcome":6160,"austrian":6161,"achieve":6162,"67":6163,"exit":6164,"rates":6165,"1899":6166,"strip":6167,"whereas":6168,"##cs":6169,"sing":6170,"deeply":6171,"adventure":6172,"bobby":6173,"rick":6174,"jamie":6175,"careful":6176,"components":6177,"cap":6178,"useful":6179,"personality":6180,"knee":6181,"##shi":6182,"pushing":6183,"hosts":6184,"02":6185,"protest":6186,"ca":6187,"ottoman":6188,"symphony":6189,"##sis":6190,"63":6191,"boundary":6192,"1890":6193,"processes":6194,"considering":6195,"considerable":6196,"tons":6197,"##work":6198,"##ft":6199,"##nia":6200,"cooper":6201,"trading":6202,"dear":6203,"conduct":6204,"91":6205,"illegal":6206,"apple":6207,"revolutionary":6208,"holiday":6209,"definition":6210,"harder":6211,"##van":6212,"jacob":6213,"circumstances":6214,"destruction":6215,"##lle":6216,"popularity":6217,"grip":6218,"classified":6219,"liverpool":6220,"donald":6221,"baltimore":6222,"flows":6223,"seeking":6224,"honour":6225,"approval":6226,"92":6227,"mechanical":6228,"till":6229,"happening":6230,"statue":6231,"critic":6232,"increasingly":6233,"immediate":6234,"describe":6235,"commerce":6236,"stare":6237,"##ster":6238,"indonesia":6239,"meat":6240,"rounds":6241,"boats":6242,"baker":6243,"orthodox":6244,"depression":6245,"formally":6246,"worn":6247,"naked":6248,"claire":6249,"muttered":6250,"sentence":6251,"11th":6252,"emily":6253,"document":6254,"77":6255,"criticism":6256,"wished":6257,"vessel":6258,"spiritual":6259,"bent":6260,"virgin":6261,"parker":6262,"minimum":6263,"murray":6264,"lunch":6265,"danny":6266,"printed":6267,"compilation":6268,"keyboards":6269,"false":6270,"blow":6271,"belonged":6272,"68":6273,"raising":6274,"78":6275,"cutting":6276,"##board":6277,"pittsburgh":6278,"##up":6279,"9th":6280,"shadows":6281,"81":6282,"hated":6283,"indigenous":6284,"jon":6285,"15th":6286,"barry":6287,"scholar":6288,"ah":6289,"##zer":6290,"oliver":6291,"##gy":6292,"stick":6293,"susan":6294,"meetings":6295,"attracted":6296,"spell":6297,"romantic":6298,"##ver":6299,"ye":6300,"1895":6301,"photo":6302,"demanded":6303,"customers":6304,"##ac":6305,"1896":6306,"logan":6307,"revival":6308,"keys":6309,"modified":6310,"commanded":6311,"jeans":6312,"##ious":6313,"upset":6314,"raw":6315,"phil":6316,"detective":6317,"hiding":6318,"resident":6319,"vincent":6320,"##bly":6321,"experiences":6322,"diamond":6323,"defeating":6324,"coverage":6325,"lucas":6326,"external":6327,"parks":6328,"franchise":6329,"helen":6330,"bible":6331,"successor":6332,"percussion":6333,"celebrated":6334,"il":6335,"lift":6336,"profile":6337,"clan":6338,"romania":6339,"##ied":6340,"mills":6341,"##su":6342,"nobody":6343,"achievement":6344,"shrugged":6345,"fault":6346,"1897":6347,"rhythm":6348,"initiative":6349,"breakfast":6350,"carbon":6351,"700":6352,"69":6353,"lasted":6354,"violent":6355,"74":6356,"wound":6357,"ken":6358,"killer":6359,"gradually":6360,"filmed":6361,"°c":6362,"dollars":6363,"processing":6364,"94":6365,"remove":6366,"criticized":6367,"guests":6368,"sang":6369,"chemistry":6370,"##vin":6371,"legislature":6372,"disney":6373,"##bridge":6374,"uniform":6375,"escaped":6376,"integrated":6377,"proposal":6378,"purple":6379,"denied":6380,"liquid":6381,"karl":6382,"influential":6383,"morris":6384,"nights":6385,"stones":6386,"intense":6387,"experimental":6388,"twisted":6389,"71":6390,"84":6391,"##ld":6392,"pace":6393,"nazi":6394,"mitchell":6395,"ny":6396,"blind":6397,"reporter":6398,"newspapers":6399,"14th":6400,"centers":6401,"burn":6402,"basin":6403,"forgotten":6404,"surviving":6405,"filed":6406,"collections":6407,"monastery":6408,"losses":6409,"manual":6410,"couch":6411,"description":6412,"appropriate":6413,"merely":6414,"tag":6415,"missions":6416,"sebastian":6417,"restoration":6418,"replacing":6419,"triple":6420,"73":6421,"elder":6422,"julia":6423,"warriors":6424,"benjamin":6425,"julian":6426,"convinced":6427,"stronger":6428,"amazing":6429,"declined":6430,"versus":6431,"merchant":6432,"happens":6433,"output":6434,"finland":6435,"bare":6436,"barbara":6437,"absence":6438,"ignored":6439,"dawn":6440,"injuries":6441,"##port":6442,"producers":6443,"##ram":6444,"82":6445,"luis":6446,"##ities":6447,"kw":6448,"admit":6449,"expensive":6450,"electricity":6451,"nba":6452,"exception":6453,"symbol":6454,"##ving":6455,"ladies":6456,"shower":6457,"sheriff":6458,"characteristics":6459,"##je":6460,"aimed":6461,"button":6462,"ratio":6463,"effectively":6464,"summit":6465,"angle":6466,"jury":6467,"bears":6468,"foster":6469,"vessels":6470,"pants":6471,"executed":6472,"evans":6473,"dozen":6474,"advertising":6475,"kicked":6476,"patrol":6477,"1889":6478,"competitions":6479,"lifetime":6480,"principles":6481,"athletics":6482,"##logy":6483,"birmingham":6484,"sponsored":6485,"89":6486,"rob":6487,"nomination":6488,"1893":6489,"acoustic":6490,"##sm":6491,"creature":6492,"longest":6493,"##tra":6494,"credits":6495,"harbor":6496,"dust":6497,"josh":6498,"##so":6499,"territories":6500,"milk":6501,"infrastructure":6502,"completion":6503,"thailand":6504,"indians":6505,"leon":6506,"archbishop":6507,"##sy":6508,"assist":6509,"pitch":6510,"blake":6511,"arrangement":6512,"girlfriend":6513,"serbian":6514,"operational":6515,"hence":6516,"sad":6517,"scent":6518,"fur":6519,"dj":6520,"sessions":6521,"hp":6522,"refer":6523,"rarely":6524,"##ora":6525,"exists":6526,"1892":6527,"##ten":6528,"scientists":6529,"dirty":6530,"penalty":6531,"burst":6532,"portrait":6533,"seed":6534,"79":6535,"pole":6536,"limits":6537,"rival":6538,"1894":6539,"stable":6540,"alpha":6541,"grave":6542,"constitutional":6543,"alcohol":6544,"arrest":6545,"flower":6546,"mystery":6547,"devil":6548,"architectural":6549,"relationships":6550,"greatly":6551,"habitat":6552,"##istic":6553,"larry":6554,"progressive":6555,"remote":6556,"cotton":6557,"##ics":6558,"##ok":6559,"preserved":6560,"reaches":6561,"##ming":6562,"cited":6563,"86":6564,"vast":6565,"scholarship":6566,"decisions":6567,"cbs":6568,"joy":6569,"teach":6570,"1885":6571,"editions":6572,"knocked":6573,"eve":6574,"searching":6575,"partly":6576,"participation":6577,"gap":6578,"animated":6579,"fate":6580,"excellent":6581,"##ett":6582,"na":6583,"87":6584,"alternate":6585,"saints":6586,"youngest":6587,"##ily":6588,"climbed":6589,"##ita":6590,"##tors":6591,"suggest":6592,"##ct":6593,"discussion":6594,"staying":6595,"choir":6596,"lakes":6597,"jacket":6598,"revenue":6599,"nevertheless":6600,"peaked":6601,"instrument":6602,"wondering":6603,"annually":6604,"managing":6605,"neil":6606,"1891":6607,"signing":6608,"terry":6609,"##ice":6610,"apply":6611,"clinical":6612,"brooklyn":6613,"aim":6614,"catherine":6615,"fuck":6616,"farmers":6617,"figured":6618,"ninth":6619,"pride":6620,"hugh":6621,"evolution":6622,"ordinary":6623,"involvement":6624,"comfortable":6625,"shouted":6626,"tech":6627,"encouraged":6628,"taiwan":6629,"representation":6630,"sharing":6631,"##lia":6632,"##em":6633,"panic":6634,"exact":6635,"cargo":6636,"competing":6637,"fat":6638,"cried":6639,"83":6640,"1920s":6641,"occasions":6642,"pa":6643,"cabin":6644,"borders":6645,"utah":6646,"marcus":6647,"##isation":6648,"badly":6649,"muscles":6650,"##ance":6651,"victorian":6652,"transition":6653,"warner":6654,"bet":6655,"permission":6656,"##rin":6657,"slave":6658,"terrible":6659,"similarly":6660,"shares":6661,"seth":6662,"uefa":6663,"possession":6664,"medals":6665,"benefits":6666,"colleges":6667,"lowered":6668,"perfectly":6669,"mall":6670,"transit":6671,"##ye":6672,"##kar":6673,"publisher":6674,"##ened":6675,"harrison":6676,"deaths":6677,"elevation":6678,"##ae":6679,"asleep":6680,"machines":6681,"sigh":6682,"ash":6683,"hardly":6684,"argument":6685,"occasion":6686,"parent":6687,"leo":6688,"decline":6689,"1888":6690,"contribution":6691,"##ua":6692,"concentration":6693,"1000":6694,"opportunities":6695,"hispanic":6696,"guardian":6697,"extent":6698,"emotions":6699,"hips":6700,"mason":6701,"volumes":6702,"bloody":6703,"controversy":6704,"diameter":6705,"steady":6706,"mistake":6707,"phoenix":6708,"identify":6709,"violin":6710,"##sk":6711,"departure":6712,"richmond":6713,"spin":6714,"funeral":6715,"enemies":6716,"1864":6717,"gear":6718,"literally":6719,"connor":6720,"random":6721,"sergeant":6722,"grab":6723,"confusion":6724,"1865":6725,"transmission":6726,"informed":6727,"op":6728,"leaning":6729,"sacred":6730,"suspended":6731,"thinks":6732,"gates":6733,"portland":6734,"luck":6735,"agencies":6736,"yours":6737,"hull":6738,"expert":6739,"muscle":6740,"layer":6741,"practical":6742,"sculpture":6743,"jerusalem":6744,"latest":6745,"lloyd":6746,"statistics":6747,"deeper":6748,"recommended":6749,"warrior":6750,"arkansas":6751,"mess":6752,"supports":6753,"greg":6754,"eagle":6755,"1880":6756,"recovered":6757,"rated":6758,"concerts":6759,"rushed":6760,"##ano":6761,"stops":6762,"eggs":6763,"files":6764,"premiere":6765,"keith":6766,"##vo":6767,"delhi":6768,"turner":6769,"pit":6770,"affair":6771,"belief":6772,"paint":6773,"##zing":6774,"mate":6775,"##ach":6776,"##ev":6777,"victim":6778,"##ology":6779,"withdrew":6780,"bonus":6781,"styles":6782,"fled":6783,"##ud":6784,"glasgow":6785,"technologies":6786,"funded":6787,"nbc":6788,"adaptation":6789,"##ata":6790,"portrayed":6791,"cooperation":6792,"supporters":6793,"judges":6794,"bernard":6795,"justin":6796,"hallway":6797,"ralph":6798,"##ick":6799,"graduating":6800,"controversial":6801,"distant":6802,"continental":6803,"spider":6804,"bite":6805,"##ho":6806,"recognize":6807,"intention":6808,"mixing":6809,"##ese":6810,"egyptian":6811,"bow":6812,"tourism":6813,"suppose":6814,"claiming":6815,"tiger":6816,"dominated":6817,"participants":6818,"vi":6819,"##ru":6820,"nurse":6821,"partially":6822,"tape":6823,"##rum":6824,"psychology":6825,"##rn":6826,"essential":6827,"touring":6828,"duo":6829,"voting":6830,"civilian":6831,"emotional":6832,"channels":6833,"##king":6834,"apparent":6835,"hebrew":6836,"1887":6837,"tommy":6838,"carrier":6839,"intersection":6840,"beast":6841,"hudson":6842,"##gar":6843,"##zo":6844,"lab":6845,"nova":6846,"bench":6847,"discuss":6848,"costa":6849,"##ered":6850,"detailed":6851,"behalf":6852,"drivers":6853,"unfortunately":6854,"obtain":6855,"##lis":6856,"rocky":6857,"##dae":6858,"siege":6859,"friendship":6860,"honey":6861,"##rian":6862,"1861":6863,"amy":6864,"hang":6865,"posted":6866,"governments":6867,"collins":6868,"respond":6869,"wildlife":6870,"preferred":6871,"operator":6872,"##po":6873,"laura":6874,"pregnant":6875,"videos":6876,"dennis":6877,"suspected":6878,"boots":6879,"instantly":6880,"weird":6881,"automatic":6882,"businessman":6883,"alleged":6884,"placing":6885,"throwing":6886,"ph":6887,"mood":6888,"1862":6889,"perry":6890,"venue":6891,"jet":6892,"remainder":6893,"##lli":6894,"##ci":6895,"passion":6896,"biological":6897,"boyfriend":6898,"1863":6899,"dirt":6900,"buffalo":6901,"ron":6902,"segment":6903,"fa":6904,"abuse":6905,"##era":6906,"genre":6907,"thrown":6908,"stroke":6909,"colored":6910,"stress":6911,"exercise":6912,"displayed":6913,"##gen":6914,"struggled":6915,"##tti":6916,"abroad":6917,"dramatic":6918,"wonderful":6919,"thereafter":6920,"madrid":6921,"component":6922,"widespread":6923,"##sed":6924,"tale":6925,"citizen":6926,"todd":6927,"monday":6928,"1886":6929,"vancouver":6930,"overseas":6931,"forcing":6932,"crying":6933,"descent":6934,"##ris":6935,"discussed":6936,"substantial":6937,"ranks":6938,"regime":6939,"1870":6940,"provinces":6941,"switch":6942,"drum":6943,"zane":6944,"ted":6945,"tribes":6946,"proof":6947,"lp":6948,"cream":6949,"researchers":6950,"volunteer":6951,"manor":6952,"silk":6953,"milan":6954,"donated":6955,"allies":6956,"venture":6957,"principle":6958,"delivery":6959,"enterprise":6960,"##ves":6961,"##ans":6962,"bars":6963,"traditionally":6964,"witch":6965,"reminded":6966,"copper":6967,"##uk":6968,"pete":6969,"inter":6970,"links":6971,"colin":6972,"grinned":6973,"elsewhere":6974,"competitive":6975,"frequent":6976,"##oy":6977,"scream":6978,"##hu":6979,"tension":6980,"texts":6981,"submarine":6982,"finnish":6983,"defending":6984,"defend":6985,"pat":6986,"detail":6987,"1884":6988,"affiliated":6989,"stuart":6990,"themes":6991,"villa":6992,"periods":6993,"tool":6994,"belgian":6995,"ruling":6996,"crimes":6997,"answers":6998,"folded":6999,"licensed":7000,"resort":7001,"demolished":7002,"hans":7003,"lucy":7004,"1881":7005,"lion":7006,"traded":7007,"photographs":7008,"writes":7009,"craig":7010,"##fa":7011,"trials":7012,"generated":7013,"beth":7014,"noble":7015,"debt":7016,"percentage":7017,"yorkshire":7018,"erected":7019,"ss":7020,"viewed":7021,"grades":7022,"confidence":7023,"ceased":7024,"islam":7025,"telephone":7026,"retail":7027,"##ible":7028,"chile":7029,"m²":7030,"roberts":7031,"sixteen":7032,"##ich":7033,"commented":7034,"hampshire":7035,"innocent":7036,"dual":7037,"pounds":7038,"checked":7039,"regulations":7040,"afghanistan":7041,"sung":7042,"rico":7043,"liberty":7044,"assets":7045,"bigger":7046,"options":7047,"angels":7048,"relegated":7049,"tribute":7050,"wells":7051,"attending":7052,"leaf":7053,"##yan":7054,"butler":7055,"romanian":7056,"forum":7057,"monthly":7058,"lisa":7059,"patterns":7060,"gmina":7061,"##tory":7062,"madison":7063,"hurricane":7064,"rev":7065,"##ians":7066,"bristol":7067,"##ula":7068,"elite":7069,"valuable":7070,"disaster":7071,"democracy":7072,"awareness":7073,"germans":7074,"freyja":7075,"##ins":7076,"loop":7077,"absolutely":7078,"paying":7079,"populations":7080,"maine":7081,"sole":7082,"prayer":7083,"spencer":7084,"releases":7085,"doorway":7086,"bull":7087,"##ani":7088,"lover":7089,"midnight":7090,"conclusion":7091,"##sson":7092,"thirteen":7093,"lily":7094,"mediterranean":7095,"##lt":7096,"nhl":7097,"proud":7098,"sample":7099,"##hill":7100,"drummer":7101,"guinea":7102,"##ova":7103,"murphy":7104,"climb":7105,"##ston":7106,"instant":7107,"attributed":7108,"horn":7109,"ain":7110,"railways":7111,"steven":7112,"##ao":7113,"autumn":7114,"ferry":7115,"opponent":7116,"root":7117,"traveling":7118,"secured":7119,"corridor":7120,"stretched":7121,"tales":7122,"sheet":7123,"trinity":7124,"cattle":7125,"helps":7126,"indicates":7127,"manhattan":7128,"murdered":7129,"fitted":7130,"1882":7131,"gentle":7132,"grandmother":7133,"mines":7134,"shocked":7135,"vegas":7136,"produces":7137,"##light":7138,"caribbean":7139,"##ou":7140,"belong":7141,"continuous":7142,"desperate":7143,"drunk":7144,"historically":7145,"trio":7146,"waved":7147,"raf":7148,"dealing":7149,"nathan":7150,"bat":7151,"murmured":7152,"interrupted":7153,"residing":7154,"scientist":7155,"pioneer":7156,"harold":7157,"aaron":7158,"##net":7159,"delta":7160,"attempting":7161,"minority":7162,"mini":7163,"believes":7164,"chorus":7165,"tend":7166,"lots":7167,"eyed":7168,"indoor":7169,"load":7170,"shots":7171,"updated":7172,"jail":7173,"##llo":7174,"concerning":7175,"connecting":7176,"wealth":7177,"##ved":7178,"slaves":7179,"arrive":7180,"rangers":7181,"sufficient":7182,"rebuilt":7183,"##wick":7184,"cardinal":7185,"flood":7186,"muhammad":7187,"whenever":7188,"relation":7189,"runners":7190,"moral":7191,"repair":7192,"viewers":7193,"arriving":7194,"revenge":7195,"punk":7196,"assisted":7197,"bath":7198,"fairly":7199,"breathe":7200,"lists":7201,"innings":7202,"illustrated":7203,"whisper":7204,"nearest":7205,"voters":7206,"clinton":7207,"ties":7208,"ultimate":7209,"screamed":7210,"beijing":7211,"lions":7212,"andre":7213,"fictional":7214,"gathering":7215,"comfort":7216,"radar":7217,"suitable":7218,"dismissed":7219,"hms":7220,"ban":7221,"pine":7222,"wrist":7223,"atmosphere":7224,"voivodeship":7225,"bid":7226,"timber":7227,"##ned":7228,"##nan":7229,"giants":7230,"##ane":7231,"cameron":7232,"recovery":7233,"uss":7234,"identical":7235,"categories":7236,"switched":7237,"serbia":7238,"laughter":7239,"noah":7240,"ensemble":7241,"therapy":7242,"peoples":7243,"touching":7244,"##off":7245,"locally":7246,"pearl":7247,"platforms":7248,"everywhere":7249,"ballet":7250,"tables":7251,"lanka":7252,"herbert":7253,"outdoor":7254,"toured":7255,"derek":7256,"1883":7257,"spaces":7258,"contested":7259,"swept":7260,"1878":7261,"exclusive":7262,"slight":7263,"connections":7264,"##dra":7265,"winds":7266,"prisoner":7267,"collective":7268,"bangladesh":7269,"tube":7270,"publicly":7271,"wealthy":7272,"thai":7273,"##ys":7274,"isolated":7275,"select":7276,"##ric":7277,"insisted":7278,"pen":7279,"fortune":7280,"ticket":7281,"spotted":7282,"reportedly":7283,"animation":7284,"enforcement":7285,"tanks":7286,"110":7287,"decides":7288,"wider":7289,"lowest":7290,"owen":7291,"##time":7292,"nod":7293,"hitting":7294,"##hn":7295,"gregory":7296,"furthermore":7297,"magazines":7298,"fighters":7299,"solutions":7300,"##ery":7301,"pointing":7302,"requested":7303,"peru":7304,"reed":7305,"chancellor":7306,"knights":7307,"mask":7308,"worker":7309,"eldest":7310,"flames":7311,"reduction":7312,"1860":7313,"volunteers":7314,"##tis":7315,"reporting":7316,"##hl":7317,"wire":7318,"advisory":7319,"endemic":7320,"origins":7321,"settlers":7322,"pursue":7323,"knock":7324,"consumer":7325,"1876":7326,"eu":7327,"compound":7328,"creatures":7329,"mansion":7330,"sentenced":7331,"ivan":7332,"deployed":7333,"guitars":7334,"frowned":7335,"involves":7336,"mechanism":7337,"kilometers":7338,"perspective":7339,"shops":7340,"maps":7341,"terminus":7342,"duncan":7343,"alien":7344,"fist":7345,"bridges":7346,"##pers":7347,"heroes":7348,"fed":7349,"derby":7350,"swallowed":7351,"##ros":7352,"patent":7353,"sara":7354,"illness":7355,"characterized":7356,"adventures":7357,"slide":7358,"hawaii":7359,"jurisdiction":7360,"##op":7361,"organised":7362,"##side":7363,"adelaide":7364,"walks":7365,"biology":7366,"se":7367,"##ties":7368,"rogers":7369,"swing":7370,"tightly":7371,"boundaries":7372,"##rie":7373,"prepare":7374,"implementation":7375,"stolen":7376,"##sha":7377,"certified":7378,"colombia":7379,"edwards":7380,"garage":7381,"##mm":7382,"recalled":7383,"##ball":7384,"rage":7385,"harm":7386,"nigeria":7387,"breast":7388,"##ren":7389,"furniture":7390,"pupils":7391,"settle":7392,"##lus":7393,"cuba":7394,"balls":7395,"client":7396,"alaska":7397,"21st":7398,"linear":7399,"thrust":7400,"celebration":7401,"latino":7402,"genetic":7403,"terror":7404,"##cia":7405,"##ening":7406,"lightning":7407,"fee":7408,"witness":7409,"lodge":7410,"establishing":7411,"skull":7412,"##ique":7413,"earning":7414,"hood":7415,"##ei":7416,"rebellion":7417,"wang":7418,"sporting":7419,"warned":7420,"missile":7421,"devoted":7422,"activist":7423,"porch":7424,"worship":7425,"fourteen":7426,"package":7427,"1871":7428,"decorated":7429,"##shire":7430,"housed":7431,"##ock":7432,"chess":7433,"sailed":7434,"doctors":7435,"oscar":7436,"joan":7437,"treat":7438,"garcia":7439,"harbour":7440,"jeremy":7441,"##ire":7442,"traditions":7443,"dominant":7444,"jacques":7445,"##gon":7446,"##wan":7447,"relocated":7448,"1879":7449,"amendment":7450,"sized":7451,"companion":7452,"simultaneously":7453,"volleyball":7454,"spun":7455,"acre":7456,"increases":7457,"stopping":7458,"loves":7459,"belongs":7460,"affect":7461,"drafted":7462,"tossed":7463,"scout":7464,"battles":7465,"1875":7466,"filming":7467,"shoved":7468,"munich":7469,"tenure":7470,"vertical":7471,"romance":7472,"pc":7473,"##cher":7474,"argue":7475,"##ical":7476,"craft":7477,"ranging":7478,"www":7479,"opens":7480,"honest":7481,"tyler":7482,"yesterday":7483,"virtual":7484,"##let":7485,"muslims":7486,"reveal":7487,"snake":7488,"immigrants":7489,"radical":7490,"screaming":7491,"speakers":7492,"firing":7493,"saving":7494,"belonging":7495,"ease":7496,"lighting":7497,"prefecture":7498,"blame":7499,"farmer":7500,"hungry":7501,"grows":7502,"rubbed":7503,"beam":7504,"sur":7505,"subsidiary":7506,"##cha":7507,"armenian":7508,"sao":7509,"dropping":7510,"conventional":7511,"##fer":7512,"microsoft":7513,"reply":7514,"qualify":7515,"spots":7516,"1867":7517,"sweat":7518,"festivals":7519,"##ken":7520,"immigration":7521,"physician":7522,"discover":7523,"exposure":7524,"sandy":7525,"explanation":7526,"isaac":7527,"implemented":7528,"##fish":7529,"hart":7530,"initiated":7531,"connect":7532,"stakes":7533,"presents":7534,"heights":7535,"householder":7536,"pleased":7537,"tourist":7538,"regardless":7539,"slip":7540,"closest":7541,"##ction":7542,"surely":7543,"sultan":7544,"brings":7545,"riley":7546,"preparation":7547,"aboard":7548,"slammed":7549,"baptist":7550,"experiment":7551,"ongoing":7552,"interstate":7553,"organic":7554,"playoffs":7555,"##ika":7556,"1877":7557,"130":7558,"##tar":7559,"hindu":7560,"error":7561,"tours":7562,"tier":7563,"plenty":7564,"arrangements":7565,"talks":7566,"trapped":7567,"excited":7568,"sank":7569,"ho":7570,"athens":7571,"1872":7572,"denver":7573,"welfare":7574,"suburb":7575,"athletes":7576,"trick":7577,"diverse":7578,"belly":7579,"exclusively":7580,"yelled":7581,"1868":7582,"##med":7583,"conversion":7584,"##ette":7585,"1874":7586,"internationally":7587,"computers":7588,"conductor":7589,"abilities":7590,"sensitive":7591,"hello":7592,"dispute":7593,"measured":7594,"globe":7595,"rocket":7596,"prices":7597,"amsterdam":7598,"flights":7599,"tigers":7600,"inn":7601,"municipalities":7602,"emotion":7603,"references":7604,"3d":7605,"##mus":7606,"explains":7607,"airlines":7608,"manufactured":7609,"pm":7610,"archaeological":7611,"1873":7612,"interpretation":7613,"devon":7614,"comment":7615,"##ites":7616,"settlements":7617,"kissing":7618,"absolute":7619,"improvement":7620,"suite":7621,"impressed":7622,"barcelona":7623,"sullivan":7624,"jefferson":7625,"towers":7626,"jesse":7627,"julie":7628,"##tin":7629,"##lu":7630,"grandson":7631,"hi":7632,"gauge":7633,"regard":7634,"rings":7635,"interviews":7636,"trace":7637,"raymond":7638,"thumb":7639,"departments":7640,"burns":7641,"serial":7642,"bulgarian":7643,"scores":7644,"demonstrated":7645,"##ix":7646,"1866":7647,"kyle":7648,"alberta":7649,"underneath":7650,"romanized":7651,"##ward":7652,"relieved":7653,"acquisition":7654,"phrase":7655,"cliff":7656,"reveals":7657,"han":7658,"cuts":7659,"merger":7660,"custom":7661,"##dar":7662,"nee":7663,"gilbert":7664,"graduation":7665,"##nts":7666,"assessment":7667,"cafe":7668,"difficulty":7669,"demands":7670,"swung":7671,"democrat":7672,"jennifer":7673,"commons":7674,"1940s":7675,"grove":7676,"##yo":7677,"completing":7678,"focuses":7679,"sum":7680,"substitute":7681,"bearing":7682,"stretch":7683,"reception":7684,"##py":7685,"reflected":7686,"essentially":7687,"destination":7688,"pairs":7689,"##ched":7690,"survival":7691,"resource":7692,"##bach":7693,"promoting":7694,"doubles":7695,"messages":7696,"tear":7697,"##down":7698,"##fully":7699,"parade":7700,"florence":7701,"harvey":7702,"incumbent":7703,"partial":7704,"framework":7705,"900":7706,"pedro":7707,"frozen":7708,"procedure":7709,"olivia":7710,"controls":7711,"##mic":7712,"shelter":7713,"personally":7714,"temperatures":7715,"##od":7716,"brisbane":7717,"tested":7718,"sits":7719,"marble":7720,"comprehensive":7721,"oxygen":7722,"leonard":7723,"##kov":7724,"inaugural":7725,"iranian":7726,"referring":7727,"quarters":7728,"attitude":7729,"##ivity":7730,"mainstream":7731,"lined":7732,"mars":7733,"dakota":7734,"norfolk":7735,"unsuccessful":7736,"##°":7737,"explosion":7738,"helicopter":7739,"congressional":7740,"##sing":7741,"inspector":7742,"bitch":7743,"seal":7744,"departed":7745,"divine":7746,"##ters":7747,"coaching":7748,"examination":7749,"punishment":7750,"manufacturer":7751,"sink":7752,"columns":7753,"unincorporated":7754,"signals":7755,"nevada":7756,"squeezed":7757,"dylan":7758,"dining":7759,"photos":7760,"martial":7761,"manuel":7762,"eighteen":7763,"elevator":7764,"brushed":7765,"plates":7766,"ministers":7767,"ivy":7768,"congregation":7769,"##len":7770,"slept":7771,"specialized":7772,"taxes":7773,"curve":7774,"restricted":7775,"negotiations":7776,"likes":7777,"statistical":7778,"arnold":7779,"inspiration":7780,"execution":7781,"bold":7782,"intermediate":7783,"significance":7784,"margin":7785,"ruler":7786,"wheels":7787,"gothic":7788,"intellectual":7789,"dependent":7790,"listened":7791,"eligible":7792,"buses":7793,"widow":7794,"syria":7795,"earn":7796,"cincinnati":7797,"collapsed":7798,"recipient":7799,"secrets":7800,"accessible":7801,"philippine":7802,"maritime":7803,"goddess":7804,"clerk":7805,"surrender":7806,"breaks":7807,"playoff":7808,"database":7809,"##ified":7810,"##lon":7811,"ideal":7812,"beetle":7813,"aspect":7814,"soap":7815,"regulation":7816,"strings":7817,"expand":7818,"anglo":7819,"shorter":7820,"crosses":7821,"retreat":7822,"tough":7823,"coins":7824,"wallace":7825,"directions":7826,"pressing":7827,"##oon":7828,"shipping":7829,"locomotives":7830,"comparison":7831,"topics":7832,"nephew":7833,"##mes":7834,"distinction":7835,"honors":7836,"travelled":7837,"sierra":7838,"ibn":7839,"##over":7840,"fortress":7841,"sa":7842,"recognised":7843,"carved":7844,"1869":7845,"clients":7846,"##dan":7847,"intent":7848,"##mar":7849,"coaches":7850,"describing":7851,"bread":7852,"##ington":7853,"beaten":7854,"northwestern":7855,"##ona":7856,"merit":7857,"youtube":7858,"collapse":7859,"challenges":7860,"em":7861,"historians":7862,"objective":7863,"submitted":7864,"virus":7865,"attacking":7866,"drake":7867,"assume":7868,"##ere":7869,"diseases":7870,"marc":7871,"stem":7872,"leeds":7873,"##cus":7874,"##ab":7875,"farming":7876,"glasses":7877,"##lock":7878,"visits":7879,"nowhere":7880,"fellowship":7881,"relevant":7882,"carries":7883,"restaurants":7884,"experiments":7885,"101":7886,"constantly":7887,"bases":7888,"targets":7889,"shah":7890,"tenth":7891,"opponents":7892,"verse":7893,"territorial":7894,"##ira":7895,"writings":7896,"corruption":7897,"##hs":7898,"instruction":7899,"inherited":7900,"reverse":7901,"emphasis":7902,"##vic":7903,"employee":7904,"arch":7905,"keeps":7906,"rabbi":7907,"watson":7908,"payment":7909,"uh":7910,"##ala":7911,"nancy":7912,"##tre":7913,"venice":7914,"fastest":7915,"sexy":7916,"banned":7917,"adrian":7918,"properly":7919,"ruth":7920,"touchdown":7921,"dollar":7922,"boards":7923,"metre":7924,"circles":7925,"edges":7926,"favour":7927,"comments":7928,"ok":7929,"travels":7930,"liberation":7931,"scattered":7932,"firmly":7933,"##ular":7934,"holland":7935,"permitted":7936,"diesel":7937,"kenya":7938,"den":7939,"originated":7940,"##ral":7941,"demons":7942,"resumed":7943,"dragged":7944,"rider":7945,"##rus":7946,"servant":7947,"blinked":7948,"extend":7949,"torn":7950,"##ias":7951,"##sey":7952,"input":7953,"meal":7954,"everybody":7955,"cylinder":7956,"kinds":7957,"camps":7958,"##fe":7959,"bullet":7960,"logic":7961,"##wn":7962,"croatian":7963,"evolved":7964,"healthy":7965,"fool":7966,"chocolate":7967,"wise":7968,"preserve":7969,"pradesh":7970,"##ess":7971,"respective":7972,"1850":7973,"##ew":7974,"chicken":7975,"artificial":7976,"gross":7977,"corresponding":7978,"convicted":7979,"cage":7980,"caroline":7981,"dialogue":7982,"##dor":7983,"narrative":7984,"stranger":7985,"mario":7986,"br":7987,"christianity":7988,"failing":7989,"trent":7990,"commanding":7991,"buddhist":7992,"1848":7993,"maurice":7994,"focusing":7995,"yale":7996,"bike":7997,"altitude":7998,"##ering":7999,"mouse":8000,"revised":8001,"##sley":8002,"veteran":8003,"##ig":8004,"pulls":8005,"theology":8006,"crashed":8007,"campaigns":8008,"legion":8009,"##ability":8010,"drag":8011,"excellence":8012,"customer":8013,"cancelled":8014,"intensity":8015,"excuse":8016,"##lar":8017,"liga":8018,"participating":8019,"contributing":8020,"printing":8021,"##burn":8022,"variable":8023,"##rk":8024,"curious":8025,"bin":8026,"legacy":8027,"renaissance":8028,"##my":8029,"symptoms":8030,"binding":8031,"vocalist":8032,"dancer":8033,"##nie":8034,"grammar":8035,"gospel":8036,"democrats":8037,"ya":8038,"enters":8039,"sc":8040,"diplomatic":8041,"hitler":8042,"##ser":8043,"clouds":8044,"mathematical":8045,"quit":8046,"defended":8047,"oriented":8048,"##heim":8049,"fundamental":8050,"hardware":8051,"impressive":8052,"equally":8053,"convince":8054,"confederate":8055,"guilt":8056,"chuck":8057,"sliding":8058,"##ware":8059,"magnetic":8060,"narrowed":8061,"petersburg":8062,"bulgaria":8063,"otto":8064,"phd":8065,"skill":8066,"##ama":8067,"reader":8068,"hopes":8069,"pitcher":8070,"reservoir":8071,"hearts":8072,"automatically":8073,"expecting":8074,"mysterious":8075,"bennett":8076,"extensively":8077,"imagined":8078,"seeds":8079,"monitor":8080,"fix":8081,"##ative":8082,"journalism":8083,"struggling":8084,"signature":8085,"ranch":8086,"encounter":8087,"photographer":8088,"observation":8089,"protests":8090,"##pin":8091,"influences":8092,"##hr":8093,"calendar":8094,"##all":8095,"cruz":8096,"croatia":8097,"locomotive":8098,"hughes":8099,"naturally":8100,"shakespeare":8101,"basement":8102,"hook":8103,"uncredited":8104,"faded":8105,"theories":8106,"approaches":8107,"dare":8108,"phillips":8109,"filling":8110,"fury":8111,"obama":8112,"##ain":8113,"efficient":8114,"arc":8115,"deliver":8116,"min":8117,"raid":8118,"breeding":8119,"inducted":8120,"leagues":8121,"efficiency":8122,"axis":8123,"montana":8124,"eagles":8125,"##ked":8126,"supplied":8127,"instructions":8128,"karen":8129,"picking":8130,"indicating":8131,"trap":8132,"anchor":8133,"practically":8134,"christians":8135,"tomb":8136,"vary":8137,"occasional":8138,"electronics":8139,"lords":8140,"readers":8141,"newcastle":8142,"faint":8143,"innovation":8144,"collect":8145,"situations":8146,"engagement":8147,"160":8148,"claude":8149,"mixture":8150,"##feld":8151,"peer":8152,"tissue":8153,"logo":8154,"lean":8155,"##ration":8156,"°f":8157,"floors":8158,"##ven":8159,"architects":8160,"reducing":8161,"##our":8162,"##ments":8163,"rope":8164,"1859":8165,"ottawa":8166,"##har":8167,"samples":8168,"banking":8169,"declaration":8170,"proteins":8171,"resignation":8172,"francois":8173,"saudi":8174,"advocate":8175,"exhibited":8176,"armor":8177,"twins":8178,"divorce":8179,"##ras":8180,"abraham":8181,"reviewed":8182,"jo":8183,"temporarily":8184,"matrix":8185,"physically":8186,"pulse":8187,"curled":8188,"##ena":8189,"difficulties":8190,"bengal":8191,"usage":8192,"##ban":8193,"annie":8194,"riders":8195,"certificate":8196,"##pi":8197,"holes":8198,"warsaw":8199,"distinctive":8200,"jessica":8201,"##mon":8202,"mutual":8203,"1857":8204,"customs":8205,"circular":8206,"eugene":8207,"removal":8208,"loaded":8209,"mere":8210,"vulnerable":8211,"depicted":8212,"generations":8213,"dame":8214,"heir":8215,"enormous":8216,"lightly":8217,"climbing":8218,"pitched":8219,"lessons":8220,"pilots":8221,"nepal":8222,"ram":8223,"google":8224,"preparing":8225,"brad":8226,"louise":8227,"renowned":8228,"##₂":8229,"liam":8230,"##ably":8231,"plaza":8232,"shaw":8233,"sophie":8234,"brilliant":8235,"bills":8236,"##bar":8237,"##nik":8238,"fucking":8239,"mainland":8240,"server":8241,"pleasant":8242,"seized":8243,"veterans":8244,"jerked":8245,"fail":8246,"beta":8247,"brush":8248,"radiation":8249,"stored":8250,"warmth":8251,"southeastern":8252,"nate":8253,"sin":8254,"raced":8255,"berkeley":8256,"joke":8257,"athlete":8258,"designation":8259,"trunk":8260,"##low":8261,"roland":8262,"qualification":8263,"archives":8264,"heels":8265,"artwork":8266,"receives":8267,"judicial":8268,"reserves":8269,"##bed":8270,"woke":8271,"installation":8272,"abu":8273,"floating":8274,"fake":8275,"lesser":8276,"excitement":8277,"interface":8278,"concentrated":8279,"addressed":8280,"characteristic":8281,"amanda":8282,"saxophone":8283,"monk":8284,"auto":8285,"##bus":8286,"releasing":8287,"egg":8288,"dies":8289,"interaction":8290,"defender":8291,"ce":8292,"outbreak":8293,"glory":8294,"loving":8295,"##bert":8296,"sequel":8297,"consciousness":8298,"http":8299,"awake":8300,"ski":8301,"enrolled":8302,"##ress":8303,"handling":8304,"rookie":8305,"brow":8306,"somebody":8307,"biography":8308,"warfare":8309,"amounts":8310,"contracts":8311,"presentation":8312,"fabric":8313,"dissolved":8314,"challenged":8315,"meter":8316,"psychological":8317,"lt":8318,"elevated":8319,"rally":8320,"accurate":8321,"##tha":8322,"hospitals":8323,"undergraduate":8324,"specialist":8325,"venezuela":8326,"exhibit":8327,"shed":8328,"nursing":8329,"protestant":8330,"fluid":8331,"structural":8332,"footage":8333,"jared":8334,"consistent":8335,"prey":8336,"##ska":8337,"succession":8338,"reflect":8339,"exile":8340,"lebanon":8341,"wiped":8342,"suspect":8343,"shanghai":8344,"resting":8345,"integration":8346,"preservation":8347,"marvel":8348,"variant":8349,"pirates":8350,"sheep":8351,"rounded":8352,"capita":8353,"sailing":8354,"colonies":8355,"manuscript":8356,"deemed":8357,"variations":8358,"clarke":8359,"functional":8360,"emerging":8361,"boxing":8362,"relaxed":8363,"curse":8364,"azerbaijan":8365,"heavyweight":8366,"nickname":8367,"editorial":8368,"rang":8369,"grid":8370,"tightened":8371,"earthquake":8372,"flashed":8373,"miguel":8374,"rushing":8375,"##ches":8376,"improvements":8377,"boxes":8378,"brooks":8379,"180":8380,"consumption":8381,"molecular":8382,"felix":8383,"societies":8384,"repeatedly":8385,"variation":8386,"aids":8387,"civic":8388,"graphics":8389,"professionals":8390,"realm":8391,"autonomous":8392,"receiver":8393,"delayed":8394,"workshop":8395,"militia":8396,"chairs":8397,"trump":8398,"canyon":8399,"##point":8400,"harsh":8401,"extending":8402,"lovely":8403,"happiness":8404,"##jan":8405,"stake":8406,"eyebrows":8407,"embassy":8408,"wellington":8409,"hannah":8410,"##ella":8411,"sony":8412,"corners":8413,"bishops":8414,"swear":8415,"cloth":8416,"contents":8417,"xi":8418,"namely":8419,"commenced":8420,"1854":8421,"stanford":8422,"nashville":8423,"courage":8424,"graphic":8425,"commitment":8426,"garrison":8427,"##bin":8428,"hamlet":8429,"clearing":8430,"rebels":8431,"attraction":8432,"literacy":8433,"cooking":8434,"ruins":8435,"temples":8436,"jenny":8437,"humanity":8438,"celebrate":8439,"hasn":8440,"freight":8441,"sixty":8442,"rebel":8443,"bastard":8444,"##art":8445,"newton":8446,"##ada":8447,"deer":8448,"##ges":8449,"##ching":8450,"smiles":8451,"delaware":8452,"singers":8453,"##ets":8454,"approaching":8455,"assists":8456,"flame":8457,"##ph":8458,"boulevard":8459,"barrel":8460,"planted":8461,"##ome":8462,"pursuit":8463,"##sia":8464,"consequences":8465,"posts":8466,"shallow":8467,"invitation":8468,"rode":8469,"depot":8470,"ernest":8471,"kane":8472,"rod":8473,"concepts":8474,"preston":8475,"topic":8476,"chambers":8477,"striking":8478,"blast":8479,"arrives":8480,"descendants":8481,"montgomery":8482,"ranges":8483,"worlds":8484,"##lay":8485,"##ari":8486,"span":8487,"chaos":8488,"praise":8489,"##ag":8490,"fewer":8491,"1855":8492,"sanctuary":8493,"mud":8494,"fbi":8495,"##ions":8496,"programmes":8497,"maintaining":8498,"unity":8499,"harper":8500,"bore":8501,"handsome":8502,"closure":8503,"tournaments":8504,"thunder":8505,"nebraska":8506,"linda":8507,"facade":8508,"puts":8509,"satisfied":8510,"argentine":8511,"dale":8512,"cork":8513,"dome":8514,"panama":8515,"##yl":8516,"1858":8517,"tasks":8518,"experts":8519,"##ates":8520,"feeding":8521,"equation":8522,"##las":8523,"##ida":8524,"##tu":8525,"engage":8526,"bryan":8527,"##ax":8528,"um":8529,"quartet":8530,"melody":8531,"disbanded":8532,"sheffield":8533,"blocked":8534,"gasped":8535,"delay":8536,"kisses":8537,"maggie":8538,"connects":8539,"##non":8540,"sts":8541,"poured":8542,"creator":8543,"publishers":8544,"##we":8545,"guided":8546,"ellis":8547,"extinct":8548,"hug":8549,"gaining":8550,"##ord":8551,"complicated":8552,"##bility":8553,"poll":8554,"clenched":8555,"investigate":8556,"##use":8557,"thereby":8558,"quantum":8559,"spine":8560,"cdp":8561,"humor":8562,"kills":8563,"administered":8564,"semifinals":8565,"##du":8566,"encountered":8567,"ignore":8568,"##bu":8569,"commentary":8570,"##maker":8571,"bother":8572,"roosevelt":8573,"140":8574,"plains":8575,"halfway":8576,"flowing":8577,"cultures":8578,"crack":8579,"imprisoned":8580,"neighboring":8581,"airline":8582,"##ses":8583,"##view":8584,"##mate":8585,"##ec":8586,"gather":8587,"wolves":8588,"marathon":8589,"transformed":8590,"##ill":8591,"cruise":8592,"organisations":8593,"carol":8594,"punch":8595,"exhibitions":8596,"numbered":8597,"alarm":8598,"ratings":8599,"daddy":8600,"silently":8601,"##stein":8602,"queens":8603,"colours":8604,"impression":8605,"guidance":8606,"liu":8607,"tactical":8608,"##rat":8609,"marshal":8610,"della":8611,"arrow":8612,"##ings":8613,"rested":8614,"feared":8615,"tender":8616,"owns":8617,"bitter":8618,"advisor":8619,"escort":8620,"##ides":8621,"spare":8622,"farms":8623,"grants":8624,"##ene":8625,"dragons":8626,"encourage":8627,"colleagues":8628,"cameras":8629,"##und":8630,"sucked":8631,"pile":8632,"spirits":8633,"prague":8634,"statements":8635,"suspension":8636,"landmark":8637,"fence":8638,"torture":8639,"recreation":8640,"bags":8641,"permanently":8642,"survivors":8643,"pond":8644,"spy":8645,"predecessor":8646,"bombing":8647,"coup":8648,"##og":8649,"protecting":8650,"transformation":8651,"glow":8652,"##lands":8653,"##book":8654,"dug":8655,"priests":8656,"andrea":8657,"feat":8658,"barn":8659,"jumping":8660,"##chen":8661,"##ologist":8662,"##con":8663,"casualties":8664,"stern":8665,"auckland":8666,"pipe":8667,"serie":8668,"revealing":8669,"ba":8670,"##bel":8671,"trevor":8672,"mercy":8673,"spectrum":8674,"yang":8675,"consist":8676,"governing":8677,"collaborated":8678,"possessed":8679,"epic":8680,"comprises":8681,"blew":8682,"shane":8683,"##ack":8684,"lopez":8685,"honored":8686,"magical":8687,"sacrifice":8688,"judgment":8689,"perceived":8690,"hammer":8691,"mtv":8692,"baronet":8693,"tune":8694,"das":8695,"missionary":8696,"sheets":8697,"350":8698,"neutral":8699,"oral":8700,"threatening":8701,"attractive":8702,"shade":8703,"aims":8704,"seminary":8705,"##master":8706,"estates":8707,"1856":8708,"michel":8709,"wounds":8710,"refugees":8711,"manufacturers":8712,"##nic":8713,"mercury":8714,"syndrome":8715,"porter":8716,"##iya":8717,"##din":8718,"hamburg":8719,"identification":8720,"upstairs":8721,"purse":8722,"widened":8723,"pause":8724,"cared":8725,"breathed":8726,"affiliate":8727,"santiago":8728,"prevented":8729,"celtic":8730,"fisher":8731,"125":8732,"recruited":8733,"byzantine":8734,"reconstruction":8735,"farther":8736,"##mp":8737,"diet":8738,"sake":8739,"au":8740,"spite":8741,"sensation":8742,"##ert":8743,"blank":8744,"separation":8745,"105":8746,"##hon":8747,"vladimir":8748,"armies":8749,"anime":8750,"##lie":8751,"accommodate":8752,"orbit":8753,"cult":8754,"sofia":8755,"archive":8756,"##ify":8757,"##box":8758,"founders":8759,"sustained":8760,"disorder":8761,"honours":8762,"northeastern":8763,"mia":8764,"crops":8765,"violet":8766,"threats":8767,"blanket":8768,"fires":8769,"canton":8770,"followers":8771,"southwestern":8772,"prototype":8773,"voyage":8774,"assignment":8775,"altered":8776,"moderate":8777,"protocol":8778,"pistol":8779,"##eo":8780,"questioned":8781,"brass":8782,"lifting":8783,"1852":8784,"math":8785,"authored":8786,"##ual":8787,"doug":8788,"dimensional":8789,"dynamic":8790,"##san":8791,"1851":8792,"pronounced":8793,"grateful":8794,"quest":8795,"uncomfortable":8796,"boom":8797,"presidency":8798,"stevens":8799,"relating":8800,"politicians":8801,"chen":8802,"barrier":8803,"quinn":8804,"diana":8805,"mosque":8806,"tribal":8807,"cheese":8808,"palmer":8809,"portions":8810,"sometime":8811,"chester":8812,"treasure":8813,"wu":8814,"bend":8815,"download":8816,"millions":8817,"reforms":8818,"registration":8819,"##osa":8820,"consequently":8821,"monitoring":8822,"ate":8823,"preliminary":8824,"brandon":8825,"invented":8826,"ps":8827,"eaten":8828,"exterior":8829,"intervention":8830,"ports":8831,"documented":8832,"log":8833,"displays":8834,"lecture":8835,"sally":8836,"favourite":8837,"##itz":8838,"vermont":8839,"lo":8840,"invisible":8841,"isle":8842,"breed":8843,"##ator":8844,"journalists":8845,"relay":8846,"speaks":8847,"backward":8848,"explore":8849,"midfielder":8850,"actively":8851,"stefan":8852,"procedures":8853,"cannon":8854,"blond":8855,"kenneth":8856,"centered":8857,"servants":8858,"chains":8859,"libraries":8860,"malcolm":8861,"essex":8862,"henri":8863,"slavery":8864,"##hal":8865,"facts":8866,"fairy":8867,"coached":8868,"cassie":8869,"cats":8870,"washed":8871,"cop":8872,"##fi":8873,"announcement":8874,"item":8875,"2000s":8876,"vinyl":8877,"activated":8878,"marco":8879,"frontier":8880,"growled":8881,"curriculum":8882,"##das":8883,"loyal":8884,"accomplished":8885,"leslie":8886,"ritual":8887,"kenny":8888,"##00":8889,"vii":8890,"napoleon":8891,"hollow":8892,"hybrid":8893,"jungle":8894,"stationed":8895,"friedrich":8896,"counted":8897,"##ulated":8898,"platinum":8899,"theatrical":8900,"seated":8901,"col":8902,"rubber":8903,"glen":8904,"1840":8905,"diversity":8906,"healing":8907,"extends":8908,"id":8909,"provisions":8910,"administrator":8911,"columbus":8912,"##oe":8913,"tributary":8914,"te":8915,"assured":8916,"org":8917,"##uous":8918,"prestigious":8919,"examined":8920,"lectures":8921,"grammy":8922,"ronald":8923,"associations":8924,"bailey":8925,"allan":8926,"essays":8927,"flute":8928,"believing":8929,"consultant":8930,"proceedings":8931,"travelling":8932,"1853":8933,"kit":8934,"kerala":8935,"yugoslavia":8936,"buddy":8937,"methodist":8938,"##ith":8939,"burial":8940,"centres":8941,"batman":8942,"##nda":8943,"discontinued":8944,"bo":8945,"dock":8946,"stockholm":8947,"lungs":8948,"severely":8949,"##nk":8950,"citing":8951,"manga":8952,"##ugh":8953,"steal":8954,"mumbai":8955,"iraqi":8956,"robot":8957,"celebrity":8958,"bride":8959,"broadcasts":8960,"abolished":8961,"pot":8962,"joel":8963,"overhead":8964,"franz":8965,"packed":8966,"reconnaissance":8967,"johann":8968,"acknowledged":8969,"introduce":8970,"handled":8971,"doctorate":8972,"developments":8973,"drinks":8974,"alley":8975,"palestine":8976,"##nis":8977,"##aki":8978,"proceeded":8979,"recover":8980,"bradley":8981,"grain":8982,"patch":8983,"afford":8984,"infection":8985,"nationalist":8986,"legendary":8987,"##ath":8988,"interchange":8989,"virtually":8990,"gen":8991,"gravity":8992,"exploration":8993,"amber":8994,"vital":8995,"wishes":8996,"powell":8997,"doctrine":8998,"elbow":8999,"screenplay":9000,"##bird":9001,"contribute":9002,"indonesian":9003,"pet":9004,"creates":9005,"##com":9006,"enzyme":9007,"kylie":9008,"discipline":9009,"drops":9010,"manila":9011,"hunger":9012,"##ien":9013,"layers":9014,"suffer":9015,"fever":9016,"bits":9017,"monica":9018,"keyboard":9019,"manages":9020,"##hood":9021,"searched":9022,"appeals":9023,"##bad":9024,"testament":9025,"grande":9026,"reid":9027,"##war":9028,"beliefs":9029,"congo":9030,"##ification":9031,"##dia":9032,"si":9033,"requiring":9034,"##via":9035,"casey":9036,"1849":9037,"regret":9038,"streak":9039,"rape":9040,"depends":9041,"syrian":9042,"sprint":9043,"pound":9044,"tourists":9045,"upcoming":9046,"pub":9047,"##xi":9048,"tense":9049,"##els":9050,"practiced":9051,"echo":9052,"nationwide":9053,"guild":9054,"motorcycle":9055,"liz":9056,"##zar":9057,"chiefs":9058,"desired":9059,"elena":9060,"bye":9061,"precious":9062,"absorbed":9063,"relatives":9064,"booth":9065,"pianist":9066,"##mal":9067,"citizenship":9068,"exhausted":9069,"wilhelm":9070,"##ceae":9071,"##hed":9072,"noting":9073,"quarterback":9074,"urge":9075,"hectares":9076,"##gue":9077,"ace":9078,"holly":9079,"##tal":9080,"blonde":9081,"davies":9082,"parked":9083,"sustainable":9084,"stepping":9085,"twentieth":9086,"airfield":9087,"galaxy":9088,"nest":9089,"chip":9090,"##nell":9091,"tan":9092,"shaft":9093,"paulo":9094,"requirement":9095,"##zy":9096,"paradise":9097,"tobacco":9098,"trans":9099,"renewed":9100,"vietnamese":9101,"##cker":9102,"##ju":9103,"suggesting":9104,"catching":9105,"holmes":9106,"enjoying":9107,"md":9108,"trips":9109,"colt":9110,"holder":9111,"butterfly":9112,"nerve":9113,"reformed":9114,"cherry":9115,"bowling":9116,"trailer":9117,"carriage":9118,"goodbye":9119,"appreciate":9120,"toy":9121,"joshua":9122,"interactive":9123,"enabled":9124,"involve":9125,"##kan":9126,"collar":9127,"determination":9128,"bunch":9129,"facebook":9130,"recall":9131,"shorts":9132,"superintendent":9133,"episcopal":9134,"frustration":9135,"giovanni":9136,"nineteenth":9137,"laser":9138,"privately":9139,"array":9140,"circulation":9141,"##ovic":9142,"armstrong":9143,"deals":9144,"painful":9145,"permit":9146,"discrimination":9147,"##wi":9148,"aires":9149,"retiring":9150,"cottage":9151,"ni":9152,"##sta":9153,"horizon":9154,"ellen":9155,"jamaica":9156,"ripped":9157,"fernando":9158,"chapters":9159,"playstation":9160,"patron":9161,"lecturer":9162,"navigation":9163,"behaviour":9164,"genes":9165,"georgian":9166,"export":9167,"solomon":9168,"rivals":9169,"swift":9170,"seventeen":9171,"rodriguez":9172,"princeton":9173,"independently":9174,"sox":9175,"1847":9176,"arguing":9177,"entity":9178,"casting":9179,"hank":9180,"criteria":9181,"oakland":9182,"geographic":9183,"milwaukee":9184,"reflection":9185,"expanding":9186,"conquest":9187,"dubbed":9188,"##tv":9189,"halt":9190,"brave":9191,"brunswick":9192,"doi":9193,"arched":9194,"curtis":9195,"divorced":9196,"predominantly":9197,"somerset":9198,"streams":9199,"ugly":9200,"zoo":9201,"horrible":9202,"curved":9203,"buenos":9204,"fierce":9205,"dictionary":9206,"vector":9207,"theological":9208,"unions":9209,"handful":9210,"stability":9211,"chan":9212,"punjab":9213,"segments":9214,"##lly":9215,"altar":9216,"ignoring":9217,"gesture":9218,"monsters":9219,"pastor":9220,"##stone":9221,"thighs":9222,"unexpected":9223,"operators":9224,"abruptly":9225,"coin":9226,"compiled":9227,"associates":9228,"improving":9229,"migration":9230,"pin":9231,"##ose":9232,"compact":9233,"collegiate":9234,"reserved":9235,"##urs":9236,"quarterfinals":9237,"roster":9238,"restore":9239,"assembled":9240,"hurry":9241,"oval":9242,"##cies":9243,"1846":9244,"flags":9245,"martha":9246,"##del":9247,"victories":9248,"sharply":9249,"##rated":9250,"argues":9251,"deadly":9252,"neo":9253,"drawings":9254,"symbols":9255,"performer":9256,"##iel":9257,"griffin":9258,"restrictions":9259,"editing":9260,"andrews":9261,"java":9262,"journals":9263,"arabia":9264,"compositions":9265,"dee":9266,"pierce":9267,"removing":9268,"hindi":9269,"casino":9270,"runway":9271,"civilians":9272,"minds":9273,"nasa":9274,"hotels":9275,"##zation":9276,"refuge":9277,"rent":9278,"retain":9279,"potentially":9280,"conferences":9281,"suburban":9282,"conducting":9283,"##tto":9284,"##tions":9285,"##tle":9286,"descended":9287,"massacre":9288,"##cal":9289,"ammunition":9290,"terrain":9291,"fork":9292,"souls":9293,"counts":9294,"chelsea":9295,"durham":9296,"drives":9297,"cab":9298,"##bank":9299,"perth":9300,"realizing":9301,"palestinian":9302,"finn":9303,"simpson":9304,"##dal":9305,"betty":9306,"##ule":9307,"moreover":9308,"particles":9309,"cardinals":9310,"tent":9311,"evaluation":9312,"extraordinary":9313,"##oid":9314,"inscription":9315,"##works":9316,"wednesday":9317,"chloe":9318,"maintains":9319,"panels":9320,"ashley":9321,"trucks":9322,"##nation":9323,"cluster":9324,"sunlight":9325,"strikes":9326,"zhang":9327,"##wing":9328,"dialect":9329,"canon":9330,"##ap":9331,"tucked":9332,"##ws":9333,"collecting":9334,"##mas":9335,"##can":9336,"##sville":9337,"maker":9338,"quoted":9339,"evan":9340,"franco":9341,"aria":9342,"buying":9343,"cleaning":9344,"eva":9345,"closet":9346,"provision":9347,"apollo":9348,"clinic":9349,"rat":9350,"##ez":9351,"necessarily":9352,"ac":9353,"##gle":9354,"##ising":9355,"venues":9356,"flipped":9357,"cent":9358,"spreading":9359,"trustees":9360,"checking":9361,"authorized":9362,"##sco":9363,"disappointed":9364,"##ado":9365,"notion":9366,"duration":9367,"trumpet":9368,"hesitated":9369,"topped":9370,"brussels":9371,"rolls":9372,"theoretical":9373,"hint":9374,"define":9375,"aggressive":9376,"repeat":9377,"wash":9378,"peaceful":9379,"optical":9380,"width":9381,"allegedly":9382,"mcdonald":9383,"strict":9384,"copyright":9385,"##illa":9386,"investors":9387,"mar":9388,"jam":9389,"witnesses":9390,"sounding":9391,"miranda":9392,"michelle":9393,"privacy":9394,"hugo":9395,"harmony":9396,"##pp":9397,"valid":9398,"lynn":9399,"glared":9400,"nina":9401,"102":9402,"headquartered":9403,"diving":9404,"boarding":9405,"gibson":9406,"##ncy":9407,"albanian":9408,"marsh":9409,"routine":9410,"dealt":9411,"enhanced":9412,"er":9413,"intelligent":9414,"substance":9415,"targeted":9416,"enlisted":9417,"discovers":9418,"spinning":9419,"observations":9420,"pissed":9421,"smoking":9422,"rebecca":9423,"capitol":9424,"visa":9425,"varied":9426,"costume":9427,"seemingly":9428,"indies":9429,"compensation":9430,"surgeon":9431,"thursday":9432,"arsenal":9433,"westminster":9434,"suburbs":9435,"rid":9436,"anglican":9437,"##ridge":9438,"knots":9439,"foods":9440,"alumni":9441,"lighter":9442,"fraser":9443,"whoever":9444,"portal":9445,"scandal":9446,"##ray":9447,"gavin":9448,"advised":9449,"instructor":9450,"flooding":9451,"terrorist":9452,"##ale":9453,"teenage":9454,"interim":9455,"senses":9456,"duck":9457,"teen":9458,"thesis":9459,"abby":9460,"eager":9461,"overcome":9462,"##ile":9463,"newport":9464,"glenn":9465,"rises":9466,"shame":9467,"##cc":9468,"prompted":9469,"priority":9470,"forgot":9471,"bomber":9472,"nicolas":9473,"protective":9474,"360":9475,"cartoon":9476,"katherine":9477,"breeze":9478,"lonely":9479,"trusted":9480,"henderson":9481,"richardson":9482,"relax":9483,"banner":9484,"candy":9485,"palms":9486,"remarkable":9487,"##rio":9488,"legends":9489,"cricketer":9490,"essay":9491,"ordained":9492,"edmund":9493,"rifles":9494,"trigger":9495,"##uri":9496,"##away":9497,"sail":9498,"alert":9499,"1830":9500,"audiences":9501,"penn":9502,"sussex":9503,"siblings":9504,"pursued":9505,"indianapolis":9506,"resist":9507,"rosa":9508,"consequence":9509,"succeed":9510,"avoided":9511,"1845":9512,"##ulation":9513,"inland":9514,"##tie":9515,"##nna":9516,"counsel":9517,"profession":9518,"chronicle":9519,"hurried":9520,"##una":9521,"eyebrow":9522,"eventual":9523,"bleeding":9524,"innovative":9525,"cure":9526,"##dom":9527,"committees":9528,"accounting":9529,"con":9530,"scope":9531,"hardy":9532,"heather":9533,"tenor":9534,"gut":9535,"herald":9536,"codes":9537,"tore":9538,"scales":9539,"wagon":9540,"##oo":9541,"luxury":9542,"tin":9543,"prefer":9544,"fountain":9545,"triangle":9546,"bonds":9547,"darling":9548,"convoy":9549,"dried":9550,"traced":9551,"beings":9552,"troy":9553,"accidentally":9554,"slam":9555,"findings":9556,"smelled":9557,"joey":9558,"lawyers":9559,"outcome":9560,"steep":9561,"bosnia":9562,"configuration":9563,"shifting":9564,"toll":9565,"brook":9566,"performers":9567,"lobby":9568,"philosophical":9569,"construct":9570,"shrine":9571,"aggregate":9572,"boot":9573,"cox":9574,"phenomenon":9575,"savage":9576,"insane":9577,"solely":9578,"reynolds":9579,"lifestyle":9580,"##ima":9581,"nationally":9582,"holdings":9583,"consideration":9584,"enable":9585,"edgar":9586,"mo":9587,"mama":9588,"##tein":9589,"fights":9590,"relegation":9591,"chances":9592,"atomic":9593,"hub":9594,"conjunction":9595,"awkward":9596,"reactions":9597,"currency":9598,"finale":9599,"kumar":9600,"underwent":9601,"steering":9602,"elaborate":9603,"gifts":9604,"comprising":9605,"melissa":9606,"veins":9607,"reasonable":9608,"sunshine":9609,"chi":9610,"solve":9611,"trails":9612,"inhabited":9613,"elimination":9614,"ethics":9615,"huh":9616,"ana":9617,"molly":9618,"consent":9619,"apartments":9620,"layout":9621,"marines":9622,"##ces":9623,"hunters":9624,"bulk":9625,"##oma":9626,"hometown":9627,"##wall":9628,"##mont":9629,"cracked":9630,"reads":9631,"neighbouring":9632,"withdrawn":9633,"admission":9634,"wingspan":9635,"damned":9636,"anthology":9637,"lancashire":9638,"brands":9639,"batting":9640,"forgive":9641,"cuban":9642,"awful":9643,"##lyn":9644,"104":9645,"dimensions":9646,"imagination":9647,"##ade":9648,"dante":9649,"##ship":9650,"tracking":9651,"desperately":9652,"goalkeeper":9653,"##yne":9654,"groaned":9655,"workshops":9656,"confident":9657,"burton":9658,"gerald":9659,"milton":9660,"circus":9661,"uncertain":9662,"slope":9663,"copenhagen":9664,"sophia":9665,"fog":9666,"philosopher":9667,"portraits":9668,"accent":9669,"cycling":9670,"varying":9671,"gripped":9672,"larvae":9673,"garrett":9674,"specified":9675,"scotia":9676,"mature":9677,"luther":9678,"kurt":9679,"rap":9680,"##kes":9681,"aerial":9682,"750":9683,"ferdinand":9684,"heated":9685,"es":9686,"transported":9687,"##shan":9688,"safely":9689,"nonetheless":9690,"##orn":9691,"##gal":9692,"motors":9693,"demanding":9694,"##sburg":9695,"startled":9696,"##brook":9697,"ally":9698,"generate":9699,"caps":9700,"ghana":9701,"stained":9702,"demo":9703,"mentions":9704,"beds":9705,"ap":9706,"afterward":9707,"diary":9708,"##bling":9709,"utility":9710,"##iro":9711,"richards":9712,"1837":9713,"conspiracy":9714,"conscious":9715,"shining":9716,"footsteps":9717,"observer":9718,"cyprus":9719,"urged":9720,"loyalty":9721,"developer":9722,"probability":9723,"olive":9724,"upgraded":9725,"gym":9726,"miracle":9727,"insects":9728,"graves":9729,"1844":9730,"ourselves":9731,"hydrogen":9732,"amazon":9733,"katie":9734,"tickets":9735,"poets":9736,"##pm":9737,"planes":9738,"##pan":9739,"prevention":9740,"witnessed":9741,"dense":9742,"jin":9743,"randy":9744,"tang":9745,"warehouse":9746,"monroe":9747,"bang":9748,"archived":9749,"elderly":9750,"investigations":9751,"alec":9752,"granite":9753,"mineral":9754,"conflicts":9755,"controlling":9756,"aboriginal":9757,"carlo":9758,"##zu":9759,"mechanics":9760,"stan":9761,"stark":9762,"rhode":9763,"skirt":9764,"est":9765,"##berry":9766,"bombs":9767,"respected":9768,"##horn":9769,"imposed":9770,"limestone":9771,"deny":9772,"nominee":9773,"memphis":9774,"grabbing":9775,"disabled":9776,"##als":9777,"amusement":9778,"aa":9779,"frankfurt":9780,"corn":9781,"referendum":9782,"varies":9783,"slowed":9784,"disk":9785,"firms":9786,"unconscious":9787,"incredible":9788,"clue":9789,"sue":9790,"##zhou":9791,"twist":9792,"##cio":9793,"joins":9794,"idaho":9795,"chad":9796,"developers":9797,"computing":9798,"destroyer":9799,"103":9800,"mortal":9801,"tucker":9802,"kingston":9803,"choices":9804,"yu":9805,"carson":9806,"1800":9807,"os":9808,"whitney":9809,"geneva":9810,"pretend":9811,"dimension":9812,"staged":9813,"plateau":9814,"maya":9815,"##une":9816,"freestyle":9817,"##bc":9818,"rovers":9819,"hiv":9820,"##ids":9821,"tristan":9822,"classroom":9823,"prospect":9824,"##hus":9825,"honestly":9826,"diploma":9827,"lied":9828,"thermal":9829,"auxiliary":9830,"feast":9831,"unlikely":9832,"iata":9833,"##tel":9834,"morocco":9835,"pounding":9836,"treasury":9837,"lithuania":9838,"considerably":9839,"1841":9840,"dish":9841,"1812":9842,"geological":9843,"matching":9844,"stumbled":9845,"destroying":9846,"marched":9847,"brien":9848,"advances":9849,"cake":9850,"nicole":9851,"belle":9852,"settling":9853,"measuring":9854,"directing":9855,"##mie":9856,"tuesday":9857,"bassist":9858,"capabilities":9859,"stunned":9860,"fraud":9861,"torpedo":9862,"##list":9863,"##phone":9864,"anton":9865,"wisdom":9866,"surveillance":9867,"ruined":9868,"##ulate":9869,"lawsuit":9870,"healthcare":9871,"theorem":9872,"halls":9873,"trend":9874,"aka":9875,"horizontal":9876,"dozens":9877,"acquire":9878,"lasting":9879,"swim":9880,"hawk":9881,"gorgeous":9882,"fees":9883,"vicinity":9884,"decrease":9885,"adoption":9886,"tactics":9887,"##ography":9888,"pakistani":9889,"##ole":9890,"draws":9891,"##hall":9892,"willie":9893,"burke":9894,"heath":9895,"algorithm":9896,"integral":9897,"powder":9898,"elliott":9899,"brigadier":9900,"jackie":9901,"tate":9902,"varieties":9903,"darker":9904,"##cho":9905,"lately":9906,"cigarette":9907,"specimens":9908,"adds":9909,"##ree":9910,"##ensis":9911,"##inger":9912,"exploded":9913,"finalist":9914,"cia":9915,"murders":9916,"wilderness":9917,"arguments":9918,"nicknamed":9919,"acceptance":9920,"onwards":9921,"manufacture":9922,"robertson":9923,"jets":9924,"tampa":9925,"enterprises":9926,"blog":9927,"loudly":9928,"composers":9929,"nominations":9930,"1838":9931,"ai":9932,"malta":9933,"inquiry":9934,"automobile":9935,"hosting":9936,"viii":9937,"rays":9938,"tilted":9939,"grief":9940,"museums":9941,"strategies":9942,"furious":9943,"euro":9944,"equality":9945,"cohen":9946,"poison":9947,"surrey":9948,"wireless":9949,"governed":9950,"ridiculous":9951,"moses":9952,"##esh":9953,"##room":9954,"vanished":9955,"##ito":9956,"barnes":9957,"attract":9958,"morrison":9959,"istanbul":9960,"##iness":9961,"absent":9962,"rotation":9963,"petition":9964,"janet":9965,"##logical":9966,"satisfaction":9967,"custody":9968,"deliberately":9969,"observatory":9970,"comedian":9971,"surfaces":9972,"pinyin":9973,"novelist":9974,"strictly":9975,"canterbury":9976,"oslo":9977,"monks":9978,"embrace":9979,"ibm":9980,"jealous":9981,"photograph":9982,"continent":9983,"dorothy":9984,"marina":9985,"doc":9986,"excess":9987,"holden":9988,"allegations":9989,"explaining":9990,"stack":9991,"avoiding":9992,"lance":9993,"storyline":9994,"majesty":9995,"poorly":9996,"spike":9997,"dos":9998,"bradford":9999,"raven":10000,"travis":10001,"classics":10002,"proven":10003,"voltage":10004,"pillow":10005,"fists":10006,"butt":10007,"1842":10008,"interpreted":10009,"##car":10010,"1839":10011,"gage":10012,"telegraph":10013,"lens":10014,"promising":10015,"expelled":10016,"casual":10017,"collector":10018,"zones":10019,"##min":10020,"silly":10021,"nintendo":10022,"##kh":10023,"##bra":10024,"downstairs":10025,"chef":10026,"suspicious":10027,"afl":10028,"flies":10029,"vacant":10030,"uganda":10031,"pregnancy":10032,"condemned":10033,"lutheran":10034,"estimates":10035,"cheap":10036,"decree":10037,"saxon":10038,"proximity":10039,"stripped":10040,"idiot":10041,"deposits":10042,"contrary":10043,"presenter":10044,"magnus":10045,"glacier":10046,"im":10047,"offense":10048,"edwin":10049,"##ori":10050,"upright":10051,"##long":10052,"bolt":10053,"##ois":10054,"toss":10055,"geographical":10056,"##izes":10057,"environments":10058,"delicate":10059,"marking":10060,"abstract":10061,"xavier":10062,"nails":10063,"windsor":10064,"plantation":10065,"occurring":10066,"equity":10067,"saskatchewan":10068,"fears":10069,"drifted":10070,"sequences":10071,"vegetation":10072,"revolt":10073,"##stic":10074,"1843":10075,"sooner":10076,"fusion":10077,"opposing":10078,"nato":10079,"skating":10080,"1836":10081,"secretly":10082,"ruin":10083,"lease":10084,"##oc":10085,"edit":10086,"##nne":10087,"flora":10088,"anxiety":10089,"ruby":10090,"##ological":10091,"##mia":10092,"tel":10093,"bout":10094,"taxi":10095,"emmy":10096,"frost":10097,"rainbow":10098,"compounds":10099,"foundations":10100,"rainfall":10101,"assassination":10102,"nightmare":10103,"dominican":10104,"##win":10105,"achievements":10106,"deserve":10107,"orlando":10108,"intact":10109,"armenia":10110,"##nte":10111,"calgary":10112,"valentine":10113,"106":10114,"marion":10115,"proclaimed":10116,"theodore":10117,"bells":10118,"courtyard":10119,"thigh":10120,"gonzalez":10121,"console":10122,"troop":10123,"minimal":10124,"monte":10125,"everyday":10126,"##ence":10127,"##if":10128,"supporter":10129,"terrorism":10130,"buck":10131,"openly":10132,"presbyterian":10133,"activists":10134,"carpet":10135,"##iers":10136,"rubbing":10137,"uprising":10138,"##yi":10139,"cute":10140,"conceived":10141,"legally":10142,"##cht":10143,"millennium":10144,"cello":10145,"velocity":10146,"ji":10147,"rescued":10148,"cardiff":10149,"1835":10150,"rex":10151,"concentrate":10152,"senators":10153,"beard":10154,"rendered":10155,"glowing":10156,"battalions":10157,"scouts":10158,"competitors":10159,"sculptor":10160,"catalogue":10161,"arctic":10162,"ion":10163,"raja":10164,"bicycle":10165,"wow":10166,"glancing":10167,"lawn":10168,"##woman":10169,"gentleman":10170,"lighthouse":10171,"publish":10172,"predicted":10173,"calculated":10174,"##val":10175,"variants":10176,"##gne":10177,"strain":10178,"##ui":10179,"winston":10180,"deceased":10181,"##nus":10182,"touchdowns":10183,"brady":10184,"caleb":10185,"sinking":10186,"echoed":10187,"crush":10188,"hon":10189,"blessed":10190,"protagonist":10191,"hayes":10192,"endangered":10193,"magnitude":10194,"editors":10195,"##tine":10196,"estimate":10197,"responsibilities":10198,"##mel":10199,"backup":10200,"laying":10201,"consumed":10202,"sealed":10203,"zurich":10204,"lovers":10205,"frustrated":10206,"##eau":10207,"ahmed":10208,"kicking":10209,"mit":10210,"treasurer":10211,"1832":10212,"biblical":10213,"refuse":10214,"terrified":10215,"pump":10216,"agrees":10217,"genuine":10218,"imprisonment":10219,"refuses":10220,"plymouth":10221,"##hen":10222,"lou":10223,"##nen":10224,"tara":10225,"trembling":10226,"antarctic":10227,"ton":10228,"learns":10229,"##tas":10230,"crap":10231,"crucial":10232,"faction":10233,"atop":10234,"##borough":10235,"wrap":10236,"lancaster":10237,"odds":10238,"hopkins":10239,"erik":10240,"lyon":10241,"##eon":10242,"bros":10243,"##ode":10244,"snap":10245,"locality":10246,"tips":10247,"empress":10248,"crowned":10249,"cal":10250,"acclaimed":10251,"chuckled":10252,"##ory":10253,"clara":10254,"sends":10255,"mild":10256,"towel":10257,"##fl":10258,"##day":10259,"##а":10260,"wishing":10261,"assuming":10262,"interviewed":10263,"##bal":10264,"##die":10265,"interactions":10266,"eden":10267,"cups":10268,"helena":10269,"##lf":10270,"indie":10271,"beck":10272,"##fire":10273,"batteries":10274,"filipino":10275,"wizard":10276,"parted":10277,"##lam":10278,"traces":10279,"##born":10280,"rows":10281,"idol":10282,"albany":10283,"delegates":10284,"##ees":10285,"##sar":10286,"discussions":10287,"##ex":10288,"notre":10289,"instructed":10290,"belgrade":10291,"highways":10292,"suggestion":10293,"lauren":10294,"possess":10295,"orientation":10296,"alexandria":10297,"abdul":10298,"beats":10299,"salary":10300,"reunion":10301,"ludwig":10302,"alright":10303,"wagner":10304,"intimate":10305,"pockets":10306,"slovenia":10307,"hugged":10308,"brighton":10309,"merchants":10310,"cruel":10311,"stole":10312,"trek":10313,"slopes":10314,"repairs":10315,"enrollment":10316,"politically":10317,"underlying":10318,"promotional":10319,"counting":10320,"boeing":10321,"##bb":10322,"isabella":10323,"naming":10324,"##и":10325,"keen":10326,"bacteria":10327,"listing":10328,"separately":10329,"belfast":10330,"ussr":10331,"450":10332,"lithuanian":10333,"anybody":10334,"ribs":10335,"sphere":10336,"martinez":10337,"cock":10338,"embarrassed":10339,"proposals":10340,"fragments":10341,"nationals":10342,"##fs":10343,"##wski":10344,"premises":10345,"fin":10346,"1500":10347,"alpine":10348,"matched":10349,"freely":10350,"bounded":10351,"jace":10352,"sleeve":10353,"##af":10354,"gaming":10355,"pier":10356,"populated":10357,"evident":10358,"##like":10359,"frances":10360,"flooded":10361,"##dle":10362,"frightened":10363,"pour":10364,"trainer":10365,"framed":10366,"visitor":10367,"challenging":10368,"pig":10369,"wickets":10370,"##fold":10371,"infected":10372,"email":10373,"##pes":10374,"arose":10375,"##aw":10376,"reward":10377,"ecuador":10378,"oblast":10379,"vale":10380,"ch":10381,"shuttle":10382,"##usa":10383,"bach":10384,"rankings":10385,"forbidden":10386,"cornwall":10387,"accordance":10388,"salem":10389,"consumers":10390,"bruno":10391,"fantastic":10392,"toes":10393,"machinery":10394,"resolved":10395,"julius":10396,"remembering":10397,"propaganda":10398,"iceland":10399,"bombardment":10400,"tide":10401,"contacts":10402,"wives":10403,"##rah":10404,"concerto":10405,"macdonald":10406,"albania":10407,"implement":10408,"daisy":10409,"tapped":10410,"sudan":10411,"helmet":10412,"angela":10413,"mistress":10414,"##lic":10415,"crop":10416,"sunk":10417,"finest":10418,"##craft":10419,"hostile":10420,"##ute":10421,"##tsu":10422,"boxer":10423,"fr":10424,"paths":10425,"adjusted":10426,"habit":10427,"ballot":10428,"supervision":10429,"soprano":10430,"##zen":10431,"bullets":10432,"wicked":10433,"sunset":10434,"regiments":10435,"disappear":10436,"lamp":10437,"performs":10438,"app":10439,"##gia":10440,"##oa":10441,"rabbit":10442,"digging":10443,"incidents":10444,"entries":10445,"##cion":10446,"dishes":10447,"##oi":10448,"introducing":10449,"##ati":10450,"##fied":10451,"freshman":10452,"slot":10453,"jill":10454,"tackles":10455,"baroque":10456,"backs":10457,"##iest":10458,"lone":10459,"sponsor":10460,"destiny":10461,"altogether":10462,"convert":10463,"##aro":10464,"consensus":10465,"shapes":10466,"demonstration":10467,"basically":10468,"feminist":10469,"auction":10470,"artifacts":10471,"##bing":10472,"strongest":10473,"twitter":10474,"halifax":10475,"2019":10476,"allmusic":10477,"mighty":10478,"smallest":10479,"precise":10480,"alexandra":10481,"viola":10482,"##los":10483,"##ille":10484,"manuscripts":10485,"##illo":10486,"dancers":10487,"ari":10488,"managers":10489,"monuments":10490,"blades":10491,"barracks":10492,"springfield":10493,"maiden":10494,"consolidated":10495,"electron":10496,"##end":10497,"berry":10498,"airing":10499,"wheat":10500,"nobel":10501,"inclusion":10502,"blair":10503,"payments":10504,"geography":10505,"bee":10506,"cc":10507,"eleanor":10508,"react":10509,"##hurst":10510,"afc":10511,"manitoba":10512,"##yu":10513,"su":10514,"lineup":10515,"fitness":10516,"recreational":10517,"investments":10518,"airborne":10519,"disappointment":10520,"##dis":10521,"edmonton":10522,"viewing":10523,"##row":10524,"renovation":10525,"##cast":10526,"infant":10527,"bankruptcy":10528,"roses":10529,"aftermath":10530,"pavilion":10531,"##yer":10532,"carpenter":10533,"withdrawal":10534,"ladder":10535,"##hy":10536,"discussing":10537,"popped":10538,"reliable":10539,"agreements":10540,"rochester":10541,"##abad":10542,"curves":10543,"bombers":10544,"220":10545,"rao":10546,"reverend":10547,"decreased":10548,"choosing":10549,"107":10550,"stiff":10551,"consulting":10552,"naples":10553,"crawford":10554,"tracy":10555,"ka":10556,"ribbon":10557,"cops":10558,"##lee":10559,"crushed":10560,"deciding":10561,"unified":10562,"teenager":10563,"accepting":10564,"flagship":10565,"explorer":10566,"poles":10567,"sanchez":10568,"inspection":10569,"revived":10570,"skilled":10571,"induced":10572,"exchanged":10573,"flee":10574,"locals":10575,"tragedy":10576,"swallow":10577,"loading":10578,"hanna":10579,"demonstrate":10580,"##ela":10581,"salvador":10582,"flown":10583,"contestants":10584,"civilization":10585,"##ines":10586,"wanna":10587,"rhodes":10588,"fletcher":10589,"hector":10590,"knocking":10591,"considers":10592,"##ough":10593,"nash":10594,"mechanisms":10595,"sensed":10596,"mentally":10597,"walt":10598,"unclear":10599,"##eus":10600,"renovated":10601,"madame":10602,"##cks":10603,"crews":10604,"governmental":10605,"##hin":10606,"undertaken":10607,"monkey":10608,"##ben":10609,"##ato":10610,"fatal":10611,"armored":10612,"copa":10613,"caves":10614,"governance":10615,"grasp":10616,"perception":10617,"certification":10618,"froze":10619,"damp":10620,"tugged":10621,"wyoming":10622,"##rg":10623,"##ero":10624,"newman":10625,"##lor":10626,"nerves":10627,"curiosity":10628,"graph":10629,"115":10630,"##ami":10631,"withdraw":10632,"tunnels":10633,"dull":10634,"meredith":10635,"moss":10636,"exhibits":10637,"neighbors":10638,"communicate":10639,"accuracy":10640,"explored":10641,"raiders":10642,"republicans":10643,"secular":10644,"kat":10645,"superman":10646,"penny":10647,"criticised":10648,"##tch":10649,"freed":10650,"update":10651,"conviction":10652,"wade":10653,"ham":10654,"likewise":10655,"delegation":10656,"gotta":10657,"doll":10658,"promises":10659,"technological":10660,"myth":10661,"nationality":10662,"resolve":10663,"convent":10664,"##mark":10665,"sharon":10666,"dig":10667,"sip":10668,"coordinator":10669,"entrepreneur":10670,"fold":10671,"##dine":10672,"capability":10673,"councillor":10674,"synonym":10675,"blown":10676,"swan":10677,"cursed":10678,"1815":10679,"jonas":10680,"haired":10681,"sofa":10682,"canvas":10683,"keeper":10684,"rivalry":10685,"##hart":10686,"rapper":10687,"speedway":10688,"swords":10689,"postal":10690,"maxwell":10691,"estonia":10692,"potter":10693,"recurring":10694,"##nn":10695,"##ave":10696,"errors":10697,"##oni":10698,"cognitive":10699,"1834":10700,"##²":10701,"claws":10702,"nadu":10703,"roberto":10704,"bce":10705,"wrestler":10706,"ellie":10707,"##ations":10708,"infinite":10709,"ink":10710,"##tia":10711,"presumably":10712,"finite":10713,"staircase":10714,"108":10715,"noel":10716,"patricia":10717,"nacional":10718,"##cation":10719,"chill":10720,"eternal":10721,"tu":10722,"preventing":10723,"prussia":10724,"fossil":10725,"limbs":10726,"##logist":10727,"ernst":10728,"frog":10729,"perez":10730,"rene":10731,"##ace":10732,"pizza":10733,"prussian":10734,"##ios":10735,"##vy":10736,"molecules":10737,"regulatory":10738,"answering":10739,"opinions":10740,"sworn":10741,"lengths":10742,"supposedly":10743,"hypothesis":10744,"upward":10745,"habitats":10746,"seating":10747,"ancestors":10748,"drank":10749,"yield":10750,"hd":10751,"synthesis":10752,"researcher":10753,"modest":10754,"##var":10755,"mothers":10756,"peered":10757,"voluntary":10758,"homeland":10759,"##the":10760,"acclaim":10761,"##igan":10762,"static":10763,"valve":10764,"luxembourg":10765,"alto":10766,"carroll":10767,"fe":10768,"receptor":10769,"norton":10770,"ambulance":10771,"##tian":10772,"johnston":10773,"catholics":10774,"depicting":10775,"jointly":10776,"elephant":10777,"gloria":10778,"mentor":10779,"badge":10780,"ahmad":10781,"distinguish":10782,"remarked":10783,"councils":10784,"precisely":10785,"allison":10786,"advancing":10787,"detection":10788,"crowded":10789,"##10":10790,"cooperative":10791,"ankle":10792,"mercedes":10793,"dagger":10794,"surrendered":10795,"pollution":10796,"commit":10797,"subway":10798,"jeffrey":10799,"lesson":10800,"sculptures":10801,"provider":10802,"##fication":10803,"membrane":10804,"timothy":10805,"rectangular":10806,"fiscal":10807,"heating":10808,"teammate":10809,"basket":10810,"particle":10811,"anonymous":10812,"deployment":10813,"##ple":10814,"missiles":10815,"courthouse":10816,"proportion":10817,"shoe":10818,"sec":10819,"##ller":10820,"complaints":10821,"forbes":10822,"blacks":10823,"abandon":10824,"remind":10825,"sizes":10826,"overwhelming":10827,"autobiography":10828,"natalie":10829,"##awa":10830,"risks":10831,"contestant":10832,"countryside":10833,"babies":10834,"scorer":10835,"invaded":10836,"enclosed":10837,"proceed":10838,"hurling":10839,"disorders":10840,"##cu":10841,"reflecting":10842,"continuously":10843,"cruiser":10844,"graduates":10845,"freeway":10846,"investigated":10847,"ore":10848,"deserved":10849,"maid":10850,"blocking":10851,"phillip":10852,"jorge":10853,"shakes":10854,"dove":10855,"mann":10856,"variables":10857,"lacked":10858,"burden":10859,"accompanying":10860,"que":10861,"consistently":10862,"organizing":10863,"provisional":10864,"complained":10865,"endless":10866,"##rm":10867,"tubes":10868,"juice":10869,"georges":10870,"krishna":10871,"mick":10872,"labels":10873,"thriller":10874,"##uch":10875,"laps":10876,"arcade":10877,"sage":10878,"snail":10879,"##table":10880,"shannon":10881,"fi":10882,"laurence":10883,"seoul":10884,"vacation":10885,"presenting":10886,"hire":10887,"churchill":10888,"surprisingly":10889,"prohibited":10890,"savannah":10891,"technically":10892,"##oli":10893,"170":10894,"##lessly":10895,"testimony":10896,"suited":10897,"speeds":10898,"toys":10899,"romans":10900,"mlb":10901,"flowering":10902,"measurement":10903,"talented":10904,"kay":10905,"settings":10906,"charleston":10907,"expectations":10908,"shattered":10909,"achieving":10910,"triumph":10911,"ceremonies":10912,"portsmouth":10913,"lanes":10914,"mandatory":10915,"loser":10916,"stretching":10917,"cologne":10918,"realizes":10919,"seventy":10920,"cornell":10921,"careers":10922,"webb":10923,"##ulating":10924,"americas":10925,"budapest":10926,"ava":10927,"suspicion":10928,"##ison":10929,"yo":10930,"conrad":10931,"##hai":10932,"sterling":10933,"jessie":10934,"rector":10935,"##az":10936,"1831":10937,"transform":10938,"organize":10939,"loans":10940,"christine":10941,"volcanic":10942,"warrant":10943,"slender":10944,"summers":10945,"subfamily":10946,"newer":10947,"danced":10948,"dynamics":10949,"rhine":10950,"proceeds":10951,"heinrich":10952,"gastropod":10953,"commands":10954,"sings":10955,"facilitate":10956,"easter":10957,"ra":10958,"positioned":10959,"responses":10960,"expense":10961,"fruits":10962,"yanked":10963,"imported":10964,"25th":10965,"velvet":10966,"vic":10967,"primitive":10968,"tribune":10969,"baldwin":10970,"neighbourhood":10971,"donna":10972,"rip":10973,"hay":10974,"pr":10975,"##uro":10976,"1814":10977,"espn":10978,"welcomed":10979,"##aria":10980,"qualifier":10981,"glare":10982,"highland":10983,"timing":10984,"##cted":10985,"shells":10986,"eased":10987,"geometry":10988,"louder":10989,"exciting":10990,"slovakia":10991,"##sion":10992,"##iz":10993,"##lot":10994,"savings":10995,"prairie":10996,"##ques":10997,"marching":10998,"rafael":10999,"tonnes":11000,"##lled":11001,"curtain":11002,"preceding":11003,"shy":11004,"heal":11005,"greene":11006,"worthy":11007,"##pot":11008,"detachment":11009,"bury":11010,"sherman":11011,"##eck":11012,"reinforced":11013,"seeks":11014,"bottles":11015,"contracted":11016,"duchess":11017,"outfit":11018,"walsh":11019,"##sc":11020,"mickey":11021,"##ase":11022,"geoffrey":11023,"archer":11024,"squeeze":11025,"dawson":11026,"eliminate":11027,"invention":11028,"##enberg":11029,"neal":11030,"##eth":11031,"stance":11032,"dealer":11033,"coral":11034,"maple":11035,"retire":11036,"polo":11037,"simplified":11038,"##ht":11039,"1833":11040,"hid":11041,"watts":11042,"backwards":11043,"jules":11044,"##oke":11045,"genesis":11046,"mt":11047,"frames":11048,"rebounds":11049,"burma":11050,"woodland":11051,"moist":11052,"santos":11053,"whispers":11054,"drained":11055,"subspecies":11056,"##aa":11057,"streaming":11058,"ulster":11059,"burnt":11060,"correspondence":11061,"maternal":11062,"gerard":11063,"denis":11064,"stealing":11065,"##load":11066,"genius":11067,"duchy":11068,"##oria":11069,"inaugurated":11070,"momentum":11071,"suits":11072,"placement":11073,"sovereign":11074,"clause":11075,"thames":11076,"##hara":11077,"confederation":11078,"reservation":11079,"sketch":11080,"yankees":11081,"lets":11082,"rotten":11083,"charm":11084,"hal":11085,"verses":11086,"ultra":11087,"commercially":11088,"dot":11089,"salon":11090,"citation":11091,"adopt":11092,"winnipeg":11093,"mist":11094,"allocated":11095,"cairo":11096,"##boy":11097,"jenkins":11098,"interference":11099,"objectives":11100,"##wind":11101,"1820":11102,"portfolio":11103,"armoured":11104,"sectors":11105,"##eh":11106,"initiatives":11107,"##world":11108,"integrity":11109,"exercises":11110,"robe":11111,"tap":11112,"ab":11113,"gazed":11114,"##tones":11115,"distracted":11116,"rulers":11117,"111":11118,"favorable":11119,"jerome":11120,"tended":11121,"cart":11122,"factories":11123,"##eri":11124,"diplomat":11125,"valued":11126,"gravel":11127,"charitable":11128,"##try":11129,"calvin":11130,"exploring":11131,"chang":11132,"shepherd":11133,"terrace":11134,"pdf":11135,"pupil":11136,"##ural":11137,"reflects":11138,"ups":11139,"##rch":11140,"governors":11141,"shelf":11142,"depths":11143,"##nberg":11144,"trailed":11145,"crest":11146,"tackle":11147,"##nian":11148,"##ats":11149,"hatred":11150,"##kai":11151,"clare":11152,"makers":11153,"ethiopia":11154,"longtime":11155,"detected":11156,"embedded":11157,"lacking":11158,"slapped":11159,"rely":11160,"thomson":11161,"anticipation":11162,"iso":11163,"morton":11164,"successive":11165,"agnes":11166,"screenwriter":11167,"straightened":11168,"philippe":11169,"playwright":11170,"haunted":11171,"licence":11172,"iris":11173,"intentions":11174,"sutton":11175,"112":11176,"logical":11177,"correctly":11178,"##weight":11179,"branded":11180,"licked":11181,"tipped":11182,"silva":11183,"ricky":11184,"narrator":11185,"requests":11186,"##ents":11187,"greeted":11188,"supernatural":11189,"cow":11190,"##wald":11191,"lung":11192,"refusing":11193,"employer":11194,"strait":11195,"gaelic":11196,"liner":11197,"##piece":11198,"zoe":11199,"sabha":11200,"##mba":11201,"driveway":11202,"harvest":11203,"prints":11204,"bates":11205,"reluctantly":11206,"threshold":11207,"algebra":11208,"ira":11209,"wherever":11210,"coupled":11211,"240":11212,"assumption":11213,"picks":11214,"##air":11215,"designers":11216,"raids":11217,"gentlemen":11218,"##ean":11219,"roller":11220,"blowing":11221,"leipzig":11222,"locks":11223,"screw":11224,"dressing":11225,"strand":11226,"##lings":11227,"scar":11228,"dwarf":11229,"depicts":11230,"##nu":11231,"nods":11232,"##mine":11233,"differ":11234,"boris":11235,"##eur":11236,"yuan":11237,"flip":11238,"##gie":11239,"mob":11240,"invested":11241,"questioning":11242,"applying":11243,"##ture":11244,"shout":11245,"##sel":11246,"gameplay":11247,"blamed":11248,"illustrations":11249,"bothered":11250,"weakness":11251,"rehabilitation":11252,"##of":11253,"##zes":11254,"envelope":11255,"rumors":11256,"miners":11257,"leicester":11258,"subtle":11259,"kerry":11260,"##ico":11261,"ferguson":11262,"##fu":11263,"premiership":11264,"ne":11265,"##cat":11266,"bengali":11267,"prof":11268,"catches":11269,"remnants":11270,"dana":11271,"##rily":11272,"shouting":11273,"presidents":11274,"baltic":11275,"ought":11276,"ghosts":11277,"dances":11278,"sailors":11279,"shirley":11280,"fancy":11281,"dominic":11282,"##bie":11283,"madonna":11284,"##rick":11285,"bark":11286,"buttons":11287,"gymnasium":11288,"ashes":11289,"liver":11290,"toby":11291,"oath":11292,"providence":11293,"doyle":11294,"evangelical":11295,"nixon":11296,"cement":11297,"carnegie":11298,"embarked":11299,"hatch":11300,"surroundings":11301,"guarantee":11302,"needing":11303,"pirate":11304,"essence":11305,"##bee":11306,"filter":11307,"crane":11308,"hammond":11309,"projected":11310,"immune":11311,"percy":11312,"twelfth":11313,"##ult":11314,"regent":11315,"doctoral":11316,"damon":11317,"mikhail":11318,"##ichi":11319,"lu":11320,"critically":11321,"elect":11322,"realised":11323,"abortion":11324,"acute":11325,"screening":11326,"mythology":11327,"steadily":11328,"##fc":11329,"frown":11330,"nottingham":11331,"kirk":11332,"wa":11333,"minneapolis":11334,"##rra":11335,"module":11336,"algeria":11337,"mc":11338,"nautical":11339,"encounters":11340,"surprising":11341,"statues":11342,"availability":11343,"shirts":11344,"pie":11345,"alma":11346,"brows":11347,"munster":11348,"mack":11349,"soup":11350,"crater":11351,"tornado":11352,"sanskrit":11353,"cedar":11354,"explosive":11355,"bordered":11356,"dixon":11357,"planets":11358,"stamp":11359,"exam":11360,"happily":11361,"##bble":11362,"carriers":11363,"kidnapped":11364,"##vis":11365,"accommodation":11366,"emigrated":11367,"##met":11368,"knockout":11369,"correspondent":11370,"violation":11371,"profits":11372,"peaks":11373,"lang":11374,"specimen":11375,"agenda":11376,"ancestry":11377,"pottery":11378,"spelling":11379,"equations":11380,"obtaining":11381,"ki":11382,"linking":11383,"1825":11384,"debris":11385,"asylum":11386,"##20":11387,"buddhism":11388,"teddy":11389,"##ants":11390,"gazette":11391,"##nger":11392,"##sse":11393,"dental":11394,"eligibility":11395,"utc":11396,"fathers":11397,"averaged":11398,"zimbabwe":11399,"francesco":11400,"coloured":11401,"hissed":11402,"translator":11403,"lynch":11404,"mandate":11405,"humanities":11406,"mackenzie":11407,"uniforms":11408,"lin":11409,"##iana":11410,"##gio":11411,"asset":11412,"mhz":11413,"fitting":11414,"samantha":11415,"genera":11416,"wei":11417,"rim":11418,"beloved":11419,"shark":11420,"riot":11421,"entities":11422,"expressions":11423,"indo":11424,"carmen":11425,"slipping":11426,"owing":11427,"abbot":11428,"neighbor":11429,"sidney":11430,"##av":11431,"rats":11432,"recommendations":11433,"encouraging":11434,"squadrons":11435,"anticipated":11436,"commanders":11437,"conquered":11438,"##oto":11439,"donations":11440,"diagnosed":11441,"##mond":11442,"divide":11443,"##iva":11444,"guessed":11445,"decoration":11446,"vernon":11447,"auditorium":11448,"revelation":11449,"conversations":11450,"##kers":11451,"##power":11452,"herzegovina":11453,"dash":11454,"alike":11455,"protested":11456,"lateral":11457,"herman":11458,"accredited":11459,"mg":11460,"##gent":11461,"freeman":11462,"mel":11463,"fiji":11464,"crow":11465,"crimson":11466,"##rine":11467,"livestock":11468,"##pped":11469,"humanitarian":11470,"bored":11471,"oz":11472,"whip":11473,"##lene":11474,"##ali":11475,"legitimate":11476,"alter":11477,"grinning":11478,"spelled":11479,"anxious":11480,"oriental":11481,"wesley":11482,"##nin":11483,"##hole":11484,"carnival":11485,"controller":11486,"detect":11487,"##ssa":11488,"bowed":11489,"educator":11490,"kosovo":11491,"macedonia":11492,"##sin":11493,"occupy":11494,"mastering":11495,"stephanie":11496,"janeiro":11497,"para":11498,"unaware":11499,"nurses":11500,"noon":11501,"135":11502,"cam":11503,"hopefully":11504,"ranger":11505,"combine":11506,"sociology":11507,"polar":11508,"rica":11509,"##eer":11510,"neill":11511,"##sman":11512,"holocaust":11513,"##ip":11514,"doubled":11515,"lust":11516,"1828":11517,"109":11518,"decent":11519,"cooling":11520,"unveiled":11521,"##card":11522,"1829":11523,"nsw":11524,"homer":11525,"chapman":11526,"meyer":11527,"##gin":11528,"dive":11529,"mae":11530,"reagan":11531,"expertise":11532,"##gled":11533,"darwin":11534,"brooke":11535,"sided":11536,"prosecution":11537,"investigating":11538,"comprised":11539,"petroleum":11540,"genres":11541,"reluctant":11542,"differently":11543,"trilogy":11544,"johns":11545,"vegetables":11546,"corpse":11547,"highlighted":11548,"lounge":11549,"pension":11550,"unsuccessfully":11551,"elegant":11552,"aided":11553,"ivory":11554,"beatles":11555,"amelia":11556,"cain":11557,"dubai":11558,"sunny":11559,"immigrant":11560,"babe":11561,"click":11562,"##nder":11563,"underwater":11564,"pepper":11565,"combining":11566,"mumbled":11567,"atlas":11568,"horns":11569,"accessed":11570,"ballad":11571,"physicians":11572,"homeless":11573,"gestured":11574,"rpm":11575,"freak":11576,"louisville":11577,"corporations":11578,"patriots":11579,"prizes":11580,"rational":11581,"warn":11582,"modes":11583,"decorative":11584,"overnight":11585,"din":11586,"troubled":11587,"phantom":11588,"##ort":11589,"monarch":11590,"sheer":11591,"##dorf":11592,"generals":11593,"guidelines":11594,"organs":11595,"addresses":11596,"##zon":11597,"enhance":11598,"curling":11599,"parishes":11600,"cord":11601,"##kie":11602,"linux":11603,"caesar":11604,"deutsche":11605,"bavaria":11606,"##bia":11607,"coleman":11608,"cyclone":11609,"##eria":11610,"bacon":11611,"petty":11612,"##yama":11613,"##old":11614,"hampton":11615,"diagnosis":11616,"1824":11617,"throws":11618,"complexity":11619,"rita":11620,"disputed":11621,"##₃":11622,"pablo":11623,"##sch":11624,"marketed":11625,"trafficking":11626,"##ulus":11627,"examine":11628,"plague":11629,"formats":11630,"##oh":11631,"vault":11632,"faithful":11633,"##bourne":11634,"webster":11635,"##ox":11636,"highlights":11637,"##ient":11638,"##ann":11639,"phones":11640,"vacuum":11641,"sandwich":11642,"modeling":11643,"##gated":11644,"bolivia":11645,"clergy":11646,"qualities":11647,"isabel":11648,"##nas":11649,"##ars":11650,"wears":11651,"screams":11652,"reunited":11653,"annoyed":11654,"bra":11655,"##ancy":11656,"##rate":11657,"differential":11658,"transmitter":11659,"tattoo":11660,"container":11661,"poker":11662,"##och":11663,"excessive":11664,"resides":11665,"cowboys":11666,"##tum":11667,"augustus":11668,"trash":11669,"providers":11670,"statute":11671,"retreated":11672,"balcony":11673,"reversed":11674,"void":11675,"storey":11676,"preceded":11677,"masses":11678,"leap":11679,"laughs":11680,"neighborhoods":11681,"wards":11682,"schemes":11683,"falcon":11684,"santo":11685,"battlefield":11686,"pad":11687,"ronnie":11688,"thread":11689,"lesbian":11690,"venus":11691,"##dian":11692,"beg":11693,"sandstone":11694,"daylight":11695,"punched":11696,"gwen":11697,"analog":11698,"stroked":11699,"wwe":11700,"acceptable":11701,"measurements":11702,"dec":11703,"toxic":11704,"##kel":11705,"adequate":11706,"surgical":11707,"economist":11708,"parameters":11709,"varsity":11710,"##sberg":11711,"quantity":11712,"ella":11713,"##chy":11714,"##rton":11715,"countess":11716,"generating":11717,"precision":11718,"diamonds":11719,"expressway":11720,"ga":11721,"##ı":11722,"1821":11723,"uruguay":11724,"talents":11725,"galleries":11726,"expenses":11727,"scanned":11728,"colleague":11729,"outlets":11730,"ryder":11731,"lucien":11732,"##ila":11733,"paramount":11734,"##bon":11735,"syracuse":11736,"dim":11737,"fangs":11738,"gown":11739,"sweep":11740,"##sie":11741,"toyota":11742,"missionaries":11743,"websites":11744,"##nsis":11745,"sentences":11746,"adviser":11747,"val":11748,"trademark":11749,"spells":11750,"##plane":11751,"patience":11752,"starter":11753,"slim":11754,"##borg":11755,"toe":11756,"incredibly":11757,"shoots":11758,"elliot":11759,"nobility":11760,"##wyn":11761,"cowboy":11762,"endorsed":11763,"gardner":11764,"tendency":11765,"persuaded":11766,"organisms":11767,"emissions":11768,"kazakhstan":11769,"amused":11770,"boring":11771,"chips":11772,"themed":11773,"##hand":11774,"llc":11775,"constantinople":11776,"chasing":11777,"systematic":11778,"guatemala":11779,"borrowed":11780,"erin":11781,"carey":11782,"##hard":11783,"highlands":11784,"struggles":11785,"1810":11786,"##ifying":11787,"##ced":11788,"wong":11789,"exceptions":11790,"develops":11791,"enlarged":11792,"kindergarten":11793,"castro":11794,"##ern":11795,"##rina":11796,"leigh":11797,"zombie":11798,"juvenile":11799,"##most":11800,"consul":11801,"##nar":11802,"sailor":11803,"hyde":11804,"clarence":11805,"intensive":11806,"pinned":11807,"nasty":11808,"useless":11809,"jung":11810,"clayton":11811,"stuffed":11812,"exceptional":11813,"ix":11814,"apostolic":11815,"230":11816,"transactions":11817,"##dge":11818,"exempt":11819,"swinging":11820,"cove":11821,"religions":11822,"##ash":11823,"shields":11824,"dairy":11825,"bypass":11826,"190":11827,"pursuing":11828,"bug":11829,"joyce":11830,"bombay":11831,"chassis":11832,"southampton":11833,"chat":11834,"interact":11835,"redesignated":11836,"##pen":11837,"nascar":11838,"pray":11839,"salmon":11840,"rigid":11841,"regained":11842,"malaysian":11843,"grim":11844,"publicity":11845,"constituted":11846,"capturing":11847,"toilet":11848,"delegate":11849,"purely":11850,"tray":11851,"drift":11852,"loosely":11853,"striker":11854,"weakened":11855,"trinidad":11856,"mitch":11857,"itv":11858,"defines":11859,"transmitted":11860,"ming":11861,"scarlet":11862,"nodding":11863,"fitzgerald":11864,"fu":11865,"narrowly":11866,"sp":11867,"tooth":11868,"standings":11869,"virtue":11870,"##₁":11871,"##wara":11872,"##cting":11873,"chateau":11874,"gloves":11875,"lid":11876,"##nel":11877,"hurting":11878,"conservatory":11879,"##pel":11880,"sinclair":11881,"reopened":11882,"sympathy":11883,"nigerian":11884,"strode":11885,"advocated":11886,"optional":11887,"chronic":11888,"discharge":11889,"##rc":11890,"suck":11891,"compatible":11892,"laurel":11893,"stella":11894,"shi":11895,"fails":11896,"wage":11897,"dodge":11898,"128":11899,"informal":11900,"sorts":11901,"levi":11902,"buddha":11903,"villagers":11904,"##aka":11905,"chronicles":11906,"heavier":11907,"summoned":11908,"gateway":11909,"3000":11910,"eleventh":11911,"jewelry":11912,"translations":11913,"accordingly":11914,"seas":11915,"##ency":11916,"fiber":11917,"pyramid":11918,"cubic":11919,"dragging":11920,"##ista":11921,"caring":11922,"##ops":11923,"android":11924,"contacted":11925,"lunar":11926,"##dt":11927,"kai":11928,"lisbon":11929,"patted":11930,"1826":11931,"sacramento":11932,"theft":11933,"madagascar":11934,"subtropical":11935,"disputes":11936,"ta":11937,"holidays":11938,"piper":11939,"willow":11940,"mare":11941,"cane":11942,"itunes":11943,"newfoundland":11944,"benny":11945,"companions":11946,"dong":11947,"raj":11948,"observe":11949,"roar":11950,"charming":11951,"plaque":11952,"tibetan":11953,"fossils":11954,"enacted":11955,"manning":11956,"bubble":11957,"tina":11958,"tanzania":11959,"##eda":11960,"##hir":11961,"funk":11962,"swamp":11963,"deputies":11964,"cloak":11965,"ufc":11966,"scenario":11967,"par":11968,"scratch":11969,"metals":11970,"anthem":11971,"guru":11972,"engaging":11973,"specially":11974,"##boat":11975,"dialects":11976,"nineteen":11977,"cecil":11978,"duet":11979,"disability":11980,"messenger":11981,"unofficial":11982,"##lies":11983,"defunct":11984,"eds":11985,"moonlight":11986,"drainage":11987,"surname":11988,"puzzle":11989,"honda":11990,"switching":11991,"conservatives":11992,"mammals":11993,"knox":11994,"broadcaster":11995,"sidewalk":11996,"cope":11997,"##ried":11998,"benson":11999,"princes":12000,"peterson":12001,"##sal":12002,"bedford":12003,"sharks":12004,"eli":12005,"wreck":12006,"alberto":12007,"gasp":12008,"archaeology":12009,"lgbt":12010,"teaches":12011,"securities":12012,"madness":12013,"compromise":12014,"waving":12015,"coordination":12016,"davidson":12017,"visions":12018,"leased":12019,"possibilities":12020,"eighty":12021,"jun":12022,"fernandez":12023,"enthusiasm":12024,"assassin":12025,"sponsorship":12026,"reviewer":12027,"kingdoms":12028,"estonian":12029,"laboratories":12030,"##fy":12031,"##nal":12032,"applies":12033,"verb":12034,"celebrations":12035,"##zzo":12036,"rowing":12037,"lightweight":12038,"sadness":12039,"submit":12040,"mvp":12041,"balanced":12042,"dude":12043,"##vas":12044,"explicitly":12045,"metric":12046,"magnificent":12047,"mound":12048,"brett":12049,"mohammad":12050,"mistakes":12051,"irregular":12052,"##hing":12053,"##ass":12054,"sanders":12055,"betrayed":12056,"shipped":12057,"surge":12058,"##enburg":12059,"reporters":12060,"termed":12061,"georg":12062,"pity":12063,"verbal":12064,"bulls":12065,"abbreviated":12066,"enabling":12067,"appealed":12068,"##are":12069,"##atic":12070,"sicily":12071,"sting":12072,"heel":12073,"sweetheart":12074,"bart":12075,"spacecraft":12076,"brutal":12077,"monarchy":12078,"##tter":12079,"aberdeen":12080,"cameo":12081,"diane":12082,"##ub":12083,"survivor":12084,"clyde":12085,"##aries":12086,"complaint":12087,"##makers":12088,"clarinet":12089,"delicious":12090,"chilean":12091,"karnataka":12092,"coordinates":12093,"1818":12094,"panties":12095,"##rst":12096,"pretending":12097,"ar":12098,"dramatically":12099,"kiev":12100,"bella":12101,"tends":12102,"distances":12103,"113":12104,"catalog":12105,"launching":12106,"instances":12107,"telecommunications":12108,"portable":12109,"lindsay":12110,"vatican":12111,"##eim":12112,"angles":12113,"aliens":12114,"marker":12115,"stint":12116,"screens":12117,"bolton":12118,"##rne":12119,"judy":12120,"wool":12121,"benedict":12122,"plasma":12123,"europa":12124,"spark":12125,"imaging":12126,"filmmaker":12127,"swiftly":12128,"##een":12129,"contributor":12130,"##nor":12131,"opted":12132,"stamps":12133,"apologize":12134,"financing":12135,"butter":12136,"gideon":12137,"sophisticated":12138,"alignment":12139,"avery":12140,"chemicals":12141,"yearly":12142,"speculation":12143,"prominence":12144,"professionally":12145,"##ils":12146,"immortal":12147,"institutional":12148,"inception":12149,"wrists":12150,"identifying":12151,"tribunal":12152,"derives":12153,"gains":12154,"##wo":12155,"papal":12156,"preference":12157,"linguistic":12158,"vince":12159,"operative":12160,"brewery":12161,"##ont":12162,"unemployment":12163,"boyd":12164,"##ured":12165,"##outs":12166,"albeit":12167,"prophet":12168,"1813":12169,"bi":12170,"##rr":12171,"##face":12172,"##rad":12173,"quarterly":12174,"asteroid":12175,"cleaned":12176,"radius":12177,"temper":12178,"##llen":12179,"telugu":12180,"jerk":12181,"viscount":12182,"menu":12183,"##ote":12184,"glimpse":12185,"##aya":12186,"yacht":12187,"hawaiian":12188,"baden":12189,"##rl":12190,"laptop":12191,"readily":12192,"##gu":12193,"monetary":12194,"offshore":12195,"scots":12196,"watches":12197,"##yang":12198,"##arian":12199,"upgrade":12200,"needle":12201,"xbox":12202,"lea":12203,"encyclopedia":12204,"flank":12205,"fingertips":12206,"##pus":12207,"delight":12208,"teachings":12209,"confirm":12210,"roth":12211,"beaches":12212,"midway":12213,"winters":12214,"##iah":12215,"teasing":12216,"daytime":12217,"beverly":12218,"gambling":12219,"bonnie":12220,"##backs":12221,"regulated":12222,"clement":12223,"hermann":12224,"tricks":12225,"knot":12226,"##shing":12227,"##uring":12228,"##vre":12229,"detached":12230,"ecological":12231,"owed":12232,"specialty":12233,"byron":12234,"inventor":12235,"bats":12236,"stays":12237,"screened":12238,"unesco":12239,"midland":12240,"trim":12241,"affection":12242,"##ander":12243,"##rry":12244,"jess":12245,"thoroughly":12246,"feedback":12247,"##uma":12248,"chennai":12249,"strained":12250,"heartbeat":12251,"wrapping":12252,"overtime":12253,"pleaded":12254,"##sworth":12255,"mon":12256,"leisure":12257,"oclc":12258,"##tate":12259,"##ele":12260,"feathers":12261,"angelo":12262,"thirds":12263,"nuts":12264,"surveys":12265,"clever":12266,"gill":12267,"commentator":12268,"##dos":12269,"darren":12270,"rides":12271,"gibraltar":12272,"##nc":12273,"##mu":12274,"dissolution":12275,"dedication":12276,"shin":12277,"meals":12278,"saddle":12279,"elvis":12280,"reds":12281,"chaired":12282,"taller":12283,"appreciation":12284,"functioning":12285,"niece":12286,"favored":12287,"advocacy":12288,"robbie":12289,"criminals":12290,"suffolk":12291,"yugoslav":12292,"passport":12293,"constable":12294,"congressman":12295,"hastings":12296,"vera":12297,"##rov":12298,"consecrated":12299,"sparks":12300,"ecclesiastical":12301,"confined":12302,"##ovich":12303,"muller":12304,"floyd":12305,"nora":12306,"1822":12307,"paved":12308,"1827":12309,"cumberland":12310,"ned":12311,"saga":12312,"spiral":12313,"##flow":12314,"appreciated":12315,"yi":12316,"collaborative":12317,"treating":12318,"similarities":12319,"feminine":12320,"finishes":12321,"##ib":12322,"jade":12323,"import":12324,"##nse":12325,"##hot":12326,"champagne":12327,"mice":12328,"securing":12329,"celebrities":12330,"helsinki":12331,"attributes":12332,"##gos":12333,"cousins":12334,"phases":12335,"ache":12336,"lucia":12337,"gandhi":12338,"submission":12339,"vicar":12340,"spear":12341,"shine":12342,"tasmania":12343,"biting":12344,"detention":12345,"constitute":12346,"tighter":12347,"seasonal":12348,"##gus":12349,"terrestrial":12350,"matthews":12351,"##oka":12352,"effectiveness":12353,"parody":12354,"philharmonic":12355,"##onic":12356,"1816":12357,"strangers":12358,"encoded":12359,"consortium":12360,"guaranteed":12361,"regards":12362,"shifts":12363,"tortured":12364,"collision":12365,"supervisor":12366,"inform":12367,"broader":12368,"insight":12369,"theaters":12370,"armour":12371,"emeritus":12372,"blink":12373,"incorporates":12374,"mapping":12375,"##50":12376,"##ein":12377,"handball":12378,"flexible":12379,"##nta":12380,"substantially":12381,"generous":12382,"thief":12383,"##own":12384,"carr":12385,"loses":12386,"1793":12387,"prose":12388,"ucla":12389,"romeo":12390,"generic":12391,"metallic":12392,"realization":12393,"damages":12394,"mk":12395,"commissioners":12396,"zach":12397,"default":12398,"##ther":12399,"helicopters":12400,"lengthy":12401,"stems":12402,"spa":12403,"partnered":12404,"spectators":12405,"rogue":12406,"indication":12407,"penalties":12408,"teresa":12409,"1801":12410,"sen":12411,"##tric":12412,"dalton":12413,"##wich":12414,"irving":12415,"photographic":12416,"##vey":12417,"dell":12418,"deaf":12419,"peters":12420,"excluded":12421,"unsure":12422,"##vable":12423,"patterson":12424,"crawled":12425,"##zio":12426,"resided":12427,"whipped":12428,"latvia":12429,"slower":12430,"ecole":12431,"pipes":12432,"employers":12433,"maharashtra":12434,"comparable":12435,"va":12436,"textile":12437,"pageant":12438,"##gel":12439,"alphabet":12440,"binary":12441,"irrigation":12442,"chartered":12443,"choked":12444,"antoine":12445,"offs":12446,"waking":12447,"supplement":12448,"##wen":12449,"quantities":12450,"demolition":12451,"regain":12452,"locate":12453,"urdu":12454,"folks":12455,"alt":12456,"114":12457,"##mc":12458,"scary":12459,"andreas":12460,"whites":12461,"##ava":12462,"classrooms":12463,"mw":12464,"aesthetic":12465,"publishes":12466,"valleys":12467,"guides":12468,"cubs":12469,"johannes":12470,"bryant":12471,"conventions":12472,"affecting":12473,"##itt":12474,"drain":12475,"awesome":12476,"isolation":12477,"prosecutor":12478,"ambitious":12479,"apology":12480,"captive":12481,"downs":12482,"atmospheric":12483,"lorenzo":12484,"aisle":12485,"beef":12486,"foul":12487,"##onia":12488,"kidding":12489,"composite":12490,"disturbed":12491,"illusion":12492,"natives":12493,"##ffer":12494,"emi":12495,"rockets":12496,"riverside":12497,"wartime":12498,"painters":12499,"adolf":12500,"melted":12501,"##ail":12502,"uncertainty":12503,"simulation":12504,"hawks":12505,"progressed":12506,"meantime":12507,"builder":12508,"spray":12509,"breach":12510,"unhappy":12511,"regina":12512,"russians":12513,"##urg":12514,"determining":12515,"##tation":12516,"tram":12517,"1806":12518,"##quin":12519,"aging":12520,"##12":12521,"1823":12522,"garion":12523,"rented":12524,"mister":12525,"diaz":12526,"terminated":12527,"clip":12528,"1817":12529,"depend":12530,"nervously":12531,"disco":12532,"owe":12533,"defenders":12534,"shiva":12535,"notorious":12536,"disbelief":12537,"shiny":12538,"worcester":12539,"##gation":12540,"##yr":12541,"trailing":12542,"undertook":12543,"islander":12544,"belarus":12545,"limitations":12546,"watershed":12547,"fuller":12548,"overlooking":12549,"utilized":12550,"raphael":12551,"1819":12552,"synthetic":12553,"breakdown":12554,"klein":12555,"##nate":12556,"moaned":12557,"memoir":12558,"lamb":12559,"practicing":12560,"##erly":12561,"cellular":12562,"arrows":12563,"exotic":12564,"##graphy":12565,"witches":12566,"117":12567,"charted":12568,"rey":12569,"hut":12570,"hierarchy":12571,"subdivision":12572,"freshwater":12573,"giuseppe":12574,"aloud":12575,"reyes":12576,"qatar":12577,"marty":12578,"sideways":12579,"utterly":12580,"sexually":12581,"jude":12582,"prayers":12583,"mccarthy":12584,"softball":12585,"blend":12586,"damien":12587,"##gging":12588,"##metric":12589,"wholly":12590,"erupted":12591,"lebanese":12592,"negro":12593,"revenues":12594,"tasted":12595,"comparative":12596,"teamed":12597,"transaction":12598,"labeled":12599,"maori":12600,"sovereignty":12601,"parkway":12602,"trauma":12603,"gran":12604,"malay":12605,"121":12606,"advancement":12607,"descendant":12608,"2020":12609,"buzz":12610,"salvation":12611,"inventory":12612,"symbolic":12613,"##making":12614,"antarctica":12615,"mps":12616,"##gas":12617,"##bro":12618,"mohammed":12619,"myanmar":12620,"holt":12621,"submarines":12622,"tones":12623,"##lman":12624,"locker":12625,"patriarch":12626,"bangkok":12627,"emerson":12628,"remarks":12629,"predators":12630,"kin":12631,"afghan":12632,"confession":12633,"norwich":12634,"rental":12635,"emerge":12636,"advantages":12637,"##zel":12638,"rca":12639,"##hold":12640,"shortened":12641,"storms":12642,"aidan":12643,"##matic":12644,"autonomy":12645,"compliance":12646,"##quet":12647,"dudley":12648,"atp":12649,"##osis":12650,"1803":12651,"motto":12652,"documentation":12653,"summary":12654,"professors":12655,"spectacular":12656,"christina":12657,"archdiocese":12658,"flashing":12659,"innocence":12660,"remake":12661,"##dell":12662,"psychic":12663,"reef":12664,"scare":12665,"employ":12666,"rs":12667,"sticks":12668,"meg":12669,"gus":12670,"leans":12671,"##ude":12672,"accompany":12673,"bergen":12674,"tomas":12675,"##iko":12676,"doom":12677,"wages":12678,"pools":12679,"##nch":12680,"##bes":12681,"breasts":12682,"scholarly":12683,"alison":12684,"outline":12685,"brittany":12686,"breakthrough":12687,"willis":12688,"realistic":12689,"##cut":12690,"##boro":12691,"competitor":12692,"##stan":12693,"pike":12694,"picnic":12695,"icon":12696,"designing":12697,"commercials":12698,"washing":12699,"villain":12700,"skiing":12701,"micro":12702,"costumes":12703,"auburn":12704,"halted":12705,"executives":12706,"##hat":12707,"logistics":12708,"cycles":12709,"vowel":12710,"applicable":12711,"barrett":12712,"exclaimed":12713,"eurovision":12714,"eternity":12715,"ramon":12716,"##umi":12717,"##lls":12718,"modifications":12719,"sweeping":12720,"disgust":12721,"##uck":12722,"torch":12723,"aviv":12724,"ensuring":12725,"rude":12726,"dusty":12727,"sonic":12728,"donovan":12729,"outskirts":12730,"cu":12731,"pathway":12732,"##band":12733,"##gun":12734,"##lines":12735,"disciplines":12736,"acids":12737,"cadet":12738,"paired":12739,"##40":12740,"sketches":12741,"##sive":12742,"marriages":12743,"##⁺":12744,"folding":12745,"peers":12746,"slovak":12747,"implies":12748,"admired":12749,"##beck":12750,"1880s":12751,"leopold":12752,"instinct":12753,"attained":12754,"weston":12755,"megan":12756,"horace":12757,"##ination":12758,"dorsal":12759,"ingredients":12760,"evolutionary":12761,"##its":12762,"complications":12763,"deity":12764,"lethal":12765,"brushing":12766,"levy":12767,"deserted":12768,"institutes":12769,"posthumously":12770,"delivering":12771,"telescope":12772,"coronation":12773,"motivated":12774,"rapids":12775,"luc":12776,"flicked":12777,"pays":12778,"volcano":12779,"tanner":12780,"weighed":12781,"##nica":12782,"crowds":12783,"frankie":12784,"gifted":12785,"addressing":12786,"granddaughter":12787,"winding":12788,"##rna":12789,"constantine":12790,"gomez":12791,"##front":12792,"landscapes":12793,"rudolf":12794,"anthropology":12795,"slate":12796,"werewolf":12797,"##lio":12798,"astronomy":12799,"circa":12800,"rouge":12801,"dreaming":12802,"sack":12803,"knelt":12804,"drowned":12805,"naomi":12806,"prolific":12807,"tracked":12808,"freezing":12809,"herb":12810,"##dium":12811,"agony":12812,"randall":12813,"twisting":12814,"wendy":12815,"deposit":12816,"touches":12817,"vein":12818,"wheeler":12819,"##bbled":12820,"##bor":12821,"batted":12822,"retaining":12823,"tire":12824,"presently":12825,"compare":12826,"specification":12827,"daemon":12828,"nigel":12829,"##grave":12830,"merry":12831,"recommendation":12832,"czechoslovakia":12833,"sandra":12834,"ng":12835,"roma":12836,"##sts":12837,"lambert":12838,"inheritance":12839,"sheikh":12840,"winchester":12841,"cries":12842,"examining":12843,"##yle":12844,"comeback":12845,"cuisine":12846,"nave":12847,"##iv":12848,"ko":12849,"retrieve":12850,"tomatoes":12851,"barker":12852,"polished":12853,"defining":12854,"irene":12855,"lantern":12856,"personalities":12857,"begging":12858,"tract":12859,"swore":12860,"1809":12861,"175":12862,"##gic":12863,"omaha":12864,"brotherhood":12865,"##rley":12866,"haiti":12867,"##ots":12868,"exeter":12869,"##ete":12870,"##zia":12871,"steele":12872,"dumb":12873,"pearson":12874,"210":12875,"surveyed":12876,"elisabeth":12877,"trends":12878,"##ef":12879,"fritz":12880,"##rf":12881,"premium":12882,"bugs":12883,"fraction":12884,"calmly":12885,"viking":12886,"##birds":12887,"tug":12888,"inserted":12889,"unusually":12890,"##ield":12891,"confronted":12892,"distress":12893,"crashing":12894,"brent":12895,"turks":12896,"resign":12897,"##olo":12898,"cambodia":12899,"gabe":12900,"sauce":12901,"##kal":12902,"evelyn":12903,"116":12904,"extant":12905,"clusters":12906,"quarry":12907,"teenagers":12908,"luna":12909,"##lers":12910,"##ister":12911,"affiliation":12912,"drill":12913,"##ashi":12914,"panthers":12915,"scenic":12916,"libya":12917,"anita":12918,"strengthen":12919,"inscriptions":12920,"##cated":12921,"lace":12922,"sued":12923,"judith":12924,"riots":12925,"##uted":12926,"mint":12927,"##eta":12928,"preparations":12929,"midst":12930,"dub":12931,"challenger":12932,"##vich":12933,"mock":12934,"cf":12935,"displaced":12936,"wicket":12937,"breaths":12938,"enables":12939,"schmidt":12940,"analyst":12941,"##lum":12942,"ag":12943,"highlight":12944,"automotive":12945,"axe":12946,"josef":12947,"newark":12948,"sufficiently":12949,"resembles":12950,"50th":12951,"##pal":12952,"flushed":12953,"mum":12954,"traits":12955,"##ante":12956,"commodore":12957,"incomplete":12958,"warming":12959,"titular":12960,"ceremonial":12961,"ethical":12962,"118":12963,"celebrating":12964,"eighteenth":12965,"cao":12966,"lima":12967,"medalist":12968,"mobility":12969,"strips":12970,"snakes":12971,"##city":12972,"miniature":12973,"zagreb":12974,"barton":12975,"escapes":12976,"umbrella":12977,"automated":12978,"doubted":12979,"differs":12980,"cooled":12981,"georgetown":12982,"dresden":12983,"cooked":12984,"fade":12985,"wyatt":12986,"rna":12987,"jacobs":12988,"carlton":12989,"abundant":12990,"stereo":12991,"boost":12992,"madras":12993,"inning":12994,"##hia":12995,"spur":12996,"ip":12997,"malayalam":12998,"begged":12999,"osaka":13000,"groan":13001,"escaping":13002,"charging":13003,"dose":13004,"vista":13005,"##aj":13006,"bud":13007,"papa":13008,"communists":13009,"advocates":13010,"edged":13011,"tri":13012,"##cent":13013,"resemble":13014,"peaking":13015,"necklace":13016,"fried":13017,"montenegro":13018,"saxony":13019,"goose":13020,"glances":13021,"stuttgart":13022,"curator":13023,"recruit":13024,"grocery":13025,"sympathetic":13026,"##tting":13027,"##fort":13028,"127":13029,"lotus":13030,"randolph":13031,"ancestor":13032,"##rand":13033,"succeeding":13034,"jupiter":13035,"1798":13036,"macedonian":13037,"##heads":13038,"hiking":13039,"1808":13040,"handing":13041,"fischer":13042,"##itive":13043,"garbage":13044,"node":13045,"##pies":13046,"prone":13047,"singular":13048,"papua":13049,"inclined":13050,"attractions":13051,"italia":13052,"pouring":13053,"motioned":13054,"grandma":13055,"garnered":13056,"jacksonville":13057,"corp":13058,"ego":13059,"ringing":13060,"aluminum":13061,"##hausen":13062,"ordering":13063,"##foot":13064,"drawer":13065,"traders":13066,"synagogue":13067,"##play":13068,"##kawa":13069,"resistant":13070,"wandering":13071,"fragile":13072,"fiona":13073,"teased":13074,"var":13075,"hardcore":13076,"soaked":13077,"jubilee":13078,"decisive":13079,"exposition":13080,"mercer":13081,"poster":13082,"valencia":13083,"hale":13084,"kuwait":13085,"1811":13086,"##ises":13087,"##wr":13088,"##eed":13089,"tavern":13090,"gamma":13091,"122":13092,"johan":13093,"##uer":13094,"airways":13095,"amino":13096,"gil":13097,"##ury":13098,"vocational":13099,"domains":13100,"torres":13101,"##sp":13102,"generator":13103,"folklore":13104,"outcomes":13105,"##keeper":13106,"canberra":13107,"shooter":13108,"fl":13109,"beams":13110,"confrontation":13111,"##lling":13112,"##gram":13113,"feb":13114,"aligned":13115,"forestry":13116,"pipeline":13117,"jax":13118,"motorway":13119,"conception":13120,"decay":13121,"##tos":13122,"coffin":13123,"##cott":13124,"stalin":13125,"1805":13126,"escorted":13127,"minded":13128,"##nam":13129,"sitcom":13130,"purchasing":13131,"twilight":13132,"veronica":13133,"additions":13134,"passive":13135,"tensions":13136,"straw":13137,"123":13138,"frequencies":13139,"1804":13140,"refugee":13141,"cultivation":13142,"##iate":13143,"christie":13144,"clary":13145,"bulletin":13146,"crept":13147,"disposal":13148,"##rich":13149,"##zong":13150,"processor":13151,"crescent":13152,"##rol":13153,"bmw":13154,"emphasized":13155,"whale":13156,"nazis":13157,"aurora":13158,"##eng":13159,"dwelling":13160,"hauled":13161,"sponsors":13162,"toledo":13163,"mega":13164,"ideology":13165,"theatres":13166,"tessa":13167,"cerambycidae":13168,"saves":13169,"turtle":13170,"cone":13171,"suspects":13172,"kara":13173,"rusty":13174,"yelling":13175,"greeks":13176,"mozart":13177,"shades":13178,"cocked":13179,"participant":13180,"##tro":13181,"shire":13182,"spit":13183,"freeze":13184,"necessity":13185,"##cos":13186,"inmates":13187,"nielsen":13188,"councillors":13189,"loaned":13190,"uncommon":13191,"omar":13192,"peasants":13193,"botanical":13194,"offspring":13195,"daniels":13196,"formations":13197,"jokes":13198,"1794":13199,"pioneers":13200,"sigma":13201,"licensing":13202,"##sus":13203,"wheelchair":13204,"polite":13205,"1807":13206,"liquor":13207,"pratt":13208,"trustee":13209,"##uta":13210,"forewings":13211,"balloon":13212,"##zz":13213,"kilometre":13214,"camping":13215,"explicit":13216,"casually":13217,"shawn":13218,"foolish":13219,"teammates":13220,"nm":13221,"hassan":13222,"carrie":13223,"judged":13224,"satisfy":13225,"vanessa":13226,"knives":13227,"selective":13228,"cnn":13229,"flowed":13230,"##lice":13231,"eclipse":13232,"stressed":13233,"eliza":13234,"mathematician":13235,"cease":13236,"cultivated":13237,"##roy":13238,"commissions":13239,"browns":13240,"##ania":13241,"destroyers":13242,"sheridan":13243,"meadow":13244,"##rius":13245,"minerals":13246,"##cial":13247,"downstream":13248,"clash":13249,"gram":13250,"memoirs":13251,"ventures":13252,"baha":13253,"seymour":13254,"archie":13255,"midlands":13256,"edith":13257,"fare":13258,"flynn":13259,"invite":13260,"canceled":13261,"tiles":13262,"stabbed":13263,"boulder":13264,"incorporate":13265,"amended":13266,"camden":13267,"facial":13268,"mollusk":13269,"unreleased":13270,"descriptions":13271,"yoga":13272,"grabs":13273,"550":13274,"raises":13275,"ramp":13276,"shiver":13277,"##rose":13278,"coined":13279,"pioneering":13280,"tunes":13281,"qing":13282,"warwick":13283,"tops":13284,"119":13285,"melanie":13286,"giles":13287,"##rous":13288,"wandered":13289,"##inal":13290,"annexed":13291,"nov":13292,"30th":13293,"unnamed":13294,"##ished":13295,"organizational":13296,"airplane":13297,"normandy":13298,"stoke":13299,"whistle":13300,"blessing":13301,"violations":13302,"chased":13303,"holders":13304,"shotgun":13305,"##ctic":13306,"outlet":13307,"reactor":13308,"##vik":13309,"tires":13310,"tearing":13311,"shores":13312,"fortified":13313,"mascot":13314,"constituencies":13315,"nc":13316,"columnist":13317,"productive":13318,"tibet":13319,"##rta":13320,"lineage":13321,"hooked":13322,"oct":13323,"tapes":13324,"judging":13325,"cody":13326,"##gger":13327,"hansen":13328,"kashmir":13329,"triggered":13330,"##eva":13331,"solved":13332,"cliffs":13333,"##tree":13334,"resisted":13335,"anatomy":13336,"protesters":13337,"transparent":13338,"implied":13339,"##iga":13340,"injection":13341,"mattress":13342,"excluding":13343,"##mbo":13344,"defenses":13345,"helpless":13346,"devotion":13347,"##elli":13348,"growl":13349,"liberals":13350,"weber":13351,"phenomena":13352,"atoms":13353,"plug":13354,"##iff":13355,"mortality":13356,"apprentice":13357,"howe":13358,"convincing":13359,"aaa":13360,"swimmer":13361,"barber":13362,"leone":13363,"promptly":13364,"sodium":13365,"def":13366,"nowadays":13367,"arise":13368,"##oning":13369,"gloucester":13370,"corrected":13371,"dignity":13372,"norm":13373,"erie":13374,"##ders":13375,"elders":13376,"evacuated":13377,"sylvia":13378,"compression":13379,"##yar":13380,"hartford":13381,"pose":13382,"backpack":13383,"reasoning":13384,"accepts":13385,"24th":13386,"wipe":13387,"millimetres":13388,"marcel":13389,"##oda":13390,"dodgers":13391,"albion":13392,"1790":13393,"overwhelmed":13394,"aerospace":13395,"oaks":13396,"1795":13397,"showcase":13398,"acknowledge":13399,"recovering":13400,"nolan":13401,"ashe":13402,"hurts":13403,"geology":13404,"fashioned":13405,"disappearance":13406,"farewell":13407,"swollen":13408,"shrug":13409,"marquis":13410,"wimbledon":13411,"124":13412,"rue":13413,"1792":13414,"commemorate":13415,"reduces":13416,"experiencing":13417,"inevitable":13418,"calcutta":13419,"intel":13420,"##court":13421,"murderer":13422,"sticking":13423,"fisheries":13424,"imagery":13425,"bloom":13426,"280":13427,"brake":13428,"##inus":13429,"gustav":13430,"hesitation":13431,"memorable":13432,"po":13433,"viral":13434,"beans":13435,"accidents":13436,"tunisia":13437,"antenna":13438,"spilled":13439,"consort":13440,"treatments":13441,"aye":13442,"perimeter":13443,"##gard":13444,"donation":13445,"hostage":13446,"migrated":13447,"banker":13448,"addiction":13449,"apex":13450,"lil":13451,"trout":13452,"##ously":13453,"conscience":13454,"##nova":13455,"rams":13456,"sands":13457,"genome":13458,"passionate":13459,"troubles":13460,"##lets":13461,"##set":13462,"amid":13463,"##ibility":13464,"##ret":13465,"higgins":13466,"exceed":13467,"vikings":13468,"##vie":13469,"payne":13470,"##zan":13471,"muscular":13472,"##ste":13473,"defendant":13474,"sucking":13475,"##wal":13476,"ibrahim":13477,"fuselage":13478,"claudia":13479,"vfl":13480,"europeans":13481,"snails":13482,"interval":13483,"##garh":13484,"preparatory":13485,"statewide":13486,"tasked":13487,"lacrosse":13488,"viktor":13489,"##lation":13490,"angola":13491,"##hra":13492,"flint":13493,"implications":13494,"employs":13495,"teens":13496,"patrons":13497,"stall":13498,"weekends":13499,"barriers":13500,"scrambled":13501,"nucleus":13502,"tehran":13503,"jenna":13504,"parsons":13505,"lifelong":13506,"robots":13507,"displacement":13508,"5000":13509,"##bles":13510,"precipitation":13511,"##gt":13512,"knuckles":13513,"clutched":13514,"1802":13515,"marrying":13516,"ecology":13517,"marx":13518,"accusations":13519,"declare":13520,"scars":13521,"kolkata":13522,"mat":13523,"meadows":13524,"bermuda":13525,"skeleton":13526,"finalists":13527,"vintage":13528,"crawl":13529,"coordinate":13530,"affects":13531,"subjected":13532,"orchestral":13533,"mistaken":13534,"##tc":13535,"mirrors":13536,"dipped":13537,"relied":13538,"260":13539,"arches":13540,"candle":13541,"##nick":13542,"incorporating":13543,"wildly":13544,"fond":13545,"basilica":13546,"owl":13547,"fringe":13548,"rituals":13549,"whispering":13550,"stirred":13551,"feud":13552,"tertiary":13553,"slick":13554,"goat":13555,"honorable":13556,"whereby":13557,"skip":13558,"ricardo":13559,"stripes":13560,"parachute":13561,"adjoining":13562,"submerged":13563,"synthesizer":13564,"##gren":13565,"intend":13566,"positively":13567,"ninety":13568,"phi":13569,"beaver":13570,"partition":13571,"fellows":13572,"alexis":13573,"prohibition":13574,"carlisle":13575,"bizarre":13576,"fraternity":13577,"##bre":13578,"doubts":13579,"icy":13580,"cbc":13581,"aquatic":13582,"sneak":13583,"sonny":13584,"combines":13585,"airports":13586,"crude":13587,"supervised":13588,"spatial":13589,"merge":13590,"alfonso":13591,"##bic":13592,"corrupt":13593,"scan":13594,"undergo":13595,"##ams":13596,"disabilities":13597,"colombian":13598,"comparing":13599,"dolphins":13600,"perkins":13601,"##lish":13602,"reprinted":13603,"unanimous":13604,"bounced":13605,"hairs":13606,"underworld":13607,"midwest":13608,"semester":13609,"bucket":13610,"paperback":13611,"miniseries":13612,"coventry":13613,"demise":13614,"##leigh":13615,"demonstrations":13616,"sensor":13617,"rotating":13618,"yan":13619,"##hler":13620,"arrange":13621,"soils":13622,"##idge":13623,"hyderabad":13624,"labs":13625,"##dr":13626,"brakes":13627,"grandchildren":13628,"##nde":13629,"negotiated":13630,"rover":13631,"ferrari":13632,"continuation":13633,"directorate":13634,"augusta":13635,"stevenson":13636,"counterpart":13637,"gore":13638,"##rda":13639,"nursery":13640,"rican":13641,"ave":13642,"collectively":13643,"broadly":13644,"pastoral":13645,"repertoire":13646,"asserted":13647,"discovering":13648,"nordic":13649,"styled":13650,"fiba":13651,"cunningham":13652,"harley":13653,"middlesex":13654,"survives":13655,"tumor":13656,"tempo":13657,"zack":13658,"aiming":13659,"lok":13660,"urgent":13661,"##rade":13662,"##nto":13663,"devils":13664,"##ement":13665,"contractor":13666,"turin":13667,"##wl":13668,"##ool":13669,"bliss":13670,"repaired":13671,"simmons":13672,"moan":13673,"astronomical":13674,"cr":13675,"negotiate":13676,"lyric":13677,"1890s":13678,"lara":13679,"bred":13680,"clad":13681,"angus":13682,"pbs":13683,"##ience":13684,"engineered":13685,"posed":13686,"##lk":13687,"hernandez":13688,"possessions":13689,"elbows":13690,"psychiatric":13691,"strokes":13692,"confluence":13693,"electorate":13694,"lifts":13695,"campuses":13696,"lava":13697,"alps":13698,"##ep":13699,"##ution":13700,"##date":13701,"physicist":13702,"woody":13703,"##page":13704,"##ographic":13705,"##itis":13706,"juliet":13707,"reformation":13708,"sparhawk":13709,"320":13710,"complement":13711,"suppressed":13712,"jewel":13713,"##½":13714,"floated":13715,"##kas":13716,"continuity":13717,"sadly":13718,"##ische":13719,"inability":13720,"melting":13721,"scanning":13722,"paula":13723,"flour":13724,"judaism":13725,"safer":13726,"vague":13727,"##lm":13728,"solving":13729,"curb":13730,"##stown":13731,"financially":13732,"gable":13733,"bees":13734,"expired":13735,"miserable":13736,"cassidy":13737,"dominion":13738,"1789":13739,"cupped":13740,"145":13741,"robbery":13742,"facto":13743,"amos":13744,"warden":13745,"resume":13746,"tallest":13747,"marvin":13748,"ing":13749,"pounded":13750,"usd":13751,"declaring":13752,"gasoline":13753,"##aux":13754,"darkened":13755,"270":13756,"650":13757,"sophomore":13758,"##mere":13759,"erection":13760,"gossip":13761,"televised":13762,"risen":13763,"dial":13764,"##eu":13765,"pillars":13766,"##link":13767,"passages":13768,"profound":13769,"##tina":13770,"arabian":13771,"ashton":13772,"silicon":13773,"nail":13774,"##ead":13775,"##lated":13776,"##wer":13777,"##hardt":13778,"fleming":13779,"firearms":13780,"ducked":13781,"circuits":13782,"blows":13783,"waterloo":13784,"titans":13785,"##lina":13786,"atom":13787,"fireplace":13788,"cheshire":13789,"financed":13790,"activation":13791,"algorithms":13792,"##zzi":13793,"constituent":13794,"catcher":13795,"cherokee":13796,"partnerships":13797,"sexuality":13798,"platoon":13799,"tragic":13800,"vivian":13801,"guarded":13802,"whiskey":13803,"meditation":13804,"poetic":13805,"##late":13806,"##nga":13807,"##ake":13808,"porto":13809,"listeners":13810,"dominance":13811,"kendra":13812,"mona":13813,"chandler":13814,"factions":13815,"22nd":13816,"salisbury":13817,"attitudes":13818,"derivative":13819,"##ido":13820,"##haus":13821,"intake":13822,"paced":13823,"javier":13824,"illustrator":13825,"barrels":13826,"bias":13827,"cockpit":13828,"burnett":13829,"dreamed":13830,"ensuing":13831,"##anda":13832,"receptors":13833,"someday":13834,"hawkins":13835,"mattered":13836,"##lal":13837,"slavic":13838,"1799":13839,"jesuit":13840,"cameroon":13841,"wasted":13842,"tai":13843,"wax":13844,"lowering":13845,"victorious":13846,"freaking":13847,"outright":13848,"hancock":13849,"librarian":13850,"sensing":13851,"bald":13852,"calcium":13853,"myers":13854,"tablet":13855,"announcing":13856,"barack":13857,"shipyard":13858,"pharmaceutical":13859,"##uan":13860,"greenwich":13861,"flush":13862,"medley":13863,"patches":13864,"wolfgang":13865,"pt":13866,"speeches":13867,"acquiring":13868,"exams":13869,"nikolai":13870,"##gg":13871,"hayden":13872,"kannada":13873,"##type":13874,"reilly":13875,"##pt":13876,"waitress":13877,"abdomen":13878,"devastated":13879,"capped":13880,"pseudonym":13881,"pharmacy":13882,"fulfill":13883,"paraguay":13884,"1796":13885,"clicked":13886,"##trom":13887,"archipelago":13888,"syndicated":13889,"##hman":13890,"lumber":13891,"orgasm":13892,"rejection":13893,"clifford":13894,"lorraine":13895,"advent":13896,"mafia":13897,"rodney":13898,"brock":13899,"##ght":13900,"##used":13901,"##elia":13902,"cassette":13903,"chamberlain":13904,"despair":13905,"mongolia":13906,"sensors":13907,"developmental":13908,"upstream":13909,"##eg":13910,"##alis":13911,"spanning":13912,"165":13913,"trombone":13914,"basque":13915,"seeded":13916,"interred":13917,"renewable":13918,"rhys":13919,"leapt":13920,"revision":13921,"molecule":13922,"##ages":13923,"chord":13924,"vicious":13925,"nord":13926,"shivered":13927,"23rd":13928,"arlington":13929,"debts":13930,"corpus":13931,"sunrise":13932,"bays":13933,"blackburn":13934,"centimetres":13935,"##uded":13936,"shuddered":13937,"gm":13938,"strangely":13939,"gripping":13940,"cartoons":13941,"isabelle":13942,"orbital":13943,"##ppa":13944,"seals":13945,"proving":13946,"##lton":13947,"refusal":13948,"strengthened":13949,"bust":13950,"assisting":13951,"baghdad":13952,"batsman":13953,"portrayal":13954,"mara":13955,"pushes":13956,"spears":13957,"og":13958,"##cock":13959,"reside":13960,"nathaniel":13961,"brennan":13962,"1776":13963,"confirmation":13964,"caucus":13965,"##worthy":13966,"markings":13967,"yemen":13968,"nobles":13969,"ku":13970,"lazy":13971,"viewer":13972,"catalan":13973,"encompasses":13974,"sawyer":13975,"##fall":13976,"sparked":13977,"substances":13978,"patents":13979,"braves":13980,"arranger":13981,"evacuation":13982,"sergio":13983,"persuade":13984,"dover":13985,"tolerance":13986,"penguin":13987,"cum":13988,"jockey":13989,"insufficient":13990,"townships":13991,"occupying":13992,"declining":13993,"plural":13994,"processed":13995,"projection":13996,"puppet":13997,"flanders":13998,"introduces":13999,"liability":14000,"##yon":14001,"gymnastics":14002,"antwerp":14003,"taipei":14004,"hobart":14005,"candles":14006,"jeep":14007,"wes":14008,"observers":14009,"126":14010,"chaplain":14011,"bundle":14012,"glorious":14013,"##hine":14014,"hazel":14015,"flung":14016,"sol":14017,"excavations":14018,"dumped":14019,"stares":14020,"sh":14021,"bangalore":14022,"triangular":14023,"icelandic":14024,"intervals":14025,"expressing":14026,"turbine":14027,"##vers":14028,"songwriting":14029,"crafts":14030,"##igo":14031,"jasmine":14032,"ditch":14033,"rite":14034,"##ways":14035,"entertaining":14036,"comply":14037,"sorrow":14038,"wrestlers":14039,"basel":14040,"emirates":14041,"marian":14042,"rivera":14043,"helpful":14044,"##some":14045,"caution":14046,"downward":14047,"networking":14048,"##atory":14049,"##tered":14050,"darted":14051,"genocide":14052,"emergence":14053,"replies":14054,"specializing":14055,"spokesman":14056,"convenient":14057,"unlocked":14058,"fading":14059,"augustine":14060,"concentrations":14061,"resemblance":14062,"elijah":14063,"investigator":14064,"andhra":14065,"##uda":14066,"promotes":14067,"bean":14068,"##rrell":14069,"fleeing":14070,"wan":14071,"simone":14072,"announcer":14073,"##ame":14074,"##bby":14075,"lydia":14076,"weaver":14077,"132":14078,"residency":14079,"modification":14080,"##fest":14081,"stretches":14082,"##ast":14083,"alternatively":14084,"nat":14085,"lowe":14086,"lacks":14087,"##ented":14088,"pam":14089,"tile":14090,"concealed":14091,"inferior":14092,"abdullah":14093,"residences":14094,"tissues":14095,"vengeance":14096,"##ided":14097,"moisture":14098,"peculiar":14099,"groove":14100,"zip":14101,"bologna":14102,"jennings":14103,"ninja":14104,"oversaw":14105,"zombies":14106,"pumping":14107,"batch":14108,"livingston":14109,"emerald":14110,"installations":14111,"1797":14112,"peel":14113,"nitrogen":14114,"rama":14115,"##fying":14116,"##star":14117,"schooling":14118,"strands":14119,"responding":14120,"werner":14121,"##ost":14122,"lime":14123,"casa":14124,"accurately":14125,"targeting":14126,"##rod":14127,"underway":14128,"##uru":14129,"hemisphere":14130,"lester":14131,"##yard":14132,"occupies":14133,"2d":14134,"griffith":14135,"angrily":14136,"reorganized":14137,"##owing":14138,"courtney":14139,"deposited":14140,"##dd":14141,"##30":14142,"estadio":14143,"##ifies":14144,"dunn":14145,"exiled":14146,"##ying":14147,"checks":14148,"##combe":14149,"##о":14150,"##fly":14151,"successes":14152,"unexpectedly":14153,"blu":14154,"assessed":14155,"##flower":14156,"##ه":14157,"observing":14158,"sacked":14159,"spiders":14160,"kn":14161,"##tail":14162,"mu":14163,"nodes":14164,"prosperity":14165,"audrey":14166,"divisional":14167,"155":14168,"broncos":14169,"tangled":14170,"adjust":14171,"feeds":14172,"erosion":14173,"paolo":14174,"surf":14175,"directory":14176,"snatched":14177,"humid":14178,"admiralty":14179,"screwed":14180,"gt":14181,"reddish":14182,"##nese":14183,"modules":14184,"trench":14185,"lamps":14186,"bind":14187,"leah":14188,"bucks":14189,"competes":14190,"##nz":14191,"##form":14192,"transcription":14193,"##uc":14194,"isles":14195,"violently":14196,"clutching":14197,"pga":14198,"cyclist":14199,"inflation":14200,"flats":14201,"ragged":14202,"unnecessary":14203,"##hian":14204,"stubborn":14205,"coordinated":14206,"harriet":14207,"baba":14208,"disqualified":14209,"330":14210,"insect":14211,"wolfe":14212,"##fies":14213,"reinforcements":14214,"rocked":14215,"duel":14216,"winked":14217,"embraced":14218,"bricks":14219,"##raj":14220,"hiatus":14221,"defeats":14222,"pending":14223,"brightly":14224,"jealousy":14225,"##xton":14226,"##hm":14227,"##uki":14228,"lena":14229,"gdp":14230,"colorful":14231,"##dley":14232,"stein":14233,"kidney":14234,"##shu":14235,"underwear":14236,"wanderers":14237,"##haw":14238,"##icus":14239,"guardians":14240,"m³":14241,"roared":14242,"habits":14243,"##wise":14244,"permits":14245,"gp":14246,"uranium":14247,"punished":14248,"disguise":14249,"bundesliga":14250,"elise":14251,"dundee":14252,"erotic":14253,"partisan":14254,"pi":14255,"collectors":14256,"float":14257,"individually":14258,"rendering":14259,"behavioral":14260,"bucharest":14261,"ser":14262,"hare":14263,"valerie":14264,"corporal":14265,"nutrition":14266,"proportional":14267,"##isa":14268,"immense":14269,"##kis":14270,"pavement":14271,"##zie":14272,"##eld":14273,"sutherland":14274,"crouched":14275,"1775":14276,"##lp":14277,"suzuki":14278,"trades":14279,"endurance":14280,"operas":14281,"crosby":14282,"prayed":14283,"priory":14284,"rory":14285,"socially":14286,"##urn":14287,"gujarat":14288,"##pu":14289,"walton":14290,"cube":14291,"pasha":14292,"privilege":14293,"lennon":14294,"floods":14295,"thorne":14296,"waterfall":14297,"nipple":14298,"scouting":14299,"approve":14300,"##lov":14301,"minorities":14302,"voter":14303,"dwight":14304,"extensions":14305,"assure":14306,"ballroom":14307,"slap":14308,"dripping":14309,"privileges":14310,"rejoined":14311,"confessed":14312,"demonstrating":14313,"patriotic":14314,"yell":14315,"investor":14316,"##uth":14317,"pagan":14318,"slumped":14319,"squares":14320,"##cle":14321,"##kins":14322,"confront":14323,"bert":14324,"embarrassment":14325,"##aid":14326,"aston":14327,"urging":14328,"sweater":14329,"starr":14330,"yuri":14331,"brains":14332,"williamson":14333,"commuter":14334,"mortar":14335,"structured":14336,"selfish":14337,"exports":14338,"##jon":14339,"cds":14340,"##him":14341,"unfinished":14342,"##rre":14343,"mortgage":14344,"destinations":14345,"##nagar":14346,"canoe":14347,"solitary":14348,"buchanan":14349,"delays":14350,"magistrate":14351,"fk":14352,"##pling":14353,"motivation":14354,"##lier":14355,"##vier":14356,"recruiting":14357,"assess":14358,"##mouth":14359,"malik":14360,"antique":14361,"1791":14362,"pius":14363,"rahman":14364,"reich":14365,"tub":14366,"zhou":14367,"smashed":14368,"airs":14369,"galway":14370,"xii":14371,"conditioning":14372,"honduras":14373,"discharged":14374,"dexter":14375,"##pf":14376,"lionel":14377,"129":14378,"debates":14379,"lemon":14380,"tiffany":14381,"volunteered":14382,"dom":14383,"dioxide":14384,"procession":14385,"devi":14386,"sic":14387,"tremendous":14388,"advertisements":14389,"colts":14390,"transferring":14391,"verdict":14392,"hanover":14393,"decommissioned":14394,"utter":14395,"relate":14396,"pac":14397,"racism":14398,"##top":14399,"beacon":14400,"limp":14401,"similarity":14402,"terra":14403,"occurrence":14404,"ant":14405,"##how":14406,"becky":14407,"capt":14408,"updates":14409,"armament":14410,"richie":14411,"pal":14412,"##graph":14413,"halloween":14414,"mayo":14415,"##ssen":14416,"##bone":14417,"cara":14418,"serena":14419,"fcc":14420,"dolls":14421,"obligations":14422,"##dling":14423,"violated":14424,"lafayette":14425,"jakarta":14426,"exploitation":14427,"##ime":14428,"infamous":14429,"iconic":14430,"##lah":14431,"##park":14432,"kitty":14433,"moody":14434,"reginald":14435,"dread":14436,"spill":14437,"crystals":14438,"olivier":14439,"modeled":14440,"bluff":14441,"equilibrium":14442,"separating":14443,"notices":14444,"ordnance":14445,"extinction":14446,"onset":14447,"cosmic":14448,"attachment":14449,"sammy":14450,"expose":14451,"privy":14452,"anchored":14453,"##bil":14454,"abbott":14455,"admits":14456,"bending":14457,"baritone":14458,"emmanuel":14459,"policeman":14460,"vaughan":14461,"winged":14462,"climax":14463,"dresses":14464,"denny":14465,"polytechnic":14466,"mohamed":14467,"burmese":14468,"authentic":14469,"nikki":14470,"genetics":14471,"grandparents":14472,"homestead":14473,"gaza":14474,"postponed":14475,"metacritic":14476,"una":14477,"##sby":14478,"##bat":14479,"unstable":14480,"dissertation":14481,"##rial":14482,"##cian":14483,"curls":14484,"obscure":14485,"uncovered":14486,"bronx":14487,"praying":14488,"disappearing":14489,"##hoe":14490,"prehistoric":14491,"coke":14492,"turret":14493,"mutations":14494,"nonprofit":14495,"pits":14496,"monaco":14497,"##ي":14498,"##usion":14499,"prominently":14500,"dispatched":14501,"podium":14502,"##mir":14503,"uci":14504,"##uation":14505,"133":14506,"fortifications":14507,"birthplace":14508,"kendall":14509,"##lby":14510,"##oll":14511,"preacher":14512,"rack":14513,"goodman":14514,"##rman":14515,"persistent":14516,"##ott":14517,"countless":14518,"jaime":14519,"recorder":14520,"lexington":14521,"persecution":14522,"jumps":14523,"renewal":14524,"wagons":14525,"##11":14526,"crushing":14527,"##holder":14528,"decorations":14529,"##lake":14530,"abundance":14531,"wrath":14532,"laundry":14533,"£1":14534,"garde":14535,"##rp":14536,"jeanne":14537,"beetles":14538,"peasant":14539,"##sl":14540,"splitting":14541,"caste":14542,"sergei":14543,"##rer":14544,"##ema":14545,"scripts":14546,"##ively":14547,"rub":14548,"satellites":14549,"##vor":14550,"inscribed":14551,"verlag":14552,"scrapped":14553,"gale":14554,"packages":14555,"chick":14556,"potato":14557,"slogan":14558,"kathleen":14559,"arabs":14560,"##culture":14561,"counterparts":14562,"reminiscent":14563,"choral":14564,"##tead":14565,"rand":14566,"retains":14567,"bushes":14568,"dane":14569,"accomplish":14570,"courtesy":14571,"closes":14572,"##oth":14573,"slaughter":14574,"hague":14575,"krakow":14576,"lawson":14577,"tailed":14578,"elias":14579,"ginger":14580,"##ttes":14581,"canopy":14582,"betrayal":14583,"rebuilding":14584,"turf":14585,"##hof":14586,"frowning":14587,"allegiance":14588,"brigades":14589,"kicks":14590,"rebuild":14591,"polls":14592,"alias":14593,"nationalism":14594,"td":14595,"rowan":14596,"audition":14597,"bowie":14598,"fortunately":14599,"recognizes":14600,"harp":14601,"dillon":14602,"horrified":14603,"##oro":14604,"renault":14605,"##tics":14606,"ropes":14607,"##α":14608,"presumed":14609,"rewarded":14610,"infrared":14611,"wiping":14612,"accelerated":14613,"illustration":14614,"##rid":14615,"presses":14616,"practitioners":14617,"badminton":14618,"##iard":14619,"detained":14620,"##tera":14621,"recognizing":14622,"relates":14623,"misery":14624,"##sies":14625,"##tly":14626,"reproduction":14627,"piercing":14628,"potatoes":14629,"thornton":14630,"esther":14631,"manners":14632,"hbo":14633,"##aan":14634,"ours":14635,"bullshit":14636,"ernie":14637,"perennial":14638,"sensitivity":14639,"illuminated":14640,"rupert":14641,"##jin":14642,"##iss":14643,"##ear":14644,"rfc":14645,"nassau":14646,"##dock":14647,"staggered":14648,"socialism":14649,"##haven":14650,"appointments":14651,"nonsense":14652,"prestige":14653,"sharma":14654,"haul":14655,"##tical":14656,"solidarity":14657,"gps":14658,"##ook":14659,"##rata":14660,"igor":14661,"pedestrian":14662,"##uit":14663,"baxter":14664,"tenants":14665,"wires":14666,"medication":14667,"unlimited":14668,"guiding":14669,"impacts":14670,"diabetes":14671,"##rama":14672,"sasha":14673,"pas":14674,"clive":14675,"extraction":14676,"131":14677,"continually":14678,"constraints":14679,"##bilities":14680,"sonata":14681,"hunted":14682,"sixteenth":14683,"chu":14684,"planting":14685,"quote":14686,"mayer":14687,"pretended":14688,"abs":14689,"spat":14690,"##hua":14691,"ceramic":14692,"##cci":14693,"curtains":14694,"pigs":14695,"pitching":14696,"##dad":14697,"latvian":14698,"sore":14699,"dayton":14700,"##sted":14701,"##qi":14702,"patrols":14703,"slice":14704,"playground":14705,"##nted":14706,"shone":14707,"stool":14708,"apparatus":14709,"inadequate":14710,"mates":14711,"treason":14712,"##ija":14713,"desires":14714,"##liga":14715,"##croft":14716,"somalia":14717,"laurent":14718,"mir":14719,"leonardo":14720,"oracle":14721,"grape":14722,"obliged":14723,"chevrolet":14724,"thirteenth":14725,"stunning":14726,"enthusiastic":14727,"##ede":14728,"accounted":14729,"concludes":14730,"currents":14731,"basil":14732,"##kovic":14733,"drought":14734,"##rica":14735,"mai":14736,"##aire":14737,"shove":14738,"posting":14739,"##shed":14740,"pilgrimage":14741,"humorous":14742,"packing":14743,"fry":14744,"pencil":14745,"wines":14746,"smells":14747,"144":14748,"marilyn":14749,"aching":14750,"newest":14751,"clung":14752,"bon":14753,"neighbours":14754,"sanctioned":14755,"##pie":14756,"mug":14757,"##stock":14758,"drowning":14759,"##mma":14760,"hydraulic":14761,"##vil":14762,"hiring":14763,"reminder":14764,"lilly":14765,"investigators":14766,"##ncies":14767,"sour":14768,"##eous":14769,"compulsory":14770,"packet":14771,"##rion":14772,"##graphic":14773,"##elle":14774,"cannes":14775,"##inate":14776,"depressed":14777,"##rit":14778,"heroic":14779,"importantly":14780,"theresa":14781,"##tled":14782,"conway":14783,"saturn":14784,"marginal":14785,"rae":14786,"##xia":14787,"corresponds":14788,"royce":14789,"pact":14790,"jasper":14791,"explosives":14792,"packaging":14793,"aluminium":14794,"##ttered":14795,"denotes":14796,"rhythmic":14797,"spans":14798,"assignments":14799,"hereditary":14800,"outlined":14801,"originating":14802,"sundays":14803,"lad":14804,"reissued":14805,"greeting":14806,"beatrice":14807,"##dic":14808,"pillar":14809,"marcos":14810,"plots":14811,"handbook":14812,"alcoholic":14813,"judiciary":14814,"avant":14815,"slides":14816,"extract":14817,"masculine":14818,"blur":14819,"##eum":14820,"##force":14821,"homage":14822,"trembled":14823,"owens":14824,"hymn":14825,"trey":14826,"omega":14827,"signaling":14828,"socks":14829,"accumulated":14830,"reacted":14831,"attic":14832,"theo":14833,"lining":14834,"angie":14835,"distraction":14836,"primera":14837,"talbot":14838,"##key":14839,"1200":14840,"ti":14841,"creativity":14842,"billed":14843,"##hey":14844,"deacon":14845,"eduardo":14846,"identifies":14847,"proposition":14848,"dizzy":14849,"gunner":14850,"hogan":14851,"##yam":14852,"##pping":14853,"##hol":14854,"ja":14855,"##chan":14856,"jensen":14857,"reconstructed":14858,"##berger":14859,"clearance":14860,"darius":14861,"##nier":14862,"abe":14863,"harlem":14864,"plea":14865,"dei":14866,"circled":14867,"emotionally":14868,"notation":14869,"fascist":14870,"neville":14871,"exceeded":14872,"upwards":14873,"viable":14874,"ducks":14875,"##fo":14876,"workforce":14877,"racer":14878,"limiting":14879,"shri":14880,"##lson":14881,"possesses":14882,"1600":14883,"kerr":14884,"moths":14885,"devastating":14886,"laden":14887,"disturbing":14888,"locking":14889,"##cture":14890,"gal":14891,"fearing":14892,"accreditation":14893,"flavor":14894,"aide":14895,"1870s":14896,"mountainous":14897,"##baum":14898,"melt":14899,"##ures":14900,"motel":14901,"texture":14902,"servers":14903,"soda":14904,"##mb":14905,"herd":14906,"##nium":14907,"erect":14908,"puzzled":14909,"hum":14910,"peggy":14911,"examinations":14912,"gould":14913,"testified":14914,"geoff":14915,"ren":14916,"devised":14917,"sacks":14918,"##law":14919,"denial":14920,"posters":14921,"grunted":14922,"cesar":14923,"tutor":14924,"ec":14925,"gerry":14926,"offerings":14927,"byrne":14928,"falcons":14929,"combinations":14930,"ct":14931,"incoming":14932,"pardon":14933,"rocking":14934,"26th":14935,"avengers":14936,"flared":14937,"mankind":14938,"seller":14939,"uttar":14940,"loch":14941,"nadia":14942,"stroking":14943,"exposing":14944,"##hd":14945,"fertile":14946,"ancestral":14947,"instituted":14948,"##has":14949,"noises":14950,"prophecy":14951,"taxation":14952,"eminent":14953,"vivid":14954,"pol":14955,"##bol":14956,"dart":14957,"indirect":14958,"multimedia":14959,"notebook":14960,"upside":14961,"displaying":14962,"adrenaline":14963,"referenced":14964,"geometric":14965,"##iving":14966,"progression":14967,"##ddy":14968,"blunt":14969,"announce":14970,"##far":14971,"implementing":14972,"##lav":14973,"aggression":14974,"liaison":14975,"cooler":14976,"cares":14977,"headache":14978,"plantations":14979,"gorge":14980,"dots":14981,"impulse":14982,"thickness":14983,"ashamed":14984,"averaging":14985,"kathy":14986,"obligation":14987,"precursor":14988,"137":14989,"fowler":14990,"symmetry":14991,"thee":14992,"225":14993,"hears":14994,"##rai":14995,"undergoing":14996,"ads":14997,"butcher":14998,"bowler":14999,"##lip":15000,"cigarettes":15001,"subscription":15002,"goodness":15003,"##ically":15004,"browne":15005,"##hos":15006,"##tech":15007,"kyoto":15008,"donor":15009,"##erty":15010,"damaging":15011,"friction":15012,"drifting":15013,"expeditions":15014,"hardened":15015,"prostitution":15016,"152":15017,"fauna":15018,"blankets":15019,"claw":15020,"tossing":15021,"snarled":15022,"butterflies":15023,"recruits":15024,"investigative":15025,"coated":15026,"healed":15027,"138":15028,"communal":15029,"hai":15030,"xiii":15031,"academics":15032,"boone":15033,"psychologist":15034,"restless":15035,"lahore":15036,"stephens":15037,"mba":15038,"brendan":15039,"foreigners":15040,"printer":15041,"##pc":15042,"ached":15043,"explode":15044,"27th":15045,"deed":15046,"scratched":15047,"dared":15048,"##pole":15049,"cardiac":15050,"1780":15051,"okinawa":15052,"proto":15053,"commando":15054,"compelled":15055,"oddly":15056,"electrons":15057,"##base":15058,"replica":15059,"thanksgiving":15060,"##rist":15061,"sheila":15062,"deliberate":15063,"stafford":15064,"tidal":15065,"representations":15066,"hercules":15067,"ou":15068,"##path":15069,"##iated":15070,"kidnapping":15071,"lenses":15072,"##tling":15073,"deficit":15074,"samoa":15075,"mouths":15076,"consuming":15077,"computational":15078,"maze":15079,"granting":15080,"smirk":15081,"razor":15082,"fixture":15083,"ideals":15084,"inviting":15085,"aiden":15086,"nominal":15087,"##vs":15088,"issuing":15089,"julio":15090,"pitt":15091,"ramsey":15092,"docks":15093,"##oss":15094,"exhaust":15095,"##owed":15096,"bavarian":15097,"draped":15098,"anterior":15099,"mating":15100,"ethiopian":15101,"explores":15102,"noticing":15103,"##nton":15104,"discarded":15105,"convenience":15106,"hoffman":15107,"endowment":15108,"beasts":15109,"cartridge":15110,"mormon":15111,"paternal":15112,"probe":15113,"sleeves":15114,"interfere":15115,"lump":15116,"deadline":15117,"##rail":15118,"jenks":15119,"bulldogs":15120,"scrap":15121,"alternating":15122,"justified":15123,"reproductive":15124,"nam":15125,"seize":15126,"descending":15127,"secretariat":15128,"kirby":15129,"coupe":15130,"grouped":15131,"smash":15132,"panther":15133,"sedan":15134,"tapping":15135,"##18":15136,"lola":15137,"cheer":15138,"germanic":15139,"unfortunate":15140,"##eter":15141,"unrelated":15142,"##fan":15143,"subordinate":15144,"##sdale":15145,"suzanne":15146,"advertisement":15147,"##ility":15148,"horsepower":15149,"##lda":15150,"cautiously":15151,"discourse":15152,"luigi":15153,"##mans":15154,"##fields":15155,"noun":15156,"prevalent":15157,"mao":15158,"schneider":15159,"everett":15160,"surround":15161,"governorate":15162,"kira":15163,"##avia":15164,"westward":15165,"##take":15166,"misty":15167,"rails":15168,"sustainability":15169,"134":15170,"unused":15171,"##rating":15172,"packs":15173,"toast":15174,"unwilling":15175,"regulate":15176,"thy":15177,"suffrage":15178,"nile":15179,"awe":15180,"assam":15181,"definitions":15182,"travelers":15183,"affordable":15184,"##rb":15185,"conferred":15186,"sells":15187,"undefeated":15188,"beneficial":15189,"torso":15190,"basal":15191,"repeating":15192,"remixes":15193,"##pass":15194,"bahrain":15195,"cables":15196,"fang":15197,"##itated":15198,"excavated":15199,"numbering":15200,"statutory":15201,"##rey":15202,"deluxe":15203,"##lian":15204,"forested":15205,"ramirez":15206,"derbyshire":15207,"zeus":15208,"slamming":15209,"transfers":15210,"astronomer":15211,"banana":15212,"lottery":15213,"berg":15214,"histories":15215,"bamboo":15216,"##uchi":15217,"resurrection":15218,"posterior":15219,"bowls":15220,"vaguely":15221,"##thi":15222,"thou":15223,"preserving":15224,"tensed":15225,"offence":15226,"##inas":15227,"meyrick":15228,"callum":15229,"ridden":15230,"watt":15231,"langdon":15232,"tying":15233,"lowland":15234,"snorted":15235,"daring":15236,"truman":15237,"##hale":15238,"##girl":15239,"aura":15240,"overly":15241,"filing":15242,"weighing":15243,"goa":15244,"infections":15245,"philanthropist":15246,"saunders":15247,"eponymous":15248,"##owski":15249,"latitude":15250,"perspectives":15251,"reviewing":15252,"mets":15253,"commandant":15254,"radial":15255,"##kha":15256,"flashlight":15257,"reliability":15258,"koch":15259,"vowels":15260,"amazed":15261,"ada":15262,"elaine":15263,"supper":15264,"##rth":15265,"##encies":15266,"predator":15267,"debated":15268,"soviets":15269,"cola":15270,"##boards":15271,"##nah":15272,"compartment":15273,"crooked":15274,"arbitrary":15275,"fourteenth":15276,"##ctive":15277,"havana":15278,"majors":15279,"steelers":15280,"clips":15281,"profitable":15282,"ambush":15283,"exited":15284,"packers":15285,"##tile":15286,"nude":15287,"cracks":15288,"fungi":15289,"##е":15290,"limb":15291,"trousers":15292,"josie":15293,"shelby":15294,"tens":15295,"frederic":15296,"##ος":15297,"definite":15298,"smoothly":15299,"constellation":15300,"insult":15301,"baton":15302,"discs":15303,"lingering":15304,"##nco":15305,"conclusions":15306,"lent":15307,"staging":15308,"becker":15309,"grandpa":15310,"shaky":15311,"##tron":15312,"einstein":15313,"obstacles":15314,"sk":15315,"adverse":15316,"elle":15317,"economically":15318,"##moto":15319,"mccartney":15320,"thor":15321,"dismissal":15322,"motions":15323,"readings":15324,"nostrils":15325,"treatise":15326,"##pace":15327,"squeezing":15328,"evidently":15329,"prolonged":15330,"1783":15331,"venezuelan":15332,"je":15333,"marguerite":15334,"beirut":15335,"takeover":15336,"shareholders":15337,"##vent":15338,"denise":15339,"digit":15340,"airplay":15341,"norse":15342,"##bbling":15343,"imaginary":15344,"pills":15345,"hubert":15346,"blaze":15347,"vacated":15348,"eliminating":15349,"##ello":15350,"vine":15351,"mansfield":15352,"##tty":15353,"retrospective":15354,"barrow":15355,"borne":15356,"clutch":15357,"bail":15358,"forensic":15359,"weaving":15360,"##nett":15361,"##witz":15362,"desktop":15363,"citadel":15364,"promotions":15365,"worrying":15366,"dorset":15367,"ieee":15368,"subdivided":15369,"##iating":15370,"manned":15371,"expeditionary":15372,"pickup":15373,"synod":15374,"chuckle":15375,"185":15376,"barney":15377,"##rz":15378,"##ffin":15379,"functionality":15380,"karachi":15381,"litigation":15382,"meanings":15383,"uc":15384,"lick":15385,"turbo":15386,"anders":15387,"##ffed":15388,"execute":15389,"curl":15390,"oppose":15391,"ankles":15392,"typhoon":15393,"##د":15394,"##ache":15395,"##asia":15396,"linguistics":15397,"compassion":15398,"pressures":15399,"grazing":15400,"perfection":15401,"##iting":15402,"immunity":15403,"monopoly":15404,"muddy":15405,"backgrounds":15406,"136":15407,"namibia":15408,"francesca":15409,"monitors":15410,"attracting":15411,"stunt":15412,"tuition":15413,"##ии":15414,"vegetable":15415,"##mates":15416,"##quent":15417,"mgm":15418,"jen":15419,"complexes":15420,"forts":15421,"##ond":15422,"cellar":15423,"bites":15424,"seventeenth":15425,"royals":15426,"flemish":15427,"failures":15428,"mast":15429,"charities":15430,"##cular":15431,"peruvian":15432,"capitals":15433,"macmillan":15434,"ipswich":15435,"outward":15436,"frigate":15437,"postgraduate":15438,"folds":15439,"employing":15440,"##ouse":15441,"concurrently":15442,"fiery":15443,"##tai":15444,"contingent":15445,"nightmares":15446,"monumental":15447,"nicaragua":15448,"##kowski":15449,"lizard":15450,"mal":15451,"fielding":15452,"gig":15453,"reject":15454,"##pad":15455,"harding":15456,"##ipe":15457,"coastline":15458,"##cin":15459,"##nos":15460,"beethoven":15461,"humphrey":15462,"innovations":15463,"##tam":15464,"##nge":15465,"norris":15466,"doris":15467,"solicitor":15468,"huang":15469,"obey":15470,"141":15471,"##lc":15472,"niagara":15473,"##tton":15474,"shelves":15475,"aug":15476,"bourbon":15477,"curry":15478,"nightclub":15479,"specifications":15480,"hilton":15481,"##ndo":15482,"centennial":15483,"dispersed":15484,"worm":15485,"neglected":15486,"briggs":15487,"sm":15488,"font":15489,"kuala":15490,"uneasy":15491,"plc":15492,"##nstein":15493,"##bound":15494,"##aking":15495,"##burgh":15496,"awaiting":15497,"pronunciation":15498,"##bbed":15499,"##quest":15500,"eh":15501,"optimal":15502,"zhu":15503,"raped":15504,"greens":15505,"presided":15506,"brenda":15507,"worries":15508,"##life":15509,"venetian":15510,"marxist":15511,"turnout":15512,"##lius":15513,"refined":15514,"braced":15515,"sins":15516,"grasped":15517,"sunderland":15518,"nickel":15519,"speculated":15520,"lowell":15521,"cyrillic":15522,"communism":15523,"fundraising":15524,"resembling":15525,"colonists":15526,"mutant":15527,"freddie":15528,"usc":15529,"##mos":15530,"gratitude":15531,"##run":15532,"mural":15533,"##lous":15534,"chemist":15535,"wi":15536,"reminds":15537,"28th":15538,"steals":15539,"tess":15540,"pietro":15541,"##ingen":15542,"promoter":15543,"ri":15544,"microphone":15545,"honoured":15546,"rai":15547,"sant":15548,"##qui":15549,"feather":15550,"##nson":15551,"burlington":15552,"kurdish":15553,"terrorists":15554,"deborah":15555,"sickness":15556,"##wed":15557,"##eet":15558,"hazard":15559,"irritated":15560,"desperation":15561,"veil":15562,"clarity":15563,"##rik":15564,"jewels":15565,"xv":15566,"##gged":15567,"##ows":15568,"##cup":15569,"berkshire":15570,"unfair":15571,"mysteries":15572,"orchid":15573,"winced":15574,"exhaustion":15575,"renovations":15576,"stranded":15577,"obe":15578,"infinity":15579,"##nies":15580,"adapt":15581,"redevelopment":15582,"thanked":15583,"registry":15584,"olga":15585,"domingo":15586,"noir":15587,"tudor":15588,"ole":15589,"##atus":15590,"commenting":15591,"behaviors":15592,"##ais":15593,"crisp":15594,"pauline":15595,"probable":15596,"stirling":15597,"wigan":15598,"##bian":15599,"paralympics":15600,"panting":15601,"surpassed":15602,"##rew":15603,"luca":15604,"barred":15605,"pony":15606,"famed":15607,"##sters":15608,"cassandra":15609,"waiter":15610,"carolyn":15611,"exported":15612,"##orted":15613,"andres":15614,"destructive":15615,"deeds":15616,"jonah":15617,"castles":15618,"vacancy":15619,"suv":15620,"##glass":15621,"1788":15622,"orchard":15623,"yep":15624,"famine":15625,"belarusian":15626,"sprang":15627,"##forth":15628,"skinny":15629,"##mis":15630,"administrators":15631,"rotterdam":15632,"zambia":15633,"zhao":15634,"boiler":15635,"discoveries":15636,"##ride":15637,"##physics":15638,"lucius":15639,"disappointing":15640,"outreach":15641,"spoon":15642,"##frame":15643,"qualifications":15644,"unanimously":15645,"enjoys":15646,"regency":15647,"##iidae":15648,"stade":15649,"realism":15650,"veterinary":15651,"rodgers":15652,"dump":15653,"alain":15654,"chestnut":15655,"castile":15656,"censorship":15657,"rumble":15658,"gibbs":15659,"##itor":15660,"communion":15661,"reggae":15662,"inactivated":15663,"logs":15664,"loads":15665,"##houses":15666,"homosexual":15667,"##iano":15668,"ale":15669,"informs":15670,"##cas":15671,"phrases":15672,"plaster":15673,"linebacker":15674,"ambrose":15675,"kaiser":15676,"fascinated":15677,"850":15678,"limerick":15679,"recruitment":15680,"forge":15681,"mastered":15682,"##nding":15683,"leinster":15684,"rooted":15685,"threaten":15686,"##strom":15687,"borneo":15688,"##hes":15689,"suggestions":15690,"scholarships":15691,"propeller":15692,"documentaries":15693,"patronage":15694,"coats":15695,"constructing":15696,"invest":15697,"neurons":15698,"comet":15699,"entirety":15700,"shouts":15701,"identities":15702,"annoying":15703,"unchanged":15704,"wary":15705,"##antly":15706,"##ogy":15707,"neat":15708,"oversight":15709,"##kos":15710,"phillies":15711,"replay":15712,"constance":15713,"##kka":15714,"incarnation":15715,"humble":15716,"skies":15717,"minus":15718,"##acy":15719,"smithsonian":15720,"##chel":15721,"guerrilla":15722,"jar":15723,"cadets":15724,"##plate":15725,"surplus":15726,"audit":15727,"##aru":15728,"cracking":15729,"joanna":15730,"louisa":15731,"pacing":15732,"##lights":15733,"intentionally":15734,"##iri":15735,"diner":15736,"nwa":15737,"imprint":15738,"australians":15739,"tong":15740,"unprecedented":15741,"bunker":15742,"naive":15743,"specialists":15744,"ark":15745,"nichols":15746,"railing":15747,"leaked":15748,"pedal":15749,"##uka":15750,"shrub":15751,"longing":15752,"roofs":15753,"v8":15754,"captains":15755,"neural":15756,"tuned":15757,"##ntal":15758,"##jet":15759,"emission":15760,"medina":15761,"frantic":15762,"codex":15763,"definitive":15764,"sid":15765,"abolition":15766,"intensified":15767,"stocks":15768,"enrique":15769,"sustain":15770,"genoa":15771,"oxide":15772,"##written":15773,"clues":15774,"cha":15775,"##gers":15776,"tributaries":15777,"fragment":15778,"venom":15779,"##rity":15780,"##ente":15781,"##sca":15782,"muffled":15783,"vain":15784,"sire":15785,"laos":15786,"##ingly":15787,"##hana":15788,"hastily":15789,"snapping":15790,"surfaced":15791,"sentiment":15792,"motive":15793,"##oft":15794,"contests":15795,"approximate":15796,"mesa":15797,"luckily":15798,"dinosaur":15799,"exchanges":15800,"propelled":15801,"accord":15802,"bourne":15803,"relieve":15804,"tow":15805,"masks":15806,"offended":15807,"##ues":15808,"cynthia":15809,"##mmer":15810,"rains":15811,"bartender":15812,"zinc":15813,"reviewers":15814,"lois":15815,"##sai":15816,"legged":15817,"arrogant":15818,"rafe":15819,"rosie":15820,"comprise":15821,"handicap":15822,"blockade":15823,"inlet":15824,"lagoon":15825,"copied":15826,"drilling":15827,"shelley":15828,"petals":15829,"##inian":15830,"mandarin":15831,"obsolete":15832,"##inated":15833,"onward":15834,"arguably":15835,"productivity":15836,"cindy":15837,"praising":15838,"seldom":15839,"busch":15840,"discusses":15841,"raleigh":15842,"shortage":15843,"ranged":15844,"stanton":15845,"encouragement":15846,"firstly":15847,"conceded":15848,"overs":15849,"temporal":15850,"##uke":15851,"cbe":15852,"##bos":15853,"woo":15854,"certainty":15855,"pumps":15856,"##pton":15857,"stalked":15858,"##uli":15859,"lizzie":15860,"periodic":15861,"thieves":15862,"weaker":15863,"##night":15864,"gases":15865,"shoving":15866,"chooses":15867,"wc":15868,"##chemical":15869,"prompting":15870,"weights":15871,"##kill":15872,"robust":15873,"flanked":15874,"sticky":15875,"hu":15876,"tuberculosis":15877,"##eb":15878,"##eal":15879,"christchurch":15880,"resembled":15881,"wallet":15882,"reese":15883,"inappropriate":15884,"pictured":15885,"distract":15886,"fixing":15887,"fiddle":15888,"giggled":15889,"burger":15890,"heirs":15891,"hairy":15892,"mechanic":15893,"torque":15894,"apache":15895,"obsessed":15896,"chiefly":15897,"cheng":15898,"logging":15899,"##tag":15900,"extracted":15901,"meaningful":15902,"numb":15903,"##vsky":15904,"gloucestershire":15905,"reminding":15906,"##bay":15907,"unite":15908,"##lit":15909,"breeds":15910,"diminished":15911,"clown":15912,"glove":15913,"1860s":15914,"##ن":15915,"##ug":15916,"archibald":15917,"focal":15918,"freelance":15919,"sliced":15920,"depiction":15921,"##yk":15922,"organism":15923,"switches":15924,"sights":15925,"stray":15926,"crawling":15927,"##ril":15928,"lever":15929,"leningrad":15930,"interpretations":15931,"loops":15932,"anytime":15933,"reel":15934,"alicia":15935,"delighted":15936,"##ech":15937,"inhaled":15938,"xiv":15939,"suitcase":15940,"bernie":15941,"vega":15942,"licenses":15943,"northampton":15944,"exclusion":15945,"induction":15946,"monasteries":15947,"racecourse":15948,"homosexuality":15949,"##right":15950,"##sfield":15951,"##rky":15952,"dimitri":15953,"michele":15954,"alternatives":15955,"ions":15956,"commentators":15957,"genuinely":15958,"objected":15959,"pork":15960,"hospitality":15961,"fencing":15962,"stephan":15963,"warships":15964,"peripheral":15965,"wit":15966,"drunken":15967,"wrinkled":15968,"quentin":15969,"spends":15970,"departing":15971,"chung":15972,"numerical":15973,"spokesperson":15974,"##zone":15975,"johannesburg":15976,"caliber":15977,"killers":15978,"##udge":15979,"assumes":15980,"neatly":15981,"demographic":15982,"abigail":15983,"bloc":15984,"##vel":15985,"mounting":15986,"##lain":15987,"bentley":15988,"slightest":15989,"xu":15990,"recipients":15991,"##jk":15992,"merlin":15993,"##writer":15994,"seniors":15995,"prisons":15996,"blinking":15997,"hindwings":15998,"flickered":15999,"kappa":16000,"##hel":16001,"80s":16002,"strengthening":16003,"appealing":16004,"brewing":16005,"gypsy":16006,"mali":16007,"lashes":16008,"hulk":16009,"unpleasant":16010,"harassment":16011,"bio":16012,"treaties":16013,"predict":16014,"instrumentation":16015,"pulp":16016,"troupe":16017,"boiling":16018,"mantle":16019,"##ffe":16020,"ins":16021,"##vn":16022,"dividing":16023,"handles":16024,"verbs":16025,"##onal":16026,"coconut":16027,"senegal":16028,"340":16029,"thorough":16030,"gum":16031,"momentarily":16032,"##sto":16033,"cocaine":16034,"panicked":16035,"destined":16036,"##turing":16037,"teatro":16038,"denying":16039,"weary":16040,"captained":16041,"mans":16042,"##hawks":16043,"##code":16044,"wakefield":16045,"bollywood":16046,"thankfully":16047,"##16":16048,"cyril":16049,"##wu":16050,"amendments":16051,"##bahn":16052,"consultation":16053,"stud":16054,"reflections":16055,"kindness":16056,"1787":16057,"internally":16058,"##ovo":16059,"tex":16060,"mosaic":16061,"distribute":16062,"paddy":16063,"seeming":16064,"143":16065,"##hic":16066,"piers":16067,"##15":16068,"##mura":16069,"##verse":16070,"popularly":16071,"winger":16072,"kang":16073,"sentinel":16074,"mccoy":16075,"##anza":16076,"covenant":16077,"##bag":16078,"verge":16079,"fireworks":16080,"suppress":16081,"thrilled":16082,"dominate":16083,"##jar":16084,"swansea":16085,"##60":16086,"142":16087,"reconciliation":16088,"##ndi":16089,"stiffened":16090,"cue":16091,"dorian":16092,"##uf":16093,"damascus":16094,"amor":16095,"ida":16096,"foremost":16097,"##aga":16098,"porsche":16099,"unseen":16100,"dir":16101,"##had":16102,"##azi":16103,"stony":16104,"lexi":16105,"melodies":16106,"##nko":16107,"angular":16108,"integer":16109,"podcast":16110,"ants":16111,"inherent":16112,"jaws":16113,"justify":16114,"persona":16115,"##olved":16116,"josephine":16117,"##nr":16118,"##ressed":16119,"customary":16120,"flashes":16121,"gala":16122,"cyrus":16123,"glaring":16124,"backyard":16125,"ariel":16126,"physiology":16127,"greenland":16128,"html":16129,"stir":16130,"avon":16131,"atletico":16132,"finch":16133,"methodology":16134,"ked":16135,"##lent":16136,"mas":16137,"catholicism":16138,"townsend":16139,"branding":16140,"quincy":16141,"fits":16142,"containers":16143,"1777":16144,"ashore":16145,"aragon":16146,"##19":16147,"forearm":16148,"poisoning":16149,"##sd":16150,"adopting":16151,"conquer":16152,"grinding":16153,"amnesty":16154,"keller":16155,"finances":16156,"evaluate":16157,"forged":16158,"lankan":16159,"instincts":16160,"##uto":16161,"guam":16162,"bosnian":16163,"photographed":16164,"workplace":16165,"desirable":16166,"protector":16167,"##dog":16168,"allocation":16169,"intently":16170,"encourages":16171,"willy":16172,"##sten":16173,"bodyguard":16174,"electro":16175,"brighter":16176,"##ν":16177,"bihar":16178,"##chev":16179,"lasts":16180,"opener":16181,"amphibious":16182,"sal":16183,"verde":16184,"arte":16185,"##cope":16186,"captivity":16187,"vocabulary":16188,"yields":16189,"##tted":16190,"agreeing":16191,"desmond":16192,"pioneered":16193,"##chus":16194,"strap":16195,"campaigned":16196,"railroads":16197,"##ович":16198,"emblem":16199,"##dre":16200,"stormed":16201,"501":16202,"##ulous":16203,"marijuana":16204,"northumberland":16205,"##gn":16206,"##nath":16207,"bowen":16208,"landmarks":16209,"beaumont":16210,"##qua":16211,"danube":16212,"##bler":16213,"attorneys":16214,"th":16215,"ge":16216,"flyers":16217,"critique":16218,"villains":16219,"cass":16220,"mutation":16221,"acc":16222,"##0s":16223,"colombo":16224,"mckay":16225,"motif":16226,"sampling":16227,"concluding":16228,"syndicate":16229,"##rell":16230,"neon":16231,"stables":16232,"ds":16233,"warnings":16234,"clint":16235,"mourning":16236,"wilkinson":16237,"##tated":16238,"merrill":16239,"leopard":16240,"evenings":16241,"exhaled":16242,"emil":16243,"sonia":16244,"ezra":16245,"discrete":16246,"stove":16247,"farrell":16248,"fifteenth":16249,"prescribed":16250,"superhero":16251,"##rier":16252,"worms":16253,"helm":16254,"wren":16255,"##duction":16256,"##hc":16257,"expo":16258,"##rator":16259,"hq":16260,"unfamiliar":16261,"antony":16262,"prevents":16263,"acceleration":16264,"fiercely":16265,"mari":16266,"painfully":16267,"calculations":16268,"cheaper":16269,"ign":16270,"clifton":16271,"irvine":16272,"davenport":16273,"mozambique":16274,"##np":16275,"pierced":16276,"##evich":16277,"wonders":16278,"##wig":16279,"##cate":16280,"##iling":16281,"crusade":16282,"ware":16283,"##uel":16284,"enzymes":16285,"reasonably":16286,"mls":16287,"##coe":16288,"mater":16289,"ambition":16290,"bunny":16291,"eliot":16292,"kernel":16293,"##fin":16294,"asphalt":16295,"headmaster":16296,"torah":16297,"aden":16298,"lush":16299,"pins":16300,"waived":16301,"##care":16302,"##yas":16303,"joao":16304,"substrate":16305,"enforce":16306,"##grad":16307,"##ules":16308,"alvarez":16309,"selections":16310,"epidemic":16311,"tempted":16312,"##bit":16313,"bremen":16314,"translates":16315,"ensured":16316,"waterfront":16317,"29th":16318,"forrest":16319,"manny":16320,"malone":16321,"kramer":16322,"reigning":16323,"cookies":16324,"simpler":16325,"absorption":16326,"205":16327,"engraved":16328,"##ffy":16329,"evaluated":16330,"1778":16331,"haze":16332,"146":16333,"comforting":16334,"crossover":16335,"##abe":16336,"thorn":16337,"##rift":16338,"##imo":16339,"##pop":16340,"suppression":16341,"fatigue":16342,"cutter":16343,"##tr":16344,"201":16345,"wurttemberg":16346,"##orf":16347,"enforced":16348,"hovering":16349,"proprietary":16350,"gb":16351,"samurai":16352,"syllable":16353,"ascent":16354,"lacey":16355,"tick":16356,"lars":16357,"tractor":16358,"merchandise":16359,"rep":16360,"bouncing":16361,"defendants":16362,"##yre":16363,"huntington":16364,"##ground":16365,"##oko":16366,"standardized":16367,"##hor":16368,"##hima":16369,"assassinated":16370,"nu":16371,"predecessors":16372,"rainy":16373,"liar":16374,"assurance":16375,"lyrical":16376,"##uga":16377,"secondly":16378,"flattened":16379,"ios":16380,"parameter":16381,"undercover":16382,"##mity":16383,"bordeaux":16384,"punish":16385,"ridges":16386,"markers":16387,"exodus":16388,"inactive":16389,"hesitate":16390,"debbie":16391,"nyc":16392,"pledge":16393,"savoy":16394,"nagar":16395,"offset":16396,"organist":16397,"##tium":16398,"hesse":16399,"marin":16400,"converting":16401,"##iver":16402,"diagram":16403,"propulsion":16404,"pu":16405,"validity":16406,"reverted":16407,"supportive":16408,"##dc":16409,"ministries":16410,"clans":16411,"responds":16412,"proclamation":16413,"##inae":16414,"##ø":16415,"##rea":16416,"ein":16417,"pleading":16418,"patriot":16419,"sf":16420,"birch":16421,"islanders":16422,"strauss":16423,"hates":16424,"##dh":16425,"brandenburg":16426,"concession":16427,"rd":16428,"##ob":16429,"1900s":16430,"killings":16431,"textbook":16432,"antiquity":16433,"cinematography":16434,"wharf":16435,"embarrassing":16436,"setup":16437,"creed":16438,"farmland":16439,"inequality":16440,"centred":16441,"signatures":16442,"fallon":16443,"370":16444,"##ingham":16445,"##uts":16446,"ceylon":16447,"gazing":16448,"directive":16449,"laurie":16450,"##tern":16451,"globally":16452,"##uated":16453,"##dent":16454,"allah":16455,"excavation":16456,"threads":16457,"##cross":16458,"148":16459,"frantically":16460,"icc":16461,"utilize":16462,"determines":16463,"respiratory":16464,"thoughtful":16465,"receptions":16466,"##dicate":16467,"merging":16468,"chandra":16469,"seine":16470,"147":16471,"builders":16472,"builds":16473,"diagnostic":16474,"dev":16475,"visibility":16476,"goddamn":16477,"analyses":16478,"dhaka":16479,"cho":16480,"proves":16481,"chancel":16482,"concurrent":16483,"curiously":16484,"canadians":16485,"pumped":16486,"restoring":16487,"1850s":16488,"turtles":16489,"jaguar":16490,"sinister":16491,"spinal":16492,"traction":16493,"declan":16494,"vows":16495,"1784":16496,"glowed":16497,"capitalism":16498,"swirling":16499,"install":16500,"universidad":16501,"##lder":16502,"##oat":16503,"soloist":16504,"##genic":16505,"##oor":16506,"coincidence":16507,"beginnings":16508,"nissan":16509,"dip":16510,"resorts":16511,"caucasus":16512,"combustion":16513,"infectious":16514,"##eno":16515,"pigeon":16516,"serpent":16517,"##itating":16518,"conclude":16519,"masked":16520,"salad":16521,"jew":16522,"##gr":16523,"surreal":16524,"toni":16525,"##wc":16526,"harmonica":16527,"151":16528,"##gins":16529,"##etic":16530,"##coat":16531,"fishermen":16532,"intending":16533,"bravery":16534,"##wave":16535,"klaus":16536,"titan":16537,"wembley":16538,"taiwanese":16539,"ransom":16540,"40th":16541,"incorrect":16542,"hussein":16543,"eyelids":16544,"jp":16545,"cooke":16546,"dramas":16547,"utilities":16548,"##etta":16549,"##print":16550,"eisenhower":16551,"principally":16552,"granada":16553,"lana":16554,"##rak":16555,"openings":16556,"concord":16557,"##bl":16558,"bethany":16559,"connie":16560,"morality":16561,"sega":16562,"##mons":16563,"##nard":16564,"earnings":16565,"##kara":16566,"##cine":16567,"wii":16568,"communes":16569,"##rel":16570,"coma":16571,"composing":16572,"softened":16573,"severed":16574,"grapes":16575,"##17":16576,"nguyen":16577,"analyzed":16578,"warlord":16579,"hubbard":16580,"heavenly":16581,"behave":16582,"slovenian":16583,"##hit":16584,"##ony":16585,"hailed":16586,"filmmakers":16587,"trance":16588,"caldwell":16589,"skye":16590,"unrest":16591,"coward":16592,"likelihood":16593,"##aging":16594,"bern":16595,"sci":16596,"taliban":16597,"honolulu":16598,"propose":16599,"##wang":16600,"1700":16601,"browser":16602,"imagining":16603,"cobra":16604,"contributes":16605,"dukes":16606,"instinctively":16607,"conan":16608,"violinist":16609,"##ores":16610,"accessories":16611,"gradual":16612,"##amp":16613,"quotes":16614,"sioux":16615,"##dating":16616,"undertake":16617,"intercepted":16618,"sparkling":16619,"compressed":16620,"139":16621,"fungus":16622,"tombs":16623,"haley":16624,"imposing":16625,"rests":16626,"degradation":16627,"lincolnshire":16628,"retailers":16629,"wetlands":16630,"tulsa":16631,"distributor":16632,"dungeon":16633,"nun":16634,"greenhouse":16635,"convey":16636,"atlantis":16637,"aft":16638,"exits":16639,"oman":16640,"dresser":16641,"lyons":16642,"##sti":16643,"joking":16644,"eddy":16645,"judgement":16646,"omitted":16647,"digits":16648,"##cts":16649,"##game":16650,"juniors":16651,"##rae":16652,"cents":16653,"stricken":16654,"une":16655,"##ngo":16656,"wizards":16657,"weir":16658,"breton":16659,"nan":16660,"technician":16661,"fibers":16662,"liking":16663,"royalty":16664,"##cca":16665,"154":16666,"persia":16667,"terribly":16668,"magician":16669,"##rable":16670,"##unt":16671,"vance":16672,"cafeteria":16673,"booker":16674,"camille":16675,"warmer":16676,"##static":16677,"consume":16678,"cavern":16679,"gaps":16680,"compass":16681,"contemporaries":16682,"foyer":16683,"soothing":16684,"graveyard":16685,"maj":16686,"plunged":16687,"blush":16688,"##wear":16689,"cascade":16690,"demonstrates":16691,"ordinance":16692,"##nov":16693,"boyle":16694,"##lana":16695,"rockefeller":16696,"shaken":16697,"banjo":16698,"izzy":16699,"##ense":16700,"breathless":16701,"vines":16702,"##32":16703,"##eman":16704,"alterations":16705,"chromosome":16706,"dwellings":16707,"feudal":16708,"mole":16709,"153":16710,"catalonia":16711,"relics":16712,"tenant":16713,"mandated":16714,"##fm":16715,"fridge":16716,"hats":16717,"honesty":16718,"patented":16719,"raul":16720,"heap":16721,"cruisers":16722,"accusing":16723,"enlightenment":16724,"infants":16725,"wherein":16726,"chatham":16727,"contractors":16728,"zen":16729,"affinity":16730,"hc":16731,"osborne":16732,"piston":16733,"156":16734,"traps":16735,"maturity":16736,"##rana":16737,"lagos":16738,"##zal":16739,"peering":16740,"##nay":16741,"attendant":16742,"dealers":16743,"protocols":16744,"subset":16745,"prospects":16746,"biographical":16747,"##cre":16748,"artery":16749,"##zers":16750,"insignia":16751,"nuns":16752,"endured":16753,"##eration":16754,"recommend":16755,"schwartz":16756,"serbs":16757,"berger":16758,"cromwell":16759,"crossroads":16760,"##ctor":16761,"enduring":16762,"clasped":16763,"grounded":16764,"##bine":16765,"marseille":16766,"twitched":16767,"abel":16768,"choke":16769,"https":16770,"catalyst":16771,"moldova":16772,"italians":16773,"##tist":16774,"disastrous":16775,"wee":16776,"##oured":16777,"##nti":16778,"wwf":16779,"nope":16780,"##piration":16781,"##asa":16782,"expresses":16783,"thumbs":16784,"167":16785,"##nza":16786,"coca":16787,"1781":16788,"cheating":16789,"##ption":16790,"skipped":16791,"sensory":16792,"heidelberg":16793,"spies":16794,"satan":16795,"dangers":16796,"semifinal":16797,"202":16798,"bohemia":16799,"whitish":16800,"confusing":16801,"shipbuilding":16802,"relies":16803,"surgeons":16804,"landings":16805,"ravi":16806,"baku":16807,"moor":16808,"suffix":16809,"alejandro":16810,"##yana":16811,"litre":16812,"upheld":16813,"##unk":16814,"rajasthan":16815,"##rek":16816,"coaster":16817,"insists":16818,"posture":16819,"scenarios":16820,"etienne":16821,"favoured":16822,"appoint":16823,"transgender":16824,"elephants":16825,"poked":16826,"greenwood":16827,"defences":16828,"fulfilled":16829,"militant":16830,"somali":16831,"1758":16832,"chalk":16833,"potent":16834,"##ucci":16835,"migrants":16836,"wink":16837,"assistants":16838,"nos":16839,"restriction":16840,"activism":16841,"niger":16842,"##ario":16843,"colon":16844,"shaun":16845,"##sat":16846,"daphne":16847,"##erated":16848,"swam":16849,"congregations":16850,"reprise":16851,"considerations":16852,"magnet":16853,"playable":16854,"xvi":16855,"##р":16856,"overthrow":16857,"tobias":16858,"knob":16859,"chavez":16860,"coding":16861,"##mers":16862,"propped":16863,"katrina":16864,"orient":16865,"newcomer":16866,"##suke":16867,"temperate":16868,"##pool":16869,"farmhouse":16870,"interrogation":16871,"##vd":16872,"committing":16873,"##vert":16874,"forthcoming":16875,"strawberry":16876,"joaquin":16877,"macau":16878,"ponds":16879,"shocking":16880,"siberia":16881,"##cellular":16882,"chant":16883,"contributors":16884,"##nant":16885,"##ologists":16886,"sped":16887,"absorb":16888,"hail":16889,"1782":16890,"spared":16891,"##hore":16892,"barbados":16893,"karate":16894,"opus":16895,"originates":16896,"saul":16897,"##xie":16898,"evergreen":16899,"leaped":16900,"##rock":16901,"correlation":16902,"exaggerated":16903,"weekday":16904,"unification":16905,"bump":16906,"tracing":16907,"brig":16908,"afb":16909,"pathways":16910,"utilizing":16911,"##ners":16912,"mod":16913,"mb":16914,"disturbance":16915,"kneeling":16916,"##stad":16917,"##guchi":16918,"100th":16919,"pune":16920,"##thy":16921,"decreasing":16922,"168":16923,"manipulation":16924,"miriam":16925,"academia":16926,"ecosystem":16927,"occupational":16928,"rbi":16929,"##lem":16930,"rift":16931,"##14":16932,"rotary":16933,"stacked":16934,"incorporation":16935,"awakening":16936,"generators":16937,"guerrero":16938,"racist":16939,"##omy":16940,"cyber":16941,"derivatives":16942,"culminated":16943,"allie":16944,"annals":16945,"panzer":16946,"sainte":16947,"wikipedia":16948,"pops":16949,"zu":16950,"austro":16951,"##vate":16952,"algerian":16953,"politely":16954,"nicholson":16955,"mornings":16956,"educate":16957,"tastes":16958,"thrill":16959,"dartmouth":16960,"##gating":16961,"db":16962,"##jee":16963,"regan":16964,"differing":16965,"concentrating":16966,"choreography":16967,"divinity":16968,"##media":16969,"pledged":16970,"alexandre":16971,"routing":16972,"gregor":16973,"madeline":16974,"##idal":16975,"apocalypse":16976,"##hora":16977,"gunfire":16978,"culminating":16979,"elves":16980,"fined":16981,"liang":16982,"lam":16983,"programmed":16984,"tar":16985,"guessing":16986,"transparency":16987,"gabrielle":16988,"##gna":16989,"cancellation":16990,"flexibility":16991,"##lining":16992,"accession":16993,"shea":16994,"stronghold":16995,"nets":16996,"specializes":16997,"##rgan":16998,"abused":16999,"hasan":17000,"sgt":17001,"ling":17002,"exceeding":17003,"##₄":17004,"admiration":17005,"supermarket":17006,"##ark":17007,"photographers":17008,"specialised":17009,"tilt":17010,"resonance":17011,"hmm":17012,"perfume":17013,"380":17014,"sami":17015,"threatens":17016,"garland":17017,"botany":17018,"guarding":17019,"boiled":17020,"greet":17021,"puppy":17022,"russo":17023,"supplier":17024,"wilmington":17025,"vibrant":17026,"vijay":17027,"##bius":17028,"paralympic":17029,"grumbled":17030,"paige":17031,"faa":17032,"licking":17033,"margins":17034,"hurricanes":17035,"##gong":17036,"fest":17037,"grenade":17038,"ripping":17039,"##uz":17040,"counseling":17041,"weigh":17042,"##sian":17043,"needles":17044,"wiltshire":17045,"edison":17046,"costly":17047,"##not":17048,"fulton":17049,"tramway":17050,"redesigned":17051,"staffordshire":17052,"cache":17053,"gasping":17054,"watkins":17055,"sleepy":17056,"candidacy":17057,"##group":17058,"monkeys":17059,"timeline":17060,"throbbing":17061,"##bid":17062,"##sos":17063,"berth":17064,"uzbekistan":17065,"vanderbilt":17066,"bothering":17067,"overturned":17068,"ballots":17069,"gem":17070,"##iger":17071,"sunglasses":17072,"subscribers":17073,"hooker":17074,"compelling":17075,"ang":17076,"exceptionally":17077,"saloon":17078,"stab":17079,"##rdi":17080,"carla":17081,"terrifying":17082,"rom":17083,"##vision":17084,"coil":17085,"##oids":17086,"satisfying":17087,"vendors":17088,"31st":17089,"mackay":17090,"deities":17091,"overlooked":17092,"ambient":17093,"bahamas":17094,"felipe":17095,"olympia":17096,"whirled":17097,"botanist":17098,"advertised":17099,"tugging":17100,"##dden":17101,"disciples":17102,"morales":17103,"unionist":17104,"rites":17105,"foley":17106,"morse":17107,"motives":17108,"creepy":17109,"##₀":17110,"soo":17111,"##sz":17112,"bargain":17113,"highness":17114,"frightening":17115,"turnpike":17116,"tory":17117,"reorganization":17118,"##cer":17119,"depict":17120,"biographer":17121,"##walk":17122,"unopposed":17123,"manifesto":17124,"##gles":17125,"institut":17126,"emile":17127,"accidental":17128,"kapoor":17129,"##dam":17130,"kilkenny":17131,"cortex":17132,"lively":17133,"##13":17134,"romanesque":17135,"jain":17136,"shan":17137,"cannons":17138,"##ood":17139,"##ske":17140,"petrol":17141,"echoing":17142,"amalgamated":17143,"disappears":17144,"cautious":17145,"proposes":17146,"sanctions":17147,"trenton":17148,"##ر":17149,"flotilla":17150,"aus":17151,"contempt":17152,"tor":17153,"canary":17154,"cote":17155,"theirs":17156,"##hun":17157,"conceptual":17158,"deleted":17159,"fascinating":17160,"paso":17161,"blazing":17162,"elf":17163,"honourable":17164,"hutchinson":17165,"##eiro":17166,"##outh":17167,"##zin":17168,"surveyor":17169,"tee":17170,"amidst":17171,"wooded":17172,"reissue":17173,"intro":17174,"##ono":17175,"cobb":17176,"shelters":17177,"newsletter":17178,"hanson":17179,"brace":17180,"encoding":17181,"confiscated":17182,"dem":17183,"caravan":17184,"marino":17185,"scroll":17186,"melodic":17187,"cows":17188,"imam":17189,"##adi":17190,"##aneous":17191,"northward":17192,"searches":17193,"biodiversity":17194,"cora":17195,"310":17196,"roaring":17197,"##bers":17198,"connell":17199,"theologian":17200,"halo":17201,"compose":17202,"pathetic":17203,"unmarried":17204,"dynamo":17205,"##oot":17206,"az":17207,"calculation":17208,"toulouse":17209,"deserves":17210,"humour":17211,"nr":17212,"forgiveness":17213,"tam":17214,"undergone":17215,"martyr":17216,"pamela":17217,"myths":17218,"whore":17219,"counselor":17220,"hicks":17221,"290":17222,"heavens":17223,"battleship":17224,"electromagnetic":17225,"##bbs":17226,"stellar":17227,"establishments":17228,"presley":17229,"hopped":17230,"##chin":17231,"temptation":17232,"90s":17233,"wills":17234,"nas":17235,"##yuan":17236,"nhs":17237,"##nya":17238,"seminars":17239,"##yev":17240,"adaptations":17241,"gong":17242,"asher":17243,"lex":17244,"indicator":17245,"sikh":17246,"tobago":17247,"cites":17248,"goin":17249,"##yte":17250,"satirical":17251,"##gies":17252,"characterised":17253,"correspond":17254,"bubbles":17255,"lure":17256,"participates":17257,"##vid":17258,"eruption":17259,"skate":17260,"therapeutic":17261,"1785":17262,"canals":17263,"wholesale":17264,"defaulted":17265,"sac":17266,"460":17267,"petit":17268,"##zzled":17269,"virgil":17270,"leak":17271,"ravens":17272,"256":17273,"portraying":17274,"##yx":17275,"ghetto":17276,"creators":17277,"dams":17278,"portray":17279,"vicente":17280,"##rington":17281,"fae":17282,"namesake":17283,"bounty":17284,"##arium":17285,"joachim":17286,"##ota":17287,"##iser":17288,"aforementioned":17289,"axle":17290,"snout":17291,"depended":17292,"dismantled":17293,"reuben":17294,"480":17295,"##ibly":17296,"gallagher":17297,"##lau":17298,"##pd":17299,"earnest":17300,"##ieu":17301,"##iary":17302,"inflicted":17303,"objections":17304,"##llar":17305,"asa":17306,"gritted":17307,"##athy":17308,"jericho":17309,"##sea":17310,"##was":17311,"flick":17312,"underside":17313,"ceramics":17314,"undead":17315,"substituted":17316,"195":17317,"eastward":17318,"undoubtedly":17319,"wheeled":17320,"chimney":17321,"##iche":17322,"guinness":17323,"cb":17324,"##ager":17325,"siding":17326,"##bell":17327,"traitor":17328,"baptiste":17329,"disguised":17330,"inauguration":17331,"149":17332,"tipperary":17333,"choreographer":17334,"perched":17335,"warmed":17336,"stationary":17337,"eco":17338,"##ike":17339,"##ntes":17340,"bacterial":17341,"##aurus":17342,"flores":17343,"phosphate":17344,"##core":17345,"attacker":17346,"invaders":17347,"alvin":17348,"intersects":17349,"a1":17350,"indirectly":17351,"immigrated":17352,"businessmen":17353,"cornelius":17354,"valves":17355,"narrated":17356,"pill":17357,"sober":17358,"ul":17359,"nationale":17360,"monastic":17361,"applicants":17362,"scenery":17363,"##jack":17364,"161":17365,"motifs":17366,"constitutes":17367,"cpu":17368,"##osh":17369,"jurisdictions":17370,"sd":17371,"tuning":17372,"irritation":17373,"woven":17374,"##uddin":17375,"fertility":17376,"gao":17377,"##erie":17378,"antagonist":17379,"impatient":17380,"glacial":17381,"hides":17382,"boarded":17383,"denominations":17384,"interception":17385,"##jas":17386,"cookie":17387,"nicola":17388,"##tee":17389,"algebraic":17390,"marquess":17391,"bahn":17392,"parole":17393,"buyers":17394,"bait":17395,"turbines":17396,"paperwork":17397,"bestowed":17398,"natasha":17399,"renee":17400,"oceans":17401,"purchases":17402,"157":17403,"vaccine":17404,"215":17405,"##tock":17406,"fixtures":17407,"playhouse":17408,"integrate":17409,"jai":17410,"oswald":17411,"intellectuals":17412,"##cky":17413,"booked":17414,"nests":17415,"mortimer":17416,"##isi":17417,"obsession":17418,"sept":17419,"##gler":17420,"##sum":17421,"440":17422,"scrutiny":17423,"simultaneous":17424,"squinted":17425,"##shin":17426,"collects":17427,"oven":17428,"shankar":17429,"penned":17430,"remarkably":17431,"##я":17432,"slips":17433,"luggage":17434,"spectral":17435,"1786":17436,"collaborations":17437,"louie":17438,"consolidation":17439,"##ailed":17440,"##ivating":17441,"420":17442,"hoover":17443,"blackpool":17444,"harness":17445,"ignition":17446,"vest":17447,"tails":17448,"belmont":17449,"mongol":17450,"skinner":17451,"##nae":17452,"visually":17453,"mage":17454,"derry":17455,"##tism":17456,"##unce":17457,"stevie":17458,"transitional":17459,"##rdy":17460,"redskins":17461,"drying":17462,"prep":17463,"prospective":17464,"##21":17465,"annoyance":17466,"oversee":17467,"##loaded":17468,"fills":17469,"##books":17470,"##iki":17471,"announces":17472,"fda":17473,"scowled":17474,"respects":17475,"prasad":17476,"mystic":17477,"tucson":17478,"##vale":17479,"revue":17480,"springer":17481,"bankrupt":17482,"1772":17483,"aristotle":17484,"salvatore":17485,"habsburg":17486,"##geny":17487,"dal":17488,"natal":17489,"nut":17490,"pod":17491,"chewing":17492,"darts":17493,"moroccan":17494,"walkover":17495,"rosario":17496,"lenin":17497,"punjabi":17498,"##ße":17499,"grossed":17500,"scattering":17501,"wired":17502,"invasive":17503,"hui":17504,"polynomial":17505,"corridors":17506,"wakes":17507,"gina":17508,"portrays":17509,"##cratic":17510,"arid":17511,"retreating":17512,"erich":17513,"irwin":17514,"sniper":17515,"##dha":17516,"linen":17517,"lindsey":17518,"maneuver":17519,"butch":17520,"shutting":17521,"socio":17522,"bounce":17523,"commemorative":17524,"postseason":17525,"jeremiah":17526,"pines":17527,"275":17528,"mystical":17529,"beads":17530,"bp":17531,"abbas":17532,"furnace":17533,"bidding":17534,"consulted":17535,"assaulted":17536,"empirical":17537,"rubble":17538,"enclosure":17539,"sob":17540,"weakly":17541,"cancel":17542,"polly":17543,"yielded":17544,"##emann":17545,"curly":17546,"prediction":17547,"battered":17548,"70s":17549,"vhs":17550,"jacqueline":17551,"render":17552,"sails":17553,"barked":17554,"detailing":17555,"grayson":17556,"riga":17557,"sloane":17558,"raging":17559,"##yah":17560,"herbs":17561,"bravo":17562,"##athlon":17563,"alloy":17564,"giggle":17565,"imminent":17566,"suffers":17567,"assumptions":17568,"waltz":17569,"##itate":17570,"accomplishments":17571,"##ited":17572,"bathing":17573,"remixed":17574,"deception":17575,"prefix":17576,"##emia":17577,"deepest":17578,"##tier":17579,"##eis":17580,"balkan":17581,"frogs":17582,"##rong":17583,"slab":17584,"##pate":17585,"philosophers":17586,"peterborough":17587,"grains":17588,"imports":17589,"dickinson":17590,"rwanda":17591,"##atics":17592,"1774":17593,"dirk":17594,"lan":17595,"tablets":17596,"##rove":17597,"clone":17598,"##rice":17599,"caretaker":17600,"hostilities":17601,"mclean":17602,"##gre":17603,"regimental":17604,"treasures":17605,"norms":17606,"impose":17607,"tsar":17608,"tango":17609,"diplomacy":17610,"variously":17611,"complain":17612,"192":17613,"recognise":17614,"arrests":17615,"1779":17616,"celestial":17617,"pulitzer":17618,"##dus":17619,"bing":17620,"libretto":17621,"##moor":17622,"adele":17623,"splash":17624,"##rite":17625,"expectation":17626,"lds":17627,"confronts":17628,"##izer":17629,"spontaneous":17630,"harmful":17631,"wedge":17632,"entrepreneurs":17633,"buyer":17634,"##ope":17635,"bilingual":17636,"translate":17637,"rugged":17638,"conner":17639,"circulated":17640,"uae":17641,"eaton":17642,"##gra":17643,"##zzle":17644,"lingered":17645,"lockheed":17646,"vishnu":17647,"reelection":17648,"alonso":17649,"##oom":17650,"joints":17651,"yankee":17652,"headline":17653,"cooperate":17654,"heinz":17655,"laureate":17656,"invading":17657,"##sford":17658,"echoes":17659,"scandinavian":17660,"##dham":17661,"hugging":17662,"vitamin":17663,"salute":17664,"micah":17665,"hind":17666,"trader":17667,"##sper":17668,"radioactive":17669,"##ndra":17670,"militants":17671,"poisoned":17672,"ratified":17673,"remark":17674,"campeonato":17675,"deprived":17676,"wander":17677,"prop":17678,"##dong":17679,"outlook":17680,"##tani":17681,"##rix":17682,"##eye":17683,"chiang":17684,"darcy":17685,"##oping":17686,"mandolin":17687,"spice":17688,"statesman":17689,"babylon":17690,"182":17691,"walled":17692,"forgetting":17693,"afro":17694,"##cap":17695,"158":17696,"giorgio":17697,"buffer":17698,"##polis":17699,"planetary":17700,"##gis":17701,"overlap":17702,"terminals":17703,"kinda":17704,"centenary":17705,"##bir":17706,"arising":17707,"manipulate":17708,"elm":17709,"ke":17710,"1770":17711,"ak":17712,"##tad":17713,"chrysler":17714,"mapped":17715,"moose":17716,"pomeranian":17717,"quad":17718,"macarthur":17719,"assemblies":17720,"shoreline":17721,"recalls":17722,"stratford":17723,"##rted":17724,"noticeable":17725,"##evic":17726,"imp":17727,"##rita":17728,"##sque":17729,"accustomed":17730,"supplying":17731,"tents":17732,"disgusted":17733,"vogue":17734,"sipped":17735,"filters":17736,"khz":17737,"reno":17738,"selecting":17739,"luftwaffe":17740,"mcmahon":17741,"tyne":17742,"masterpiece":17743,"carriages":17744,"collided":17745,"dunes":17746,"exercised":17747,"flare":17748,"remembers":17749,"muzzle":17750,"##mobile":17751,"heck":17752,"##rson":17753,"burgess":17754,"lunged":17755,"middleton":17756,"boycott":17757,"bilateral":17758,"##sity":17759,"hazardous":17760,"lumpur":17761,"multiplayer":17762,"spotlight":17763,"jackets":17764,"goldman":17765,"liege":17766,"porcelain":17767,"rag":17768,"waterford":17769,"benz":17770,"attracts":17771,"hopeful":17772,"battling":17773,"ottomans":17774,"kensington":17775,"baked":17776,"hymns":17777,"cheyenne":17778,"lattice":17779,"levine":17780,"borrow":17781,"polymer":17782,"clashes":17783,"michaels":17784,"monitored":17785,"commitments":17786,"denounced":17787,"##25":17788,"##von":17789,"cavity":17790,"##oney":17791,"hobby":17792,"akin":17793,"##holders":17794,"futures":17795,"intricate":17796,"cornish":17797,"patty":17798,"##oned":17799,"illegally":17800,"dolphin":17801,"##lag":17802,"barlow":17803,"yellowish":17804,"maddie":17805,"apologized":17806,"luton":17807,"plagued":17808,"##puram":17809,"nana":17810,"##rds":17811,"sway":17812,"fanny":17813,"łodz":17814,"##rino":17815,"psi":17816,"suspicions":17817,"hanged":17818,"##eding":17819,"initiate":17820,"charlton":17821,"##por":17822,"nak":17823,"competent":17824,"235":17825,"analytical":17826,"annex":17827,"wardrobe":17828,"reservations":17829,"##rma":17830,"sect":17831,"162":17832,"fairfax":17833,"hedge":17834,"piled":17835,"buckingham":17836,"uneven":17837,"bauer":17838,"simplicity":17839,"snyder":17840,"interpret":17841,"accountability":17842,"donors":17843,"moderately":17844,"byrd":17845,"continents":17846,"##cite":17847,"##max":17848,"disciple":17849,"hr":17850,"jamaican":17851,"ping":17852,"nominees":17853,"##uss":17854,"mongolian":17855,"diver":17856,"attackers":17857,"eagerly":17858,"ideological":17859,"pillows":17860,"miracles":17861,"apartheid":17862,"revolver":17863,"sulfur":17864,"clinics":17865,"moran":17866,"163":17867,"##enko":17868,"ile":17869,"katy":17870,"rhetoric":17871,"##icated":17872,"chronology":17873,"recycling":17874,"##hrer":17875,"elongated":17876,"mughal":17877,"pascal":17878,"profiles":17879,"vibration":17880,"databases":17881,"domination":17882,"##fare":17883,"##rant":17884,"matthias":17885,"digest":17886,"rehearsal":17887,"polling":17888,"weiss":17889,"initiation":17890,"reeves":17891,"clinging":17892,"flourished":17893,"impress":17894,"ngo":17895,"##hoff":17896,"##ume":17897,"buckley":17898,"symposium":17899,"rhythms":17900,"weed":17901,"emphasize":17902,"transforming":17903,"##taking":17904,"##gence":17905,"##yman":17906,"accountant":17907,"analyze":17908,"flicker":17909,"foil":17910,"priesthood":17911,"voluntarily":17912,"decreases":17913,"##80":17914,"##hya":17915,"slater":17916,"sv":17917,"charting":17918,"mcgill":17919,"##lde":17920,"moreno":17921,"##iu":17922,"besieged":17923,"zur":17924,"robes":17925,"##phic":17926,"admitting":17927,"api":17928,"deported":17929,"turmoil":17930,"peyton":17931,"earthquakes":17932,"##ares":17933,"nationalists":17934,"beau":17935,"clair":17936,"brethren":17937,"interrupt":17938,"welch":17939,"curated":17940,"galerie":17941,"requesting":17942,"164":17943,"##ested":17944,"impending":17945,"steward":17946,"viper":17947,"##vina":17948,"complaining":17949,"beautifully":17950,"brandy":17951,"foam":17952,"nl":17953,"1660":17954,"##cake":17955,"alessandro":17956,"punches":17957,"laced":17958,"explanations":17959,"##lim":17960,"attribute":17961,"clit":17962,"reggie":17963,"discomfort":17964,"##cards":17965,"smoothed":17966,"whales":17967,"##cene":17968,"adler":17969,"countered":17970,"duffy":17971,"disciplinary":17972,"widening":17973,"recipe":17974,"reliance":17975,"conducts":17976,"goats":17977,"gradient":17978,"preaching":17979,"##shaw":17980,"matilda":17981,"quasi":17982,"striped":17983,"meridian":17984,"cannabis":17985,"cordoba":17986,"certificates":17987,"##agh":17988,"##tering":17989,"graffiti":17990,"hangs":17991,"pilgrims":17992,"repeats":17993,"##ych":17994,"revive":17995,"urine":17996,"etat":17997,"##hawk":17998,"fueled":17999,"belts":18000,"fuzzy":18001,"susceptible":18002,"##hang":18003,"mauritius":18004,"salle":18005,"sincere":18006,"beers":18007,"hooks":18008,"##cki":18009,"arbitration":18010,"entrusted":18011,"advise":18012,"sniffed":18013,"seminar":18014,"junk":18015,"donnell":18016,"processors":18017,"principality":18018,"strapped":18019,"celia":18020,"mendoza":18021,"everton":18022,"fortunes":18023,"prejudice":18024,"starving":18025,"reassigned":18026,"steamer":18027,"##lund":18028,"tuck":18029,"evenly":18030,"foreman":18031,"##ffen":18032,"dans":18033,"375":18034,"envisioned":18035,"slit":18036,"##xy":18037,"baseman":18038,"liberia":18039,"rosemary":18040,"##weed":18041,"electrified":18042,"periodically":18043,"potassium":18044,"stride":18045,"contexts":18046,"sperm":18047,"slade":18048,"mariners":18049,"influx":18050,"bianca":18051,"subcommittee":18052,"##rane":18053,"spilling":18054,"icao":18055,"estuary":18056,"##nock":18057,"delivers":18058,"iphone":18059,"##ulata":18060,"isa":18061,"mira":18062,"bohemian":18063,"dessert":18064,"##sbury":18065,"welcoming":18066,"proudly":18067,"slowing":18068,"##chs":18069,"musee":18070,"ascension":18071,"russ":18072,"##vian":18073,"waits":18074,"##psy":18075,"africans":18076,"exploit":18077,"##morphic":18078,"gov":18079,"eccentric":18080,"crab":18081,"peck":18082,"##ull":18083,"entrances":18084,"formidable":18085,"marketplace":18086,"groom":18087,"bolted":18088,"metabolism":18089,"patton":18090,"robbins":18091,"courier":18092,"payload":18093,"endure":18094,"##ifier":18095,"andes":18096,"refrigerator":18097,"##pr":18098,"ornate":18099,"##uca":18100,"ruthless":18101,"illegitimate":18102,"masonry":18103,"strasbourg":18104,"bikes":18105,"adobe":18106,"##³":18107,"apples":18108,"quintet":18109,"willingly":18110,"niche":18111,"bakery":18112,"corpses":18113,"energetic":18114,"##cliffe":18115,"##sser":18116,"##ards":18117,"177":18118,"centimeters":18119,"centro":18120,"fuscous":18121,"cretaceous":18122,"rancho":18123,"##yde":18124,"andrei":18125,"telecom":18126,"tottenham":18127,"oasis":18128,"ordination":18129,"vulnerability":18130,"presiding":18131,"corey":18132,"cp":18133,"penguins":18134,"sims":18135,"##pis":18136,"malawi":18137,"piss":18138,"##48":18139,"correction":18140,"##cked":18141,"##ffle":18142,"##ryn":18143,"countdown":18144,"detectives":18145,"psychiatrist":18146,"psychedelic":18147,"dinosaurs":18148,"blouse":18149,"##get":18150,"choi":18151,"vowed":18152,"##oz":18153,"randomly":18154,"##pol":18155,"49ers":18156,"scrub":18157,"blanche":18158,"bruins":18159,"dusseldorf":18160,"##using":18161,"unwanted":18162,"##ums":18163,"212":18164,"dominique":18165,"elevations":18166,"headlights":18167,"om":18168,"laguna":18169,"##oga":18170,"1750":18171,"famously":18172,"ignorance":18173,"shrewsbury":18174,"##aine":18175,"ajax":18176,"breuning":18177,"che":18178,"confederacy":18179,"greco":18180,"overhaul":18181,"##screen":18182,"paz":18183,"skirts":18184,"disagreement":18185,"cruelty":18186,"jagged":18187,"phoebe":18188,"shifter":18189,"hovered":18190,"viruses":18191,"##wes":18192,"mandy":18193,"##lined":18194,"##gc":18195,"landlord":18196,"squirrel":18197,"dashed":18198,"##ι":18199,"ornamental":18200,"gag":18201,"wally":18202,"grange":18203,"literal":18204,"spurs":18205,"undisclosed":18206,"proceeding":18207,"yin":18208,"##text":18209,"billie":18210,"orphan":18211,"spanned":18212,"humidity":18213,"indy":18214,"weighted":18215,"presentations":18216,"explosions":18217,"lucian":18218,"##tary":18219,"vaughn":18220,"hindus":18221,"##anga":18222,"##hell":18223,"psycho":18224,"171":18225,"daytona":18226,"protects":18227,"efficiently":18228,"rematch":18229,"sly":18230,"tandem":18231,"##oya":18232,"rebranded":18233,"impaired":18234,"hee":18235,"metropolis":18236,"peach":18237,"godfrey":18238,"diaspora":18239,"ethnicity":18240,"prosperous":18241,"gleaming":18242,"dar":18243,"grossing":18244,"playback":18245,"##rden":18246,"stripe":18247,"pistols":18248,"##tain":18249,"births":18250,"labelled":18251,"##cating":18252,"172":18253,"rudy":18254,"alba":18255,"##onne":18256,"aquarium":18257,"hostility":18258,"##gb":18259,"##tase":18260,"shudder":18261,"sumatra":18262,"hardest":18263,"lakers":18264,"consonant":18265,"creeping":18266,"demos":18267,"homicide":18268,"capsule":18269,"zeke":18270,"liberties":18271,"expulsion":18272,"pueblo":18273,"##comb":18274,"trait":18275,"transporting":18276,"##ddin":18277,"##neck":18278,"##yna":18279,"depart":18280,"gregg":18281,"mold":18282,"ledge":18283,"hangar":18284,"oldham":18285,"playboy":18286,"termination":18287,"analysts":18288,"gmbh":18289,"romero":18290,"##itic":18291,"insist":18292,"cradle":18293,"filthy":18294,"brightness":18295,"slash":18296,"shootout":18297,"deposed":18298,"bordering":18299,"##truct":18300,"isis":18301,"microwave":18302,"tumbled":18303,"sheltered":18304,"cathy":18305,"werewolves":18306,"messy":18307,"andersen":18308,"convex":18309,"clapped":18310,"clinched":18311,"satire":18312,"wasting":18313,"edo":18314,"vc":18315,"rufus":18316,"##jak":18317,"mont":18318,"##etti":18319,"poznan":18320,"##keeping":18321,"restructuring":18322,"transverse":18323,"##rland":18324,"azerbaijani":18325,"slovene":18326,"gestures":18327,"roommate":18328,"choking":18329,"shear":18330,"##quist":18331,"vanguard":18332,"oblivious":18333,"##hiro":18334,"disagreed":18335,"baptism":18336,"##lich":18337,"coliseum":18338,"##aceae":18339,"salvage":18340,"societe":18341,"cory":18342,"locke":18343,"relocation":18344,"relying":18345,"versailles":18346,"ahl":18347,"swelling":18348,"##elo":18349,"cheerful":18350,"##word":18351,"##edes":18352,"gin":18353,"sarajevo":18354,"obstacle":18355,"diverted":18356,"##nac":18357,"messed":18358,"thoroughbred":18359,"fluttered":18360,"utrecht":18361,"chewed":18362,"acquaintance":18363,"assassins":18364,"dispatch":18365,"mirza":18366,"##wart":18367,"nike":18368,"salzburg":18369,"swell":18370,"yen":18371,"##gee":18372,"idle":18373,"ligue":18374,"samson":18375,"##nds":18376,"##igh":18377,"playful":18378,"spawned":18379,"##cise":18380,"tease":18381,"##case":18382,"burgundy":18383,"##bot":18384,"stirring":18385,"skeptical":18386,"interceptions":18387,"marathi":18388,"##dies":18389,"bedrooms":18390,"aroused":18391,"pinch":18392,"##lik":18393,"preferences":18394,"tattoos":18395,"buster":18396,"digitally":18397,"projecting":18398,"rust":18399,"##ital":18400,"kitten":18401,"priorities":18402,"addison":18403,"pseudo":18404,"##guard":18405,"dusk":18406,"icons":18407,"sermon":18408,"##psis":18409,"##iba":18410,"bt":18411,"##lift":18412,"##xt":18413,"ju":18414,"truce":18415,"rink":18416,"##dah":18417,"##wy":18418,"defects":18419,"psychiatry":18420,"offences":18421,"calculate":18422,"glucose":18423,"##iful":18424,"##rized":18425,"##unda":18426,"francaise":18427,"##hari":18428,"richest":18429,"warwickshire":18430,"carly":18431,"1763":18432,"purity":18433,"redemption":18434,"lending":18435,"##cious":18436,"muse":18437,"bruises":18438,"cerebral":18439,"aero":18440,"carving":18441,"##name":18442,"preface":18443,"terminology":18444,"invade":18445,"monty":18446,"##int":18447,"anarchist":18448,"blurred":18449,"##iled":18450,"rossi":18451,"treats":18452,"guts":18453,"shu":18454,"foothills":18455,"ballads":18456,"undertaking":18457,"premise":18458,"cecilia":18459,"affiliates":18460,"blasted":18461,"conditional":18462,"wilder":18463,"minors":18464,"drone":18465,"rudolph":18466,"buffy":18467,"swallowing":18468,"horton":18469,"attested":18470,"##hop":18471,"rutherford":18472,"howell":18473,"primetime":18474,"livery":18475,"penal":18476,"##bis":18477,"minimize":18478,"hydro":18479,"wrecked":18480,"wrought":18481,"palazzo":18482,"##gling":18483,"cans":18484,"vernacular":18485,"friedman":18486,"nobleman":18487,"shale":18488,"walnut":18489,"danielle":18490,"##ection":18491,"##tley":18492,"sears":18493,"##kumar":18494,"chords":18495,"lend":18496,"flipping":18497,"streamed":18498,"por":18499,"dracula":18500,"gallons":18501,"sacrifices":18502,"gamble":18503,"orphanage":18504,"##iman":18505,"mckenzie":18506,"##gible":18507,"boxers":18508,"daly":18509,"##balls":18510,"##ان":18511,"208":18512,"##ific":18513,"##rative":18514,"##iq":18515,"exploited":18516,"slated":18517,"##uity":18518,"circling":18519,"hillary":18520,"pinched":18521,"goldberg":18522,"provost":18523,"campaigning":18524,"lim":18525,"piles":18526,"ironically":18527,"jong":18528,"mohan":18529,"successors":18530,"usaf":18531,"##tem":18532,"##ught":18533,"autobiographical":18534,"haute":18535,"preserves":18536,"##ending":18537,"acquitted":18538,"comparisons":18539,"203":18540,"hydroelectric":18541,"gangs":18542,"cypriot":18543,"torpedoes":18544,"rushes":18545,"chrome":18546,"derive":18547,"bumps":18548,"instability":18549,"fiat":18550,"pets":18551,"##mbe":18552,"silas":18553,"dye":18554,"reckless":18555,"settler":18556,"##itation":18557,"info":18558,"heats":18559,"##writing":18560,"176":18561,"canonical":18562,"maltese":18563,"fins":18564,"mushroom":18565,"stacy":18566,"aspen":18567,"avid":18568,"##kur":18569,"##loading":18570,"vickers":18571,"gaston":18572,"hillside":18573,"statutes":18574,"wilde":18575,"gail":18576,"kung":18577,"sabine":18578,"comfortably":18579,"motorcycles":18580,"##rgo":18581,"169":18582,"pneumonia":18583,"fetch":18584,"##sonic":18585,"axel":18586,"faintly":18587,"parallels":18588,"##oop":18589,"mclaren":18590,"spouse":18591,"compton":18592,"interdisciplinary":18593,"miner":18594,"##eni":18595,"181":18596,"clamped":18597,"##chal":18598,"##llah":18599,"separates":18600,"versa":18601,"##mler":18602,"scarborough":18603,"labrador":18604,"##lity":18605,"##osing":18606,"rutgers":18607,"hurdles":18608,"como":18609,"166":18610,"burt":18611,"divers":18612,"##100":18613,"wichita":18614,"cade":18615,"coincided":18616,"##erson":18617,"bruised":18618,"mla":18619,"##pper":18620,"vineyard":18621,"##ili":18622,"##brush":18623,"notch":18624,"mentioning":18625,"jase":18626,"hearted":18627,"kits":18628,"doe":18629,"##acle":18630,"pomerania":18631,"##ady":18632,"ronan":18633,"seizure":18634,"pavel":18635,"problematic":18636,"##zaki":18637,"domenico":18638,"##ulin":18639,"catering":18640,"penelope":18641,"dependence":18642,"parental":18643,"emilio":18644,"ministerial":18645,"atkinson":18646,"##bolic":18647,"clarkson":18648,"chargers":18649,"colby":18650,"grill":18651,"peeked":18652,"arises":18653,"summon":18654,"##aged":18655,"fools":18656,"##grapher":18657,"faculties":18658,"qaeda":18659,"##vial":18660,"garner":18661,"refurbished":18662,"##hwa":18663,"geelong":18664,"disasters":18665,"nudged":18666,"bs":18667,"shareholder":18668,"lori":18669,"algae":18670,"reinstated":18671,"rot":18672,"##ades":18673,"##nous":18674,"invites":18675,"stainless":18676,"183":18677,"inclusive":18678,"##itude":18679,"diocesan":18680,"til":18681,"##icz":18682,"denomination":18683,"##xa":18684,"benton":18685,"floral":18686,"registers":18687,"##ider":18688,"##erman":18689,"##kell":18690,"absurd":18691,"brunei":18692,"guangzhou":18693,"hitter":18694,"retaliation":18695,"##uled":18696,"##eve":18697,"blanc":18698,"nh":18699,"consistency":18700,"contamination":18701,"##eres":18702,"##rner":18703,"dire":18704,"palermo":18705,"broadcasters":18706,"diaries":18707,"inspire":18708,"vols":18709,"brewer":18710,"tightening":18711,"ky":18712,"mixtape":18713,"hormone":18714,"##tok":18715,"stokes":18716,"##color":18717,"##dly":18718,"##ssi":18719,"pg":18720,"##ometer":18721,"##lington":18722,"sanitation":18723,"##tility":18724,"intercontinental":18725,"apps":18726,"##adt":18727,"¹⁄₂":18728,"cylinders":18729,"economies":18730,"favourable":18731,"unison":18732,"croix":18733,"gertrude":18734,"odyssey":18735,"vanity":18736,"dangling":18737,"##logists":18738,"upgrades":18739,"dice":18740,"middleweight":18741,"practitioner":18742,"##ight":18743,"206":18744,"henrik":18745,"parlor":18746,"orion":18747,"angered":18748,"lac":18749,"python":18750,"blurted":18751,"##rri":18752,"sensual":18753,"intends":18754,"swings":18755,"angled":18756,"##phs":18757,"husky":18758,"attain":18759,"peerage":18760,"precinct":18761,"textiles":18762,"cheltenham":18763,"shuffled":18764,"dai":18765,"confess":18766,"tasting":18767,"bhutan":18768,"##riation":18769,"tyrone":18770,"segregation":18771,"abrupt":18772,"ruiz":18773,"##rish":18774,"smirked":18775,"blackwell":18776,"confidential":18777,"browning":18778,"amounted":18779,"##put":18780,"vase":18781,"scarce":18782,"fabulous":18783,"raided":18784,"staple":18785,"guyana":18786,"unemployed":18787,"glider":18788,"shay":18789,"##tow":18790,"carmine":18791,"troll":18792,"intervene":18793,"squash":18794,"superstar":18795,"##uce":18796,"cylindrical":18797,"len":18798,"roadway":18799,"researched":18800,"handy":18801,"##rium":18802,"##jana":18803,"meta":18804,"lao":18805,"declares":18806,"##rring":18807,"##tadt":18808,"##elin":18809,"##kova":18810,"willem":18811,"shrubs":18812,"napoleonic":18813,"realms":18814,"skater":18815,"qi":18816,"volkswagen":18817,"##ł":18818,"tad":18819,"hara":18820,"archaeologist":18821,"awkwardly":18822,"eerie":18823,"##kind":18824,"wiley":18825,"##heimer":18826,"##24":18827,"titus":18828,"organizers":18829,"cfl":18830,"crusaders":18831,"lama":18832,"usb":18833,"vent":18834,"enraged":18835,"thankful":18836,"occupants":18837,"maximilian":18838,"##gaard":18839,"possessing":18840,"textbooks":18841,"##oran":18842,"collaborator":18843,"quaker":18844,"##ulo":18845,"avalanche":18846,"mono":18847,"silky":18848,"straits":18849,"isaiah":18850,"mustang":18851,"surged":18852,"resolutions":18853,"potomac":18854,"descend":18855,"cl":18856,"kilograms":18857,"plato":18858,"strains":18859,"saturdays":18860,"##olin":18861,"bernstein":18862,"##ype":18863,"holstein":18864,"ponytail":18865,"##watch":18866,"belize":18867,"conversely":18868,"heroine":18869,"perpetual":18870,"##ylus":18871,"charcoal":18872,"piedmont":18873,"glee":18874,"negotiating":18875,"backdrop":18876,"prologue":18877,"##jah":18878,"##mmy":18879,"pasadena":18880,"climbs":18881,"ramos":18882,"sunni":18883,"##holm":18884,"##tner":18885,"##tri":18886,"anand":18887,"deficiency":18888,"hertfordshire":18889,"stout":18890,"##avi":18891,"aperture":18892,"orioles":18893,"##irs":18894,"doncaster":18895,"intrigued":18896,"bombed":18897,"coating":18898,"otis":18899,"##mat":18900,"cocktail":18901,"##jit":18902,"##eto":18903,"amir":18904,"arousal":18905,"sar":18906,"##proof":18907,"##act":18908,"##ories":18909,"dixie":18910,"pots":18911,"##bow":18912,"whereabouts":18913,"159":18914,"##fted":18915,"drains":18916,"bullying":18917,"cottages":18918,"scripture":18919,"coherent":18920,"fore":18921,"poe":18922,"appetite":18923,"##uration":18924,"sampled":18925,"##ators":18926,"##dp":18927,"derrick":18928,"rotor":18929,"jays":18930,"peacock":18931,"installment":18932,"##rro":18933,"advisors":18934,"##coming":18935,"rodeo":18936,"scotch":18937,"##mot":18938,"##db":18939,"##fen":18940,"##vant":18941,"ensued":18942,"rodrigo":18943,"dictatorship":18944,"martyrs":18945,"twenties":18946,"##н":18947,"towed":18948,"incidence":18949,"marta":18950,"rainforest":18951,"sai":18952,"scaled":18953,"##cles":18954,"oceanic":18955,"qualifiers":18956,"symphonic":18957,"mcbride":18958,"dislike":18959,"generalized":18960,"aubrey":18961,"colonization":18962,"##iation":18963,"##lion":18964,"##ssing":18965,"disliked":18966,"lublin":18967,"salesman":18968,"##ulates":18969,"spherical":18970,"whatsoever":18971,"sweating":18972,"avalon":18973,"contention":18974,"punt":18975,"severity":18976,"alderman":18977,"atari":18978,"##dina":18979,"##grant":18980,"##rop":18981,"scarf":18982,"seville":18983,"vertices":18984,"annexation":18985,"fairfield":18986,"fascination":18987,"inspiring":18988,"launches":18989,"palatinate":18990,"regretted":18991,"##rca":18992,"feral":18993,"##iom":18994,"elk":18995,"nap":18996,"olsen":18997,"reddy":18998,"yong":18999,"##leader":19000,"##iae":19001,"garment":19002,"transports":19003,"feng":19004,"gracie":19005,"outrage":19006,"viceroy":19007,"insides":19008,"##esis":19009,"breakup":19010,"grady":19011,"organizer":19012,"softer":19013,"grimaced":19014,"222":19015,"murals":19016,"galicia":19017,"arranging":19018,"vectors":19019,"##rsten":19020,"bas":19021,"##sb":19022,"##cens":19023,"sloan":19024,"##eka":19025,"bitten":19026,"ara":19027,"fender":19028,"nausea":19029,"bumped":19030,"kris":19031,"banquet":19032,"comrades":19033,"detector":19034,"persisted":19035,"##llan":19036,"adjustment":19037,"endowed":19038,"cinemas":19039,"##shot":19040,"sellers":19041,"##uman":19042,"peek":19043,"epa":19044,"kindly":19045,"neglect":19046,"simpsons":19047,"talon":19048,"mausoleum":19049,"runaway":19050,"hangul":19051,"lookout":19052,"##cic":19053,"rewards":19054,"coughed":19055,"acquainted":19056,"chloride":19057,"##ald":19058,"quicker":19059,"accordion":19060,"neolithic":19061,"##qa":19062,"artemis":19063,"coefficient":19064,"lenny":19065,"pandora":19066,"tx":19067,"##xed":19068,"ecstasy":19069,"litter":19070,"segunda":19071,"chairperson":19072,"gemma":19073,"hiss":19074,"rumor":19075,"vow":19076,"nasal":19077,"antioch":19078,"compensate":19079,"patiently":19080,"transformers":19081,"##eded":19082,"judo":19083,"morrow":19084,"penis":19085,"posthumous":19086,"philips":19087,"bandits":19088,"husbands":19089,"denote":19090,"flaming":19091,"##any":19092,"##phones":19093,"langley":19094,"yorker":19095,"1760":19096,"walters":19097,"##uo":19098,"##kle":19099,"gubernatorial":19100,"fatty":19101,"samsung":19102,"leroy":19103,"outlaw":19104,"##nine":19105,"unpublished":19106,"poole":19107,"jakob":19108,"##ᵢ":19109,"##ₙ":19110,"crete":19111,"distorted":19112,"superiority":19113,"##dhi":19114,"intercept":19115,"crust":19116,"mig":19117,"claus":19118,"crashes":19119,"positioning":19120,"188":19121,"stallion":19122,"301":19123,"frontal":19124,"armistice":19125,"##estinal":19126,"elton":19127,"aj":19128,"encompassing":19129,"camel":19130,"commemorated":19131,"malaria":19132,"woodward":19133,"calf":19134,"cigar":19135,"penetrate":19136,"##oso":19137,"willard":19138,"##rno":19139,"##uche":19140,"illustrate":19141,"amusing":19142,"convergence":19143,"noteworthy":19144,"##lma":19145,"##rva":19146,"journeys":19147,"realise":19148,"manfred":19149,"##sable":19150,"410":19151,"##vocation":19152,"hearings":19153,"fiance":19154,"##posed":19155,"educators":19156,"provoked":19157,"adjusting":19158,"##cturing":19159,"modular":19160,"stockton":19161,"paterson":19162,"vlad":19163,"rejects":19164,"electors":19165,"selena":19166,"maureen":19167,"##tres":19168,"uber":19169,"##rce":19170,"swirled":19171,"##num":19172,"proportions":19173,"nanny":19174,"pawn":19175,"naturalist":19176,"parma":19177,"apostles":19178,"awoke":19179,"ethel":19180,"wen":19181,"##bey":19182,"monsoon":19183,"overview":19184,"##inating":19185,"mccain":19186,"rendition":19187,"risky":19188,"adorned":19189,"##ih":19190,"equestrian":19191,"germain":19192,"nj":19193,"conspicuous":19194,"confirming":19195,"##yoshi":19196,"shivering":19197,"##imeter":19198,"milestone":19199,"rumours":19200,"flinched":19201,"bounds":19202,"smacked":19203,"token":19204,"##bei":19205,"lectured":19206,"automobiles":19207,"##shore":19208,"impacted":19209,"##iable":19210,"nouns":19211,"nero":19212,"##leaf":19213,"ismail":19214,"prostitute":19215,"trams":19216,"##lace":19217,"bridget":19218,"sud":19219,"stimulus":19220,"impressions":19221,"reins":19222,"revolves":19223,"##oud":19224,"##gned":19225,"giro":19226,"honeymoon":19227,"##swell":19228,"criterion":19229,"##sms":19230,"##uil":19231,"libyan":19232,"prefers":19233,"##osition":19234,"211":19235,"preview":19236,"sucks":19237,"accusation":19238,"bursts":19239,"metaphor":19240,"diffusion":19241,"tolerate":19242,"faye":19243,"betting":19244,"cinematographer":19245,"liturgical":19246,"specials":19247,"bitterly":19248,"humboldt":19249,"##ckle":19250,"flux":19251,"rattled":19252,"##itzer":19253,"archaeologists":19254,"odor":19255,"authorised":19256,"marshes":19257,"discretion":19258,"##ов":19259,"alarmed":19260,"archaic":19261,"inverse":19262,"##leton":19263,"explorers":19264,"##pine":19265,"drummond":19266,"tsunami":19267,"woodlands":19268,"##minate":19269,"##tland":19270,"booklet":19271,"insanity":19272,"owning":19273,"insert":19274,"crafted":19275,"calculus":19276,"##tore":19277,"receivers":19278,"##bt":19279,"stung":19280,"##eca":19281,"##nched":19282,"prevailing":19283,"travellers":19284,"eyeing":19285,"lila":19286,"graphs":19287,"##borne":19288,"178":19289,"julien":19290,"##won":19291,"morale":19292,"adaptive":19293,"therapist":19294,"erica":19295,"cw":19296,"libertarian":19297,"bowman":19298,"pitches":19299,"vita":19300,"##ional":19301,"crook":19302,"##ads":19303,"##entation":19304,"caledonia":19305,"mutiny":19306,"##sible":19307,"1840s":19308,"automation":19309,"##ß":19310,"flock":19311,"##pia":19312,"ironic":19313,"pathology":19314,"##imus":19315,"remarried":19316,"##22":19317,"joker":19318,"withstand":19319,"energies":19320,"##att":19321,"shropshire":19322,"hostages":19323,"madeleine":19324,"tentatively":19325,"conflicting":19326,"mateo":19327,"recipes":19328,"euros":19329,"ol":19330,"mercenaries":19331,"nico":19332,"##ndon":19333,"albuquerque":19334,"augmented":19335,"mythical":19336,"bel":19337,"freud":19338,"##child":19339,"cough":19340,"##lica":19341,"365":19342,"freddy":19343,"lillian":19344,"genetically":19345,"nuremberg":19346,"calder":19347,"209":19348,"bonn":19349,"outdoors":19350,"paste":19351,"suns":19352,"urgency":19353,"vin":19354,"restraint":19355,"tyson":19356,"##cera":19357,"##selle":19358,"barrage":19359,"bethlehem":19360,"kahn":19361,"##par":19362,"mounts":19363,"nippon":19364,"barony":19365,"happier":19366,"ryu":19367,"makeshift":19368,"sheldon":19369,"blushed":19370,"castillo":19371,"barking":19372,"listener":19373,"taped":19374,"bethel":19375,"fluent":19376,"headlines":19377,"pornography":19378,"rum":19379,"disclosure":19380,"sighing":19381,"mace":19382,"doubling":19383,"gunther":19384,"manly":19385,"##plex":19386,"rt":19387,"interventions":19388,"physiological":19389,"forwards":19390,"emerges":19391,"##tooth":19392,"##gny":19393,"compliment":19394,"rib":19395,"recession":19396,"visibly":19397,"barge":19398,"faults":19399,"connector":19400,"exquisite":19401,"prefect":19402,"##rlin":19403,"patio":19404,"##cured":19405,"elevators":19406,"brandt":19407,"italics":19408,"pena":19409,"173":19410,"wasp":19411,"satin":19412,"ea":19413,"botswana":19414,"graceful":19415,"respectable":19416,"##jima":19417,"##rter":19418,"##oic":19419,"franciscan":19420,"generates":19421,"##dl":19422,"alfredo":19423,"disgusting":19424,"##olate":19425,"##iously":19426,"sherwood":19427,"warns":19428,"cod":19429,"promo":19430,"cheryl":19431,"sino":19432,"##ة":19433,"##escu":19434,"twitch":19435,"##zhi":19436,"brownish":19437,"thom":19438,"ortiz":19439,"##dron":19440,"densely":19441,"##beat":19442,"carmel":19443,"reinforce":19444,"##bana":19445,"187":19446,"anastasia":19447,"downhill":19448,"vertex":19449,"contaminated":19450,"remembrance":19451,"harmonic":19452,"homework":19453,"##sol":19454,"fiancee":19455,"gears":19456,"olds":19457,"angelica":19458,"loft":19459,"ramsay":19460,"quiz":19461,"colliery":19462,"sevens":19463,"##cape":19464,"autism":19465,"##hil":19466,"walkway":19467,"##boats":19468,"ruben":19469,"abnormal":19470,"ounce":19471,"khmer":19472,"##bbe":19473,"zachary":19474,"bedside":19475,"morphology":19476,"punching":19477,"##olar":19478,"sparrow":19479,"convinces":19480,"##35":19481,"hewitt":19482,"queer":19483,"remastered":19484,"rods":19485,"mabel":19486,"solemn":19487,"notified":19488,"lyricist":19489,"symmetric":19490,"##xide":19491,"174":19492,"encore":19493,"passports":19494,"wildcats":19495,"##uni":19496,"baja":19497,"##pac":19498,"mildly":19499,"##ease":19500,"bleed":19501,"commodity":19502,"mounds":19503,"glossy":19504,"orchestras":19505,"##omo":19506,"damian":19507,"prelude":19508,"ambitions":19509,"##vet":19510,"awhile":19511,"remotely":19512,"##aud":19513,"asserts":19514,"imply":19515,"##iques":19516,"distinctly":19517,"modelling":19518,"remedy":19519,"##dded":19520,"windshield":19521,"dani":19522,"xiao":19523,"##endra":19524,"audible":19525,"powerplant":19526,"1300":19527,"invalid":19528,"elemental":19529,"acquisitions":19530,"##hala":19531,"immaculate":19532,"libby":19533,"plata":19534,"smuggling":19535,"ventilation":19536,"denoted":19537,"minh":19538,"##morphism":19539,"430":19540,"differed":19541,"dion":19542,"kelley":19543,"lore":19544,"mocking":19545,"sabbath":19546,"spikes":19547,"hygiene":19548,"drown":19549,"runoff":19550,"stylized":19551,"tally":19552,"liberated":19553,"aux":19554,"interpreter":19555,"righteous":19556,"aba":19557,"siren":19558,"reaper":19559,"pearce":19560,"millie":19561,"##cier":19562,"##yra":19563,"gaius":19564,"##iso":19565,"captures":19566,"##ttering":19567,"dorm":19568,"claudio":19569,"##sic":19570,"benches":19571,"knighted":19572,"blackness":19573,"##ored":19574,"discount":19575,"fumble":19576,"oxidation":19577,"routed":19578,"##ς":19579,"novak":19580,"perpendicular":19581,"spoiled":19582,"fracture":19583,"splits":19584,"##urt":19585,"pads":19586,"topology":19587,"##cats":19588,"axes":19589,"fortunate":19590,"offenders":19591,"protestants":19592,"esteem":19593,"221":19594,"broadband":19595,"convened":19596,"frankly":19597,"hound":19598,"prototypes":19599,"isil":19600,"facilitated":19601,"keel":19602,"##sher":19603,"sahara":19604,"awaited":19605,"bubba":19606,"orb":19607,"prosecutors":19608,"186":19609,"hem":19610,"520":19611,"##xing":19612,"relaxing":19613,"remnant":19614,"romney":19615,"sorted":19616,"slalom":19617,"stefano":19618,"ulrich":19619,"##active":19620,"exemption":19621,"folder":19622,"pauses":19623,"foliage":19624,"hitchcock":19625,"epithet":19626,"204":19627,"criticisms":19628,"##aca":19629,"ballistic":19630,"brody":19631,"hinduism":19632,"chaotic":19633,"youths":19634,"equals":19635,"##pala":19636,"pts":19637,"thicker":19638,"analogous":19639,"capitalist":19640,"improvised":19641,"overseeing":19642,"sinatra":19643,"ascended":19644,"beverage":19645,"##tl":19646,"straightforward":19647,"##kon":19648,"curran":19649,"##west":19650,"bois":19651,"325":19652,"induce":19653,"surveying":19654,"emperors":19655,"sax":19656,"unpopular":19657,"##kk":19658,"cartoonist":19659,"fused":19660,"##mble":19661,"unto":19662,"##yuki":19663,"localities":19664,"##cko":19665,"##ln":19666,"darlington":19667,"slain":19668,"academie":19669,"lobbying":19670,"sediment":19671,"puzzles":19672,"##grass":19673,"defiance":19674,"dickens":19675,"manifest":19676,"tongues":19677,"alumnus":19678,"arbor":19679,"coincide":19680,"184":19681,"appalachian":19682,"mustafa":19683,"examiner":19684,"cabaret":19685,"traumatic":19686,"yves":19687,"bracelet":19688,"draining":19689,"heroin":19690,"magnum":19691,"baths":19692,"odessa":19693,"consonants":19694,"mitsubishi":19695,"##gua":19696,"kellan":19697,"vaudeville":19698,"##fr":19699,"joked":19700,"null":19701,"straps":19702,"probation":19703,"##ław":19704,"ceded":19705,"interfaces":19706,"##pas":19707,"##zawa":19708,"blinding":19709,"viet":19710,"224":19711,"rothschild":19712,"museo":19713,"640":19714,"huddersfield":19715,"##vr":19716,"tactic":19717,"##storm":19718,"brackets":19719,"dazed":19720,"incorrectly":19721,"##vu":19722,"reg":19723,"glazed":19724,"fearful":19725,"manifold":19726,"benefited":19727,"irony":19728,"##sun":19729,"stumbling":19730,"##rte":19731,"willingness":19732,"balkans":19733,"mei":19734,"wraps":19735,"##aba":19736,"injected":19737,"##lea":19738,"gu":19739,"syed":19740,"harmless":19741,"##hammer":19742,"bray":19743,"takeoff":19744,"poppy":19745,"timor":19746,"cardboard":19747,"astronaut":19748,"purdue":19749,"weeping":19750,"southbound":19751,"cursing":19752,"stalls":19753,"diagonal":19754,"##neer":19755,"lamar":19756,"bryce":19757,"comte":19758,"weekdays":19759,"harrington":19760,"##uba":19761,"negatively":19762,"##see":19763,"lays":19764,"grouping":19765,"##cken":19766,"##henko":19767,"affirmed":19768,"halle":19769,"modernist":19770,"##lai":19771,"hodges":19772,"smelling":19773,"aristocratic":19774,"baptized":19775,"dismiss":19776,"justification":19777,"oilers":19778,"##now":19779,"coupling":19780,"qin":19781,"snack":19782,"healer":19783,"##qing":19784,"gardener":19785,"layla":19786,"battled":19787,"formulated":19788,"stephenson":19789,"gravitational":19790,"##gill":19791,"##jun":19792,"1768":19793,"granny":19794,"coordinating":19795,"suites":19796,"##cd":19797,"##ioned":19798,"monarchs":19799,"##cote":19800,"##hips":19801,"sep":19802,"blended":19803,"apr":19804,"barrister":19805,"deposition":19806,"fia":19807,"mina":19808,"policemen":19809,"paranoid":19810,"##pressed":19811,"churchyard":19812,"covert":19813,"crumpled":19814,"creep":19815,"abandoning":19816,"tr":19817,"transmit":19818,"conceal":19819,"barr":19820,"understands":19821,"readiness":19822,"spire":19823,"##cology":19824,"##enia":19825,"##erry":19826,"610":19827,"startling":19828,"unlock":19829,"vida":19830,"bowled":19831,"slots":19832,"##nat":19833,"##islav":19834,"spaced":19835,"trusting":19836,"admire":19837,"rig":19838,"##ink":19839,"slack":19840,"##70":19841,"mv":19842,"207":19843,"casualty":19844,"##wei":19845,"classmates":19846,"##odes":19847,"##rar":19848,"##rked":19849,"amherst":19850,"furnished":19851,"evolve":19852,"foundry":19853,"menace":19854,"mead":19855,"##lein":19856,"flu":19857,"wesleyan":19858,"##kled":19859,"monterey":19860,"webber":19861,"##vos":19862,"wil":19863,"##mith":19864,"##на":19865,"bartholomew":19866,"justices":19867,"restrained":19868,"##cke":19869,"amenities":19870,"191":19871,"mediated":19872,"sewage":19873,"trenches":19874,"ml":19875,"mainz":19876,"##thus":19877,"1800s":19878,"##cula":19879,"##inski":19880,"caine":19881,"bonding":19882,"213":19883,"converts":19884,"spheres":19885,"superseded":19886,"marianne":19887,"crypt":19888,"sweaty":19889,"ensign":19890,"historia":19891,"##br":19892,"spruce":19893,"##post":19894,"##ask":19895,"forks":19896,"thoughtfully":19897,"yukon":19898,"pamphlet":19899,"ames":19900,"##uter":19901,"karma":19902,"##yya":19903,"bryn":19904,"negotiation":19905,"sighs":19906,"incapable":19907,"##mbre":19908,"##ntial":19909,"actresses":19910,"taft":19911,"##mill":19912,"luce":19913,"prevailed":19914,"##amine":19915,"1773":19916,"motionless":19917,"envoy":19918,"testify":19919,"investing":19920,"sculpted":19921,"instructors":19922,"provence":19923,"kali":19924,"cullen":19925,"horseback":19926,"##while":19927,"goodwin":19928,"##jos":19929,"gaa":19930,"norte":19931,"##ldon":19932,"modify":19933,"wavelength":19934,"abd":19935,"214":19936,"skinned":19937,"sprinter":19938,"forecast":19939,"scheduling":19940,"marries":19941,"squared":19942,"tentative":19943,"##chman":19944,"boer":19945,"##isch":19946,"bolts":19947,"swap":19948,"fisherman":19949,"assyrian":19950,"impatiently":19951,"guthrie":19952,"martins":19953,"murdoch":19954,"194":19955,"tanya":19956,"nicely":19957,"dolly":19958,"lacy":19959,"med":19960,"##45":19961,"syn":19962,"decks":19963,"fashionable":19964,"millionaire":19965,"##ust":19966,"surfing":19967,"##ml":19968,"##ision":19969,"heaved":19970,"tammy":19971,"consulate":19972,"attendees":19973,"routinely":19974,"197":19975,"fuse":19976,"saxophonist":19977,"backseat":19978,"malaya":19979,"##lord":19980,"scowl":19981,"tau":19982,"##ishly":19983,"193":19984,"sighted":19985,"steaming":19986,"##rks":19987,"303":19988,"911":19989,"##holes":19990,"##hong":19991,"ching":19992,"##wife":19993,"bless":19994,"conserved":19995,"jurassic":19996,"stacey":19997,"unix":19998,"zion":19999,"chunk":20000,"rigorous":20001,"blaine":20002,"198":20003,"peabody":20004,"slayer":20005,"dismay":20006,"brewers":20007,"nz":20008,"##jer":20009,"det":20010,"##glia":20011,"glover":20012,"postwar":20013,"int":20014,"penetration":20015,"sylvester":20016,"imitation":20017,"vertically":20018,"airlift":20019,"heiress":20020,"knoxville":20021,"viva":20022,"##uin":20023,"390":20024,"macon":20025,"##rim":20026,"##fighter":20027,"##gonal":20028,"janice":20029,"##orescence":20030,"##wari":20031,"marius":20032,"belongings":20033,"leicestershire":20034,"196":20035,"blanco":20036,"inverted":20037,"preseason":20038,"sanity":20039,"sobbing":20040,"##due":20041,"##elt":20042,"##dled":20043,"collingwood":20044,"regeneration":20045,"flickering":20046,"shortest":20047,"##mount":20048,"##osi":20049,"feminism":20050,"##lat":20051,"sherlock":20052,"cabinets":20053,"fumbled":20054,"northbound":20055,"precedent":20056,"snaps":20057,"##mme":20058,"researching":20059,"##akes":20060,"guillaume":20061,"insights":20062,"manipulated":20063,"vapor":20064,"neighbour":20065,"sap":20066,"gangster":20067,"frey":20068,"f1":20069,"stalking":20070,"scarcely":20071,"callie":20072,"barnett":20073,"tendencies":20074,"audi":20075,"doomed":20076,"assessing":20077,"slung":20078,"panchayat":20079,"ambiguous":20080,"bartlett":20081,"##etto":20082,"distributing":20083,"violating":20084,"wolverhampton":20085,"##hetic":20086,"swami":20087,"histoire":20088,"##urus":20089,"liable":20090,"pounder":20091,"groin":20092,"hussain":20093,"larsen":20094,"popping":20095,"surprises":20096,"##atter":20097,"vie":20098,"curt":20099,"##station":20100,"mute":20101,"relocate":20102,"musicals":20103,"authorization":20104,"richter":20105,"##sef":20106,"immortality":20107,"tna":20108,"bombings":20109,"##press":20110,"deteriorated":20111,"yiddish":20112,"##acious":20113,"robbed":20114,"colchester":20115,"cs":20116,"pmid":20117,"ao":20118,"verified":20119,"balancing":20120,"apostle":20121,"swayed":20122,"recognizable":20123,"oxfordshire":20124,"retention":20125,"nottinghamshire":20126,"contender":20127,"judd":20128,"invitational":20129,"shrimp":20130,"uhf":20131,"##icient":20132,"cleaner":20133,"longitudinal":20134,"tanker":20135,"##mur":20136,"acronym":20137,"broker":20138,"koppen":20139,"sundance":20140,"suppliers":20141,"##gil":20142,"4000":20143,"clipped":20144,"fuels":20145,"petite":20146,"##anne":20147,"landslide":20148,"helene":20149,"diversion":20150,"populous":20151,"landowners":20152,"auspices":20153,"melville":20154,"quantitative":20155,"##xes":20156,"ferries":20157,"nicky":20158,"##llus":20159,"doo":20160,"haunting":20161,"roche":20162,"carver":20163,"downed":20164,"unavailable":20165,"##pathy":20166,"approximation":20167,"hiroshima":20168,"##hue":20169,"garfield":20170,"valle":20171,"comparatively":20172,"keyboardist":20173,"traveler":20174,"##eit":20175,"congestion":20176,"calculating":20177,"subsidiaries":20178,"##bate":20179,"serb":20180,"modernization":20181,"fairies":20182,"deepened":20183,"ville":20184,"averages":20185,"##lore":20186,"inflammatory":20187,"tonga":20188,"##itch":20189,"co₂":20190,"squads":20191,"##hea":20192,"gigantic":20193,"serum":20194,"enjoyment":20195,"retailer":20196,"verona":20197,"35th":20198,"cis":20199,"##phobic":20200,"magna":20201,"technicians":20202,"##vati":20203,"arithmetic":20204,"##sport":20205,"levin":20206,"##dation":20207,"amtrak":20208,"chow":20209,"sienna":20210,"##eyer":20211,"backstage":20212,"entrepreneurship":20213,"##otic":20214,"learnt":20215,"tao":20216,"##udy":20217,"worcestershire":20218,"formulation":20219,"baggage":20220,"hesitant":20221,"bali":20222,"sabotage":20223,"##kari":20224,"barren":20225,"enhancing":20226,"murmur":20227,"pl":20228,"freshly":20229,"putnam":20230,"syntax":20231,"aces":20232,"medicines":20233,"resentment":20234,"bandwidth":20235,"##sier":20236,"grins":20237,"chili":20238,"guido":20239,"##sei":20240,"framing":20241,"implying":20242,"gareth":20243,"lissa":20244,"genevieve":20245,"pertaining":20246,"admissions":20247,"geo":20248,"thorpe":20249,"proliferation":20250,"sato":20251,"bela":20252,"analyzing":20253,"parting":20254,"##gor":20255,"awakened":20256,"##isman":20257,"huddled":20258,"secrecy":20259,"##kling":20260,"hush":20261,"gentry":20262,"540":20263,"dungeons":20264,"##ego":20265,"coasts":20266,"##utz":20267,"sacrificed":20268,"##chule":20269,"landowner":20270,"mutually":20271,"prevalence":20272,"programmer":20273,"adolescent":20274,"disrupted":20275,"seaside":20276,"gee":20277,"trusts":20278,"vamp":20279,"georgie":20280,"##nesian":20281,"##iol":20282,"schedules":20283,"sindh":20284,"##market":20285,"etched":20286,"hm":20287,"sparse":20288,"bey":20289,"beaux":20290,"scratching":20291,"gliding":20292,"unidentified":20293,"216":20294,"collaborating":20295,"gems":20296,"jesuits":20297,"oro":20298,"accumulation":20299,"shaping":20300,"mbe":20301,"anal":20302,"##xin":20303,"231":20304,"enthusiasts":20305,"newscast":20306,"##egan":20307,"janata":20308,"dewey":20309,"parkinson":20310,"179":20311,"ankara":20312,"biennial":20313,"towering":20314,"dd":20315,"inconsistent":20316,"950":20317,"##chet":20318,"thriving":20319,"terminate":20320,"cabins":20321,"furiously":20322,"eats":20323,"advocating":20324,"donkey":20325,"marley":20326,"muster":20327,"phyllis":20328,"leiden":20329,"##user":20330,"grassland":20331,"glittering":20332,"iucn":20333,"loneliness":20334,"217":20335,"memorandum":20336,"armenians":20337,"##ddle":20338,"popularized":20339,"rhodesia":20340,"60s":20341,"lame":20342,"##illon":20343,"sans":20344,"bikini":20345,"header":20346,"orbits":20347,"##xx":20348,"##finger":20349,"##ulator":20350,"sharif":20351,"spines":20352,"biotechnology":20353,"strolled":20354,"naughty":20355,"yates":20356,"##wire":20357,"fremantle":20358,"milo":20359,"##mour":20360,"abducted":20361,"removes":20362,"##atin":20363,"humming":20364,"wonderland":20365,"##chrome":20366,"##ester":20367,"hume":20368,"pivotal":20369,"##rates":20370,"armand":20371,"grams":20372,"believers":20373,"elector":20374,"rte":20375,"apron":20376,"bis":20377,"scraped":20378,"##yria":20379,"endorsement":20380,"initials":20381,"##llation":20382,"eps":20383,"dotted":20384,"hints":20385,"buzzing":20386,"emigration":20387,"nearer":20388,"##tom":20389,"indicators":20390,"##ulu":20391,"coarse":20392,"neutron":20393,"protectorate":20394,"##uze":20395,"directional":20396,"exploits":20397,"pains":20398,"loire":20399,"1830s":20400,"proponents":20401,"guggenheim":20402,"rabbits":20403,"ritchie":20404,"305":20405,"hectare":20406,"inputs":20407,"hutton":20408,"##raz":20409,"verify":20410,"##ako":20411,"boilers":20412,"longitude":20413,"##lev":20414,"skeletal":20415,"yer":20416,"emilia":20417,"citrus":20418,"compromised":20419,"##gau":20420,"pokemon":20421,"prescription":20422,"paragraph":20423,"eduard":20424,"cadillac":20425,"attire":20426,"categorized":20427,"kenyan":20428,"weddings":20429,"charley":20430,"##bourg":20431,"entertain":20432,"monmouth":20433,"##lles":20434,"nutrients":20435,"davey":20436,"mesh":20437,"incentive":20438,"practised":20439,"ecosystems":20440,"kemp":20441,"subdued":20442,"overheard":20443,"##rya":20444,"bodily":20445,"maxim":20446,"##nius":20447,"apprenticeship":20448,"ursula":20449,"##fight":20450,"lodged":20451,"rug":20452,"silesian":20453,"unconstitutional":20454,"patel":20455,"inspected":20456,"coyote":20457,"unbeaten":20458,"##hak":20459,"34th":20460,"disruption":20461,"convict":20462,"parcel":20463,"##cl":20464,"##nham":20465,"collier":20466,"implicated":20467,"mallory":20468,"##iac":20469,"##lab":20470,"susannah":20471,"winkler":20472,"##rber":20473,"shia":20474,"phelps":20475,"sediments":20476,"graphical":20477,"robotic":20478,"##sner":20479,"adulthood":20480,"mart":20481,"smoked":20482,"##isto":20483,"kathryn":20484,"clarified":20485,"##aran":20486,"divides":20487,"convictions":20488,"oppression":20489,"pausing":20490,"burying":20491,"##mt":20492,"federico":20493,"mathias":20494,"eileen":20495,"##tana":20496,"kite":20497,"hunched":20498,"##acies":20499,"189":20500,"##atz":20501,"disadvantage":20502,"liza":20503,"kinetic":20504,"greedy":20505,"paradox":20506,"yokohama":20507,"dowager":20508,"trunks":20509,"ventured":20510,"##gement":20511,"gupta":20512,"vilnius":20513,"olaf":20514,"##thest":20515,"crimean":20516,"hopper":20517,"##ej":20518,"progressively":20519,"arturo":20520,"mouthed":20521,"arrondissement":20522,"##fusion":20523,"rubin":20524,"simulcast":20525,"oceania":20526,"##orum":20527,"##stra":20528,"##rred":20529,"busiest":20530,"intensely":20531,"navigator":20532,"cary":20533,"##vine":20534,"##hini":20535,"##bies":20536,"fife":20537,"rowe":20538,"rowland":20539,"posing":20540,"insurgents":20541,"shafts":20542,"lawsuits":20543,"activate":20544,"conor":20545,"inward":20546,"culturally":20547,"garlic":20548,"265":20549,"##eering":20550,"eclectic":20551,"##hui":20552,"##kee":20553,"##nl":20554,"furrowed":20555,"vargas":20556,"meteorological":20557,"rendezvous":20558,"##aus":20559,"culinary":20560,"commencement":20561,"##dition":20562,"quota":20563,"##notes":20564,"mommy":20565,"salaries":20566,"overlapping":20567,"mule":20568,"##iology":20569,"##mology":20570,"sums":20571,"wentworth":20572,"##isk":20573,"##zione":20574,"mainline":20575,"subgroup":20576,"##illy":20577,"hack":20578,"plaintiff":20579,"verdi":20580,"bulb":20581,"differentiation":20582,"engagements":20583,"multinational":20584,"supplemented":20585,"bertrand":20586,"caller":20587,"regis":20588,"##naire":20589,"##sler":20590,"##arts":20591,"##imated":20592,"blossom":20593,"propagation":20594,"kilometer":20595,"viaduct":20596,"vineyards":20597,"##uate":20598,"beckett":20599,"optimization":20600,"golfer":20601,"songwriters":20602,"seminal":20603,"semitic":20604,"thud":20605,"volatile":20606,"evolving":20607,"ridley":20608,"##wley":20609,"trivial":20610,"distributions":20611,"scandinavia":20612,"jiang":20613,"##ject":20614,"wrestled":20615,"insistence":20616,"##dio":20617,"emphasizes":20618,"napkin":20619,"##ods":20620,"adjunct":20621,"rhyme":20622,"##ricted":20623,"##eti":20624,"hopeless":20625,"surrounds":20626,"tremble":20627,"32nd":20628,"smoky":20629,"##ntly":20630,"oils":20631,"medicinal":20632,"padded":20633,"steer":20634,"wilkes":20635,"219":20636,"255":20637,"concessions":20638,"hue":20639,"uniquely":20640,"blinded":20641,"landon":20642,"yahoo":20643,"##lane":20644,"hendrix":20645,"commemorating":20646,"dex":20647,"specify":20648,"chicks":20649,"##ggio":20650,"intercity":20651,"1400":20652,"morley":20653,"##torm":20654,"highlighting":20655,"##oting":20656,"pang":20657,"oblique":20658,"stalled":20659,"##liner":20660,"flirting":20661,"newborn":20662,"1769":20663,"bishopric":20664,"shaved":20665,"232":20666,"currie":20667,"##ush":20668,"dharma":20669,"spartan":20670,"##ooped":20671,"favorites":20672,"smug":20673,"novella":20674,"sirens":20675,"abusive":20676,"creations":20677,"espana":20678,"##lage":20679,"paradigm":20680,"semiconductor":20681,"sheen":20682,"##rdo":20683,"##yen":20684,"##zak":20685,"nrl":20686,"renew":20687,"##pose":20688,"##tur":20689,"adjutant":20690,"marches":20691,"norma":20692,"##enity":20693,"ineffective":20694,"weimar":20695,"grunt":20696,"##gat":20697,"lordship":20698,"plotting":20699,"expenditure":20700,"infringement":20701,"lbs":20702,"refrain":20703,"av":20704,"mimi":20705,"mistakenly":20706,"postmaster":20707,"1771":20708,"##bara":20709,"ras":20710,"motorsports":20711,"tito":20712,"199":20713,"subjective":20714,"##zza":20715,"bully":20716,"stew":20717,"##kaya":20718,"prescott":20719,"1a":20720,"##raphic":20721,"##zam":20722,"bids":20723,"styling":20724,"paranormal":20725,"reeve":20726,"sneaking":20727,"exploding":20728,"katz":20729,"akbar":20730,"migrant":20731,"syllables":20732,"indefinitely":20733,"##ogical":20734,"destroys":20735,"replaces":20736,"applause":20737,"##phine":20738,"pest":20739,"##fide":20740,"218":20741,"articulated":20742,"bertie":20743,"##thing":20744,"##cars":20745,"##ptic":20746,"courtroom":20747,"crowley":20748,"aesthetics":20749,"cummings":20750,"tehsil":20751,"hormones":20752,"titanic":20753,"dangerously":20754,"##ibe":20755,"stadion":20756,"jaenelle":20757,"auguste":20758,"ciudad":20759,"##chu":20760,"mysore":20761,"partisans":20762,"##sio":20763,"lucan":20764,"philipp":20765,"##aly":20766,"debating":20767,"henley":20768,"interiors":20769,"##rano":20770,"##tious":20771,"homecoming":20772,"beyonce":20773,"usher":20774,"henrietta":20775,"prepares":20776,"weeds":20777,"##oman":20778,"ely":20779,"plucked":20780,"##pire":20781,"##dable":20782,"luxurious":20783,"##aq":20784,"artifact":20785,"password":20786,"pasture":20787,"juno":20788,"maddy":20789,"minsk":20790,"##dder":20791,"##ologies":20792,"##rone":20793,"assessments":20794,"martian":20795,"royalist":20796,"1765":20797,"examines":20798,"##mani":20799,"##rge":20800,"nino":20801,"223":20802,"parry":20803,"scooped":20804,"relativity":20805,"##eli":20806,"##uting":20807,"##cao":20808,"congregational":20809,"noisy":20810,"traverse":20811,"##agawa":20812,"strikeouts":20813,"nickelodeon":20814,"obituary":20815,"transylvania":20816,"binds":20817,"depictions":20818,"polk":20819,"trolley":20820,"##yed":20821,"##lard":20822,"breeders":20823,"##under":20824,"dryly":20825,"hokkaido":20826,"1762":20827,"strengths":20828,"stacks":20829,"bonaparte":20830,"connectivity":20831,"neared":20832,"prostitutes":20833,"stamped":20834,"anaheim":20835,"gutierrez":20836,"sinai":20837,"##zzling":20838,"bram":20839,"fresno":20840,"madhya":20841,"##86":20842,"proton":20843,"##lena":20844,"##llum":20845,"##phon":20846,"reelected":20847,"wanda":20848,"##anus":20849,"##lb":20850,"ample":20851,"distinguishing":20852,"##yler":20853,"grasping":20854,"sermons":20855,"tomato":20856,"bland":20857,"stimulation":20858,"avenues":20859,"##eux":20860,"spreads":20861,"scarlett":20862,"fern":20863,"pentagon":20864,"assert":20865,"baird":20866,"chesapeake":20867,"ir":20868,"calmed":20869,"distortion":20870,"fatalities":20871,"##olis":20872,"correctional":20873,"pricing":20874,"##astic":20875,"##gina":20876,"prom":20877,"dammit":20878,"ying":20879,"collaborate":20880,"##chia":20881,"welterweight":20882,"33rd":20883,"pointer":20884,"substitution":20885,"bonded":20886,"umpire":20887,"communicating":20888,"multitude":20889,"paddle":20890,"##obe":20891,"federally":20892,"intimacy":20893,"##insky":20894,"betray":20895,"ssr":20896,"##lett":20897,"##lean":20898,"##lves":20899,"##therapy":20900,"airbus":20901,"##tery":20902,"functioned":20903,"ud":20904,"bearer":20905,"biomedical":20906,"netflix":20907,"##hire":20908,"##nca":20909,"condom":20910,"brink":20911,"ik":20912,"##nical":20913,"macy":20914,"##bet":20915,"flap":20916,"gma":20917,"experimented":20918,"jelly":20919,"lavender":20920,"##icles":20921,"##ulia":20922,"munro":20923,"##mian":20924,"##tial":20925,"rye":20926,"##rle":20927,"60th":20928,"gigs":20929,"hottest":20930,"rotated":20931,"predictions":20932,"fuji":20933,"bu":20934,"##erence":20935,"##omi":20936,"barangay":20937,"##fulness":20938,"##sas":20939,"clocks":20940,"##rwood":20941,"##liness":20942,"cereal":20943,"roe":20944,"wight":20945,"decker":20946,"uttered":20947,"babu":20948,"onion":20949,"xml":20950,"forcibly":20951,"##df":20952,"petra":20953,"sarcasm":20954,"hartley":20955,"peeled":20956,"storytelling":20957,"##42":20958,"##xley":20959,"##ysis":20960,"##ffa":20961,"fibre":20962,"kiel":20963,"auditor":20964,"fig":20965,"harald":20966,"greenville":20967,"##berries":20968,"geographically":20969,"nell":20970,"quartz":20971,"##athic":20972,"cemeteries":20973,"##lr":20974,"crossings":20975,"nah":20976,"holloway":20977,"reptiles":20978,"chun":20979,"sichuan":20980,"snowy":20981,"660":20982,"corrections":20983,"##ivo":20984,"zheng":20985,"ambassadors":20986,"blacksmith":20987,"fielded":20988,"fluids":20989,"hardcover":20990,"turnover":20991,"medications":20992,"melvin":20993,"academies":20994,"##erton":20995,"ro":20996,"roach":20997,"absorbing":20998,"spaniards":20999,"colton":21000,"##founded":21001,"outsider":21002,"espionage":21003,"kelsey":21004,"245":21005,"edible":21006,"##ulf":21007,"dora":21008,"establishes":21009,"##sham":21010,"##tries":21011,"contracting":21012,"##tania":21013,"cinematic":21014,"costello":21015,"nesting":21016,"##uron":21017,"connolly":21018,"duff":21019,"##nology":21020,"mma":21021,"##mata":21022,"fergus":21023,"sexes":21024,"gi":21025,"optics":21026,"spectator":21027,"woodstock":21028,"banning":21029,"##hee":21030,"##fle":21031,"differentiate":21032,"outfielder":21033,"refinery":21034,"226":21035,"312":21036,"gerhard":21037,"horde":21038,"lair":21039,"drastically":21040,"##udi":21041,"landfall":21042,"##cheng":21043,"motorsport":21044,"odi":21045,"##achi":21046,"predominant":21047,"quay":21048,"skins":21049,"##ental":21050,"edna":21051,"harshly":21052,"complementary":21053,"murdering":21054,"##aves":21055,"wreckage":21056,"##90":21057,"ono":21058,"outstretched":21059,"lennox":21060,"munitions":21061,"galen":21062,"reconcile":21063,"470":21064,"scalp":21065,"bicycles":21066,"gillespie":21067,"questionable":21068,"rosenberg":21069,"guillermo":21070,"hostel":21071,"jarvis":21072,"kabul":21073,"volvo":21074,"opium":21075,"yd":21076,"##twined":21077,"abuses":21078,"decca":21079,"outpost":21080,"##cino":21081,"sensible":21082,"neutrality":21083,"##64":21084,"ponce":21085,"anchorage":21086,"atkins":21087,"turrets":21088,"inadvertently":21089,"disagree":21090,"libre":21091,"vodka":21092,"reassuring":21093,"weighs":21094,"##yal":21095,"glide":21096,"jumper":21097,"ceilings":21098,"repertory":21099,"outs":21100,"stain":21101,"##bial":21102,"envy":21103,"##ucible":21104,"smashing":21105,"heightened":21106,"policing":21107,"hyun":21108,"mixes":21109,"lai":21110,"prima":21111,"##ples":21112,"celeste":21113,"##bina":21114,"lucrative":21115,"intervened":21116,"kc":21117,"manually":21118,"##rned":21119,"stature":21120,"staffed":21121,"bun":21122,"bastards":21123,"nairobi":21124,"priced":21125,"##auer":21126,"thatcher":21127,"##kia":21128,"tripped":21129,"comune":21130,"##ogan":21131,"##pled":21132,"brasil":21133,"incentives":21134,"emanuel":21135,"hereford":21136,"musica":21137,"##kim":21138,"benedictine":21139,"biennale":21140,"##lani":21141,"eureka":21142,"gardiner":21143,"rb":21144,"knocks":21145,"sha":21146,"##ael":21147,"##elled":21148,"##onate":21149,"efficacy":21150,"ventura":21151,"masonic":21152,"sanford":21153,"maize":21154,"leverage":21155,"##feit":21156,"capacities":21157,"santana":21158,"##aur":21159,"novelty":21160,"vanilla":21161,"##cter":21162,"##tour":21163,"benin":21164,"##oir":21165,"##rain":21166,"neptune":21167,"drafting":21168,"tallinn":21169,"##cable":21170,"humiliation":21171,"##boarding":21172,"schleswig":21173,"fabian":21174,"bernardo":21175,"liturgy":21176,"spectacle":21177,"sweeney":21178,"pont":21179,"routledge":21180,"##tment":21181,"cosmos":21182,"ut":21183,"hilt":21184,"sleek":21185,"universally":21186,"##eville":21187,"##gawa":21188,"typed":21189,"##dry":21190,"favors":21191,"allegheny":21192,"glaciers":21193,"##rly":21194,"recalling":21195,"aziz":21196,"##log":21197,"parasite":21198,"requiem":21199,"auf":21200,"##berto":21201,"##llin":21202,"illumination":21203,"##breaker":21204,"##issa":21205,"festivities":21206,"bows":21207,"govern":21208,"vibe":21209,"vp":21210,"333":21211,"sprawled":21212,"larson":21213,"pilgrim":21214,"bwf":21215,"leaping":21216,"##rts":21217,"##ssel":21218,"alexei":21219,"greyhound":21220,"hoarse":21221,"##dler":21222,"##oration":21223,"seneca":21224,"##cule":21225,"gaping":21226,"##ulously":21227,"##pura":21228,"cinnamon":21229,"##gens":21230,"##rricular":21231,"craven":21232,"fantasies":21233,"houghton":21234,"engined":21235,"reigned":21236,"dictator":21237,"supervising":21238,"##oris":21239,"bogota":21240,"commentaries":21241,"unnatural":21242,"fingernails":21243,"spirituality":21244,"tighten":21245,"##tm":21246,"canadiens":21247,"protesting":21248,"intentional":21249,"cheers":21250,"sparta":21251,"##ytic":21252,"##iere":21253,"##zine":21254,"widen":21255,"belgarath":21256,"controllers":21257,"dodd":21258,"iaaf":21259,"navarre":21260,"##ication":21261,"defect":21262,"squire":21263,"steiner":21264,"whisky":21265,"##mins":21266,"560":21267,"inevitably":21268,"tome":21269,"##gold":21270,"chew":21271,"##uid":21272,"##lid":21273,"elastic":21274,"##aby":21275,"streaked":21276,"alliances":21277,"jailed":21278,"regal":21279,"##ined":21280,"##phy":21281,"czechoslovak":21282,"narration":21283,"absently":21284,"##uld":21285,"bluegrass":21286,"guangdong":21287,"quran":21288,"criticizing":21289,"hose":21290,"hari":21291,"##liest":21292,"##owa":21293,"skier":21294,"streaks":21295,"deploy":21296,"##lom":21297,"raft":21298,"bose":21299,"dialed":21300,"huff":21301,"##eira":21302,"haifa":21303,"simplest":21304,"bursting":21305,"endings":21306,"ib":21307,"sultanate":21308,"##titled":21309,"franks":21310,"whitman":21311,"ensures":21312,"sven":21313,"##ggs":21314,"collaborators":21315,"forster":21316,"organising":21317,"ui":21318,"banished":21319,"napier":21320,"injustice":21321,"teller":21322,"layered":21323,"thump":21324,"##otti":21325,"roc":21326,"battleships":21327,"evidenced":21328,"fugitive":21329,"sadie":21330,"robotics":21331,"##roud":21332,"equatorial":21333,"geologist":21334,"##iza":21335,"yielding":21336,"##bron":21337,"##sr":21338,"internationale":21339,"mecca":21340,"##diment":21341,"sbs":21342,"skyline":21343,"toad":21344,"uploaded":21345,"reflective":21346,"undrafted":21347,"lal":21348,"leafs":21349,"bayern":21350,"##dai":21351,"lakshmi":21352,"shortlisted":21353,"##stick":21354,"##wicz":21355,"camouflage":21356,"donate":21357,"af":21358,"christi":21359,"lau":21360,"##acio":21361,"disclosed":21362,"nemesis":21363,"1761":21364,"assemble":21365,"straining":21366,"northamptonshire":21367,"tal":21368,"##asi":21369,"bernardino":21370,"premature":21371,"heidi":21372,"42nd":21373,"coefficients":21374,"galactic":21375,"reproduce":21376,"buzzed":21377,"sensations":21378,"zionist":21379,"monsieur":21380,"myrtle":21381,"##eme":21382,"archery":21383,"strangled":21384,"musically":21385,"viewpoint":21386,"antiquities":21387,"bei":21388,"trailers":21389,"seahawks":21390,"cured":21391,"pee":21392,"preferring":21393,"tasmanian":21394,"lange":21395,"sul":21396,"##mail":21397,"##working":21398,"colder":21399,"overland":21400,"lucivar":21401,"massey":21402,"gatherings":21403,"haitian":21404,"##smith":21405,"disapproval":21406,"flaws":21407,"##cco":21408,"##enbach":21409,"1766":21410,"npr":21411,"##icular":21412,"boroughs":21413,"creole":21414,"forums":21415,"techno":21416,"1755":21417,"dent":21418,"abdominal":21419,"streetcar":21420,"##eson":21421,"##stream":21422,"procurement":21423,"gemini":21424,"predictable":21425,"##tya":21426,"acheron":21427,"christoph":21428,"feeder":21429,"fronts":21430,"vendor":21431,"bernhard":21432,"jammu":21433,"tumors":21434,"slang":21435,"##uber":21436,"goaltender":21437,"twists":21438,"curving":21439,"manson":21440,"vuelta":21441,"mer":21442,"peanut":21443,"confessions":21444,"pouch":21445,"unpredictable":21446,"allowance":21447,"theodor":21448,"vascular":21449,"##factory":21450,"bala":21451,"authenticity":21452,"metabolic":21453,"coughing":21454,"nanjing":21455,"##cea":21456,"pembroke":21457,"##bard":21458,"splendid":21459,"36th":21460,"ff":21461,"hourly":21462,"##ahu":21463,"elmer":21464,"handel":21465,"##ivate":21466,"awarding":21467,"thrusting":21468,"dl":21469,"experimentation":21470,"##hesion":21471,"##46":21472,"caressed":21473,"entertained":21474,"steak":21475,"##rangle":21476,"biologist":21477,"orphans":21478,"baroness":21479,"oyster":21480,"stepfather":21481,"##dridge":21482,"mirage":21483,"reefs":21484,"speeding":21485,"##31":21486,"barons":21487,"1764":21488,"227":21489,"inhabit":21490,"preached":21491,"repealed":21492,"##tral":21493,"honoring":21494,"boogie":21495,"captives":21496,"administer":21497,"johanna":21498,"##imate":21499,"gel":21500,"suspiciously":21501,"1767":21502,"sobs":21503,"##dington":21504,"backbone":21505,"hayward":21506,"garry":21507,"##folding":21508,"##nesia":21509,"maxi":21510,"##oof":21511,"##ppe":21512,"ellison":21513,"galileo":21514,"##stand":21515,"crimea":21516,"frenzy":21517,"amour":21518,"bumper":21519,"matrices":21520,"natalia":21521,"baking":21522,"garth":21523,"palestinians":21524,"##grove":21525,"smack":21526,"conveyed":21527,"ensembles":21528,"gardening":21529,"##manship":21530,"##rup":21531,"##stituting":21532,"1640":21533,"harvesting":21534,"topography":21535,"jing":21536,"shifters":21537,"dormitory":21538,"##carriage":21539,"##lston":21540,"ist":21541,"skulls":21542,"##stadt":21543,"dolores":21544,"jewellery":21545,"sarawak":21546,"##wai":21547,"##zier":21548,"fences":21549,"christy":21550,"confinement":21551,"tumbling":21552,"credibility":21553,"fir":21554,"stench":21555,"##bria":21556,"##plication":21557,"##nged":21558,"##sam":21559,"virtues":21560,"##belt":21561,"marjorie":21562,"pba":21563,"##eem":21564,"##made":21565,"celebrates":21566,"schooner":21567,"agitated":21568,"barley":21569,"fulfilling":21570,"anthropologist":21571,"##pro":21572,"restrict":21573,"novi":21574,"regulating":21575,"##nent":21576,"padres":21577,"##rani":21578,"##hesive":21579,"loyola":21580,"tabitha":21581,"milky":21582,"olson":21583,"proprietor":21584,"crambidae":21585,"guarantees":21586,"intercollegiate":21587,"ljubljana":21588,"hilda":21589,"##sko":21590,"ignorant":21591,"hooded":21592,"##lts":21593,"sardinia":21594,"##lidae":21595,"##vation":21596,"frontman":21597,"privileged":21598,"witchcraft":21599,"##gp":21600,"jammed":21601,"laude":21602,"poking":21603,"##than":21604,"bracket":21605,"amazement":21606,"yunnan":21607,"##erus":21608,"maharaja":21609,"linnaeus":21610,"264":21611,"commissioning":21612,"milano":21613,"peacefully":21614,"##logies":21615,"akira":21616,"rani":21617,"regulator":21618,"##36":21619,"grasses":21620,"##rance":21621,"luzon":21622,"crows":21623,"compiler":21624,"gretchen":21625,"seaman":21626,"edouard":21627,"tab":21628,"buccaneers":21629,"ellington":21630,"hamlets":21631,"whig":21632,"socialists":21633,"##anto":21634,"directorial":21635,"easton":21636,"mythological":21637,"##kr":21638,"##vary":21639,"rhineland":21640,"semantic":21641,"taut":21642,"dune":21643,"inventions":21644,"succeeds":21645,"##iter":21646,"replication":21647,"branched":21648,"##pired":21649,"jul":21650,"prosecuted":21651,"kangaroo":21652,"penetrated":21653,"##avian":21654,"middlesbrough":21655,"doses":21656,"bleak":21657,"madam":21658,"predatory":21659,"relentless":21660,"##vili":21661,"reluctance":21662,"##vir":21663,"hailey":21664,"crore":21665,"silvery":21666,"1759":21667,"monstrous":21668,"swimmers":21669,"transmissions":21670,"hawthorn":21671,"informing":21672,"##eral":21673,"toilets":21674,"caracas":21675,"crouch":21676,"kb":21677,"##sett":21678,"295":21679,"cartel":21680,"hadley":21681,"##aling":21682,"alexia":21683,"yvonne":21684,"##biology":21685,"cinderella":21686,"eton":21687,"superb":21688,"blizzard":21689,"stabbing":21690,"industrialist":21691,"maximus":21692,"##gm":21693,"##orus":21694,"groves":21695,"maud":21696,"clade":21697,"oversized":21698,"comedic":21699,"##bella":21700,"rosen":21701,"nomadic":21702,"fulham":21703,"montane":21704,"beverages":21705,"galaxies":21706,"redundant":21707,"swarm":21708,"##rot":21709,"##folia":21710,"##llis":21711,"buckinghamshire":21712,"fen":21713,"bearings":21714,"bahadur":21715,"##rom":21716,"gilles":21717,"phased":21718,"dynamite":21719,"faber":21720,"benoit":21721,"vip":21722,"##ount":21723,"##wd":21724,"booking":21725,"fractured":21726,"tailored":21727,"anya":21728,"spices":21729,"westwood":21730,"cairns":21731,"auditions":21732,"inflammation":21733,"steamed":21734,"##rocity":21735,"##acion":21736,"##urne":21737,"skyla":21738,"thereof":21739,"watford":21740,"torment":21741,"archdeacon":21742,"transforms":21743,"lulu":21744,"demeanor":21745,"fucked":21746,"serge":21747,"##sor":21748,"mckenna":21749,"minas":21750,"entertainer":21751,"##icide":21752,"caress":21753,"originate":21754,"residue":21755,"##sty":21756,"1740":21757,"##ilised":21758,"##org":21759,"beech":21760,"##wana":21761,"subsidies":21762,"##ghton":21763,"emptied":21764,"gladstone":21765,"ru":21766,"firefighters":21767,"voodoo":21768,"##rcle":21769,"het":21770,"nightingale":21771,"tamara":21772,"edmond":21773,"ingredient":21774,"weaknesses":21775,"silhouette":21776,"285":21777,"compatibility":21778,"withdrawing":21779,"hampson":21780,"##mona":21781,"anguish":21782,"giggling":21783,"##mber":21784,"bookstore":21785,"##jiang":21786,"southernmost":21787,"tilting":21788,"##vance":21789,"bai":21790,"economical":21791,"rf":21792,"briefcase":21793,"dreadful":21794,"hinted":21795,"projections":21796,"shattering":21797,"totaling":21798,"##rogate":21799,"analogue":21800,"indicted":21801,"periodical":21802,"fullback":21803,"##dman":21804,"haynes":21805,"##tenberg":21806,"##ffs":21807,"##ishment":21808,"1745":21809,"thirst":21810,"stumble":21811,"penang":21812,"vigorous":21813,"##ddling":21814,"##kor":21815,"##lium":21816,"octave":21817,"##ove":21818,"##enstein":21819,"##inen":21820,"##ones":21821,"siberian":21822,"##uti":21823,"cbn":21824,"repeal":21825,"swaying":21826,"##vington":21827,"khalid":21828,"tanaka":21829,"unicorn":21830,"otago":21831,"plastered":21832,"lobe":21833,"riddle":21834,"##rella":21835,"perch":21836,"##ishing":21837,"croydon":21838,"filtered":21839,"graeme":21840,"tripoli":21841,"##ossa":21842,"crocodile":21843,"##chers":21844,"sufi":21845,"mined":21846,"##tung":21847,"inferno":21848,"lsu":21849,"##phi":21850,"swelled":21851,"utilizes":21852,"£2":21853,"cale":21854,"periodicals":21855,"styx":21856,"hike":21857,"informally":21858,"coop":21859,"lund":21860,"##tidae":21861,"ala":21862,"hen":21863,"qui":21864,"transformations":21865,"disposed":21866,"sheath":21867,"chickens":21868,"##cade":21869,"fitzroy":21870,"sas":21871,"silesia":21872,"unacceptable":21873,"odisha":21874,"1650":21875,"sabrina":21876,"pe":21877,"spokane":21878,"ratios":21879,"athena":21880,"massage":21881,"shen":21882,"dilemma":21883,"##drum":21884,"##riz":21885,"##hul":21886,"corona":21887,"doubtful":21888,"niall":21889,"##pha":21890,"##bino":21891,"fines":21892,"cite":21893,"acknowledging":21894,"bangor":21895,"ballard":21896,"bathurst":21897,"##resh":21898,"huron":21899,"mustered":21900,"alzheimer":21901,"garments":21902,"kinase":21903,"tyre":21904,"warship":21905,"##cp":21906,"flashback":21907,"pulmonary":21908,"braun":21909,"cheat":21910,"kamal":21911,"cyclists":21912,"constructions":21913,"grenades":21914,"ndp":21915,"traveller":21916,"excuses":21917,"stomped":21918,"signalling":21919,"trimmed":21920,"futsal":21921,"mosques":21922,"relevance":21923,"##wine":21924,"wta":21925,"##23":21926,"##vah":21927,"##lter":21928,"hoc":21929,"##riding":21930,"optimistic":21931,"##´s":21932,"deco":21933,"sim":21934,"interacting":21935,"rejecting":21936,"moniker":21937,"waterways":21938,"##ieri":21939,"##oku":21940,"mayors":21941,"gdansk":21942,"outnumbered":21943,"pearls":21944,"##ended":21945,"##hampton":21946,"fairs":21947,"totals":21948,"dominating":21949,"262":21950,"notions":21951,"stairway":21952,"compiling":21953,"pursed":21954,"commodities":21955,"grease":21956,"yeast":21957,"##jong":21958,"carthage":21959,"griffiths":21960,"residual":21961,"amc":21962,"contraction":21963,"laird":21964,"sapphire":21965,"##marine":21966,"##ivated":21967,"amalgamation":21968,"dissolve":21969,"inclination":21970,"lyle":21971,"packaged":21972,"altitudes":21973,"suez":21974,"canons":21975,"graded":21976,"lurched":21977,"narrowing":21978,"boasts":21979,"guise":21980,"wed":21981,"enrico":21982,"##ovsky":21983,"rower":21984,"scarred":21985,"bree":21986,"cub":21987,"iberian":21988,"protagonists":21989,"bargaining":21990,"proposing":21991,"trainers":21992,"voyages":21993,"vans":21994,"fishes":21995,"##aea":21996,"##ivist":21997,"##verance":21998,"encryption":21999,"artworks":22000,"kazan":22001,"sabre":22002,"cleopatra":22003,"hepburn":22004,"rotting":22005,"supremacy":22006,"mecklenburg":22007,"##brate":22008,"burrows":22009,"hazards":22010,"outgoing":22011,"flair":22012,"organizes":22013,"##ctions":22014,"scorpion":22015,"##usions":22016,"boo":22017,"234":22018,"chevalier":22019,"dunedin":22020,"slapping":22021,"##34":22022,"ineligible":22023,"pensions":22024,"##38":22025,"##omic":22026,"manufactures":22027,"emails":22028,"bismarck":22029,"238":22030,"weakening":22031,"blackish":22032,"ding":22033,"mcgee":22034,"quo":22035,"##rling":22036,"northernmost":22037,"xx":22038,"manpower":22039,"greed":22040,"sampson":22041,"clicking":22042,"##ange":22043,"##horpe":22044,"##inations":22045,"##roving":22046,"torre":22047,"##eptive":22048,"##moral":22049,"symbolism":22050,"38th":22051,"asshole":22052,"meritorious":22053,"outfits":22054,"splashed":22055,"biographies":22056,"sprung":22057,"astros":22058,"##tale":22059,"302":22060,"737":22061,"filly":22062,"raoul":22063,"nw":22064,"tokugawa":22065,"linden":22066,"clubhouse":22067,"##apa":22068,"tracts":22069,"romano":22070,"##pio":22071,"putin":22072,"tags":22073,"##note":22074,"chained":22075,"dickson":22076,"gunshot":22077,"moe":22078,"gunn":22079,"rashid":22080,"##tails":22081,"zipper":22082,"##bas":22083,"##nea":22084,"contrasted":22085,"##ply":22086,"##udes":22087,"plum":22088,"pharaoh":22089,"##pile":22090,"aw":22091,"comedies":22092,"ingrid":22093,"sandwiches":22094,"subdivisions":22095,"1100":22096,"mariana":22097,"nokia":22098,"kamen":22099,"hz":22100,"delaney":22101,"veto":22102,"herring":22103,"##words":22104,"possessive":22105,"outlines":22106,"##roup":22107,"siemens":22108,"stairwell":22109,"rc":22110,"gallantry":22111,"messiah":22112,"palais":22113,"yells":22114,"233":22115,"zeppelin":22116,"##dm":22117,"bolivar":22118,"##cede":22119,"smackdown":22120,"mckinley":22121,"##mora":22122,"##yt":22123,"muted":22124,"geologic":22125,"finely":22126,"unitary":22127,"avatar":22128,"hamas":22129,"maynard":22130,"rees":22131,"bog":22132,"contrasting":22133,"##rut":22134,"liv":22135,"chico":22136,"disposition":22137,"pixel":22138,"##erate":22139,"becca":22140,"dmitry":22141,"yeshiva":22142,"narratives":22143,"##lva":22144,"##ulton":22145,"mercenary":22146,"sharpe":22147,"tempered":22148,"navigate":22149,"stealth":22150,"amassed":22151,"keynes":22152,"##lini":22153,"untouched":22154,"##rrie":22155,"havoc":22156,"lithium":22157,"##fighting":22158,"abyss":22159,"graf":22160,"southward":22161,"wolverine":22162,"balloons":22163,"implements":22164,"ngos":22165,"transitions":22166,"##icum":22167,"ambushed":22168,"concacaf":22169,"dormant":22170,"economists":22171,"##dim":22172,"costing":22173,"csi":22174,"rana":22175,"universite":22176,"boulders":22177,"verity":22178,"##llon":22179,"collin":22180,"mellon":22181,"misses":22182,"cypress":22183,"fluorescent":22184,"lifeless":22185,"spence":22186,"##ulla":22187,"crewe":22188,"shepard":22189,"pak":22190,"revelations":22191,"##م":22192,"jolly":22193,"gibbons":22194,"paw":22195,"##dro":22196,"##quel":22197,"freeing":22198,"##test":22199,"shack":22200,"fries":22201,"palatine":22202,"##51":22203,"##hiko":22204,"accompaniment":22205,"cruising":22206,"recycled":22207,"##aver":22208,"erwin":22209,"sorting":22210,"synthesizers":22211,"dyke":22212,"realities":22213,"sg":22214,"strides":22215,"enslaved":22216,"wetland":22217,"##ghan":22218,"competence":22219,"gunpowder":22220,"grassy":22221,"maroon":22222,"reactors":22223,"objection":22224,"##oms":22225,"carlson":22226,"gearbox":22227,"macintosh":22228,"radios":22229,"shelton":22230,"##sho":22231,"clergyman":22232,"prakash":22233,"254":22234,"mongols":22235,"trophies":22236,"oricon":22237,"228":22238,"stimuli":22239,"twenty20":22240,"cantonese":22241,"cortes":22242,"mirrored":22243,"##saurus":22244,"bhp":22245,"cristina":22246,"melancholy":22247,"##lating":22248,"enjoyable":22249,"nuevo":22250,"##wny":22251,"downfall":22252,"schumacher":22253,"##ind":22254,"banging":22255,"lausanne":22256,"rumbled":22257,"paramilitary":22258,"reflex":22259,"ax":22260,"amplitude":22261,"migratory":22262,"##gall":22263,"##ups":22264,"midi":22265,"barnard":22266,"lastly":22267,"sherry":22268,"##hp":22269,"##nall":22270,"keystone":22271,"##kra":22272,"carleton":22273,"slippery":22274,"##53":22275,"coloring":22276,"foe":22277,"socket":22278,"otter":22279,"##rgos":22280,"mats":22281,"##tose":22282,"consultants":22283,"bafta":22284,"bison":22285,"topping":22286,"##km":22287,"490":22288,"primal":22289,"abandonment":22290,"transplant":22291,"atoll":22292,"hideous":22293,"mort":22294,"pained":22295,"reproduced":22296,"tae":22297,"howling":22298,"##turn":22299,"unlawful":22300,"billionaire":22301,"hotter":22302,"poised":22303,"lansing":22304,"##chang":22305,"dinamo":22306,"retro":22307,"messing":22308,"nfc":22309,"domesday":22310,"##mina":22311,"blitz":22312,"timed":22313,"##athing":22314,"##kley":22315,"ascending":22316,"gesturing":22317,"##izations":22318,"signaled":22319,"tis":22320,"chinatown":22321,"mermaid":22322,"savanna":22323,"jameson":22324,"##aint":22325,"catalina":22326,"##pet":22327,"##hers":22328,"cochrane":22329,"cy":22330,"chatting":22331,"##kus":22332,"alerted":22333,"computation":22334,"mused":22335,"noelle":22336,"majestic":22337,"mohawk":22338,"campo":22339,"octagonal":22340,"##sant":22341,"##hend":22342,"241":22343,"aspiring":22344,"##mart":22345,"comprehend":22346,"iona":22347,"paralyzed":22348,"shimmering":22349,"swindon":22350,"rhone":22351,"##eley":22352,"reputed":22353,"configurations":22354,"pitchfork":22355,"agitation":22356,"francais":22357,"gillian":22358,"lipstick":22359,"##ilo":22360,"outsiders":22361,"pontifical":22362,"resisting":22363,"bitterness":22364,"sewer":22365,"rockies":22366,"##edd":22367,"##ucher":22368,"misleading":22369,"1756":22370,"exiting":22371,"galloway":22372,"##nging":22373,"risked":22374,"##heart":22375,"246":22376,"commemoration":22377,"schultz":22378,"##rka":22379,"integrating":22380,"##rsa":22381,"poses":22382,"shrieked":22383,"##weiler":22384,"guineas":22385,"gladys":22386,"jerking":22387,"owls":22388,"goldsmith":22389,"nightly":22390,"penetrating":22391,"##unced":22392,"lia":22393,"##33":22394,"ignited":22395,"betsy":22396,"##aring":22397,"##thorpe":22398,"follower":22399,"vigorously":22400,"##rave":22401,"coded":22402,"kiran":22403,"knit":22404,"zoology":22405,"tbilisi":22406,"##28":22407,"##bered":22408,"repository":22409,"govt":22410,"deciduous":22411,"dino":22412,"growling":22413,"##bba":22414,"enhancement":22415,"unleashed":22416,"chanting":22417,"pussy":22418,"biochemistry":22419,"##eric":22420,"kettle":22421,"repression":22422,"toxicity":22423,"nrhp":22424,"##arth":22425,"##kko":22426,"##bush":22427,"ernesto":22428,"commended":22429,"outspoken":22430,"242":22431,"mca":22432,"parchment":22433,"sms":22434,"kristen":22435,"##aton":22436,"bisexual":22437,"raked":22438,"glamour":22439,"navajo":22440,"a2":22441,"conditioned":22442,"showcased":22443,"##hma":22444,"spacious":22445,"youthful":22446,"##esa":22447,"usl":22448,"appliances":22449,"junta":22450,"brest":22451,"layne":22452,"conglomerate":22453,"enchanted":22454,"chao":22455,"loosened":22456,"picasso":22457,"circulating":22458,"inspect":22459,"montevideo":22460,"##centric":22461,"##kti":22462,"piazza":22463,"spurred":22464,"##aith":22465,"bari":22466,"freedoms":22467,"poultry":22468,"stamford":22469,"lieu":22470,"##ect":22471,"indigo":22472,"sarcastic":22473,"bahia":22474,"stump":22475,"attach":22476,"dvds":22477,"frankenstein":22478,"lille":22479,"approx":22480,"scriptures":22481,"pollen":22482,"##script":22483,"nmi":22484,"overseen":22485,"##ivism":22486,"tides":22487,"proponent":22488,"newmarket":22489,"inherit":22490,"milling":22491,"##erland":22492,"centralized":22493,"##rou":22494,"distributors":22495,"credentials":22496,"drawers":22497,"abbreviation":22498,"##lco":22499,"##xon":22500,"downing":22501,"uncomfortably":22502,"ripe":22503,"##oes":22504,"erase":22505,"franchises":22506,"##ever":22507,"populace":22508,"##bery":22509,"##khar":22510,"decomposition":22511,"pleas":22512,"##tet":22513,"daryl":22514,"sabah":22515,"##stle":22516,"##wide":22517,"fearless":22518,"genie":22519,"lesions":22520,"annette":22521,"##ogist":22522,"oboe":22523,"appendix":22524,"nair":22525,"dripped":22526,"petitioned":22527,"maclean":22528,"mosquito":22529,"parrot":22530,"rpg":22531,"hampered":22532,"1648":22533,"operatic":22534,"reservoirs":22535,"##tham":22536,"irrelevant":22537,"jolt":22538,"summarized":22539,"##fp":22540,"medallion":22541,"##taff":22542,"##−":22543,"clawed":22544,"harlow":22545,"narrower":22546,"goddard":22547,"marcia":22548,"bodied":22549,"fremont":22550,"suarez":22551,"altering":22552,"tempest":22553,"mussolini":22554,"porn":22555,"##isms":22556,"sweetly":22557,"oversees":22558,"walkers":22559,"solitude":22560,"grimly":22561,"shrines":22562,"hk":22563,"ich":22564,"supervisors":22565,"hostess":22566,"dietrich":22567,"legitimacy":22568,"brushes":22569,"expressive":22570,"##yp":22571,"dissipated":22572,"##rse":22573,"localized":22574,"systemic":22575,"##nikov":22576,"gettysburg":22577,"##js":22578,"##uaries":22579,"dialogues":22580,"muttering":22581,"251":22582,"housekeeper":22583,"sicilian":22584,"discouraged":22585,"##frey":22586,"beamed":22587,"kaladin":22588,"halftime":22589,"kidnap":22590,"##amo":22591,"##llet":22592,"1754":22593,"synonymous":22594,"depleted":22595,"instituto":22596,"insulin":22597,"reprised":22598,"##opsis":22599,"clashed":22600,"##ctric":22601,"interrupting":22602,"radcliffe":22603,"insisting":22604,"medici":22605,"1715":22606,"ejected":22607,"playfully":22608,"turbulent":22609,"##47":22610,"starvation":22611,"##rini":22612,"shipment":22613,"rebellious":22614,"petersen":22615,"verification":22616,"merits":22617,"##rified":22618,"cakes":22619,"##charged":22620,"1757":22621,"milford":22622,"shortages":22623,"spying":22624,"fidelity":22625,"##aker":22626,"emitted":22627,"storylines":22628,"harvested":22629,"seismic":22630,"##iform":22631,"cheung":22632,"kilda":22633,"theoretically":22634,"barbie":22635,"lynx":22636,"##rgy":22637,"##tius":22638,"goblin":22639,"mata":22640,"poisonous":22641,"##nburg":22642,"reactive":22643,"residues":22644,"obedience":22645,"##евич":22646,"conjecture":22647,"##rac":22648,"401":22649,"hating":22650,"sixties":22651,"kicker":22652,"moaning":22653,"motown":22654,"##bha":22655,"emancipation":22656,"neoclassical":22657,"##hering":22658,"consoles":22659,"ebert":22660,"professorship":22661,"##tures":22662,"sustaining":22663,"assaults":22664,"obeyed":22665,"affluent":22666,"incurred":22667,"tornadoes":22668,"##eber":22669,"##zow":22670,"emphasizing":22671,"highlanders":22672,"cheated":22673,"helmets":22674,"##ctus":22675,"internship":22676,"terence":22677,"bony":22678,"executions":22679,"legislators":22680,"berries":22681,"peninsular":22682,"tinged":22683,"##aco":22684,"1689":22685,"amplifier":22686,"corvette":22687,"ribbons":22688,"lavish":22689,"pennant":22690,"##lander":22691,"worthless":22692,"##chfield":22693,"##forms":22694,"mariano":22695,"pyrenees":22696,"expenditures":22697,"##icides":22698,"chesterfield":22699,"mandir":22700,"tailor":22701,"39th":22702,"sergey":22703,"nestled":22704,"willed":22705,"aristocracy":22706,"devotees":22707,"goodnight":22708,"raaf":22709,"rumored":22710,"weaponry":22711,"remy":22712,"appropriations":22713,"harcourt":22714,"burr":22715,"riaa":22716,"##lence":22717,"limitation":22718,"unnoticed":22719,"guo":22720,"soaking":22721,"swamps":22722,"##tica":22723,"collapsing":22724,"tatiana":22725,"descriptive":22726,"brigham":22727,"psalm":22728,"##chment":22729,"maddox":22730,"##lization":22731,"patti":22732,"caliph":22733,"##aja":22734,"akron":22735,"injuring":22736,"serra":22737,"##ganj":22738,"basins":22739,"##sari":22740,"astonished":22741,"launcher":22742,"##church":22743,"hilary":22744,"wilkins":22745,"sewing":22746,"##sf":22747,"stinging":22748,"##fia":22749,"##ncia":22750,"underwood":22751,"startup":22752,"##ition":22753,"compilations":22754,"vibrations":22755,"embankment":22756,"jurist":22757,"##nity":22758,"bard":22759,"juventus":22760,"groundwater":22761,"kern":22762,"palaces":22763,"helium":22764,"boca":22765,"cramped":22766,"marissa":22767,"soto":22768,"##worm":22769,"jae":22770,"princely":22771,"##ggy":22772,"faso":22773,"bazaar":22774,"warmly":22775,"##voking":22776,"229":22777,"pairing":22778,"##lite":22779,"##grate":22780,"##nets":22781,"wien":22782,"freaked":22783,"ulysses":22784,"rebirth":22785,"##alia":22786,"##rent":22787,"mummy":22788,"guzman":22789,"jimenez":22790,"stilled":22791,"##nitz":22792,"trajectory":22793,"tha":22794,"woken":22795,"archival":22796,"professions":22797,"##pts":22798,"##pta":22799,"hilly":22800,"shadowy":22801,"shrink":22802,"##bolt":22803,"norwood":22804,"glued":22805,"migrate":22806,"stereotypes":22807,"devoid":22808,"##pheus":22809,"625":22810,"evacuate":22811,"horrors":22812,"infancy":22813,"gotham":22814,"knowles":22815,"optic":22816,"downloaded":22817,"sachs":22818,"kingsley":22819,"parramatta":22820,"darryl":22821,"mor":22822,"##onale":22823,"shady":22824,"commence":22825,"confesses":22826,"kan":22827,"##meter":22828,"##placed":22829,"marlborough":22830,"roundabout":22831,"regents":22832,"frigates":22833,"io":22834,"##imating":22835,"gothenburg":22836,"revoked":22837,"carvings":22838,"clockwise":22839,"convertible":22840,"intruder":22841,"##sche":22842,"banged":22843,"##ogo":22844,"vicky":22845,"bourgeois":22846,"##mony":22847,"dupont":22848,"footing":22849,"##gum":22850,"pd":22851,"##real":22852,"buckle":22853,"yun":22854,"penthouse":22855,"sane":22856,"720":22857,"serviced":22858,"stakeholders":22859,"neumann":22860,"bb":22861,"##eers":22862,"comb":22863,"##gam":22864,"catchment":22865,"pinning":22866,"rallies":22867,"typing":22868,"##elles":22869,"forefront":22870,"freiburg":22871,"sweetie":22872,"giacomo":22873,"widowed":22874,"goodwill":22875,"worshipped":22876,"aspirations":22877,"midday":22878,"##vat":22879,"fishery":22880,"##trick":22881,"bournemouth":22882,"turk":22883,"243":22884,"hearth":22885,"ethanol":22886,"guadalajara":22887,"murmurs":22888,"sl":22889,"##uge":22890,"afforded":22891,"scripted":22892,"##hta":22893,"wah":22894,"##jn":22895,"coroner":22896,"translucent":22897,"252":22898,"memorials":22899,"puck":22900,"progresses":22901,"clumsy":22902,"##race":22903,"315":22904,"candace":22905,"recounted":22906,"##27":22907,"##slin":22908,"##uve":22909,"filtering":22910,"##mac":22911,"howl":22912,"strata":22913,"heron":22914,"leveled":22915,"##ays":22916,"dubious":22917,"##oja":22918,"##т":22919,"##wheel":22920,"citations":22921,"exhibiting":22922,"##laya":22923,"##mics":22924,"##pods":22925,"turkic":22926,"##lberg":22927,"injunction":22928,"##ennial":22929,"##mit":22930,"antibodies":22931,"##44":22932,"organise":22933,"##rigues":22934,"cardiovascular":22935,"cushion":22936,"inverness":22937,"##zquez":22938,"dia":22939,"cocoa":22940,"sibling":22941,"##tman":22942,"##roid":22943,"expanse":22944,"feasible":22945,"tunisian":22946,"algiers":22947,"##relli":22948,"rus":22949,"bloomberg":22950,"dso":22951,"westphalia":22952,"bro":22953,"tacoma":22954,"281":22955,"downloads":22956,"##ours":22957,"konrad":22958,"duran":22959,"##hdi":22960,"continuum":22961,"jett":22962,"compares":22963,"legislator":22964,"secession":22965,"##nable":22966,"##gues":22967,"##zuka":22968,"translating":22969,"reacher":22970,"##gley":22971,"##ła":22972,"aleppo":22973,"##agi":22974,"tc":22975,"orchards":22976,"trapping":22977,"linguist":22978,"versatile":22979,"drumming":22980,"postage":22981,"calhoun":22982,"superiors":22983,"##mx":22984,"barefoot":22985,"leary":22986,"##cis":22987,"ignacio":22988,"alfa":22989,"kaplan":22990,"##rogen":22991,"bratislava":22992,"mori":22993,"##vot":22994,"disturb":22995,"haas":22996,"313":22997,"cartridges":22998,"gilmore":22999,"radiated":23000,"salford":23001,"tunic":23002,"hades":23003,"##ulsive":23004,"archeological":23005,"delilah":23006,"magistrates":23007,"auditioned":23008,"brewster":23009,"charters":23010,"empowerment":23011,"blogs":23012,"cappella":23013,"dynasties":23014,"iroquois":23015,"whipping":23016,"##krishna":23017,"raceway":23018,"truths":23019,"myra":23020,"weaken":23021,"judah":23022,"mcgregor":23023,"##horse":23024,"mic":23025,"refueling":23026,"37th":23027,"burnley":23028,"bosses":23029,"markus":23030,"premio":23031,"query":23032,"##gga":23033,"dunbar":23034,"##economic":23035,"darkest":23036,"lyndon":23037,"sealing":23038,"commendation":23039,"reappeared":23040,"##mun":23041,"addicted":23042,"ezio":23043,"slaughtered":23044,"satisfactory":23045,"shuffle":23046,"##eves":23047,"##thic":23048,"##uj":23049,"fortification":23050,"warrington":23051,"##otto":23052,"resurrected":23053,"fargo":23054,"mane":23055,"##utable":23056,"##lei":23057,"##space":23058,"foreword":23059,"ox":23060,"##aris":23061,"##vern":23062,"abrams":23063,"hua":23064,"##mento":23065,"sakura":23066,"##alo":23067,"uv":23068,"sentimental":23069,"##skaya":23070,"midfield":23071,"##eses":23072,"sturdy":23073,"scrolls":23074,"macleod":23075,"##kyu":23076,"entropy":23077,"##lance":23078,"mitochondrial":23079,"cicero":23080,"excelled":23081,"thinner":23082,"convoys":23083,"perceive":23084,"##oslav":23085,"##urable":23086,"systematically":23087,"grind":23088,"burkina":23089,"287":23090,"##tagram":23091,"ops":23092,"##aman":23093,"guantanamo":23094,"##cloth":23095,"##tite":23096,"forcefully":23097,"wavy":23098,"##jou":23099,"pointless":23100,"##linger":23101,"##tze":23102,"layton":23103,"portico":23104,"superficial":23105,"clerical":23106,"outlaws":23107,"##hism":23108,"burials":23109,"muir":23110,"##inn":23111,"creditors":23112,"hauling":23113,"rattle":23114,"##leg":23115,"calais":23116,"monde":23117,"archers":23118,"reclaimed":23119,"dwell":23120,"wexford":23121,"hellenic":23122,"falsely":23123,"remorse":23124,"##tek":23125,"dough":23126,"furnishings":23127,"##uttered":23128,"gabon":23129,"neurological":23130,"novice":23131,"##igraphy":23132,"contemplated":23133,"pulpit":23134,"nightstand":23135,"saratoga":23136,"##istan":23137,"documenting":23138,"pulsing":23139,"taluk":23140,"##firmed":23141,"busted":23142,"marital":23143,"##rien":23144,"disagreements":23145,"wasps":23146,"##yes":23147,"hodge":23148,"mcdonnell":23149,"mimic":23150,"fran":23151,"pendant":23152,"dhabi":23153,"musa":23154,"##nington":23155,"congratulations":23156,"argent":23157,"darrell":23158,"concussion":23159,"losers":23160,"regrets":23161,"thessaloniki":23162,"reversal":23163,"donaldson":23164,"hardwood":23165,"thence":23166,"achilles":23167,"ritter":23168,"##eran":23169,"demonic":23170,"jurgen":23171,"prophets":23172,"goethe":23173,"eki":23174,"classmate":23175,"buff":23176,"##cking":23177,"yank":23178,"irrational":23179,"##inging":23180,"perished":23181,"seductive":23182,"qur":23183,"sourced":23184,"##crat":23185,"##typic":23186,"mustard":23187,"ravine":23188,"barre":23189,"horizontally":23190,"characterization":23191,"phylogenetic":23192,"boise":23193,"##dit":23194,"##runner":23195,"##tower":23196,"brutally":23197,"intercourse":23198,"seduce":23199,"##bbing":23200,"fay":23201,"ferris":23202,"ogden":23203,"amar":23204,"nik":23205,"unarmed":23206,"##inator":23207,"evaluating":23208,"kyrgyzstan":23209,"sweetness":23210,"##lford":23211,"##oki":23212,"mccormick":23213,"meiji":23214,"notoriety":23215,"stimulate":23216,"disrupt":23217,"figuring":23218,"instructional":23219,"mcgrath":23220,"##zoo":23221,"groundbreaking":23222,"##lto":23223,"flinch":23224,"khorasan":23225,"agrarian":23226,"bengals":23227,"mixer":23228,"radiating":23229,"##sov":23230,"ingram":23231,"pitchers":23232,"nad":23233,"tariff":23234,"##cript":23235,"tata":23236,"##codes":23237,"##emi":23238,"##ungen":23239,"appellate":23240,"lehigh":23241,"##bled":23242,"##giri":23243,"brawl":23244,"duct":23245,"texans":23246,"##ciation":23247,"##ropolis":23248,"skipper":23249,"speculative":23250,"vomit":23251,"doctrines":23252,"stresses":23253,"253":23254,"davy":23255,"graders":23256,"whitehead":23257,"jozef":23258,"timely":23259,"cumulative":23260,"haryana":23261,"paints":23262,"appropriately":23263,"boon":23264,"cactus":23265,"##ales":23266,"##pid":23267,"dow":23268,"legions":23269,"##pit":23270,"perceptions":23271,"1730":23272,"picturesque":23273,"##yse":23274,"periphery":23275,"rune":23276,"wr":23277,"##aha":23278,"celtics":23279,"sentencing":23280,"whoa":23281,"##erin":23282,"confirms":23283,"variance":23284,"425":23285,"moines":23286,"mathews":23287,"spade":23288,"rave":23289,"m1":23290,"fronted":23291,"fx":23292,"blending":23293,"alleging":23294,"reared":23295,"##gl":23296,"237":23297,"##paper":23298,"grassroots":23299,"eroded":23300,"##free":23301,"##physical":23302,"directs":23303,"ordeal":23304,"##sław":23305,"accelerate":23306,"hacker":23307,"rooftop":23308,"##inia":23309,"lev":23310,"buys":23311,"cebu":23312,"devote":23313,"##lce":23314,"specialising":23315,"##ulsion":23316,"choreographed":23317,"repetition":23318,"warehouses":23319,"##ryl":23320,"paisley":23321,"tuscany":23322,"analogy":23323,"sorcerer":23324,"hash":23325,"huts":23326,"shards":23327,"descends":23328,"exclude":23329,"nix":23330,"chaplin":23331,"gaga":23332,"ito":23333,"vane":23334,"##drich":23335,"causeway":23336,"misconduct":23337,"limo":23338,"orchestrated":23339,"glands":23340,"jana":23341,"##kot":23342,"u2":23343,"##mple":23344,"##sons":23345,"branching":23346,"contrasts":23347,"scoop":23348,"longed":23349,"##virus":23350,"chattanooga":23351,"##75":23352,"syrup":23353,"cornerstone":23354,"##tized":23355,"##mind":23356,"##iaceae":23357,"careless":23358,"precedence":23359,"frescoes":23360,"##uet":23361,"chilled":23362,"consult":23363,"modelled":23364,"snatch":23365,"peat":23366,"##thermal":23367,"caucasian":23368,"humane":23369,"relaxation":23370,"spins":23371,"temperance":23372,"##lbert":23373,"occupations":23374,"lambda":23375,"hybrids":23376,"moons":23377,"mp3":23378,"##oese":23379,"247":23380,"rolf":23381,"societal":23382,"yerevan":23383,"ness":23384,"##ssler":23385,"befriended":23386,"mechanized":23387,"nominate":23388,"trough":23389,"boasted":23390,"cues":23391,"seater":23392,"##hom":23393,"bends":23394,"##tangle":23395,"conductors":23396,"emptiness":23397,"##lmer":23398,"eurasian":23399,"adriatic":23400,"tian":23401,"##cie":23402,"anxiously":23403,"lark":23404,"propellers":23405,"chichester":23406,"jock":23407,"ev":23408,"2a":23409,"##holding":23410,"credible":23411,"recounts":23412,"tori":23413,"loyalist":23414,"abduction":23415,"##hoot":23416,"##redo":23417,"nepali":23418,"##mite":23419,"ventral":23420,"tempting":23421,"##ango":23422,"##crats":23423,"steered":23424,"##wice":23425,"javelin":23426,"dipping":23427,"laborers":23428,"prentice":23429,"looming":23430,"titanium":23431,"##ː":23432,"badges":23433,"emir":23434,"tensor":23435,"##ntation":23436,"egyptians":23437,"rash":23438,"denies":23439,"hawthorne":23440,"lombard":23441,"showers":23442,"wehrmacht":23443,"dietary":23444,"trojan":23445,"##reus":23446,"welles":23447,"executing":23448,"horseshoe":23449,"lifeboat":23450,"##lak":23451,"elsa":23452,"infirmary":23453,"nearing":23454,"roberta":23455,"boyer":23456,"mutter":23457,"trillion":23458,"joanne":23459,"##fine":23460,"##oked":23461,"sinks":23462,"vortex":23463,"uruguayan":23464,"clasp":23465,"sirius":23466,"##block":23467,"accelerator":23468,"prohibit":23469,"sunken":23470,"byu":23471,"chronological":23472,"diplomats":23473,"ochreous":23474,"510":23475,"symmetrical":23476,"1644":23477,"maia":23478,"##tology":23479,"salts":23480,"reigns":23481,"atrocities":23482,"##ия":23483,"hess":23484,"bared":23485,"issn":23486,"##vyn":23487,"cater":23488,"saturated":23489,"##cycle":23490,"##isse":23491,"sable":23492,"voyager":23493,"dyer":23494,"yusuf":23495,"##inge":23496,"fountains":23497,"wolff":23498,"##39":23499,"##nni":23500,"engraving":23501,"rollins":23502,"atheist":23503,"ominous":23504,"##ault":23505,"herr":23506,"chariot":23507,"martina":23508,"strung":23509,"##fell":23510,"##farlane":23511,"horrific":23512,"sahib":23513,"gazes":23514,"saetan":23515,"erased":23516,"ptolemy":23517,"##olic":23518,"flushing":23519,"lauderdale":23520,"analytic":23521,"##ices":23522,"530":23523,"navarro":23524,"beak":23525,"gorilla":23526,"herrera":23527,"broom":23528,"guadalupe":23529,"raiding":23530,"sykes":23531,"311":23532,"bsc":23533,"deliveries":23534,"1720":23535,"invasions":23536,"carmichael":23537,"tajikistan":23538,"thematic":23539,"ecumenical":23540,"sentiments":23541,"onstage":23542,"##rians":23543,"##brand":23544,"##sume":23545,"catastrophic":23546,"flanks":23547,"molten":23548,"##arns":23549,"waller":23550,"aimee":23551,"terminating":23552,"##icing":23553,"alternately":23554,"##oche":23555,"nehru":23556,"printers":23557,"outraged":23558,"##eving":23559,"empires":23560,"template":23561,"banners":23562,"repetitive":23563,"za":23564,"##oise":23565,"vegetarian":23566,"##tell":23567,"guiana":23568,"opt":23569,"cavendish":23570,"lucknow":23571,"synthesized":23572,"##hani":23573,"##mada":23574,"finalized":23575,"##ctable":23576,"fictitious":23577,"mayoral":23578,"unreliable":23579,"##enham":23580,"embracing":23581,"peppers":23582,"rbis":23583,"##chio":23584,"##neo":23585,"inhibition":23586,"slashed":23587,"togo":23588,"orderly":23589,"embroidered":23590,"safari":23591,"salty":23592,"236":23593,"barron":23594,"benito":23595,"totaled":23596,"##dak":23597,"pubs":23598,"simulated":23599,"caden":23600,"devin":23601,"tolkien":23602,"momma":23603,"welding":23604,"sesame":23605,"##ept":23606,"gottingen":23607,"hardness":23608,"630":23609,"shaman":23610,"temeraire":23611,"620":23612,"adequately":23613,"pediatric":23614,"##kit":23615,"ck":23616,"assertion":23617,"radicals":23618,"composure":23619,"cadence":23620,"seafood":23621,"beaufort":23622,"lazarus":23623,"mani":23624,"warily":23625,"cunning":23626,"kurdistan":23627,"249":23628,"cantata":23629,"##kir":23630,"ares":23631,"##41":23632,"##clusive":23633,"nape":23634,"townland":23635,"geared":23636,"insulted":23637,"flutter":23638,"boating":23639,"violate":23640,"draper":23641,"dumping":23642,"malmo":23643,"##hh":23644,"##romatic":23645,"firearm":23646,"alta":23647,"bono":23648,"obscured":23649,"##clave":23650,"exceeds":23651,"panorama":23652,"unbelievable":23653,"##train":23654,"preschool":23655,"##essed":23656,"disconnected":23657,"installing":23658,"rescuing":23659,"secretaries":23660,"accessibility":23661,"##castle":23662,"##drive":23663,"##ifice":23664,"##film":23665,"bouts":23666,"slug":23667,"waterway":23668,"mindanao":23669,"##buro":23670,"##ratic":23671,"halves":23672,"##ل":23673,"calming":23674,"liter":23675,"maternity":23676,"adorable":23677,"bragg":23678,"electrification":23679,"mcc":23680,"##dote":23681,"roxy":23682,"schizophrenia":23683,"##body":23684,"munoz":23685,"kaye":23686,"whaling":23687,"239":23688,"mil":23689,"tingling":23690,"tolerant":23691,"##ago":23692,"unconventional":23693,"volcanoes":23694,"##finder":23695,"deportivo":23696,"##llie":23697,"robson":23698,"kaufman":23699,"neuroscience":23700,"wai":23701,"deportation":23702,"masovian":23703,"scraping":23704,"converse":23705,"##bh":23706,"hacking":23707,"bulge":23708,"##oun":23709,"administratively":23710,"yao":23711,"580":23712,"amp":23713,"mammoth":23714,"booster":23715,"claremont":23716,"hooper":23717,"nomenclature":23718,"pursuits":23719,"mclaughlin":23720,"melinda":23721,"##sul":23722,"catfish":23723,"barclay":23724,"substrates":23725,"taxa":23726,"zee":23727,"originals":23728,"kimberly":23729,"packets":23730,"padma":23731,"##ality":23732,"borrowing":23733,"ostensibly":23734,"solvent":23735,"##bri":23736,"##genesis":23737,"##mist":23738,"lukas":23739,"shreveport":23740,"veracruz":23741,"##ь":23742,"##lou":23743,"##wives":23744,"cheney":23745,"tt":23746,"anatolia":23747,"hobbs":23748,"##zyn":23749,"cyclic":23750,"radiant":23751,"alistair":23752,"greenish":23753,"siena":23754,"dat":23755,"independents":23756,"##bation":23757,"conform":23758,"pieter":23759,"hyper":23760,"applicant":23761,"bradshaw":23762,"spores":23763,"telangana":23764,"vinci":23765,"inexpensive":23766,"nuclei":23767,"322":23768,"jang":23769,"nme":23770,"soho":23771,"spd":23772,"##ign":23773,"cradled":23774,"receptionist":23775,"pow":23776,"##43":23777,"##rika":23778,"fascism":23779,"##ifer":23780,"experimenting":23781,"##ading":23782,"##iec":23783,"##region":23784,"345":23785,"jocelyn":23786,"maris":23787,"stair":23788,"nocturnal":23789,"toro":23790,"constabulary":23791,"elgin":23792,"##kker":23793,"msc":23794,"##giving":23795,"##schen":23796,"##rase":23797,"doherty":23798,"doping":23799,"sarcastically":23800,"batter":23801,"maneuvers":23802,"##cano":23803,"##apple":23804,"##gai":23805,"##git":23806,"intrinsic":23807,"##nst":23808,"##stor":23809,"1753":23810,"showtime":23811,"cafes":23812,"gasps":23813,"lviv":23814,"ushered":23815,"##thed":23816,"fours":23817,"restart":23818,"astonishment":23819,"transmitting":23820,"flyer":23821,"shrugs":23822,"##sau":23823,"intriguing":23824,"cones":23825,"dictated":23826,"mushrooms":23827,"medial":23828,"##kovsky":23829,"##elman":23830,"escorting":23831,"gaped":23832,"##26":23833,"godfather":23834,"##door":23835,"##sell":23836,"djs":23837,"recaptured":23838,"timetable":23839,"vila":23840,"1710":23841,"3a":23842,"aerodrome":23843,"mortals":23844,"scientology":23845,"##orne":23846,"angelina":23847,"mag":23848,"convection":23849,"unpaid":23850,"insertion":23851,"intermittent":23852,"lego":23853,"##nated":23854,"endeavor":23855,"kota":23856,"pereira":23857,"##lz":23858,"304":23859,"bwv":23860,"glamorgan":23861,"insults":23862,"agatha":23863,"fey":23864,"##cend":23865,"fleetwood":23866,"mahogany":23867,"protruding":23868,"steamship":23869,"zeta":23870,"##arty":23871,"mcguire":23872,"suspense":23873,"##sphere":23874,"advising":23875,"urges":23876,"##wala":23877,"hurriedly":23878,"meteor":23879,"gilded":23880,"inline":23881,"arroyo":23882,"stalker":23883,"##oge":23884,"excitedly":23885,"revered":23886,"##cure":23887,"earle":23888,"introductory":23889,"##break":23890,"##ilde":23891,"mutants":23892,"puff":23893,"pulses":23894,"reinforcement":23895,"##haling":23896,"curses":23897,"lizards":23898,"stalk":23899,"correlated":23900,"##fixed":23901,"fallout":23902,"macquarie":23903,"##unas":23904,"bearded":23905,"denton":23906,"heaving":23907,"802":23908,"##ocation":23909,"winery":23910,"assign":23911,"dortmund":23912,"##lkirk":23913,"everest":23914,"invariant":23915,"charismatic":23916,"susie":23917,"##elling":23918,"bled":23919,"lesley":23920,"telegram":23921,"sumner":23922,"bk":23923,"##ogen":23924,"##к":23925,"wilcox":23926,"needy":23927,"colbert":23928,"duval":23929,"##iferous":23930,"##mbled":23931,"allotted":23932,"attends":23933,"imperative":23934,"##hita":23935,"replacements":23936,"hawker":23937,"##inda":23938,"insurgency":23939,"##zee":23940,"##eke":23941,"casts":23942,"##yla":23943,"680":23944,"ives":23945,"transitioned":23946,"##pack":23947,"##powering":23948,"authoritative":23949,"baylor":23950,"flex":23951,"cringed":23952,"plaintiffs":23953,"woodrow":23954,"##skie":23955,"drastic":23956,"ape":23957,"aroma":23958,"unfolded":23959,"commotion":23960,"nt":23961,"preoccupied":23962,"theta":23963,"routines":23964,"lasers":23965,"privatization":23966,"wand":23967,"domino":23968,"ek":23969,"clenching":23970,"nsa":23971,"strategically":23972,"showered":23973,"bile":23974,"handkerchief":23975,"pere":23976,"storing":23977,"christophe":23978,"insulting":23979,"316":23980,"nakamura":23981,"romani":23982,"asiatic":23983,"magdalena":23984,"palma":23985,"cruises":23986,"stripping":23987,"405":23988,"konstantin":23989,"soaring":23990,"##berman":23991,"colloquially":23992,"forerunner":23993,"havilland":23994,"incarcerated":23995,"parasites":23996,"sincerity":23997,"##utus":23998,"disks":23999,"plank":24000,"saigon":24001,"##ining":24002,"corbin":24003,"homo":24004,"ornaments":24005,"powerhouse":24006,"##tlement":24007,"chong":24008,"fastened":24009,"feasibility":24010,"idf":24011,"morphological":24012,"usable":24013,"##nish":24014,"##zuki":24015,"aqueduct":24016,"jaguars":24017,"keepers":24018,"##flies":24019,"aleksandr":24020,"faust":24021,"assigns":24022,"ewing":24023,"bacterium":24024,"hurled":24025,"tricky":24026,"hungarians":24027,"integers":24028,"wallis":24029,"321":24030,"yamaha":24031,"##isha":24032,"hushed":24033,"oblivion":24034,"aviator":24035,"evangelist":24036,"friars":24037,"##eller":24038,"monograph":24039,"ode":24040,"##nary":24041,"airplanes":24042,"labourers":24043,"charms":24044,"##nee":24045,"1661":24046,"hagen":24047,"tnt":24048,"rudder":24049,"fiesta":24050,"transcript":24051,"dorothea":24052,"ska":24053,"inhibitor":24054,"maccabi":24055,"retorted":24056,"raining":24057,"encompassed":24058,"clauses":24059,"menacing":24060,"1642":24061,"lineman":24062,"##gist":24063,"vamps":24064,"##ape":24065,"##dick":24066,"gloom":24067,"##rera":24068,"dealings":24069,"easing":24070,"seekers":24071,"##nut":24072,"##pment":24073,"helens":24074,"unmanned":24075,"##anu":24076,"##isson":24077,"basics":24078,"##amy":24079,"##ckman":24080,"adjustments":24081,"1688":24082,"brutality":24083,"horne":24084,"##zell":24085,"sui":24086,"##55":24087,"##mable":24088,"aggregator":24089,"##thal":24090,"rhino":24091,"##drick":24092,"##vira":24093,"counters":24094,"zoom":24095,"##01":24096,"##rting":24097,"mn":24098,"montenegrin":24099,"packard":24100,"##unciation":24101,"##♭":24102,"##kki":24103,"reclaim":24104,"scholastic":24105,"thugs":24106,"pulsed":24107,"##icia":24108,"syriac":24109,"quan":24110,"saddam":24111,"banda":24112,"kobe":24113,"blaming":24114,"buddies":24115,"dissent":24116,"##lusion":24117,"##usia":24118,"corbett":24119,"jaya":24120,"delle":24121,"erratic":24122,"lexie":24123,"##hesis":24124,"435":24125,"amiga":24126,"hermes":24127,"##pressing":24128,"##leen":24129,"chapels":24130,"gospels":24131,"jamal":24132,"##uating":24133,"compute":24134,"revolving":24135,"warp":24136,"##sso":24137,"##thes":24138,"armory":24139,"##eras":24140,"##gol":24141,"antrim":24142,"loki":24143,"##kow":24144,"##asian":24145,"##good":24146,"##zano":24147,"braid":24148,"handwriting":24149,"subdistrict":24150,"funky":24151,"pantheon":24152,"##iculate":24153,"concurrency":24154,"estimation":24155,"improper":24156,"juliana":24157,"##his":24158,"newcomers":24159,"johnstone":24160,"staten":24161,"communicated":24162,"##oco":24163,"##alle":24164,"sausage":24165,"stormy":24166,"##stered":24167,"##tters":24168,"superfamily":24169,"##grade":24170,"acidic":24171,"collateral":24172,"tabloid":24173,"##oped":24174,"##rza":24175,"bladder":24176,"austen":24177,"##ellant":24178,"mcgraw":24179,"##hay":24180,"hannibal":24181,"mein":24182,"aquino":24183,"lucifer":24184,"wo":24185,"badger":24186,"boar":24187,"cher":24188,"christensen":24189,"greenberg":24190,"interruption":24191,"##kken":24192,"jem":24193,"244":24194,"mocked":24195,"bottoms":24196,"cambridgeshire":24197,"##lide":24198,"sprawling":24199,"##bbly":24200,"eastwood":24201,"ghent":24202,"synth":24203,"##buck":24204,"advisers":24205,"##bah":24206,"nominally":24207,"hapoel":24208,"qu":24209,"daggers":24210,"estranged":24211,"fabricated":24212,"towels":24213,"vinnie":24214,"wcw":24215,"misunderstanding":24216,"anglia":24217,"nothin":24218,"unmistakable":24219,"##dust":24220,"##lova":24221,"chilly":24222,"marquette":24223,"truss":24224,"##edge":24225,"##erine":24226,"reece":24227,"##lty":24228,"##chemist":24229,"##connected":24230,"272":24231,"308":24232,"41st":24233,"bash":24234,"raion":24235,"waterfalls":24236,"##ump":24237,"##main":24238,"labyrinth":24239,"queue":24240,"theorist":24241,"##istle":24242,"bharatiya":24243,"flexed":24244,"soundtracks":24245,"rooney":24246,"leftist":24247,"patrolling":24248,"wharton":24249,"plainly":24250,"alleviate":24251,"eastman":24252,"schuster":24253,"topographic":24254,"engages":24255,"immensely":24256,"unbearable":24257,"fairchild":24258,"1620":24259,"dona":24260,"lurking":24261,"parisian":24262,"oliveira":24263,"ia":24264,"indictment":24265,"hahn":24266,"bangladeshi":24267,"##aster":24268,"vivo":24269,"##uming":24270,"##ential":24271,"antonia":24272,"expects":24273,"indoors":24274,"kildare":24275,"harlan":24276,"##logue":24277,"##ogenic":24278,"##sities":24279,"forgiven":24280,"##wat":24281,"childish":24282,"tavi":24283,"##mide":24284,"##orra":24285,"plausible":24286,"grimm":24287,"successively":24288,"scooted":24289,"##bola":24290,"##dget":24291,"##rith":24292,"spartans":24293,"emery":24294,"flatly":24295,"azure":24296,"epilogue":24297,"##wark":24298,"flourish":24299,"##iny":24300,"##tracted":24301,"##overs":24302,"##oshi":24303,"bestseller":24304,"distressed":24305,"receipt":24306,"spitting":24307,"hermit":24308,"topological":24309,"##cot":24310,"drilled":24311,"subunit":24312,"francs":24313,"##layer":24314,"eel":24315,"##fk":24316,"##itas":24317,"octopus":24318,"footprint":24319,"petitions":24320,"ufo":24321,"##say":24322,"##foil":24323,"interfering":24324,"leaking":24325,"palo":24326,"##metry":24327,"thistle":24328,"valiant":24329,"##pic":24330,"narayan":24331,"mcpherson":24332,"##fast":24333,"gonzales":24334,"##ym":24335,"##enne":24336,"dustin":24337,"novgorod":24338,"solos":24339,"##zman":24340,"doin":24341,"##raph":24342,"##patient":24343,"##meyer":24344,"soluble":24345,"ashland":24346,"cuffs":24347,"carole":24348,"pendleton":24349,"whistling":24350,"vassal":24351,"##river":24352,"deviation":24353,"revisited":24354,"constituents":24355,"rallied":24356,"rotate":24357,"loomed":24358,"##eil":24359,"##nting":24360,"amateurs":24361,"augsburg":24362,"auschwitz":24363,"crowns":24364,"skeletons":24365,"##cona":24366,"bonnet":24367,"257":24368,"dummy":24369,"globalization":24370,"simeon":24371,"sleeper":24372,"mandal":24373,"differentiated":24374,"##crow":24375,"##mare":24376,"milne":24377,"bundled":24378,"exasperated":24379,"talmud":24380,"owes":24381,"segregated":24382,"##feng":24383,"##uary":24384,"dentist":24385,"piracy":24386,"props":24387,"##rang":24388,"devlin":24389,"##torium":24390,"malicious":24391,"paws":24392,"##laid":24393,"dependency":24394,"##ergy":24395,"##fers":24396,"##enna":24397,"258":24398,"pistons":24399,"rourke":24400,"jed":24401,"grammatical":24402,"tres":24403,"maha":24404,"wig":24405,"512":24406,"ghostly":24407,"jayne":24408,"##achal":24409,"##creen":24410,"##ilis":24411,"##lins":24412,"##rence":24413,"designate":24414,"##with":24415,"arrogance":24416,"cambodian":24417,"clones":24418,"showdown":24419,"throttle":24420,"twain":24421,"##ception":24422,"lobes":24423,"metz":24424,"nagoya":24425,"335":24426,"braking":24427,"##furt":24428,"385":24429,"roaming":24430,"##minster":24431,"amin":24432,"crippled":24433,"##37":24434,"##llary":24435,"indifferent":24436,"hoffmann":24437,"idols":24438,"intimidating":24439,"1751":24440,"261":24441,"influenza":24442,"memo":24443,"onions":24444,"1748":24445,"bandage":24446,"consciously":24447,"##landa":24448,"##rage":24449,"clandestine":24450,"observes":24451,"swiped":24452,"tangle":24453,"##ener":24454,"##jected":24455,"##trum":24456,"##bill":24457,"##lta":24458,"hugs":24459,"congresses":24460,"josiah":24461,"spirited":24462,"##dek":24463,"humanist":24464,"managerial":24465,"filmmaking":24466,"inmate":24467,"rhymes":24468,"debuting":24469,"grimsby":24470,"ur":24471,"##laze":24472,"duplicate":24473,"vigor":24474,"##tf":24475,"republished":24476,"bolshevik":24477,"refurbishment":24478,"antibiotics":24479,"martini":24480,"methane":24481,"newscasts":24482,"royale":24483,"horizons":24484,"levant":24485,"iain":24486,"visas":24487,"##ischen":24488,"paler":24489,"##around":24490,"manifestation":24491,"snuck":24492,"alf":24493,"chop":24494,"futile":24495,"pedestal":24496,"rehab":24497,"##kat":24498,"bmg":24499,"kerman":24500,"res":24501,"fairbanks":24502,"jarrett":24503,"abstraction":24504,"saharan":24505,"##zek":24506,"1746":24507,"procedural":24508,"clearer":24509,"kincaid":24510,"sash":24511,"luciano":24512,"##ffey":24513,"crunch":24514,"helmut":24515,"##vara":24516,"revolutionaries":24517,"##tute":24518,"creamy":24519,"leach":24520,"##mmon":24521,"1747":24522,"permitting":24523,"nes":24524,"plight":24525,"wendell":24526,"##lese":24527,"contra":24528,"ts":24529,"clancy":24530,"ipa":24531,"mach":24532,"staples":24533,"autopsy":24534,"disturbances":24535,"nueva":24536,"karin":24537,"pontiac":24538,"##uding":24539,"proxy":24540,"venerable":24541,"haunt":24542,"leto":24543,"bergman":24544,"expands":24545,"##helm":24546,"wal":24547,"##pipe":24548,"canning":24549,"celine":24550,"cords":24551,"obesity":24552,"##enary":24553,"intrusion":24554,"planner":24555,"##phate":24556,"reasoned":24557,"sequencing":24558,"307":24559,"harrow":24560,"##chon":24561,"##dora":24562,"marred":24563,"mcintyre":24564,"repay":24565,"tarzan":24566,"darting":24567,"248":24568,"harrisburg":24569,"margarita":24570,"repulsed":24571,"##hur":24572,"##lding":24573,"belinda":24574,"hamburger":24575,"novo":24576,"compliant":24577,"runways":24578,"bingham":24579,"registrar":24580,"skyscraper":24581,"ic":24582,"cuthbert":24583,"improvisation":24584,"livelihood":24585,"##corp":24586,"##elial":24587,"admiring":24588,"##dened":24589,"sporadic":24590,"believer":24591,"casablanca":24592,"popcorn":24593,"##29":24594,"asha":24595,"shovel":24596,"##bek":24597,"##dice":24598,"coiled":24599,"tangible":24600,"##dez":24601,"casper":24602,"elsie":24603,"resin":24604,"tenderness":24605,"rectory":24606,"##ivision":24607,"avail":24608,"sonar":24609,"##mori":24610,"boutique":24611,"##dier":24612,"guerre":24613,"bathed":24614,"upbringing":24615,"vaulted":24616,"sandals":24617,"blessings":24618,"##naut":24619,"##utnant":24620,"1680":24621,"306":24622,"foxes":24623,"pia":24624,"corrosion":24625,"hesitantly":24626,"confederates":24627,"crystalline":24628,"footprints":24629,"shapiro":24630,"tirana":24631,"valentin":24632,"drones":24633,"45th":24634,"microscope":24635,"shipments":24636,"texted":24637,"inquisition":24638,"wry":24639,"guernsey":24640,"unauthorized":24641,"resigning":24642,"760":24643,"ripple":24644,"schubert":24645,"stu":24646,"reassure":24647,"felony":24648,"##ardo":24649,"brittle":24650,"koreans":24651,"##havan":24652,"##ives":24653,"dun":24654,"implicit":24655,"tyres":24656,"##aldi":24657,"##lth":24658,"magnolia":24659,"##ehan":24660,"##puri":24661,"##poulos":24662,"aggressively":24663,"fei":24664,"gr":24665,"familiarity":24666,"##poo":24667,"indicative":24668,"##trust":24669,"fundamentally":24670,"jimmie":24671,"overrun":24672,"395":24673,"anchors":24674,"moans":24675,"##opus":24676,"britannia":24677,"armagh":24678,"##ggle":24679,"purposely":24680,"seizing":24681,"##vao":24682,"bewildered":24683,"mundane":24684,"avoidance":24685,"cosmopolitan":24686,"geometridae":24687,"quartermaster":24688,"caf":24689,"415":24690,"chatter":24691,"engulfed":24692,"gleam":24693,"purge":24694,"##icate":24695,"juliette":24696,"jurisprudence":24697,"guerra":24698,"revisions":24699,"##bn":24700,"casimir":24701,"brew":24702,"##jm":24703,"1749":24704,"clapton":24705,"cloudy":24706,"conde":24707,"hermitage":24708,"278":24709,"simulations":24710,"torches":24711,"vincenzo":24712,"matteo":24713,"##rill":24714,"hidalgo":24715,"booming":24716,"westbound":24717,"accomplishment":24718,"tentacles":24719,"unaffected":24720,"##sius":24721,"annabelle":24722,"flopped":24723,"sloping":24724,"##litz":24725,"dreamer":24726,"interceptor":24727,"vu":24728,"##loh":24729,"consecration":24730,"copying":24731,"messaging":24732,"breaker":24733,"climates":24734,"hospitalized":24735,"1752":24736,"torino":24737,"afternoons":24738,"winfield":24739,"witnessing":24740,"##teacher":24741,"breakers":24742,"choirs":24743,"sawmill":24744,"coldly":24745,"##ege":24746,"sipping":24747,"haste":24748,"uninhabited":24749,"conical":24750,"bibliography":24751,"pamphlets":24752,"severn":24753,"edict":24754,"##oca":24755,"deux":24756,"illnesses":24757,"grips":24758,"##pl":24759,"rehearsals":24760,"sis":24761,"thinkers":24762,"tame":24763,"##keepers":24764,"1690":24765,"acacia":24766,"reformer":24767,"##osed":24768,"##rys":24769,"shuffling":24770,"##iring":24771,"##shima":24772,"eastbound":24773,"ionic":24774,"rhea":24775,"flees":24776,"littered":24777,"##oum":24778,"rocker":24779,"vomiting":24780,"groaning":24781,"champ":24782,"overwhelmingly":24783,"civilizations":24784,"paces":24785,"sloop":24786,"adoptive":24787,"##tish":24788,"skaters":24789,"##vres":24790,"aiding":24791,"mango":24792,"##joy":24793,"nikola":24794,"shriek":24795,"##ignon":24796,"pharmaceuticals":24797,"##mg":24798,"tuna":24799,"calvert":24800,"gustavo":24801,"stocked":24802,"yearbook":24803,"##urai":24804,"##mana":24805,"computed":24806,"subsp":24807,"riff":24808,"hanoi":24809,"kelvin":24810,"hamid":24811,"moors":24812,"pastures":24813,"summons":24814,"jihad":24815,"nectar":24816,"##ctors":24817,"bayou":24818,"untitled":24819,"pleasing":24820,"vastly":24821,"republics":24822,"intellect":24823,"##η":24824,"##ulio":24825,"##tou":24826,"crumbling":24827,"stylistic":24828,"sb":24829,"##ی":24830,"consolation":24831,"frequented":24832,"h₂o":24833,"walden":24834,"widows":24835,"##iens":24836,"404":24837,"##ignment":24838,"chunks":24839,"improves":24840,"288":24841,"grit":24842,"recited":24843,"##dev":24844,"snarl":24845,"sociological":24846,"##arte":24847,"##gul":24848,"inquired":24849,"##held":24850,"bruise":24851,"clube":24852,"consultancy":24853,"homogeneous":24854,"hornets":24855,"multiplication":24856,"pasta":24857,"prick":24858,"savior":24859,"##grin":24860,"##kou":24861,"##phile":24862,"yoon":24863,"##gara":24864,"grimes":24865,"vanishing":24866,"cheering":24867,"reacting":24868,"bn":24869,"distillery":24870,"##quisite":24871,"##vity":24872,"coe":24873,"dockyard":24874,"massif":24875,"##jord":24876,"escorts":24877,"voss":24878,"##valent":24879,"byte":24880,"chopped":24881,"hawke":24882,"illusions":24883,"workings":24884,"floats":24885,"##koto":24886,"##vac":24887,"kv":24888,"annapolis":24889,"madden":24890,"##onus":24891,"alvaro":24892,"noctuidae":24893,"##cum":24894,"##scopic":24895,"avenge":24896,"steamboat":24897,"forte":24898,"illustrates":24899,"erika":24900,"##trip":24901,"570":24902,"dew":24903,"nationalities":24904,"bran":24905,"manifested":24906,"thirsty":24907,"diversified":24908,"muscled":24909,"reborn":24910,"##standing":24911,"arson":24912,"##lessness":24913,"##dran":24914,"##logram":24915,"##boys":24916,"##kushima":24917,"##vious":24918,"willoughby":24919,"##phobia":24920,"286":24921,"alsace":24922,"dashboard":24923,"yuki":24924,"##chai":24925,"granville":24926,"myspace":24927,"publicized":24928,"tricked":24929,"##gang":24930,"adjective":24931,"##ater":24932,"relic":24933,"reorganisation":24934,"enthusiastically":24935,"indications":24936,"saxe":24937,"##lassified":24938,"consolidate":24939,"iec":24940,"padua":24941,"helplessly":24942,"ramps":24943,"renaming":24944,"regulars":24945,"pedestrians":24946,"accents":24947,"convicts":24948,"inaccurate":24949,"lowers":24950,"mana":24951,"##pati":24952,"barrie":24953,"bjp":24954,"outta":24955,"someplace":24956,"berwick":24957,"flanking":24958,"invoked":24959,"marrow":24960,"sparsely":24961,"excerpts":24962,"clothed":24963,"rei":24964,"##ginal":24965,"wept":24966,"##straße":24967,"##vish":24968,"alexa":24969,"excel":24970,"##ptive":24971,"membranes":24972,"aquitaine":24973,"creeks":24974,"cutler":24975,"sheppard":24976,"implementations":24977,"ns":24978,"##dur":24979,"fragrance":24980,"budge":24981,"concordia":24982,"magnesium":24983,"marcelo":24984,"##antes":24985,"gladly":24986,"vibrating":24987,"##rral":24988,"##ggles":24989,"montrose":24990,"##omba":24991,"lew":24992,"seamus":24993,"1630":24994,"cocky":24995,"##ament":24996,"##uen":24997,"bjorn":24998,"##rrick":24999,"fielder":25000,"fluttering":25001,"##lase":25002,"methyl":25003,"kimberley":25004,"mcdowell":25005,"reductions":25006,"barbed":25007,"##jic":25008,"##tonic":25009,"aeronautical":25010,"condensed":25011,"distracting":25012,"##promising":25013,"huffed":25014,"##cala":25015,"##sle":25016,"claudius":25017,"invincible":25018,"missy":25019,"pious":25020,"balthazar":25021,"ci":25022,"##lang":25023,"butte":25024,"combo":25025,"orson":25026,"##dication":25027,"myriad":25028,"1707":25029,"silenced":25030,"##fed":25031,"##rh":25032,"coco":25033,"netball":25034,"yourselves":25035,"##oza":25036,"clarify":25037,"heller":25038,"peg":25039,"durban":25040,"etudes":25041,"offender":25042,"roast":25043,"blackmail":25044,"curvature":25045,"##woods":25046,"vile":25047,"309":25048,"illicit":25049,"suriname":25050,"##linson":25051,"overture":25052,"1685":25053,"bubbling":25054,"gymnast":25055,"tucking":25056,"##mming":25057,"##ouin":25058,"maldives":25059,"##bala":25060,"gurney":25061,"##dda":25062,"##eased":25063,"##oides":25064,"backside":25065,"pinto":25066,"jars":25067,"racehorse":25068,"tending":25069,"##rdial":25070,"baronetcy":25071,"wiener":25072,"duly":25073,"##rke":25074,"barbarian":25075,"cupping":25076,"flawed":25077,"##thesis":25078,"bertha":25079,"pleistocene":25080,"puddle":25081,"swearing":25082,"##nob":25083,"##tically":25084,"fleeting":25085,"prostate":25086,"amulet":25087,"educating":25088,"##mined":25089,"##iti":25090,"##tler":25091,"75th":25092,"jens":25093,"respondents":25094,"analytics":25095,"cavaliers":25096,"papacy":25097,"raju":25098,"##iente":25099,"##ulum":25100,"##tip":25101,"funnel":25102,"271":25103,"disneyland":25104,"##lley":25105,"sociologist":25106,"##iam":25107,"2500":25108,"faulkner":25109,"louvre":25110,"menon":25111,"##dson":25112,"276":25113,"##ower":25114,"afterlife":25115,"mannheim":25116,"peptide":25117,"referees":25118,"comedians":25119,"meaningless":25120,"##anger":25121,"##laise":25122,"fabrics":25123,"hurley":25124,"renal":25125,"sleeps":25126,"##bour":25127,"##icle":25128,"breakout":25129,"kristin":25130,"roadside":25131,"animator":25132,"clover":25133,"disdain":25134,"unsafe":25135,"redesign":25136,"##urity":25137,"firth":25138,"barnsley":25139,"portage":25140,"reset":25141,"narrows":25142,"268":25143,"commandos":25144,"expansive":25145,"speechless":25146,"tubular":25147,"##lux":25148,"essendon":25149,"eyelashes":25150,"smashwords":25151,"##yad":25152,"##bang":25153,"##claim":25154,"craved":25155,"sprinted":25156,"chet":25157,"somme":25158,"astor":25159,"wrocław":25160,"orton":25161,"266":25162,"bane":25163,"##erving":25164,"##uing":25165,"mischief":25166,"##amps":25167,"##sund":25168,"scaling":25169,"terre":25170,"##xious":25171,"impairment":25172,"offenses":25173,"undermine":25174,"moi":25175,"soy":25176,"contiguous":25177,"arcadia":25178,"inuit":25179,"seam":25180,"##tops":25181,"macbeth":25182,"rebelled":25183,"##icative":25184,"##iot":25185,"590":25186,"elaborated":25187,"frs":25188,"uniformed":25189,"##dberg":25190,"259":25191,"powerless":25192,"priscilla":25193,"stimulated":25194,"980":25195,"qc":25196,"arboretum":25197,"frustrating":25198,"trieste":25199,"bullock":25200,"##nified":25201,"enriched":25202,"glistening":25203,"intern":25204,"##adia":25205,"locus":25206,"nouvelle":25207,"ollie":25208,"ike":25209,"lash":25210,"starboard":25211,"ee":25212,"tapestry":25213,"headlined":25214,"hove":25215,"rigged":25216,"##vite":25217,"pollock":25218,"##yme":25219,"thrive":25220,"clustered":25221,"cas":25222,"roi":25223,"gleamed":25224,"olympiad":25225,"##lino":25226,"pressured":25227,"regimes":25228,"##hosis":25229,"##lick":25230,"ripley":25231,"##ophone":25232,"kickoff":25233,"gallon":25234,"rockwell":25235,"##arable":25236,"crusader":25237,"glue":25238,"revolutions":25239,"scrambling":25240,"1714":25241,"grover":25242,"##jure":25243,"englishman":25244,"aztec":25245,"263":25246,"contemplating":25247,"coven":25248,"ipad":25249,"preach":25250,"triumphant":25251,"tufts":25252,"##esian":25253,"rotational":25254,"##phus":25255,"328":25256,"falkland":25257,"##brates":25258,"strewn":25259,"clarissa":25260,"rejoin":25261,"environmentally":25262,"glint":25263,"banded":25264,"drenched":25265,"moat":25266,"albanians":25267,"johor":25268,"rr":25269,"maestro":25270,"malley":25271,"nouveau":25272,"shaded":25273,"taxonomy":25274,"v6":25275,"adhere":25276,"bunk":25277,"airfields":25278,"##ritan":25279,"1741":25280,"encompass":25281,"remington":25282,"tran":25283,"##erative":25284,"amelie":25285,"mazda":25286,"friar":25287,"morals":25288,"passions":25289,"##zai":25290,"breadth":25291,"vis":25292,"##hae":25293,"argus":25294,"burnham":25295,"caressing":25296,"insider":25297,"rudd":25298,"##imov":25299,"##mini":25300,"##rso":25301,"italianate":25302,"murderous":25303,"textual":25304,"wainwright":25305,"armada":25306,"bam":25307,"weave":25308,"timer":25309,"##taken":25310,"##nh":25311,"fra":25312,"##crest":25313,"ardent":25314,"salazar":25315,"taps":25316,"tunis":25317,"##ntino":25318,"allegro":25319,"gland":25320,"philanthropic":25321,"##chester":25322,"implication":25323,"##optera":25324,"esq":25325,"judas":25326,"noticeably":25327,"wynn":25328,"##dara":25329,"inched":25330,"indexed":25331,"crises":25332,"villiers":25333,"bandit":25334,"royalties":25335,"patterned":25336,"cupboard":25337,"interspersed":25338,"accessory":25339,"isla":25340,"kendrick":25341,"entourage":25342,"stitches":25343,"##esthesia":25344,"headwaters":25345,"##ior":25346,"interlude":25347,"distraught":25348,"draught":25349,"1727":25350,"##basket":25351,"biased":25352,"sy":25353,"transient":25354,"triad":25355,"subgenus":25356,"adapting":25357,"kidd":25358,"shortstop":25359,"##umatic":25360,"dimly":25361,"spiked":25362,"mcleod":25363,"reprint":25364,"nellie":25365,"pretoria":25366,"windmill":25367,"##cek":25368,"singled":25369,"##mps":25370,"273":25371,"reunite":25372,"##orous":25373,"747":25374,"bankers":25375,"outlying":25376,"##omp":25377,"##ports":25378,"##tream":25379,"apologies":25380,"cosmetics":25381,"patsy":25382,"##deh":25383,"##ocks":25384,"##yson":25385,"bender":25386,"nantes":25387,"serene":25388,"##nad":25389,"lucha":25390,"mmm":25391,"323":25392,"##cius":25393,"##gli":25394,"cmll":25395,"coinage":25396,"nestor":25397,"juarez":25398,"##rook":25399,"smeared":25400,"sprayed":25401,"twitching":25402,"sterile":25403,"irina":25404,"embodied":25405,"juveniles":25406,"enveloped":25407,"miscellaneous":25408,"cancers":25409,"dq":25410,"gulped":25411,"luisa":25412,"crested":25413,"swat":25414,"donegal":25415,"ref":25416,"##anov":25417,"##acker":25418,"hearst":25419,"mercantile":25420,"##lika":25421,"doorbell":25422,"ua":25423,"vicki":25424,"##alla":25425,"##som":25426,"bilbao":25427,"psychologists":25428,"stryker":25429,"sw":25430,"horsemen":25431,"turkmenistan":25432,"wits":25433,"##national":25434,"anson":25435,"mathew":25436,"screenings":25437,"##umb":25438,"rihanna":25439,"##agne":25440,"##nessy":25441,"aisles":25442,"##iani":25443,"##osphere":25444,"hines":25445,"kenton":25446,"saskatoon":25447,"tasha":25448,"truncated":25449,"##champ":25450,"##itan":25451,"mildred":25452,"advises":25453,"fredrik":25454,"interpreting":25455,"inhibitors":25456,"##athi":25457,"spectroscopy":25458,"##hab":25459,"##kong":25460,"karim":25461,"panda":25462,"##oia":25463,"##nail":25464,"##vc":25465,"conqueror":25466,"kgb":25467,"leukemia":25468,"##dity":25469,"arrivals":25470,"cheered":25471,"pisa":25472,"phosphorus":25473,"shielded":25474,"##riated":25475,"mammal":25476,"unitarian":25477,"urgently":25478,"chopin":25479,"sanitary":25480,"##mission":25481,"spicy":25482,"drugged":25483,"hinges":25484,"##tort":25485,"tipping":25486,"trier":25487,"impoverished":25488,"westchester":25489,"##caster":25490,"267":25491,"epoch":25492,"nonstop":25493,"##gman":25494,"##khov":25495,"aromatic":25496,"centrally":25497,"cerro":25498,"##tively":25499,"##vio":25500,"billions":25501,"modulation":25502,"sedimentary":25503,"283":25504,"facilitating":25505,"outrageous":25506,"goldstein":25507,"##eak":25508,"##kt":25509,"ld":25510,"maitland":25511,"penultimate":25512,"pollard":25513,"##dance":25514,"fleets":25515,"spaceship":25516,"vertebrae":25517,"##nig":25518,"alcoholism":25519,"als":25520,"recital":25521,"##bham":25522,"##ference":25523,"##omics":25524,"m2":25525,"##bm":25526,"trois":25527,"##tropical":25528,"##в":25529,"commemorates":25530,"##meric":25531,"marge":25532,"##raction":25533,"1643":25534,"670":25535,"cosmetic":25536,"ravaged":25537,"##ige":25538,"catastrophe":25539,"eng":25540,"##shida":25541,"albrecht":25542,"arterial":25543,"bellamy":25544,"decor":25545,"harmon":25546,"##rde":25547,"bulbs":25548,"synchronized":25549,"vito":25550,"easiest":25551,"shetland":25552,"shielding":25553,"wnba":25554,"##glers":25555,"##ssar":25556,"##riam":25557,"brianna":25558,"cumbria":25559,"##aceous":25560,"##rard":25561,"cores":25562,"thayer":25563,"##nsk":25564,"brood":25565,"hilltop":25566,"luminous":25567,"carts":25568,"keynote":25569,"larkin":25570,"logos":25571,"##cta":25572,"##ا":25573,"##mund":25574,"##quay":25575,"lilith":25576,"tinted":25577,"277":25578,"wrestle":25579,"mobilization":25580,"##uses":25581,"sequential":25582,"siam":25583,"bloomfield":25584,"takahashi":25585,"274":25586,"##ieving":25587,"presenters":25588,"ringo":25589,"blazed":25590,"witty":25591,"##oven":25592,"##ignant":25593,"devastation":25594,"haydn":25595,"harmed":25596,"newt":25597,"therese":25598,"##peed":25599,"gershwin":25600,"molina":25601,"rabbis":25602,"sudanese":25603,"001":25604,"innate":25605,"restarted":25606,"##sack":25607,"##fus":25608,"slices":25609,"wb":25610,"##shah":25611,"enroll":25612,"hypothetical":25613,"hysterical":25614,"1743":25615,"fabio":25616,"indefinite":25617,"warped":25618,"##hg":25619,"exchanging":25620,"525":25621,"unsuitable":25622,"##sboro":25623,"gallo":25624,"1603":25625,"bret":25626,"cobalt":25627,"homemade":25628,"##hunter":25629,"mx":25630,"operatives":25631,"##dhar":25632,"terraces":25633,"durable":25634,"latch":25635,"pens":25636,"whorls":25637,"##ctuated":25638,"##eaux":25639,"billing":25640,"ligament":25641,"succumbed":25642,"##gly":25643,"regulators":25644,"spawn":25645,"##brick":25646,"##stead":25647,"filmfare":25648,"rochelle":25649,"##nzo":25650,"1725":25651,"circumstance":25652,"saber":25653,"supplements":25654,"##nsky":25655,"##tson":25656,"crowe":25657,"wellesley":25658,"carrot":25659,"##9th":25660,"##movable":25661,"primate":25662,"drury":25663,"sincerely":25664,"topical":25665,"##mad":25666,"##rao":25667,"callahan":25668,"kyiv":25669,"smarter":25670,"tits":25671,"undo":25672,"##yeh":25673,"announcements":25674,"anthologies":25675,"barrio":25676,"nebula":25677,"##islaus":25678,"##shaft":25679,"##tyn":25680,"bodyguards":25681,"2021":25682,"assassinate":25683,"barns":25684,"emmett":25685,"scully":25686,"##mah":25687,"##yd":25688,"##eland":25689,"##tino":25690,"##itarian":25691,"demoted":25692,"gorman":25693,"lashed":25694,"prized":25695,"adventist":25696,"writ":25697,"##gui":25698,"alla":25699,"invertebrates":25700,"##ausen":25701,"1641":25702,"amman":25703,"1742":25704,"align":25705,"healy":25706,"redistribution":25707,"##gf":25708,"##rize":25709,"insulation":25710,"##drop":25711,"adherents":25712,"hezbollah":25713,"vitro":25714,"ferns":25715,"yanking":25716,"269":25717,"php":25718,"registering":25719,"uppsala":25720,"cheerleading":25721,"confines":25722,"mischievous":25723,"tully":25724,"##ross":25725,"49th":25726,"docked":25727,"roam":25728,"stipulated":25729,"pumpkin":25730,"##bry":25731,"prompt":25732,"##ezer":25733,"blindly":25734,"shuddering":25735,"craftsmen":25736,"frail":25737,"scented":25738,"katharine":25739,"scramble":25740,"shaggy":25741,"sponge":25742,"helix":25743,"zaragoza":25744,"279":25745,"##52":25746,"43rd":25747,"backlash":25748,"fontaine":25749,"seizures":25750,"posse":25751,"cowan":25752,"nonfiction":25753,"telenovela":25754,"wwii":25755,"hammered":25756,"undone":25757,"##gpur":25758,"encircled":25759,"irs":25760,"##ivation":25761,"artefacts":25762,"oneself":25763,"searing":25764,"smallpox":25765,"##belle":25766,"##osaurus":25767,"shandong":25768,"breached":25769,"upland":25770,"blushing":25771,"rankin":25772,"infinitely":25773,"psyche":25774,"tolerated":25775,"docking":25776,"evicted":25777,"##col":25778,"unmarked":25779,"##lving":25780,"gnome":25781,"lettering":25782,"litres":25783,"musique":25784,"##oint":25785,"benevolent":25786,"##jal":25787,"blackened":25788,"##anna":25789,"mccall":25790,"racers":25791,"tingle":25792,"##ocene":25793,"##orestation":25794,"introductions":25795,"radically":25796,"292":25797,"##hiff":25798,"##باد":25799,"1610":25800,"1739":25801,"munchen":25802,"plead":25803,"##nka":25804,"condo":25805,"scissors":25806,"##sight":25807,"##tens":25808,"apprehension":25809,"##cey":25810,"##yin":25811,"hallmark":25812,"watering":25813,"formulas":25814,"sequels":25815,"##llas":25816,"aggravated":25817,"bae":25818,"commencing":25819,"##building":25820,"enfield":25821,"prohibits":25822,"marne":25823,"vedic":25824,"civilized":25825,"euclidean":25826,"jagger":25827,"beforehand":25828,"blasts":25829,"dumont":25830,"##arney":25831,"##nem":25832,"740":25833,"conversions":25834,"hierarchical":25835,"rios":25836,"simulator":25837,"##dya":25838,"##lellan":25839,"hedges":25840,"oleg":25841,"thrusts":25842,"shadowed":25843,"darby":25844,"maximize":25845,"1744":25846,"gregorian":25847,"##nded":25848,"##routed":25849,"sham":25850,"unspecified":25851,"##hog":25852,"emory":25853,"factual":25854,"##smo":25855,"##tp":25856,"fooled":25857,"##rger":25858,"ortega":25859,"wellness":25860,"marlon":25861,"##oton":25862,"##urance":25863,"casket":25864,"keating":25865,"ley":25866,"enclave":25867,"##ayan":25868,"char":25869,"influencing":25870,"jia":25871,"##chenko":25872,"412":25873,"ammonia":25874,"erebidae":25875,"incompatible":25876,"violins":25877,"cornered":25878,"##arat":25879,"grooves":25880,"astronauts":25881,"columbian":25882,"rampant":25883,"fabrication":25884,"kyushu":25885,"mahmud":25886,"vanish":25887,"##dern":25888,"mesopotamia":25889,"##lete":25890,"ict":25891,"##rgen":25892,"caspian":25893,"kenji":25894,"pitted":25895,"##vered":25896,"999":25897,"grimace":25898,"roanoke":25899,"tchaikovsky":25900,"twinned":25901,"##analysis":25902,"##awan":25903,"xinjiang":25904,"arias":25905,"clemson":25906,"kazakh":25907,"sizable":25908,"1662":25909,"##khand":25910,"##vard":25911,"plunge":25912,"tatum":25913,"vittorio":25914,"##nden":25915,"cholera":25916,"##dana":25917,"##oper":25918,"bracing":25919,"indifference":25920,"projectile":25921,"superliga":25922,"##chee":25923,"realises":25924,"upgrading":25925,"299":25926,"porte":25927,"retribution":25928,"##vies":25929,"nk":25930,"stil":25931,"##resses":25932,"ama":25933,"bureaucracy":25934,"blackberry":25935,"bosch":25936,"testosterone":25937,"collapses":25938,"greer":25939,"##pathic":25940,"ioc":25941,"fifties":25942,"malls":25943,"##erved":25944,"bao":25945,"baskets":25946,"adolescents":25947,"siegfried":25948,"##osity":25949,"##tosis":25950,"mantra":25951,"detecting":25952,"existent":25953,"fledgling":25954,"##cchi":25955,"dissatisfied":25956,"gan":25957,"telecommunication":25958,"mingled":25959,"sobbed":25960,"6000":25961,"controversies":25962,"outdated":25963,"taxis":25964,"##raus":25965,"fright":25966,"slams":25967,"##lham":25968,"##fect":25969,"##tten":25970,"detectors":25971,"fetal":25972,"tanned":25973,"##uw":25974,"fray":25975,"goth":25976,"olympian":25977,"skipping":25978,"mandates":25979,"scratches":25980,"sheng":25981,"unspoken":25982,"hyundai":25983,"tracey":25984,"hotspur":25985,"restrictive":25986,"##buch":25987,"americana":25988,"mundo":25989,"##bari":25990,"burroughs":25991,"diva":25992,"vulcan":25993,"##6th":25994,"distinctions":25995,"thumping":25996,"##ngen":25997,"mikey":25998,"sheds":25999,"fide":26000,"rescues":26001,"springsteen":26002,"vested":26003,"valuation":26004,"##ece":26005,"##ely":26006,"pinnacle":26007,"rake":26008,"sylvie":26009,"##edo":26010,"almond":26011,"quivering":26012,"##irus":26013,"alteration":26014,"faltered":26015,"##wad":26016,"51st":26017,"hydra":26018,"ticked":26019,"##kato":26020,"recommends":26021,"##dicated":26022,"antigua":26023,"arjun":26024,"stagecoach":26025,"wilfred":26026,"trickle":26027,"pronouns":26028,"##pon":26029,"aryan":26030,"nighttime":26031,"##anian":26032,"gall":26033,"pea":26034,"stitch":26035,"##hei":26036,"leung":26037,"milos":26038,"##dini":26039,"eritrea":26040,"nexus":26041,"starved":26042,"snowfall":26043,"kant":26044,"parasitic":26045,"cot":26046,"discus":26047,"hana":26048,"strikers":26049,"appleton":26050,"kitchens":26051,"##erina":26052,"##partisan":26053,"##itha":26054,"##vius":26055,"disclose":26056,"metis":26057,"##channel":26058,"1701":26059,"tesla":26060,"##vera":26061,"fitch":26062,"1735":26063,"blooded":26064,"##tila":26065,"decimal":26066,"##tang":26067,"##bai":26068,"cyclones":26069,"eun":26070,"bottled":26071,"peas":26072,"pensacola":26073,"basha":26074,"bolivian":26075,"crabs":26076,"boil":26077,"lanterns":26078,"partridge":26079,"roofed":26080,"1645":26081,"necks":26082,"##phila":26083,"opined":26084,"patting":26085,"##kla":26086,"##lland":26087,"chuckles":26088,"volta":26089,"whereupon":26090,"##nche":26091,"devout":26092,"euroleague":26093,"suicidal":26094,"##dee":26095,"inherently":26096,"involuntary":26097,"knitting":26098,"nasser":26099,"##hide":26100,"puppets":26101,"colourful":26102,"courageous":26103,"southend":26104,"stills":26105,"miraculous":26106,"hodgson":26107,"richer":26108,"rochdale":26109,"ethernet":26110,"greta":26111,"uniting":26112,"prism":26113,"umm":26114,"##haya":26115,"##itical":26116,"##utation":26117,"deterioration":26118,"pointe":26119,"prowess":26120,"##ropriation":26121,"lids":26122,"scranton":26123,"billings":26124,"subcontinent":26125,"##koff":26126,"##scope":26127,"brute":26128,"kellogg":26129,"psalms":26130,"degraded":26131,"##vez":26132,"stanisław":26133,"##ructured":26134,"ferreira":26135,"pun":26136,"astonishing":26137,"gunnar":26138,"##yat":26139,"arya":26140,"prc":26141,"gottfried":26142,"##tight":26143,"excursion":26144,"##ographer":26145,"dina":26146,"##quil":26147,"##nare":26148,"huffington":26149,"illustrious":26150,"wilbur":26151,"gundam":26152,"verandah":26153,"##zard":26154,"naacp":26155,"##odle":26156,"constructive":26157,"fjord":26158,"kade":26159,"##naud":26160,"generosity":26161,"thrilling":26162,"baseline":26163,"cayman":26164,"frankish":26165,"plastics":26166,"accommodations":26167,"zoological":26168,"##fting":26169,"cedric":26170,"qb":26171,"motorized":26172,"##dome":26173,"##otted":26174,"squealed":26175,"tackled":26176,"canucks":26177,"budgets":26178,"situ":26179,"asthma":26180,"dail":26181,"gabled":26182,"grasslands":26183,"whimpered":26184,"writhing":26185,"judgments":26186,"##65":26187,"minnie":26188,"pv":26189,"##carbon":26190,"bananas":26191,"grille":26192,"domes":26193,"monique":26194,"odin":26195,"maguire":26196,"markham":26197,"tierney":26198,"##estra":26199,"##chua":26200,"libel":26201,"poke":26202,"speedy":26203,"atrium":26204,"laval":26205,"notwithstanding":26206,"##edly":26207,"fai":26208,"kala":26209,"##sur":26210,"robb":26211,"##sma":26212,"listings":26213,"luz":26214,"supplementary":26215,"tianjin":26216,"##acing":26217,"enzo":26218,"jd":26219,"ric":26220,"scanner":26221,"croats":26222,"transcribed":26223,"##49":26224,"arden":26225,"cv":26226,"##hair":26227,"##raphy":26228,"##lver":26229,"##uy":26230,"357":26231,"seventies":26232,"staggering":26233,"alam":26234,"horticultural":26235,"hs":26236,"regression":26237,"timbers":26238,"blasting":26239,"##ounded":26240,"montagu":26241,"manipulating":26242,"##cit":26243,"catalytic":26244,"1550":26245,"troopers":26246,"##meo":26247,"condemnation":26248,"fitzpatrick":26249,"##oire":26250,"##roved":26251,"inexperienced":26252,"1670":26253,"castes":26254,"##lative":26255,"outing":26256,"314":26257,"dubois":26258,"flicking":26259,"quarrel":26260,"ste":26261,"learners":26262,"1625":26263,"iq":26264,"whistled":26265,"##class":26266,"282":26267,"classify":26268,"tariffs":26269,"temperament":26270,"355":26271,"folly":26272,"liszt":26273,"##yles":26274,"immersed":26275,"jordanian":26276,"ceasefire":26277,"apparel":26278,"extras":26279,"maru":26280,"fished":26281,"##bio":26282,"harta":26283,"stockport":26284,"assortment":26285,"craftsman":26286,"paralysis":26287,"transmitters":26288,"##cola":26289,"blindness":26290,"##wk":26291,"fatally":26292,"proficiency":26293,"solemnly":26294,"##orno":26295,"repairing":26296,"amore":26297,"groceries":26298,"ultraviolet":26299,"##chase":26300,"schoolhouse":26301,"##tua":26302,"resurgence":26303,"nailed":26304,"##otype":26305,"##×":26306,"ruse":26307,"saliva":26308,"diagrams":26309,"##tructing":26310,"albans":26311,"rann":26312,"thirties":26313,"1b":26314,"antennas":26315,"hilarious":26316,"cougars":26317,"paddington":26318,"stats":26319,"##eger":26320,"breakaway":26321,"ipod":26322,"reza":26323,"authorship":26324,"prohibiting":26325,"scoffed":26326,"##etz":26327,"##ttle":26328,"conscription":26329
[truncated: 62,763 more chars]
