# Supplementary material for: Beyond top-k: knowledge reasoning for multi-answer temporal questions based on revalidation framework
Source: PeerJ Comput Sci. 2023 Dec 8;9:e1725. doi: 10.7717/peerj-cs.1725 (PMC10773896; doi:10.7717/peerj-cs.1725)
Supplement: Supplemental Information 4 [file peerj-cs-09-1725-s004.zip › MATQA-main/Detect/datagenerate/proposed/data/ReadMe.MD]

   [ans_dict.pkl]答案字典
   [vocb]问题字典
   [sentence_task_test]测试集
     格式：[[Question sentence, [ans1, ......, ansn]],
             ......
           [Question sentence, [ans1, ......, ansn]]]
   
   [sentence_task_train]训练集
     格式：[[Question sentence, [ans1, ......, ansn]],
             ......
           [Question sentence, [ans1, ......, ansn]]]
   
   [task2id_id2task]答案-id，id-答案
     与[ans_dict.pkl]相同
   
