# Supplementary material for: Beyond top-k: knowledge reasoning for multi-answer temporal questions based on revalidation framework
Source: PeerJ Comput Sci. 2023 Dec 8;9:e1725. doi: 10.7717/peerj-cs.1725 (PMC10773896; doi:10.7717/peerj-cs.1725)
Supplement: Supplemental Information 4 [file peerj-cs-09-1725-s004.zip › MATQA-main/Detect/datagenerate/proposed/processed/dev_labeled_relation_data.txt]

what was disneys first color movie	Q134430
at what rate was inflation in venezuela in the year 1996	103.2
which leader of the first communist party of china once quoted "all reactionaries are paper tigers."	Q369681
who child of has brother of arthur baldwin, 3rd earl baldwin of bewdley	Q166635
what is position held of john c. calhoun that is series ordinal is 16	Q14213
whose start position was after 35 in 2009 daytona 500	Q171410,Q204845,Q377197,Q468436,Q525980,Q862090,Q925414,Q977193
when is toya carter daughter birthday	1998-11-29T00:00:00Z
what was john adams first wifes first name	Q206191
what were michaels jackson first top ten hits	Q19060,Q193319,Q49469,Q49522,Q49816
what is water temperature and weight when it is at a stage point as a basic point	22.06,647.14
who left the neymar sports crew on 8-3-2017	Q7156
what is software version of twitter that is publication date is 2017-11-14	7.11.1
gustav stresemann ended his chancellorship of germany when	1923-11-23T00:00:00Z
at what time did astrakhan join as a twin town with brest	1999-01-01T00:00:00Z
when did ireland become an independent country	1949-04-18T00:00:00Z
what is notable work of flannery o'connor that is publication date is 1971-0-0	Q7727192
for what team sponsored by beko did messi play in 2011	Q7156,Q79800
capital of germany 1914	Q64
who was the leading role actress nominated for an oscar in 1999	Q229535,Q34460,Q80966,Q873
who is the current prime minister of the country of the the 3rd new zealand parliament	Q3606816
when did peter singer finish his educated at the university of melbourne	1967-01-01T00:00:00Z
when did the miami dolphins win there first super bowl	1972-01-01T00:00:00Z
who currently plays for the boston celtics that started their career after 2001	Q16935026,Q19664817,Q20031584,Q21294876,Q21623063,Q2260799,Q28151848,Q29166745,Q2923495,Q29281952,Q348618,Q3809921,Q521931,Q6758454,Q698125,Q919197,Q994442
what is the start time for aurangabad has located in the administrative territorial entity as hyderabad state	1724-01-01T00:00:00Z,1803-01-01T00:00:00Z
what is country of mantua that is start time is 1805-3-17	Q223936
when was cesare lombroso was nominated for nobel pirze in physiology or medicine	1905-01-01T00:00:00Z,1907-01-01T00:00:00Z,1908-01-01T00:00:00Z,1909-01-01T00:00:00Z
when did antony tudor receive an award at kennedy center honors	1986-01-01T00:00:00Z
who won the 2010 gubernatorial race in the location of the connecticut supreme court	Q241788
when was e. m. forster nominated for the nobel prize for literature	1945-01-01T00:00:00Z,1946-01-01T00:00:00Z,1950-01-01T00:00:00Z,1952-01-01T00:00:00Z,1953-01-01T00:00:00Z,1954-01-01T00:00:00Z,1955-01-01T00:00:00Z,1956-01-01T00:00:00Z,1957-01-01T00:00:00Z,1959-01-01T00:00:00Z,1960-01-01T00:00:00Z,1961-01-01T00:00:00Z,1962-01-01T00:00:00Z,1963-01-01T00:00:00Z,1964-01-01T00:00:00Z,1965-01-01T00:00:00Z,1966-01-01T00:00:00Z
tell the time period of william shakespeare lived in stratford-upon-avon	1564-01-01T00:00:00Z
when did djibouti have an inflation rate of 2.5	2013-01-01T00:00:00Z
what is continent of participants of cold war	Q46
what is the point in time for yukio mishima has nominated for as nobel prize in literature	1963-01-01T00:00:00Z,1964-01-01T00:00:00Z,1965-01-01T00:00:00Z
what is population of le mans that is point in time is 2015-1-1	143325
what is nominated for of clint eastwood that is statement is subject of is 76th academy awards	Q102427,Q103360
what year did raymond aron begin work at the collège de france	1970-01-01T00:00:00Z
when the notable personage who had a medical diagnosis of addison's disease was shot, where was he	Q16557
who was zeus' eldest sister	Q41419
what award was received by la strada at the 29th academy awards	Q105304
who was kim kardashian's first husband	Q21013519
what year did berlie doherty write street child	1993-01-01T00:00:00Z
the first disney film ever	Q134430
for what sports team founded in 1893 did messi play in 2011	Q7156,Q79800
what is member of sports team of michel platini that is start time is 1982-1-1	Q1422
when did bono receive the ted prize, and how much was he awarded as recipient	100000,2005-01-01T00:00:00Z
which venue hosting the 2012 world series has the largest capacity	Q868482
what number of cities bid to host the 2008 summer olympics	5
what is population of navotas that is point in time is 1939-1-1	20861
what follows the next series of the godfather part ii	Q3225260,Q47703
which is the electoral district and represents john key has the member of 51st zealand parliamentwo	Q5704055
which person who had a work dedicated to him/her by leonard bernstein died first	Q9696
what is the end time for gioachino rossini has spouse as olympe pélissier	1868-11-13T00:00:00Z
what is publication date and doctoral advisor of aleksandr lyapunov has doctoral thesis as the general problem of the stability of motion	1892-01-01T00:00:00Z
when did suriname become a member of the un	1975-12-04T00:00:00Z
which us senator ran against george w. bush in his second term	Q22316
what is the point in time for valentina tereshkova has award received as order of lenin	1963-01-01T00:00:00Z,1981-01-01T00:00:00Z
what year was antonin scalia employed by university of chicago law school	1977-01-01T00:00:00Z
what is academic degree of leopold von sacher-masoch that is point in time is 1854-0-0	Q849697
which award did john james audubun receive in 1827	Q5438598
what falcons quarterback completed 0 passings in 2012	Q2083133,Q5291122,Q984327
name the head of government in texas in 2015-1-20	Q215057
what is the first sing of michael jackson	Q4905194
when did sanath jayasuriya step away from the sri lanka national cricket team	2007-01-01T00:00:00Z
what year did the giants won the world series against the kansas city royals	Q1190373,Q17514457,Q928040
what is title of real world that is end time is 2013-0-0	The Real World
when did tokyo become the twin city of moscow	1991-07-16T00:00:00Z
what date did rihanna sing her first song	2005-01-01T00:00:00Z
what is the replaces for gerhard schröder has position held as federal chancellor of germany	Q2518
who was the first women to run for the us president	Q260378
what political party ruled in the 1920 in the us	Q29468
sulaymaniyah is a city/town in what location where the first gulf war was fought	Q31945,Q34675,Q796,Q801,Q817,Q851
when did johanna rolland become mayor of nantes	2014-04-04T00:00:00Z
who was colin firth's partner on 1989-1-1	Q236705
what is the proportion for potassium-40 before it decays to argon-40	0.1072
what country did the mongols conquer in 1240	Q159,Q17252
malik ibn anas was born on what date	0711-01-01T00:00:00Z
what is date of birth and date of death of pedro i has child as , prince of beira	1821-03-06T00:00:00Z,1822-02-04T00:00:00Z
when did kennedy get elected	1960-11-08T00:00:00Z
what are the names of the first man and first woman who accepted islam	Q39619,Q42034
what movie garnered tom hanks his third oscar nomination	Q134773
when was innsbruck twinned with kraków	1998-08-19T00:00:00Z
what is the end time for hannes alfvén has member of as royal swedish academy of engineering sciences	1980-01-01T00:00:00Z
when was nigel farage a member of the european parliament	1999-07-20T00:00:00Z,2004-07-20T00:00:00Z,2009-07-14T00:00:00Z,2014-07-01T00:00:00Z,2019-07-02T00:00:00Z
when did mulhouse stop being located in the administrative territorial entity of upper alsace	1920-01-01T00:00:00Z
what is nominated for of isabelle huppert that is point in time is 2003-0-0	Q24241
which governor had the official symbol of ditat deus in 2009	Q229032,Q236941
who served as both secretary of state under andrew jackson and as the 8th vice president of the us	Q11820,Q544396,Q551362
who was the last king richard	Q133028
tom holland earned what recognition in 2012	Q1133614,Q494588
when did developer raymond f boyce create sql	1970-01-01T00:00:00Z
who was president of the country that used the united states dollar in 2009	Q46809
chimamanda ngozi adichie received the 'okayafrica 100 women' award when	2017-01-01T00:00:00Z
who held his governmental position from before february 1, 2013 and ran against george w. bush for the second term	Q22316
what team with sports team owner jerry buss did lamar odom play for in 2011	Q121783,Q132893
when did jane goodall get hitched	Q1281022,1964-01-01T00:00:00Z
who is the arizona governor in 2009 who held her position since 1-26-2009	Q229032,Q236941
amos oss vengurion received this award in 2017-0-0	Q1526175
what us senator won the nobel peace prize in 2007	Q171183,Q19673
who did paul simon marry on may 30, 1992	Q260649
population census in 1980 in india	683329000
what is population of florida where point in time is 1940-0-0	1897414
who was the governor in 2011 of the location where the movie "the conspirator" is set	Q179732,Q525362
what is daughter of of william cavendish-bentinck, 3rd duke of portland , that has marriage partner is william bentinck, 2nd duke of portland	Q126219
what award did jose ferrer win at the 1st tony awards	Q1445521
what is start time and place of marriage of tom brady has spouse as gisele bündchen	Q47164,2009-02-28T00:00:00Z
when was rafael leonidas trujillo buried at père lachaise cemetery	1963-04-28T00:00:00Z
when did edward coke receive the national book award for nonfiction	1958-01-01T00:00:00Z
who was the president when the 15th amendment was passed	Q9640
when the crucible was it written	1952-01-01T00:00:00Z
who was the ohio governor in 2011 who was a christian	Q465295,Q69319
when does the wsop main event start	Q1663237
what is position held of rajiv gandhi that is end time is 1989-12-2	Q192711
on what date did james v of scotland start his role as king of scotland	1513-09-19T00:00:00Z
when did michael jackson leave you alone come out	1987-01-01T00:00:00Z
on january 1, 1885 joseph dalton hooker was honored with which award	Q267842
when did homer the poet die	-0800-01-01T00:00:00Z
what time does annallese witschak's husband, georg soros, start at	1960-01-01T00:00:00Z
first astronauts landing on the moon	Q1615
what is located in the administrative territorial entity of vilnius that is start time is 1413-0-0	Q2347932
which year did issac newton die	1727-01-01T00:00:00Z
give me the population of eurasia in 1893	1120000000
what is bill clinton remembered for before his presidency	Q1124
when was the last time the champion of the superbowl vi win the superbowl	Q1065229
what is nominal gdp of united states of america that is point in time is 2014-1-1	17427609000000
who first sbi chairman	Q15071801
which date was facebook launched by mark zuckerberg	2004-02-04T00:00:00Z
when did arvo pärt receive an honorary doctorate from the university of liège	2009-01-01T00:00:00Z
when matt busby started as member of sports team at manchester city f.c.	1928-01-01T00:00:00Z
what is the end time for russian orthodox church has applies to jurisdiction as soviet union	1991-01-01T00:00:00Z
when is the gold cup cheltenham	Q55099117
what is nominated for of the walking dead that is point in time is 2012-0-0	Q7243513
what is member of sports team of juan alberto schiaffino that is start time is 1960-1-1	Q2739
mention the predecessor and the successor of star wars episode vi: return of the jedi in star wars series	Q6074
who was on the 1988 university of arizona basketball roster	Q2723533,Q3618485,Q3992539,Q523630,Q941349
when was the date of death and date of birth of abigail adams who has a child named abigail adams smith	1765-07-14T00:00:00Z,1813-08-15T00:00:00Z
which oscar did brokeback mountain get	Q103360,Q107258,Q488651
who was the 2nd president's wife of the us	Q206191
what is arrangement after mihira bhoja	Q6733796
what is nicki minaj first album called	Q12270792
what was a common first team at the 1967 mexican grand prix and 1971 us one	Q44294
what sports team owned by jerry buss that played in the nba finals in 2010	Q121783,Q131371
in the 2009 daytona 500, who had a start position after 35	Q171410,Q204845,Q377197,Q468436,Q525980,Q862090,Q925414,Q977193
when did the battle of muammar ai-gaddafi occur	1977-07-21T00:00:00Z,1978-01-01T00:00:00Z,1986-12-16T00:00:00Z,1989-12-24T00:00:00Z,2011-02-15T00:00:00Z,2011-08-20T00:00:00Z
what is population of gyeongju that is point in time is 2012-12-0	264091
who was the chairperson of the communist party of china immediately before hu yaobang and who succeeded him	Q41570,Q99829,Q99850
who was the first hispanic man in space	Q362902
what was the name of the first book dr seuss wrote	Q864476
why did ian paisley decide to leave his position as a member of the 45th parliament of great britain	Q741182
what is the point in time for northern england has population as 14933000	2011-01-01T00:00:00Z
what time is turbulence implied	1961-07-19T00:00:00Z
who was president after jfk was shot	Q9640
when did sigismund end his term as king of bohemia	1437-01-01T00:00:00Z
what is electorate of iligan that is point in time is 2013-1-11	138744
on what date did emmanuel macron become a member of the socialist political party	2006-01-01T00:00:00Z
during what time was charles hermite educated at ecole polytechnique	1842-01-01T00:00:00Z
what is the end time for alan greenspan has position held as chair of the federal reserve	2006-01-31T00:00:00Z
when john dueholm ended as manager/director at scandinavian airlines	2011-01-01T00:00:00Z
what is the end time for louis xviii of france has spouse as marie joséphine of savoy	1810-11-13T00:00:00Z
when did michael jackson's second album come out	1972-08-04T00:00:00Z
when did napoleon's wife die	1814-05-29T00:00:00Z
what is mother and date of birth of charlemagne has child as bertha, daughter of charlemagne	Q234410,0775-01-01T00:00:00Z
grant the title of the grant gotten by walter gropius in 1961	Q159909,Q4710826
what is the point in time for groucho marx has award received as academy honorary award	1973-01-01T00:00:00Z
when was diana ross inducted into the michigan women's hall of fame	2016-01-01T00:00:00Z
who was chiles first president	Q935696
what is has rural cities of location of filming of star wars episode iv: a new hope	Q104994,Q107146,Q108047,Q108053,Q108058,Q108067,Q108072,Q108077,Q108083,Q108087,Q108093,Q108101,Q108106,Q108111,Q108117,Q108122,Q108127,Q108131,Q108137,Q108143,Q108499,Q108503,Q109651,Q109656,Q109661,Q109670,Q109681,Q109686,Q109690,Q109695,Q109705,Q109709,Q110739,Q156177,Q156181,Q156186,Q156188,Q156191,Q156340,Q156342,Q156346,Q156350,Q156353,Q156358,Q156361,Q156366,Q156370,Q156374,Q156377,Q169952…
what is population of crimean peninsula where point in time is 1989-1-1	2430495
what is the name of the 2012 president in the country where limonese creole is spoken	Q57321
what is obama's oldest child's name	malia obama
who won the oscar in 2000 for leading role	Q25144
when were women allowed to go to the olympics	1900-01-01T00:00:00Z
what is nominated for of rebecca that is statement is subject of is 13th academy awards	Q102427,Q103360,Q103618,Q103916,Q106301,Q107258,Q281939,Q488651
what was chester arthur's occupation before president	Q40348
what is the award of al gore whose 1st place medalist is david trimble	Q35637
who was the governor who banned the protest march from selma to montgomery in 1965	Q313776
neyo first album	Q1582869
who was president in the us on 9-11	Q207
on what date was chelsea manning released from the u.s disciplinary barracks	2017-05-17T00:00:00Z
who is jocasta's first husband in the play 'oedipus the king'	Q463898
at the end of 1953, where did heady lamarr hold country citizenship	Q40
what was the position of glen mcleod cooper johnson in the world cup 2010	Q336286
what did marcus do for a living before he died	Q42603
who is ruling north korea now	Q56226
when did michael jordan return to the nba	Q1132622,Q1164516
when was placido domingo the spouse of marta domingo	1962-08-01T00:00:00Z
what job did dorothy stratten have during 1979	Q728711
give the date beni suef governorate had a population of 3154100.	2017-03-28T00:00:00Z
who died first in the jfk family portrait	Q9696
what post did james monroe leave on march 29, 1794	Q4416090
who is the present coach of the nba franchise that was known for winning the 1996 nba finals	Q580808
what was the third largest religion in 2007	Q58721
what were the nominees for best actress in 2001	Q1033016,Q122614,Q190994,Q28054,Q37459
on what date was harold urey nominated for the nobel prize in physics	1934-01-01T00:00:00Z
who is the prime minister of japan in 2011, who is the politician that ended tenure after1996	Q47846,Q57647
what was the dialect used in the original the last blood	Q7033959
when was the population of baltimore 622,104	2013-07-01T00:00:00Z
who was liverpool's fc first manager	Q2914931,Q704657
who won the champions trophy 2009 cricket	Q142555
what years did the team with the mascot named lou sea won the world series	Q1190373,Q17514457,Q928040
what is located in the administrative territorial entity of voronezh that is start time is 1934-6-13	Q3447
in 2013, what political party was gurbanguly berdimuhamedow a member of	Q7049542
what is spouse of jane fonda that is start time is 1973-1-1	Q352953
when is jason earls birthday	1977-04-26T00:00:00Z
what is population of aysén region that is point in time is 1992-0-0	80501
where was louise bourgeois completed education in the year 1938	Q273593,Q337480,Q337504
where did yayoi kusama stop working in 2015	Q1490
when was neyo first album released	2006-02-28T00:00:00Z
who was the president in 2011 of the governmental jurisdiction where the government includes the position minister secretary-general of the presidency	Q306
who is brazils soccer captain for world cup 2010	Q156822
when did porfirio rubirosa divorce barbara hutton	1954-01-01T00:00:00Z
representative of california 2009	Q460035
what is member of sports team of mircea lucescu that is end time is 1977-1-1	Q204237
what team owned by zygi wilf did hank baskett play on in 2010	Q219714,Q221150
who directed the first jurassic park	Q8877
what magnesium element comes after aluminum	Q11344
what is position held of jean chrétien that is replaced by is gerald regan	Q3251786
what was chester alan arthur before he was a president	Q40348
who replaced baibars as the sultan of egypt	Q349370
what honor did agatha christie receive in 1971	Q14420
what is the name of the team, which was founded on march 25th 1908, that ronaldinho played for in 2013	Q270995,Q83459
when did pisa stop having the grand duchy of tuscany	1801-03-20T00:00:00Z,1859-12-07T00:00:00Z
what was the current population of japan	126925843
when did hitlers brother die	1887-12-08T00:00:00Z,1892-06-23T00:00:00Z,1900-02-28T00:00:00Z,1956-05-20T00:00:00Z
what is martin cooper doing now	Q205375
salvator mundi owned what in the beginning of 1660	Q122553
ireland has been an independent country since	1949-04-18T00:00:00Z
who was the quarterback, for the team playing in the georgia dome, in 2012	Q2083133,Q5291122,Q984327
for what was kevin kline in nomination for in the year 1991	Q181883,Q5305701,Q5305710
who won the first gold medal in the first winter olymics	Q447006
what was the net profit of qantas in 2017	853000000
what is spouse of jane goodall and start time	Q1281022,1964-01-01T00:00:00Z
when was hartmut mehdorn appointed a director at deutsche bahn	1999-12-16T00:00:00Z
what is the start time for antonin scalia has employer as university of chicago law school	1977-01-01T00:00:00Z
which award was paul muni nominated for in 1918	Q103916
what is the end time for taipei 101 has significant event as construction	2004-01-01T00:00:00Z
what is the follows for kristen stewart has award received as golden raspberry award for worst actress	Q132952
when did jane addams receive the noble peace prize	1931-01-01T00:00:00Z
on 4/7/1995 what violent events started	Q4335326
on what date did ossie davis graduate from howard university	1939-01-01T00:00:00Z
what was disney first film	Q134430
where did noah live before the flood	Q11767
who followed jiang zemin as the chairperson of the communist party of china	Q15029,Q99829
what is member of sports team of inzamam-ul-haq that is start time is 1992-0-0	Q182538
what is the start time for walgreens has chairperson as charles rudolph walgreen, sr.	1901-01-01T00:00:00Z
what position did ramsay macdonald hold in the 37th parliament of the united kingdom and what was his cause	Q5247364,Q7864918
when did lofti aliasker zaadeh receive the benjamin franklin medal as a reward	2009-01-01T00:00:00Z
what is award received of aleksandr vasilevsky that is point in time is 1946-0-0	Q2671505
what is country of citizenship of thomas paine that is end time is 1792-0-0	Q69323
who was the ruler before elizabeth ii	Q280856
when did ryōtarō shiba receive the award for person of cultural merit	1991-01-01T00:00:00Z
what is the end time for gustav stresemann has position held as chancellor of germany	1923-11-23T00:00:00Z
what english language movies has taylor lautner appeared in since 2011	Q143716,Q517958,Q60506
who was al gore married to in 1970	Q241609
which politician held their position until 1976-09-09 and led the first communist party of china	Q369681
what years did the steelers win the super bowl with a score of 20 - 16	Q1188005,Q585801,Q620277,Q632786,Q853768,Q904928
what is spouse of fred hollows that is start time is 1980-1-1	Q5515394
when did pomp son of sacagawea die	1812-01-01T00:00:00Z
elinor ostrom left her position at indiana university on what date	2012-01-01T00:00:00Z
what is the end time for chandragupta maurya has spouse as durdhara	-0318-01-01T00:00:00Z
on february 8, 1974, what position did harold wilson hold	Q2741536
what is the point in time for john searle has award received as national humanities medal	2004-01-01T00:00:00Z
what is the 3rd book called in the twilight series	Q212473
who was the second american to step on the moon	Q2252
which award did augustin-jean fresnel receive in the year 1824	Q285167
who ran against lincoln in the presidential election of 1864	Q273212,Q433174
what is position held of daniel webster that is replaces is john middleton clayton	Q14213
on 1-1-1678 william petty, 2nd earl of shelburne founded what party membership	Q108700
when japan went into the united nations	1956-12-18T00:00:00Z
what year did fidel castro come into power of cuba	1959-01-01T00:00:00Z
when did messier 83's inventor die	1762-03-21T00:00:00Z
which award was ernest rutherford short-listed for on january 1, 1933	Q38104
when did belgrade become the territory of the military commander in serbia	1941-04-22T00:00:00Z
in what year did the 2001 afc championship game winners win the super bowl	Q126291,Q625210
what is the last year in which the baltimore ravens won the superbowl	Q126291,Q625210
when did marilyn monroe & james dougherty separate	Q65,1946-09-13T00:00:00Z
what city does ryan lochte live in that has the gnis feature id greater than 282874	Q487999
what year of the afc championship game was super bowl xi	Q1848392
what is award received of médecins sans frontières that is point in time is 2006-0-0	Q13582570
which type of government does spain currently have now, and is where antã£o martins homem was born	Q3330103
which of the 2012 ravens quarterbacks have more than 11 passing attempts	Q2591444,Q4351353,Q795406
when did michelangelo finish his work in rome	1501-01-01T00:00:00Z,1506-01-01T00:00:00Z,1516-01-01T00:00:00Z,1533-01-01T00:00:00Z,1564-01-01T00:00:00Z
tell me the end time for federal republic of central america has capital as sonsonate	1834-06-01T00:00:00Z
what year did marie antoinette get married	1770-05-16T00:00:00Z
what nfl domed stadiums came first	Q756452
what is population of portland that is point in time is 2010-0-0	583776
tell me the name of badminton world federation that of start time is 1934-7-5	International Badminton Federation
what is the actual play time of an american football game	48,60
what sports team founded in 1931 was hank baskett on in 2010	Q219714,Q221150
carl orff was presented with which award in 1981	Q565030
give the date joseph lyons became a member of the australian house of representative.	1929-10-12T00:00:00Z
what year did mark rothko become a us citizen	1938-01-01T00:00:00Z
which is the antonym of the landscape of the after the bath	Q1153471,Q1544759,Q2,Q8441
what was the population of kiel on december 31st, 2015	246269
what years was franklin d roosevelt a president	1933-03-04T00:00:00Z,1945-04-12T00:00:00Z
at what age did john steinbeck jr die	1902-02-27T00:00:00Z,1968-12-20T00:00:00Z,66
on what date was buffy sainte-marie awarded an honorary doctorate	1983-01-01T00:00:00Z,1996-01-01T00:00:00Z,2000-01-01T00:00:00Z,2003-01-01T00:00:00Z,2007-01-01T00:00:00Z,2008-01-01T00:00:00Z,2009-01-01T00:00:00Z,2010-01-01T00:00:00Z,2012-01-01T00:00:00Z
what is the start time for jinju has twinned administrative body as omsk	2007-08-04T00:00:00Z
what club did cristiano ronaldo play for in 2010 that played in the stadium estã¡dio nacional	Q8682
who is the current leader of the location that once had moncef marzouki as a ruler	Q88485687
where are the seneca indians now	Q1384,Q1904
what is duration of american football that is excluding is stoppage time	48,60
who was the leader of the region with second level division salcedo in 2011	Q151944
which world series is the most recent one won by the baseball club that earned the 1970 world series championship	Q1581759
which sports team founded prior to 1914 ronaldo play for in 2003	Q83459
when did dag hammarskjold quit the un	1961-09-18T00:00:00Z
what is position held of hubert humphrey that is end time is 1964-0-0	Q4416090
what year was francois truffaut's screenplay nominated by the national society of film critics award for best screenplay	1970-01-01T00:00:00Z
what is presenter of wheel of fortune that is end time is 1982-10-0	Q7648412
who is the president of the organiztion the european parliament 2012	Q17905
in what cities did the actor who portrayed rusty wells reside prior to his death	Q16563
who is jocasta's 1st husband in 'oedipus tyrannus'	Q463898
when was the induction of queen into the rock and roll hall of fame	2001-01-01T00:00:00Z
what was the petroleum consumption rate in 2007	85600000
who was the us president after andrew johnson	Q34836
find terrorist organizations involved in september 11 attacks	Q34490
when did jane goodall and hugo van lawick divorce	1964-01-01T00:00:00Z,1974-01-01T00:00:00Z
when was lyndon b johson born	1908-08-27T00:00:00Z
what award did bette midler receive on 1-1-1974	Q1453643
when is the last time the the sports team at pitt stadium won a superbowl	Q853768
what date did harold holt step down as a member of the australian house of representatives	1949-12-10T00:00:00Z,1967-12-17T00:00:00Z
when did howard hawks marriage to dee hartford end	1960-01-01T00:00:00Z
when did abu bakr stop being rashidun caliphate	0634-08-25T00:00:00Z
provide the point at which urban ii's position as cardinal/bishop ended.	1088-01-01T00:00:00Z
in what year did a presidential nominee say, "no one can earn a million dollars honestly"	Q699227,Q72835
pavel cherenkov was nominated for what on january 1st, 1957	Q38104
who was judy garlins first husband	Q937852
which political party of kumta had affiliation with indian general election, 2004 (andhra pradesh)	Q10225
when is the most recent time the sports team whose fight song is "renegade" won a super bowl	Q853768
who fought in the gulf war of 1991 and is a country where the turkmen language is spoken	Q142,Q145,Q30,Q408,Q414,Q796,Q851
who is the king of thailand in 2009	Q855252
which was the military rank of george washington between 1774 and 1796	Q3100539
when did babe ruth start playing baseball in the mlb	1914-01-01T00:00:00Z
when did the edition of oresteia air	1881-01-01T00:00:00Z,1889-01-01T00:00:00Z,1908-01-01T00:00:00Z
who are the journalists of the moment coming, whose deathplace is menton	Q40213
what is position held of henry cabot lodge that is replaces is henry l. dawes	Q4416090
what year did vladimir lenin leave podolsk	1900-01-01T00:00:00Z
what is the point in time for isadora duncan has significant event as funeral	1927-09-19T00:00:00Z
what is the king of troy during the trojan war	Q170473
when did jozef lenart end his time as head of government for czechoslovakia	1968-04-08T00:00:00Z
how many cities applied to host the 2008 summer olympics	5
what is award received of gwendolyn brooks that is point in time is 1994-0-0	Q6175526
in 1989, what team did gabriel batistuta play for	Q221882
what is short name of communist party of the soviet union that is end time is 1925-0-0	РКП(б)
kapil dev was a member of which sports team during 1992	Q1753987
what is the position of mustafa kemal atatürk that started may 3, 1920	Q2430415
name elvis first film he was in	Q929151
when did james v of scotland begin his position as monarch of scotland	1513-09-19T00:00:00Z
what is nominated for of victor goldschmidt that is point in time is 1932-1-1	Q44585
what was the university attended by jad abumrad while he was a member of the center for research libraries	Q616591
who did cristiano ronaldo play for in 2011 that won the 1956 pequeã±a copa del mundo de clubes championship	Q267245,Q8682
which tv director was born on 07/16/1902	Q505780
what is award received of the beatles that is point in time is 1996-0-0	Q2976730
what was the population of the central african republic in 1987	2740708
what is instance of of west germany that is end time is 1990-10-2	Q3624078
when did betty grable die who was married to jackie coogan	1939-01-01T00:00:00Z
when did óscar de la renta fiallo have citizenship in the dominican republic	1932-07-22T00:00:00Z
what is the end time for republic of tatarstan has head of government as röstäm miñnexanov	2010-01-01T00:00:00Z
when did hatshepsut become the first female pharaoh	-1477-01-01T00:00:00Z
what is nominated for of mickey rooney that is point in time is 1984-0-0	Q989453
what is population of northern mariana islands that is point in time is 1970-0-0	13203
what is spouse of osip mandelstam that is start time is 1922-0-0	Q234765
on october 26 1958, which position of ayub khan came to an end	Q5097006,Q735575
what is the population of nashville at 2016	684410
what position did carl gustaf emil mannerheim have until he was replaced by juho kusti paasikivi	Q29558
what did jacques lacan study in the year 1919	Q2983698
when was the matrix awarded the national film registry	2012-01-01T00:00:00Z
at the 89th academy awards, which award was mahershalalhashbaz ali nominated for	Q106291
which canadian prime minister from 1993 started his/her government position latest	Q128543,Q128553,Q128563
who was the first female governor of the state of washington	Q461553
what is water temperature and pressure when it is at a phase point as a critical point	22.06,647.14
what is twinned administrative body of qingdao that is start time is 2009-1-1	Q2978
what honour did agatha christie get in 1971	Q14420
when did dave pelzer got married to patsy	1986-01-01T00:00:00Z
what was the ending time of the year 2013-0-0	The Real World
what work does the actor who portrayed henry methvin do now	Q33999,Q4610556
what is the start time for charles vii of france has position held as king of france	1422-11-08T00:00:00Z
where did austen chamberlain get elected into parliament	Q5247364,Q918378
what is end time and start time of alfred marshall has residence as marshall house, cambridge	1886-01-01T00:00:00Z,1924-01-01T00:00:00Z
when did nicki minaj make her first album	2007-01-01T00:00:00Z
when did eli manning win a superbowl	2008-02-03T00:00:00Z
who played dumbledore in the first harry potter movie	Q106775
when was jean armours married	1788-08-05T00:00:00Z
when was the start time for louisville and its twinned administrative body mainz	1977-04-01T00:00:00Z
on what date did donald trump receive his bachelor in science	Q8134,1968-01-01T00:00:00Z
when was the end of the marriage between maya plisetskaya and māris liepa	1956-01-01T00:00:00Z
what job did colin renfrew have in 2004	Q1229007
what politician held the position of attorney general and also served as president of the united states during ww2	Q11613,Q8007
who was on the 1988 arizona basketball roster	Q3618485,Q523630,Q941349
when did jean-bertrand aristide stop holding the position as the president of haiti	1991-09-29T00:00:00Z,1994-01-01T00:00:00Z,1996-01-01T00:00:00Z,2004-01-01T00:00:00Z
where did justin bieber go to school when he was not famous	Q7590728
when was the last time iran invaded another country	1988-01-01T00:00:00Z
what was the net profit of the state grid corporation of china in 2015	67156035935
what award did ken thompson receive on january 1st, 1983	Q185667,Q986509
when was wu den-yih the chairperson of kuomintang	2017-08-20T00:00:00Z
what team that won the super bowl xli championship did hank baskett play for in 2010	Q219714,Q221150
when did alexios i komnenos become the byzantine emperor	1081-04-10T00:00:00Z
what is visitors per year of zion national park that is point in time is 1995-0-0	2430162
name the sourcing circumstances for roger williams, who was born in 1603	Q5727902
give the date when margaret court resigned from membership of the australian fed cup team	1970-01-01T00:00:00Z
when did kareem abdul-jabbar receive the naacp image award for outstanding literary work	Q7299047,2013-01-01T00:00:00Z
when was national film award for best screenplay award received of the arundhati roy	1988-01-01T00:00:00Z
what devastating occurrences began on 4/7/1995	Q4335326
what team founded in 1987 did reggie bush play for in 2011	Q223243
what is writers of cloud atlas , that has last name is mitchell	Q40479
when was samuel adams became the governor of massachusetts	1793-10-08T00:00:00Z
west wing was nominated for what in 2001	Q1255198,Q1285504,Q1286639,Q13476486,Q2350896,Q2414252,Q2414873,Q2530270,Q2604800,Q3025728,Q3123491,Q3473898,Q5175208,Q5280674,Q583972,Q6952069,Q7243497,Q7243502,Q7243508,Q7669614,Q7669624,Q989438,Q989439
when does turbo come out on dvd in australia	2014-03-12T00:00:00Z
what is electorate of muntinlupa that is point in time is 2004-4-28	227892
what issue number of doraemon was published on 1982-9-5	Q1107
what is the elected in for james callaghan has position held as member of the 47th parliament of the united kingdom	Q918508
where did walt disney live before he died	Q1297,Q41819,Q65,Q947880
what work was federico fellini nominated for at the 22nd academy awards	Q41417
what is award received of barbara cook that is point in time is 1955-1-1	Q1131356
who was the first jedi master	Q51730
what gold medal award did pete townhend get	Q100937,Q102462,Q104000,Q104027,Q104049,Q104183,Q104266,Q105875,Q105941,Q107008,Q108366,Q108597,Q1111542,Q1225,Q125121,Q1274807,Q128085,Q1293969,Q130853,Q131814,Q1336262,Q134262,Q1352656,Q1356487,Q1363692,Q1385081,Q1506831,Q152043,Q152505,Q153579,Q155712,Q156814,Q157635,Q161819,Q16473,Q165467,Q1685876,Q1702112,Q175078,Q1768,Q180453,Q180975,Q182104,Q182580,Q183092,Q183182,Q186514,Q188969,Q189635,Q…
what was the population census on august 1, 2015 for central visayas	6041903,7396898
when was kevin durant awarded the all-nba team award	2010-01-01T00:00:00Z,2011-01-01T00:00:00Z,2012-01-01T00:00:00Z,2013-01-01T00:00:00Z,2014-01-01T00:00:00Z
what is educated at of barack obama that is start time is 1988-1-1	Q49122
what year did barack obama get elected as president	2008-11-04T00:00:00Z
when was war of the worlds the novel published	1898-01-01T00:00:00Z
give me the name of the 1969 award that murray gell-mann won	Q38104
list of current nigeria ministers and their portfolio	Q13655513,Q19730927,Q21467394,Q21500792,Q23541058,Q23714146,Q27967823,Q3510794,Q361567,Q62356,Q6380660,Q7877282
who was the litigant of the bush vs. gore case and also won the nobel peace prize in 2007	Q171183,Q19673
what is the point in time for dwayne johnson has nominated for as mtv movie award for best villain	2009-01-01T00:00:00Z
when did trenton become new jerseys state capital	1790-11-25T00:00:00Z
what is nominated for of william somerset maugham that is point in time is 1964-1-1	Q37922
when did the miami dolphins win the superbowl	1972-01-01T00:00:00Z,1973-01-01T00:00:00Z
what caused the cuban rebellion in 1868	Q184637
who is president of the country that contains the second level division choapa province 2011	Q306
who played darth vader in the first movie	Q128379
who coached the pittsburgh steelers three rivers stadium 2005	Q862033
what was the first book docter seuss wrote	Q864476
what was mary martin nominated for in 1967	Q1537996
in 2004, what award did jane goodall receive	Q3405093
on which date did tony lockett receive the coleman trophy	1987-01-01T00:00:00Z,1991-01-01T00:00:00Z,1996-01-01T00:00:00Z,1998-01-01T00:00:00Z
who was married to ida lupino on january 1st, 1951	Q1631794
on what date did peter ustinov receive a best supporting actor oscar nomination	1951-01-01T00:00:00Z
what other years did the champion of the 2012 world series won the world series	Q1190373,Q17514457,Q928040
what kind of currency was used in 2013 where the government is called the government of egypt	Q199462
when did the hannah montana tv show begin	2006-01-01T00:00:00Z
which album did clem snide release in 2010	Q7750835
which album did bardo pond release in 2001	Q5276673
whose side was australia on during the korean war	Q1065
who was the fascist leader of germany during world war 2	Q352
who was born first in the jackson 5 family	Q44855
when did białystok and eindhoven become twinned administrative bodies	1992-01-01T00:00:00Z
what award did milton friedman receive in 1976	Q47170
name the one who is nominated evan rachel wood in 2004	Q1129487,Q1371682
what is located in the administrative territorial entity of montpellier that is start time is 1790-3-4	Q12545
what is water temperature and weight when it is at a arrange point as a fundamental point	Q43788,Q607964
who is kurt busch driving for now	Q511684
how many speakers of esperanto were there in 2015	2000000
who invented the first railroad steam engine	Q133614
who was the chairperson of the us department of state in january of 2013	Q6294
what is father and date of death of abigail adams has child as john quincy adams	Q11806,1848-02-23T00:00:00Z
what was the first job of the prophet muhammed	Q81710
what is point in time and nominee of the shawshank redemption has nominated for as academy award for best picture	Q7034951,1995-02-14T00:00:00Z
when is homer's birthday	1955-05-12T00:00:00Z
who was a leader of france in 2012, that's in the political party, rally for the republic	Q157,Q329
which plays were copyrighted in 1967	Q2517513
what is named after vladikavkaz since the year of 1954	Q259843
what colonies did spain lose in 1898	Q1183,Q16635,Q241,Q928
what is penalty of andrei chikatilo that is point in time is 1992-10-14	Q8454
when was doris lessing the spouse of gottfried lessing	1944-01-01T00:00:00Z
what is the religious text for follows of exodus	Q9184
when did the champion of the world series 2012 won the world series again	Q17514457
what is guatemala current system of government	Q1520223,Q179164,Q49892
which movie did deepak sareen direct in 1900	Q1676793
when was born hugh, son of charlemagne, and who was his mother	0802-01-01T00:00:00Z
name the position received by 1st series of makarios iii	Q841760
what was billy jacks first movie	Q1961825
what position is held by neville chamberlain and when was he elected	Q2632991,Q3042701,Q3084294,Q3084303,Q517639,Q918375,Q918378
who was the us vice president of 1910 to 1919	Q310831
what is the current system of government in the location that appointed otto perez molina to a governmental position	Q1520223,Q179164,Q49892
in the luhansk people's republic, when did luhansk start	2014-04-28T00:00:00Z
what type of government did france end up with after napoleon and the french revolution	Q7270
who is currently the political leader of china	Q15031
on what date did surat become part of bombay state	1947-08-15T00:00:00Z
who was the french leader in 2012 who once held a position in national assembly	Q157,Q329
which dwarf planets were discovered on 2005-03-31	Q604
what position is held by using neville chamberlain and when was he elected	Q2632991,Q3042701,Q3084294,Q3084303,Q517639,Q918375,Q918378
who is the undertaker married to 2011	Q229704
in 1975 what company did bill gates found	Q2283
who was governor of minnesota when beverly hills chihuahua was released	Q160181
when did germany defeat france in world war 2	Q151340
in which years was the championship won by the team who has phil jackson among its leadership	Q4574079,Q4575625
what is spouse of ryan reynolds that is end time is 2011-1-1	Q34436
give me the end time for vicente fox has position held as governor of guanajuato	1999-09-25T00:00:00Z
when did cars first appeared in england	1784-01-01T00:00:00Z
when was abigail adams' child charles adams born and die	1770-05-29T00:00:00Z,1800-11-30T00:00:00Z
in 1988 in what position did abedi pele play	Q132885
who is the senator of the united states 2010	Q10390,Q1045798,Q130024,Q1363487,Q1368405,Q155125,Q160157,Q22201,Q22212,Q22222,Q22237,Q22250,Q22260,Q22279,Q22290,Q22316,Q22338,Q22360,Q230733,Q237560,Q237681,Q239928,Q241092,Q258825,Q261003,Q261147,Q270316,Q276524,Q285102,Q312845,Q314459,Q317618,Q319084,Q319111,Q331278,Q331719,Q339046,Q344930,Q355522,Q356475,Q358437,Q358443,Q359366,Q359442,Q363055,Q363079,Q371031,Q380900,Q381157,Q381880,Q390491,…
what award did belinda clark receive on june 8 2000	Q1649458
who was the first dictator of the military conflict of the hungarian revolution of 1956	Q1394
when did alexander graham bell divorce from mabel gardiner hubbard	1922-08-02T00:00:00Z
when was nicolas cage awarded the screen actors guild award for outstanding performance by a male actor in a leading role	1996-01-01T00:00:00Z
what is population of guinea that is point in time is 1961-0-0	3632778
when was lincoln president	Q698842
what awards were gladys knight & the pips nominated for in 1975	Q1441676,Q19858107,Q4744491,Q747902
who joined sesame street in 1972	Q6551417
what is the end time for victoria has contains administrative territorial entity as shire of omeo	1994-11-18T00:00:00Z
what award did i.m. pei receive in 2010	Q920783
what is total reserves of singapore that is point in time is 2014-1-1	261582784388
where was the olympics first held in	Q38888
what was nicholas sparks first book published	Q1886814
at what time did josé flores begin his term as president of ecuador	1830-05-13T00:00:00Z,1839-02-01T00:00:00Z
in what year was jonathan swifts gullivers fir published	1726-10-28T00:00:00Z
what is philip pullman's first book called	Q169976
what is the start time for bibi andersson has spouse as per ahlmark	1979-01-01T00:00:00Z
in 2002, what was the population of the arica y parinacota region	189644
what is the place of publication for the shining has publication date as 1980-11-7	Q145,Q183,Q30,Q34
what is before was of language official of champa	Q36858
in 2017 what was western visayas	12828.97
what was theodor seuss geisle's first wife's name	Q5702956
when did the first space ship from earth land on mars	1976-07-20T00:00:00Z
what what is useless language has conjugation type latin 0.33 conjungation and additionally which starts offevolved with letter i	Q397,Latin
at what point in time did long island have a population of 2,098,460	1910-01-01T00:00:00Z
what sports team plays at wells fargo center and was in the 2010 stanley cup	Q192083,Q209636
what is the start time for nantes has head of government as johanna rolland	2014-04-04T00:00:00Z
what year did the red sox beat the colorado rockies to win the pennant	Q1071224,Q1341797,Q1568891,Q4559547,Q4560101,Q4560258,Q4560543,Q4630084
what is the electoral district for william beveridge has position held as member of the 37th parliament of the united kingdom	Q1072626
on january 1st, 1995 who became the wife of maureen connolly	Q2360403
what medium is gone before by fantastic robbery auto v	Q5294
what award did oliver lodge receive on 1-1-1932	Q1396110
what year was the song mamma mia published	1975-09-01T00:00:00Z
what is date of birth and date of death of frederick william i of prussia has child as wilhelmine of prussia, margravine of brandenburg-bayreuth	1709-07-03T00:00:00Z,1758-10-14T00:00:00Z
who did mary mccarthy divorce in 1946	Q704931
who is painter of dilbert that his final title is adams	Q457923
what 1974 stanley cup finals championship winning sports team won the 2010 stanley cup	Q192083,Q209636
in 2000, what roller coaster began operations and then stopped all in the same year	Q2495883
who was the first actress to win back to back in oscars	Q18994
when the human development index was recorded at 0.827 for argentina, what was the date	2015-01-01T00:00:00Z
during the 34th academy awards, what awards was the film la dolce vita nominated for	Q103360,Q41417
who's the president of the location, which includes the second level division, la uniã³n in 2012	Q57321
when do they have the olympics	1896-01-01T00:00:00Z
what was steven spielberg's first oscar for	Q483941
who won the championship in 2010	Q18723
when award received of clive granger and point in time	Q47170,Q833163,2003-01-01T00:00:00Z,2005-01-01T00:00:00Z
what is member of of leonhard euler that is start time is 1741-0-0	Q329464
in 1994, what was yemen's population	15831757
which award was werner heisenberg short-listed for in 1929	Q38104
which actor who played in the film sputnik mania was also the leader of the soviet union during world war ii	Q855
what is the start time for sandra day o'connor has position held as associate justice of the supreme court of the united states	1981-09-21T00:00:00Z
when did alan greenspan leave his position as chair of the federal reserve	2006-01-31T00:00:00Z
who was the captain for brazil in 2002	Q178683
what is the end time for republic of bashkortostan has located in the administrative territorial entity as russian soviet federative socialist republic	1991-12-25T00:00:00Z
in what year was the crucible written	1952-01-01T00:00:00Z
what is manager/director of european southern observatory that is end time is 1974-1-1	Q360028
who was the leader of the north during the vietnam war	Q36014
what is the currency in germany in 2010	Q4916
who is the coach of inter milan now	Q26580
which position did lin biao held on may 25,1959	Q4205492
who was winner of the first ever super bowl	Q213837
who served as third president of the us	Q11812
what jobs did john adams have before he was president	Q11699,Q17342542,Q2841904,Q7889414,Q950262
the second life game is available on which platform	Q1064344,Q1087636,Q11215,Q11222,Q11226,Q11230,Q11233,Q11246,Q11248,Q1152115,Q1209367,Q1314632,Q1322298,Q13464828,Q1347061,Q1385958,Q15222398,Q15282750,Q15926623,Q17424,Q18168774,Q1854343,Q19754851,Q206188,Q21207,Q2427309,Q245793,Q2643528,Q29758,Q3277228,Q34825,Q3569290,Q4163181,Q483132,Q483881,Q484892,Q485021,Q488244,Q4885200,Q488978,Q491546,Q495432,Q5046,Q58378,Q719171,Q737508,Q748319,Q771202,Q8…
in what year did lady jane grey marry guildford dudley	1553-05-21T00:00:00Z,1553-05-25T00:00:00Z
who did rod steiger marry in 1959	Q235622
who became a student of charles le brun in 1633	Q317920
when did paul dirac receive the helmholtz medal	1964-01-01T00:00:00Z
what is nominated for of dmitry merezhkovsky that is point in time is 1937-1-1	Q37922
where did justin bieber go to school before he was famous	Q16892873
who is the oldest actor still alive today	Q1999640
where does morrissey live 2010	Q18125
who was the spouse of douglas fairbanks until 1936-1-10	Q104109
in 1924, arthur smith woodard received what award	Q832424
who will run for president in 2016 democrat	Q359442,Q6294
who invented the first vaccine for rabies	Q529
what kind of government does chile have today	Q1520223,Q179164,Q49892,Q5255892
what is the start time for podgorica has country as principality of montenegro	1852-01-01T00:00:00Z
what is 2015's human development index of afghanistan	0.479,0.493
what was michael jacksons first album out	Q44289
what is the start time for okinawa prefecture has twinned administrative body as santa cruz department	1992-11-18T00:00:00Z
when did the at&t stadium team win the super bowl	Q1064741,Q1065229,Q1463422,Q621500,Q632774
what is the currency in england 2012	Q25224
when was tsung-dao lee give the nobel prize in physics	1957-01-01T00:00:00Z
what was roberts pattisons first film he played in	Q102225
what were the first three bond movies	Q102754,Q106440,Q106571
what country put the first monkey into space	Q30
what is preceded by of medium of grand theft auto v	Q5294
what is first appearance of mario	Q12384
what is the ingredient used in the first performance of parsifal	Q287
what award did eugene fama receive on 1-1-2013	Q47170
what is the start time for joseph-louis lagrange has member of as prussian academy of sciences	1756-09-02T00:00:00Z,1759-01-01T00:00:00Z
which award was rachel weisz nominated for in 2006	Q687123
what was the age of carl sandburg when he died	1878-01-06T00:00:00Z,1967-07-22T00:00:00Z,89
who was the first indian to get on oscar for lifetime achievement	Q8873
in the year 1888 the tiel of the now financial times was what	Financial Times,London Financial Guide
what is the currency in slovakia 2012	Q4916
which element follows sodium on the periodic table	Q660
what is award received of yuri gagarin that is point in time is 1961-4-29	Q1428575,Q178473,Q185493,Q1948730,Q2028781,Q2340171,Q2638119,Q4315048,Q458911
who was first governor of independent india	Q333994
what is the point in time for secretariat has award received as triple crown trophy	1973-01-01T00:00:00Z
what is twinned administrative body of cuenca that is start time is 2000-3-14	Q5582862
what time zone is the uk in right now	Q30192,Q6574
what type of geology of anorthite is monitored by the vesuvius observatory during eruptions	Q729873
what award did bob fosse receive at the 45th academy awards	Q103360
when is erics the reds birthday	0950-01-01T00:00:00Z
how many cities bid for the 2008 summer olympics	5
what gaming platform is second life on	Q1064344,Q1087636,Q11215,Q11222,Q11226,Q11230,Q11233,Q11246,Q11248,Q1152115,Q1209367,Q1314632,Q1322298,Q13464828,Q1347061,Q1385958,Q15222398,Q15282750,Q15926623,Q17424,Q18168774,Q1854343,Q19754851,Q206188,Q21207,Q2427309,Q245793,Q2643528,Q29758,Q3277228,Q34825,Q3569290,Q4163181,Q483132,Q483881,Q484892,Q485021,Q488244,Q4885200,Q488978,Q491546,Q495432,Q5046,Q58378,Q719171,Q737508,Q748319,Q771202,Q8…
what position did andrea mantega hold in 1460	Q984276
what is net profit of unitedhealth group that is point in time is 2016-0-0	7293000000
what is working language of california institute of technology that has grammatical person is first -person plural	Q1860
in which years did the team whose mascot is referred to as mr. met win the pennant	Q1144500,Q1568875
who was the first president who signed a charter to establish gallaudet college	Q34836
what did ella tiene fuego play before the name of it was changed	Q474045
who sang at the super bowl in 2013	Q121507,Q36153
where does the actor who played beatrice bell live currently	Q65
when was barack obama elected	2008-11-04T00:00:00Z
when did jonathan swift, a resident of whitehaven, die	1671-01-01T00:00:00Z
who is the chief minister of tamilnadu from 1947 to 2010	Q127868,Q12979672,Q138765,Q378404,Q469948,Q470875,Q7072159,Q7117506
who won best sound editing when costa gavras won best adapted screenplay	Q816456
what is award received of danila kozlovsky that is point in time is 2017-0-0	Q1271569
what team did shaq play for first	Q6460027
when zakarpattia oblast separated itself from ukrainian soviet socialist republic, which was situated in the administrative territorial entity	1991-12-25T00:00:00Z
what are the cycling teams that were founded in 1984	Q6233
what is visitors per year of yellowstone national park that is point in time is 2015-0-0	4097710
what did michelle bachelet do on 6/1/1978	Q34581
what is the point in time for argentina has human development index as 0.827	2015-01-01T00:00:00Z
who was the very first president of america	Q23
when did park geun-hye receive an award, and what was it	Q209896,Q624463,1987-01-01T00:00:00Z,2008-01-01T00:00:00Z,2010-01-01T00:00:00Z,2013-02-19T00:00:00Z,2015-04-16T00:00:00Z,2016-01-01T00:00:00Z
how much money in damages did the 1904 toronto fire cost	10350000
what movie did tom hanks won his first oscar	Q204057
for which film did steven spielberg win his first award for directing	Q483941
when did luigi cherubini start holding the position as directors of higher national conservatories of music, dance and drama in france	1822-01-01T00:00:00Z
what is the start time for mika brzezinski has employer as msnbc	2007-01-01T00:00:00Z
what is the most recent super bowl won by the football club that claimed victory in the super bowl xxxix	Q926745
who was the first wife of prophet muhammad	Q42034
what is award received of vesto slipher that is point in time is 1932-1-1	Q746633
on january 1, 1999, what was mikhail kalashnikov's military rank	Q152951
what is population of galicia that is point in time is 2018-1-1	2703290
when did barbara hutton and cary grant divorce	1945-08-30T00:00:00Z
what oman member began in 1995	Q899770
when did the song firework come out by katy perry	2010-01-01T00:00:00Z
where did george washington live before he was president	Q494413
what is point in time and winner of joni mitchell has award received as grammy lifetime achievement award	Q107008,Q313260,Q333405,Q466508,2001-01-01T00:00:00Z
what is the publication date for itunes has software version as 12.7.5	2018-05-29T00:00:00Z
drogba was a participant for which team in 2013 that also claimed the 2014 turkish super cup championship	Q175145,Q495299,Q725367
who won the prometheus award hall of fame after animal farm	Q287448,Q3335
who is the governor of hawaii now	Q16189318
which movie did rob minkoff direct in 2002	Q1070554
which movie did zoe cassavetes direct in 2007	Q2925981
what award did edmond o'brien receive january 1, 1951	Q106291
what is the date of birth of reginae carter	1998-11-29T00:00:00Z
when was the last time the champion of the 2012 stanley cup final win the playoff series	Q16958416
where is the current home of the person who wrote "stop standing there"	Q65
what was the human development index of chile in 2012	0.819,0.827
on january 1, 1991 in samoa how many schoolchildren were there	8458
tell me the number of games played as well as number of goals roger milla scored while with team utrera.	37,95
on 2005-03-31, which dwarf planets were discovered	Q604
when did sabine stehle and reinhold messner split	2009-01-01T00:00:00Z
what is abigail adams child's deathdate	Q11816,Q4667661,Q5074968,Q7787805,1800-11-30T00:00:00Z,1813-08-15T00:00:00Z,1832-03-13T00:00:00Z,1848-02-23T00:00:00Z
what date was john adams elected president	Q698093
who was the australiain prime minister in 1967	Q312722
who was president in 2009 on the governmental jurisdiction where the government included a position entitled prime minister of cuba	Q46809
when did ashton kutcher divorce demi moore	2005-09-24T00:00:00Z,2013-11-27T00:00:00Z
name the grant gotten by aleksandr vasilevsky in 1946	Q2671505
when did florida marlins join mlb	Q4273494
give me the start time of agra in the administrative territorial entity for agra district.	1801-01-01T00:00:00Z
when was the de morgan medal received by g.h.hardy	1929-01-01T00:00:00Z
what was the human development index of malaysia in 1980	0.569
when did dubrovnik become a country in the austrian empire	1814-01-28T00:00:00Z
what is point in time and together with of christopher a. pissarides has award received as sveriges riksbank prize in economic sciences in memory of alfred nobel	Q109570,Q109721,2010-01-01T00:00:00Z
in 1980, what was maryland's population	4216975
what type of government does that area where michelle bachelet is in a governmental position have currently	Q1520223,Q179164,Q49892,Q5255892
who was with president lincoln when he was assassinated	Q8612
when did lawrence summers stop being the united states secretary of the treasury	2001-01-20T00:00:00Z
what is population of hungary that is point in time is 1978-0-0	10684822
what time does the show with franz marc and his spouse marie schnür	1907-01-01T00:00:00Z
what year that the los angeles dodgers were the runner up did the orioles go to the world series	Q1581759,Q4295890,Q4295895
what musicians died in 2007 and how	Q181754,Q433459,Q476921,Q47912
when did martin luther king graduated from college	1948-01-01T00:00:00Z
when did the composer of the way it's goin' down come to the nba	Q1164506
give me the date wendy wasserstein received the william inge theatre festival distinguised achievement in the american theatre award.	1993-01-01T00:00:00Z
from when until when did robert moran work as seattle's head of government	1888-07-09T00:00:00Z,1890-07-13T00:00:00Z
when did the marriage of jefferson and varina davis end	1889-12-06T00:00:00Z
what is electoral district and end cause of henry morton stanley has position held as member of the 26th parliament of the united kingdom	Q16931901,Q741182
who was the highest goal scorer in the 2002 world cup	Q11571
what nation has an army of 10000 soldiers and fought in the first gulf war	Q31945,Q34675,Q796,Q801,Q817,Q851
what was gene wolfe nominated for in 1990	Q607354,Q898527
date and year when the second president of botswana retired	1998-03-31T00:00:00Z
when did alex rodriguez join the seattle marnors	1994-01-01T00:00:00Z
name the government of navarre began on 9-18-1996	Q3045524
when did benjamin franklin get married for the first time	1730-01-01T00:00:00Z
who are the authors of corpus juris civilis, written after justin ii	Q41866
which is artist of arrangement to begin with responders	Q269927
what is country of oskemen that is start time is 1991-12-16	Q232
who was the new york yankees first manager	Q712153
who was born first in the jackson brothers	Q44855
when was neyos first album released in	2006-02-28T00:00:00Z
what year did the cleveland indians go to the world series	Q1317331,Q3511282,Q3511285,Q3511287,Q636375
when did roman abramovich marry irina abramovich	1991-01-01T00:00:00Z
canterbury capital city in 1974-4-1	Q1094104
who is the leader of the governmental jurisdiction where the government had the position in 2011 of acting president of the dominican republic	Q151944
when did uganda have an inflation rate of 146.7	1986-01-01T00:00:00Z
which battles were fought under the president when chung won shik was the prime minister	Q8740
what year greece became an independent country	1830-01-01T00:00:00Z
who are the members of sports team dixie dean in the year 1931	Q244874
what award was received by carl orff in 1981	Q565030
what is the language of the second level division ouanaminthe arrondissement location	Q150,Q33491
who became baz luhrmann's spouse on january 26th 1997	Q436031
who was the japanese prime minister in 2011 and the politician that left his position earliest	Q47846,Q57647
what is 1st place medalist of awards received of agnes miegel	Q105575,Q111567,Q151523,Q151872,Q155538,Q160640,Q179449,Q25973,Q37030,Q380787,Q43523,Q561283,Q57187,Q57358,Q60785,Q61071,Q64421,Q64789,Q64791,Q65350,Q67013,Q67511,Q7546,Q76412,Q76509,Q76606,Q76650,Q76727,Q76820,Q77109,Q77325,Q77491,Q78483,Q78504,Q9021,Q9215,Q94287
what is the start time for palestine has instance of as historical region	1517-01-01T00:00:00Z
find the person who said "government does not solve problems, it subsiizes them", when whas this person inaugurated	Q3401697,Q9009111
which is the award that belinda clark received in 2000	Q1649458
when did barbara walters marry and divorce lee guber	1963-01-01T00:00:00Z,1976-01-01T00:00:00Z
who won the nobel peace prize in 2007 and also held a governmental position since 2000	Q171183,Q19673
what type of government does belgium have today	Q41614
what is country of citizenship of jacques offenbach that is start time is 1860-1-14	Q142
what is named after of january that is start time is 2002-8-10	Q82918
when did the first spaceship land on mars	1976-07-20T00:00:00Z
the most deaths in the 2008 atlantic hurricane season were caused by which named hurricane	Q1632026
who is the current prime minister of the country that has dire dawa	Q50365049
who became head of the government of phoenix in 2004	Q165803
what year was france invaded in world war 2	1940-05-10T00:00:00Z
where was the first headquarters of google located	Q486860,Q74195
what is population of lille that is point in time is 2015-1-1	232741
on what date did mulhouse stop being located in upper alsace	1920-01-01T00:00:00Z
what year did an la kings win result in a sports championship of 4-1	Q16958416,Q2071940
in 2010, who was the governor of the state that held the united states senate election in colorado	Q119255
on what date was palestine declared to be a historical region	1517-01-01T00:00:00Z
who became president after jfk's assignation	Q9640
where is dwight howard now	Q161345
give me the population of komi rupublic in 2016	856631
what is the start time for r.e.m. has record label as hib-tone	1981-01-01T00:00:00Z
what award was presented to dmitry khvorostovsky in 1991	Q4146628
what is spouse of ted kennedy that is end time is 2009-1-1	Q7926996
what team does drogba play for 2013	Q175145,Q495299,Q725367
what is award received of dmitry khvorostovsky that is point in time is 1991-0-0	Q4146628
when did the houston rockets beat the orlando magic for the championship	Q4589592,Q4590500
what car won the f1 championship in 2010	Q173663
what did george lucas win awards for in 2009	Q5020532
what year did the yankees win the championship with a score of 4-0	Q1051837,Q1051846,Q1316734,Q1316770,Q1316802,Q155391,Q3130846,Q4561415,Q4562126,Q4562311,Q4563898,Q4564126,Q4564356,Q4564598,Q4564977,Q4565294,Q6145292,Q6147072,Q845534,Q845599,Q845603,Q845607,Q845627,Q845650,Q845655,Q845665,Q922550
who was president when you annexed hawaii	Q35041
on what date did robert ballard end his service in the united states army	1967-01-01T00:00:00Z
who was president of india in 1949	Q197736
the first game david beckham he played for england	1996-01-01T00:00:00Z
the first book dr seuss wrote	Q864476
what is the point in time for bank of china has owned by as national council for social security fund	2015-12-31T00:00:00Z
what was the first battle robert e lee fought in	Q6683
who rules denmark right now	Q102139
what is award received of frank herbert that is point in time is 1966-0-0	Q255032
when did néstor kirchner start as secretary general of the union of south american nations	2010-05-04T00:00:00Z
at what point in time was charlotte rampling got nominated for the cesar award for best actress	1986-01-01T00:00:00Z,2002-01-01T00:00:00Z,2004-01-01T00:00:00Z
what is area of indian ocean that is point in time is 1982-0-0	76174000
when is the point in time for melbourne which has population as 4529500	2015-06-30T00:00:00Z
when did penelope cruz win an oscar	2009-01-01T00:00:00Z
how many movement are to/by hellenistic period	3
what is number of speakers of esperanto that is point in time is 2015-0-0	2000000
who was the 2012 quarterback of the team owned by arthur blank	Q2083133,Q5291122,Q984327
what position did p. v. narasimha rao in telugu hold on march 12, 1986	Q3440901
what film did marlon brando win an award for in 1972	Q47703
who was the silver medalist of gymnastics at the 2008 summer olympics women's artistic individual all-around	Q229044
who won american idon the first season	Q483507
what date did the bedordshire county cricket club kick out alastair cook	2002-01-01T00:00:00Z
in what year did jerry spinelli write his 1st book	1982-10-01T00:00:00Z
which sports team was michel platini a member of from the year 1982	Q1422
what was david scott's first mission as an astronaut	Q617651
when g. evelyn hutchinson was awarded kyoto prize in basic sciences	1986-01-01T00:00:00Z
what was the number of out of school children at east asia at 2004-1-1	35033353
what kansas woman became the first mayor in the world	Q3631124
what team did david beckham play for before la galaxy	Q18656
who was the winner of the first filmfare best actor award	Q377789
what year did the cleveland indians go to the world series, and the new york giants won	Q1317331,Q3511282,Q3511285,Q3511287,Q636375
what team was gordie howe a member of in 1973	Q503228
what is the end time for sebastian vettel has member of sports team as scuderia toro rosso	2008-01-01T00:00:00Z
where does kirk cameron live now	Q65
what drugs were the cause of death for the artist nominated for an award for "i'm your baby tonight?"	Q5139133
who was secretary of state when the subject of the movie "frost/nixon" was the president	Q433180
what is series of mihira bhoja and follows	Q7288679
who was the 32nd president of the us who presided over ww2	Q11613,Q8007
what is twinned administrative body of hebei that is start time is 1983-11-11	Q127877
who was the governor of the state with the american paddlefish as it's official symbol in 1996	Q538609
who won the nobel peace prize in 2007, and held his governmental position after january 03, 1983	Q171183,Q19673
what is partner of tyler perry that is start time is 2009-1-1	Q5530444
what year was tom brady drafted	Q3714942
when was fergie completed his record name in interscope records	2017-05-01T00:00:00Z
first female governor in washington	Q461553
what occupation did bob dole have in 1952	Q40348
when did matthew write his gospel	0080-01-01T00:00:00Z
what us leader notable with the medical condition paraplegia was in office during wwii	Q8007
what happened in 1994 at the start of the observatory	Q385378
when ernest just die	1941-10-27T00:00:00Z
who was the us president at the time of the battle of antietam	Q91
what is the start time for bobby moore has member of sports team as seattle sounders	1978-01-01T00:00:00Z
what timezone is indianapolis in now	Q941023
what is the start time for moscow has twinned administrative body as banja luka	2003-01-01T00:00:00Z
who did australia support in the korean war	Q30
what date did henry viii marry his first wife	1509-06-11T00:00:00Z
what age was the prophet muhammad's first wife	0556-01-01T00:00:00Z,65
what episode on seinfeld did you first hear newman	Q7767208
which position henry campbell-bannerman holds and when did he select	Q2074515,Q2074525,Q3076606,Q3397257,Q7888016,Q7888018,Q7888019,Q918351,Q918358
what is the place of marriage for jessica alba has spouse as cash garner warren	Q127856
what was amitabh bachchan's first movie	Q1378528
who was the leader of soviet union during wwii	Q855
what is the start time for george weah has member of sports team as al jazira club	2001-01-01T00:00:00Z
how many people made the 1st discovery of o	2
what is the end time for reinhold messner has partner as sabine stehle	2009-01-01T00:00:00Z
when was beverly hills chihuahua 2 released	2011-02-01T00:00:00Z
what year did pomp sacagawea son die	1812-01-01T00:00:00Z
what did george w bush do before he was president	Q132050
who was the governor of arizona in 2009 who had also held the secretary of state government position	Q229032,Q236941
which president of the us was first to belong to the republican party	Q91
where is the szeged is located as an admin office at the time of 2013-1-1	Q260215
what is student of of charles le brun that is start time is 1633-1-1	Q317920
what is population of hanoi that is point in time is 2015-0-0	7587800
what is the point in time for lotfi aliasker zadeh has award received as benjamin franklin medal	2009-01-01T00:00:00Z
when did johan huizinga get nominated for the nobel prize	1939-01-01T00:00:00Z,1940-01-01T00:00:00Z,1941-01-01T00:00:00Z,1942-01-01T00:00:00Z,1943-01-01T00:00:00Z,1944-01-01T00:00:00Z,1945-01-01T00:00:00Z
what was the population of guinea in 1961	3632778
what was the last championship won by the team owned by james d. stern	Q4593827
what is population of greenland that is point in time is 1969-0-0	44900
who was the first american female into space	Q49285
what is the start time for stanislav cherchesov has member of sports team as fc lokomotiv moscow	1988-01-01T00:00:00Z
what position did robert gascoyne-cecil, 5th marquess of salisbury replace clement attlee as	Q7444340
what was jacqueline wilsons first ever book to be published	Q7766806
what earliest sports team did terrell owens play for in 2010	Q223511
which dialect composed from romy schneider, has the syntactic individual talking as the third individual plural	Q150,Q1860
what is the end time for alfred, lord tennyson has position held as poet laureate of the united kingdom	1892-10-06T00:00:00Z
when was jonathan swifts book gullivers travel first published	1726-10-28T00:00:00Z
when the birthday of albie cansino	1993-05-14T00:00:00Z
what is the point in time for ismailia governorate has population as 1303993	2017-03-28T00:00:00Z
when is passing of child of of henry howard, earl of surrey	1559-01-09T00:00:00Z
what was the award that joel grey was nominated for in the 33rd tony awards	Q1723064
give me the name of the award won by george gervin in 1982	Q674359
when did the mother of frederick douglass die	1825-01-01T00:00:00Z
what award did studs terkel win in 1981	Q7153268
what governor of arizona in 2009 ended his/her governmental position earliest	Q229032,Q236941
what is position held of mahmud of ghazni that is replaced by is mohammad ghaznavi	Q43292
when did kolkata nominated for bengal presidency	1905-10-16T00:00:00Z
what is award received of igor sikorsky that is point in time is 1967-1-1	Q737051
who became secretary-general of the united nations on 10th april 1953	Q1267
what is the start time for george abbott has spouse as mary sinclair	1946-01-01T00:00:00Z
when did kofi annan win the confucius peace prize	2012-01-01T00:00:00Z
what religion was formed first judaism or islam	Q9268
what is award received of john james audubon that is start time is 1827-5-3	Q5438598
president of poland in may 2009	Q2757
who died in dallas and was the first leader of the afl	Q282657
who was the ravens quarterback 2012 and was born in santa cruz	Q2591444,Q4351353,Q795406
what is award received of mohamed elbaradei that is point in time is 2008-0-0	Q3241794
who is the real madrid current manager	Q1835
when was selena received the grammy award for best mexian/mexican-american award	1994-01-01T00:00:00Z
what is award received of stephanie l. kwolek that is point in time is 1986-1-1	Q937629
in 1912 summer olympics and beijing olympics which official games were contested	Q159354,Q206989,Q326827,Q3312129
when was tom hardy awarded the bifa award for best performance by an actor in a british independent film	2009-01-01T00:00:00Z
what is member of sports team of glenn mcgrath that is start time is 2000-0-0	Q2725667
when did the battle of thermopylae end what year	-0479-01-01T00:00:00Z
on what date did santiago ramón y cajal receive the award for grand cross of the order of isabella catholic	1901-02-01T00:00:00Z
what was disney first colorful movie	Q134430
what is the start time for roscosmos state corporation has manager/director as yuri koptev	1992-02-01T00:00:00Z
in 1872, where did enrique granados live	Q14328,Q1492
what is the start time for ibaraki prefecture has head of government as masaru hashimoto	1993-09-26T00:00:00Z
what country invaded poland in 1939 to being world war2	Q183
when is emma watson's brother birthday	1992-12-15T00:00:00Z
what is instance of of new zealand that is end time is 1947-11-25	Q223832
who held his governmental position the latest and won the 2007 nobel peace prize	Q171183,Q19673
when was george c. scott nominated for tony award for best actor in a play	1960-01-01T00:00:00Z,1974-01-01T00:00:00Z,1976-01-01T00:00:00Z,1996-01-01T00:00:00Z
with whom rita hayworth was married from 1953	Q962908
who is the president of israel 2012	Q57410
bill clinton before he was president	Q889821
what was the twinned administrative body of cagliari starting in 2011	Q1829
what happened to control of russia after the death of lenin	Q294339
when did the team that won the 2011 afc championship game last win the superbowl	Q853768
who was the chairperson for the social democratic party of germany in 2004-3-21	Q2530
what is elected in and end cause of george cayley has position held as member of the 11th parliament of the united kingdom	Q1582019,Q741182
how many years has joe biden served for delaware as senator	1973-01-03T00:00:00Z,2009-01-15T00:00:00Z,36
what was philip pooman's first book	Q169976
when was the oreo cookie introduced	1912-01-01T00:00:00Z
who did lucille ball marry after desi arnaz	Q5525629
who was the soviet leader during ww ii, and terminated their government position the earliest	Q855
what award was louis gosett nominated for in 1997	Q2604800,Q6952053
what franchsies does the actor form the movie el disco del aã±o a part of in 2013	Q270995,Q83459
in 2011 which prime minister of japan ended governmental position earliest	Q47846,Q57647
in 2011, where did the artist who recorded "beverly hills blues" make their home	Q62
what was the population of bermuda on 0-0-1988	58347
who was the first actor to play jimmy lee holt's fiction parent	Q264879
which prominent public orator that spoke about anti-apartheid died first	Q9696
when did robert mueller start as the united states deputy attorney general	2001-01-20T00:00:00Z
what is publisher and publication date of wuthering heights has has edition as wuthering heights	Q7788285,1847-12-01T00:00:00Z
when is the basic commencement date	1954-01-01T00:00:00Z,1958-01-01T00:00:00Z,1963-01-01T00:00:00Z,1966-01-01T00:00:00Z
when did mcgee start on ncis	Q722616
what is the point in time for amy adams has award received as independent spirit awards	2006-01-01T00:00:00Z
what kind of government does the united states have today	Q49892,Q512187
which athletes were born on april the 26th, 1882	Q6074142,Q6235084
when was christopher columbus first expedition	1492-08-03T00:00:00Z,1492-10-12T00:00:00Z
what is spouse of andrei konchalovsky that is start time is 1965-1-1	Q539500
what is the end time for alfonso vi of león and castile has spouse as zaida of seville	1093-01-01T00:00:00Z
who did jeff goldblum marry in november 1987	Q280098
in what year did jane addams win the nobel peace prize	1931-01-01T00:00:00Z
when were jessica lange and sam shephard together	1982-01-01T00:00:00Z,2010-01-01T00:00:00Z
when did olympias have the wife of phillip ii of macedon	-0356-01-01T00:00:00Z,-0357-01-01T00:00:00Z
when did greece win its independence from the ottoman empire	Q182062
jean chrétien was replaced by gerald regan in what position	Q3251786
what is the present form of government in iran	Q672729
what was flannery o'çonnor's notable work which was published in the year 1971	Q7727192
what award did aleksandr solzhenitsyn receive in 1998	Q1340199
which movie was taylor lautner part of that had kirk francis as a crew member in 2011	Q143716,Q517958,Q60506
what is population of lucknow that is point in time is 2011-0-0	2815601,2817105
what award did the godfather part ii receive at the 47th academy awards	Q102427,Q103360,Q106291,Q107258,Q277751
what is the end time for miguel induráin has member of sports team as movistar	1984-12-31T00:00:00Z,1996-01-01T00:00:00Z
what sports team that was founded prior to 1914 did cristiano ronaldo play on in 2011	Q267245,Q8682
on what date did pierre-auguste renoir discontinue his stay in limoges	1844-01-01T00:00:00Z
what is the replaced by for clovis i has position held as king of franks	Q189660,Q212852,Q233461,Q28984
what is name after of biot–savart law , that has deathdate is 1862-2-3	Q58328
when and where was laurie halse anderson born	Q1022943,1961-10-23T00:00:00Z
what is the start time for tianjin has twinned administrative body as hakodate	2001-10-18T00:00:00Z
mention the nickname of the rivne oblast which was used in the year 1991 beginning	Рівненська область
when did motoo kimora receive the asahi prize	1986-01-01T00:00:00Z
when did trenton become new jerseys capital city	1790-11-25T00:00:00Z
what is the name of carl jung's spouse in 1955	Q124210
what year did the milwaukee brewers go to the world series	Q1984672
what is the statement is subject of for harold prince has award received as tony award for best direction of a musical	Q4631173,Q4632326,Q4632495,Q4632841,Q4635303,Q4635461,Q4637826,Q4638847
what was the first battle between the us and the germans in world war 2	Q157627
who was the vice president when the members of the president's advisory council on financial literacy were appointed	Q48259
which sports team did inzamam-ul-haq start on in 1992	Q182538
what award did jack albertson win in 1968	Q106291
when did berlie doherty write street child	1993-01-01T00:00:00Z
who made the us first flag	Q234952
what is the position held by mr. gordon brown in electoral district as a member of the 54th parliament of the united kingdom	Q3336187
during the reign of philip ii of spain, what significant event occurred	Q209715
who is chosen in last cause of austen chamberlain who has position as part of the 31st parliament of the joined together kingdom	Q3042701,Q741182
at what end time did adolphe thiers give up his position held as the head of government in france	1836-09-06T00:00:00Z,1840-10-29T00:00:00Z,1848-02-24T00:00:00Z
find the team that won in the 2010 world series, list all the years they won the world series.	Q1190373,Q17514457,Q928040
what is award received of katherine paterson that is point in time is 1998-1-1	Q327154
who was the third us president assassinated	Q35041
what countries did germany occupy in world war 2	Q142,Q20,Q31,Q32,Q35,Q36,Q36704,Q41,Q55
what is the end time for uthman ibn affan has position held as rashidun empire	0656-06-17T00:00:00Z
what team had cristiano ronaldo as a player in 2010 and won the 1956 pequeã±a copa del mundo de clubes championship	Q267245,Q8682
the first man to step on the moon was	Q1615
when did robert burns marry jean	1788-08-05T00:00:00Z
what is award received of vittorio gassman that is point in time is 1975-0-0	Q586140
who was the first us president from the republican party	Q91
give the place final fantasy vii was publicated on june 25, 1998	Q46,Q49
who was the winner of dancing on ice in 2013	Q259259
what are the si base unit which begin with the letter second	Q11574,second
how many bands have members currently playing the fender stratocaster	132
when and with whom did christopher a. sims get the sveriges riksbank prize in financial sciences in memory of alfred nobel	Q107964,2011-01-01T00:00:00Z
about the last picture show,when did cloris leachman recieve his work award	Q106301
who was the 1st man to walk on earth	Q70899
who was the second black player to win the heisman trophy	Q4872246
what is fiscal/tax revenue of zamboanga city that is point in time is 2016-0-0	2753114473.93
who is educated at of john foster dulles whereis end time is 1908-0-0	Q21578
on what date ismailia governorate have a population of 1303993	2017-03-28T00:00:00Z
when did elvis presley leave his wife	1973-10-09T00:00:00Z
when did honolulu become an entity as the territory of hawaii	1898-07-07T00:00:00Z,1907-04-30T00:00:00Z
which prime minister of canada from 1993 died in toronto	Q128543,Q128553,Q128563
what was the fertility rate of the solomon islands in 2004	4.54
what is the 1st president in ohio	Q11869
who is the current prime minister of the same governmental jurisdiction who previously held the legislative session of the 5th new zealand parliament	Q3606816
the 3rd african motion picture institute grants was succeeded by which tv presenter	Q3510652,Q5100347,Q538774,Q7106878
when was the last time knicks won the championship	Q4575625
what is number of matches played and number of points/goals/set scored of kenny dalglish has member of sports team as liverpool f.c.	118,355
what is the team that played in the 2010 stanley cup that has winger on its roster	Q192083,Q209636
where did robin williams live in 2011 that has a small gnis feature id number	Q62
when did romney first run for president	Q6883419
what is population of bacolod that is point in time is 2010-5-1	511820
which award did barbara streisand win after receiving the nomination	Q102427,Q103618,Q1044427,Q1179189,Q1537996,Q1542347,Q17144,Q1789030,Q292044,Q326482,Q5020532,Q602299,Q602866,Q6542686,Q935843
what is the start time for bob hope has award received as library of congress living legend	2000-04-01T00:00:00Z
who has the second most stanley cup wins	Q203384
what was selenas first album called	Q13410026
what was julie andrews first film	Q209170
what was the population of azerbaijan in 1994	7597000
what is nominated for of naomi watts that is point in time is 2003-1-1	Q103618
what are the dwarf planet discoveries made on march the 31th, 2005	Q604
which type of government does the country that includes, magallanes y la antã¡rtica chilena region, have currently	Q1520223,Q179164,Q49892,Q5255892
which super bowls which occurred after january 18, 2009 have been won by the steelers	Q1188005,Q585801,Q620277,Q632786,Q853768,Q904928
who sang at the mtv movie awards 2011	Q10708,Q11649,Q11895,Q157041,Q15920,Q159351,Q173637,Q272239,Q27593,Q899341
what year did george washington fight in the battle of trenton	1776-12-26T00:00:00Z
when did the standard school broadcast start production	1928-01-01T00:00:00Z
what is the theme of the manual for civilization	Q132469
what is spouse of ferdinand iii, holy roman emperor that is end time is 1646-0-0	Q158662
what is the point in time for charles aznavour has award received as officer of the national order of quebec	2009-01-01T00:00:00Z
what is spouse of edward teller that is start time is 1934-2-24	Q17395387
who was the first dominican republic president	Q57429
what was the population of greece in 2012	11092771
what is spouse of laura dern that is start time is 1993-1-1	Q106706
what is work period end and work period start of seattle has head of government as arthur b. langlie	1938-03-08T00:00:00Z,1940-03-05T00:00:00Z
when did birmingham's population reach 1123000	2015-01-01T00:00:00Z
what award was received by seymour hersh in 1970	Q2117807
what years did the knicks win the championship	Q4574079,Q4575625
in 2018-5-10, what position did mahathir mohamad hold	Q862559
how many people live in ostrava as of 2017-1-1	291634
which film starring dhanush was released in 2008	Q12988262
what is the point in time for billy ray cyrus has nominated for as grammy award for best male country vocal performance	1992-01-01T00:00:00Z
mention the predecessor and the successor of anne of green gables while playing in green gables as anne	Q1331757,Q385502
what date did we invade iraq	2003-03-20T00:00:00Z
what was the population of bacolod on may 5, 2010	511820
when did cyndi lauper get married	1991-11-24T00:00:00Z
which super bowl that occurred after january 14, 1973 was won by the miami dolphins	Q1188158,Q378744
how did john major end his mandate in the parliament of the uk and where was he elected	Q543609,Q741182
when did william d. becker stop being head of government for st. louis	1943-01-01T00:00:00Z
what are all of the seasons did the winner of the 1973 nba championship win the nab title	Q4574079,Q4575625
which date did beverly hills chihuahua 2 come out	2011-02-01T00:00:00Z
when was naha twinned with fuzhou	1981-05-20T00:00:00Z
what is twinned administrative body of stavanger that is start time is 1948-1-1	Q509568
when did award received of chris thile and point in time	Q5593860,2015-01-01T00:00:00Z
which country where the first gulf war was fought has the smallest population	Q31945,Q34675,Q796,Q801,Q817,Q851
when is death of child of of henry howard, earl of surrey	1559-01-09T00:00:00Z
what is the start time for jonny wilkinson has member of sports team as rc toulonnais	2009-01-01T00:00:00Z
who was the player that was drafted in 2011 by the team with poe as its mascot	Q1443619,Q2591444,Q3248796,Q3618476,Q3696531,Q375339,Q3806137,Q3808437
when did enoch teye mensah's time as head of government for accra end	1983-01-01T00:00:00Z,1991-01-01T00:00:00Z
who was the head of the government of tamil nadu before o. panneerselvam	Q6323772
what is collection or exhibition size of prado national museum that is point in time is 2012-0-0	155,4,7825,8637,932,981
who became the spouse of stanley donenv in 1948	Q6172052
where elvis presly was live before he died	Q545360
what musicians have died in 2007	Q1362348,Q238243,Q347023
what is the of for knights templar has dissolved, abolished or demolished as 1312-3-22	Q131463
the description of the binary search tree was first provided by which university	Q1146700,Q170027,Q223429
what is the start time for novak djokovic has occupation as tennis player	2003-01-01T00:00:00Z
list of people who were the first one to ascend a mountain in the cathedral range	Q1334383,Q28464934,Q379580,Q6305827
who is the undertaker married to in 2011	Q229704
when did jorn utzon win the royal gold medal	1978-01-01T00:00:00Z
when is justin biebers birthday and time	1994-03-01T00:00:00Z
what is the first title of kill strategy in henry iii, sacred roman emperor	Tuberculosis
who were the first settlers in new zealend	Q1042001
when did shays rebellion start	1786-08-31T00:00:00Z
what is follows and followed by communist party of china chairperson as zhao ziyang	Q16597,Q99850
what is death of is child of of henry howard, earl of surrey	1559-01-09T00:00:00Z
what is the boston celtics current roster	Q16935026,Q19664817,Q20031584,Q21294876,Q21623063,Q2260799,Q28151848,Q29166745,Q2923495,Q29281952,Q348618,Q3809921,Q521931,Q6758454,Q698125,Q919197,Q994442
what year was michael irvin drafted	1988-01-01T00:00:00Z
who held his governmental position from before janaury 6, 2003 and was the 2009 governor of arizona	Q229032,Q236941
what is the post of clement attlee and when he was sworn in	Q2632991,Q3084294,Q3084303,Q3722280,Q517639,Q748667,Q918375,Q918378,Q918397,Q918412
who was on the first team in the gps that were held at watkins glen, ny	Q155494,Q169898,Q171337,Q171992,Q172030,Q172740,Q173012,Q173103,Q173996,Q44294,Q844092
who is the current president of chile 2011	Q306
what is the start time for jacques-bénigne bossuet has position held as bishop of condom	1669-01-01T00:00:00Z
who won an oscar for best actress in 1982	Q56016
what position did emmanual joseph sieyés, born in 4/20/1795, hold	Q30461
who became a member of benjamin franklin in 1786	Q3603946
when did maya angelou and her first husband got divorced	1981-01-01T00:00:00Z
what florida football team founded prior to 1967 is associated with reggie bush circa 2011	Q223243
what is start time and end time of irving thalberg has spouse as norma shearer	1927-01-01T00:00:00Z,1936-01-01T00:00:00Z
when did reporters without borders win the monismanien prize	2014-01-01T00:00:00Z
ended on july 27th of 1989, when did the nursultan nazarbayev hold ended	Q2416315
what is award received of nightwish that is point in time is 2008-0-0	Q610144
which 2011 movie, released in the united states of america, featured taylor lautner	Q143716,Q517958,Q60506
what was the title of elvis' first movie	Q929151
in what year did the sports team whose organization's mascot is called bailey win the cup	Q16958416,Q2071940
what countries were occupied by the soviet union in 1988	Q889
what is the point in time for andrei sakharov has award received as order of lenin	1956-01-01T00:00:00Z
when did absolution worldwide win the nobel peace prize, and what was the sum of cash awarded	1977-01-01T00:00:00Z,700000
who was the leader of the the country, where the chuvash language is spoken in 1945	Q855
who won the 2010 worlds strongest man	Q394378
what is end time and start time of louis vii of france has position held as king of franks	1137-08-08T00:00:00Z,1180-09-25T00:00:00Z
what is the end time for john steinbeck has spouse as gwyn conger	1948-01-01T00:00:00Z
what was the position of yitzhak halevi herzog on 1-1-1922	Q4501412
when did michael jordan started playing basketball in the nba	Q1537366
on what date did haruki murakami receive the world fantasy award for best novel	2006-01-01T00:00:00Z
the sleeping hermaphrodite was during which period	1619-01-01T00:00:00Z
what nba team won back to back in 1989 and 1990	Q169661
when and where was billy ray cyrus born	Q991194
on what date did the republic of florence because its own nation	1532-01-01T00:00:00Z
what is significant event of charles i of austria that is position held is king	Q209715
which american football player's current team is michigan wolverines and former team was baltimore ravens	Q2631300
what was the name of the award jack kilby received in 1993	Q6452191
where was charles stewart parnell elected as a member of the 22nd parliament of the united kingdom, and why did it end	Q2074515,Q741182
when did emperor culigulias first invade britain	Q1258062
what is spouse of aristotle onassis that is start time is 1946-12-28	Q3564608
what is the end time for jefferson davis has spouse as varina davis	1889-12-06T00:00:00Z
what is the population of tampa florida as of 2011	346677
what is date of death of hippocrates that is sourcing circumstances is circa	-0369-01-01T00:00:00Z
what is award received of giorgos seferis that is point in time is 1963-1-1	Q37922
what honor did subrahmanyan chandrasekhar's efforts earned him	Q1164475
when jimmy wales was awarded as quadriga	2008-01-01T00:00:00Z
when will selma lagerlöf start their membership in the free-minded national association	1916-01-01T00:00:00Z
what is the population of tacloban in 1980	102523
what was nicki minaj 1st album	Q12270792
which organization,that acquired the company officine mechaniche owns chrysler corporattion 2012	Q15678788
what is the chemical compound of erythromycin when interacting with a significant drug	Q10354103,Q118551,Q144085,Q165399,Q174259,Q251347,Q3712521,Q3791612,Q407972,Q408163,Q408637,Q413591,Q41576,Q417597,Q417909,Q419394,Q421381,Q422418,Q422438,Q423437,Q423757,Q424238,Q424940,Q425120,Q425295,Q4890934,Q58375,Q6821618,Q7739,Q947595,Q976559
what day was rosa parks mom born	1888-01-01T00:00:00Z
what was the population of the saitama prefecture in the year 2005	7054382
what is the start time for wales has located in the administrative territorial entity as kingdom of england	1282-01-01T00:00:00Z
what is mother and date of birth of charlemagne has child as pepin the hunchback	Q1036526,0770-01-01T00:00:00Z
what is date of death and date of birth of philip ii of france has child as philip i	1201-01-01T00:00:00Z,1234-01-01T00:00:00Z
what award did lise meitner get in 1960	Q700368
what year did elvis release his 1st album	1956-03-23T00:00:00Z
what is the end time for alastair cook has member of sports team as bedfordshire county cricket club	2002-01-01T00:00:00Z
which award was raiders of the lost ark nominated for at the 54th academy awards	Q102427,Q103360,Q131520,Q277751,Q281939,Q393686,Q488651,Q830079
on which date did lena horne get the grammy award for best jazz vocal album	1995-01-01T00:00:00Z
what award did christina aguilera receive on january 1, 2000	Q1453643
what is the start time for karlsruhe institute of technology has manager/director as eberhard umbach	2009-10-01T00:00:00Z
what is spouse of johnny cash that is end time is 1966-0-0	Q7937736
when were george harrison brothers born	1940-07-20T00:00:00Z
what team did peter schmeichel start playing for in 1984	Q1270152,Q843097
give me the name of the award received by semyon budyonny on april 4, 1953	Q185493
who were the first 2 astronauts on the moon	Q1615,Q2252
when was françois truffaut nominated for national society of film critics award for best screenplay	1970-01-01T00:00:00Z
who was the leader of britain during ww1 and ww11	Q134982
what award did lillian gish receive in 1984	Q292044
what was the colony that first colonized vietnam	Q148
when was mary poppins made	1964-08-27T00:00:00Z
david hilbert was a member of what in 1932	Q543804
what movie casting director was divorced in 1955	Q1690817
what is head of government of romania that is start time is 1865-1-26	Q1127800,Q2138565
what is educated at of g. e. moore that is start time is 1882-0-0	Q1264867
cristiano ronaldo played with michael essien for which team in 2010	Q267245,Q8682
what was the first team for which the subject of the image "shaquille o'neal" played	Q6460027
the country that uses the renminbi currency was ran by who in 2011	Q15029
what is the signatory of anzus which represents the federal government of the united states	Q214758,Q388215
where did japan come in the 2006 world cup	Q37285
tell me the name of akeley's spouse until 1923	Q3021599
in what years did the 2004 world series championship winner win the pennant	Q1071224,Q1341797,Q1568891,Q4559547,Q4560101,Q4560258,Q4560543,Q4630084
how old was woodrow wilson when he was elected president	1856-12-20T00:00:00Z,57
who was serving as the prime minister of pakistan during the year 1999	Q134068
who fought in the gulf war in 1991 that has a population of less 12,592,829	Q142,Q145,Q30,Q408,Q414,Q796,Q851
what was the census of washington, d.c. in the beginning of 1860	75080
what is recognition title of médecins sans frontières , that has 1st place medalist is richard von weizsäcker	Q663005
for what was anne revere nominated for in 1943	Q106301
who has salma hayek been married to since 2009	Q1371822
what was the president of the governmental body that held the legislative session of the seventh european parliament during 2012	Q17905
what peter finch is nominated for at 44th academy awards	Q103916
when did arsenal won the league	Q16822913,Q18995,Q2039308,Q338385,Q4583688,Q4588534,Q47510245,Q47510338,Q47510356,Q47510372,Q47510566,Q47510570,Q47510573,Q47510582,Q817262
what takes after the european union after it is broken up, nullified or demolished	Q161549,Q189946,Q52847,Q845737,1993-11-01T00:00:00Z,2002-07-23T00:00:00Z,2009-12-01T00:00:00Z,2010-03-31T00:00:00Z,2010-05-21T00:00:00Z
what is the point in time for university of leeds has follows as yorkshire college	1904-01-01T00:00:00Z
when did kliningrad split from baranovichi	2007-01-01T00:00:00Z
what city was the artist awarded for on the right track living in when he perished	Q23443
what job did ramsay mcdonald have in the parliament of the uk	Q5247364,Q7864918
on what date did malala yousafzai receive a nomination for the national malala peace prize	2011-01-01T00:00:00Z
who was the first governor of colonial south carolina	Q881165
the 1896 democratic national convention speaker ran for president in what year	Q699227,Q72835
glen mcleod cooper johnson was a member of which football team in the 2010 world cup	Q47762
where was william hogarth worked on january 1, 1712	Q84
on 19th december 1967 john mcewen holds which position	Q319145
who was the litigant in the leary v. united states case that owned chrysler corporation in 2012	Q15678788
what arena was the 2012 ncca basketball tournament held in	Q34404
what is the title of the ninth sisters grimm book	the council of mirrors
when did willian prescott frost jr die	1885-05-05T00:00:00Z
who was governor of minnesota when maathaad maathaadu mallige was released	Q160181
which athletes were born on 04/26/1882	Q6074142,Q6235084
which dog was the first to go into space	Q53662
when did christopher higgins stop playing for the montreal canadiens	2009-01-01T00:00:00Z
what is software engine of dota 2 that is end time is 2015-9-0	Q643572
what is marriage age of location of death of sundance kid	21
when did grant gotten of chris thile and point in time	Q5593860,2015-01-01T00:00:00Z
what is population of amiens that is point in time is 1926-0-0	91576
when did great britain control india	1858-01-01T00:00:00Z,1947-08-15T00:00:00Z
when did the champion of 1969 world series championship win the pennant	Q1144500,Q1568875
what is sport team member of ian rush that is start time is 1980 - 1 - 1	Q1130849,Q180857
who is the forty-third president of the us	Q207
what year did kliningrad and baranovichi separate	2007-01-01T00:00:00Z
who was the wife of the 2nd president of usa	Q206191
what award did joseph lister, 1st baron of lister win	Q102419,Q1035,Q104104,Q104154,Q104607,Q1063743,Q106762,Q1107900,Q1117138,Q115490,Q1156260,Q115810,Q1159121,Q1174949,Q122701,Q122972,Q1231580,Q123280,Q123485,Q123528,Q123670,Q1242490,Q1309746,Q131733,Q1338141,Q1348255,Q135154,Q1356359,Q1365806,Q137106,Q1387590,Q14277,Q14278,Q151556,Q151564,Q151911,Q1530841,Q154353,Q15462,Q155375,Q155525,Q155764,Q155768,Q155907,Q156941,Q156942,Q157242,Q157250,Q1575…
what years did the team that won the 1907 world series play in the world series	Q4558742,Q4558903
what is award received of paul robeson that is point in time is 1974-1-1	Q7153268,Q880233
which album did fleetwood mac release in april 2003	Q2550591
where was boney m. born in 1975	Q183
what was the twinned administrative body of san diego in 1983	Q245023
when did adunis win the janus pannonius international poetry prize	2014-01-01T00:00:00Z
when did the sports team whose fight song is "the baltimore fight song" win the super bowl	Q126291,Q625210
what was the first domed stadium in the nfl	Q1025406
which was the award that maria monessori got nominated for in 1950	Q35637
what event happened during ww2 in dunkirk that included an army that had 800000 members	Q208529
who were the curators for renoir in the 20th century	Q24239062
on september 11, 1991, how many people populated mashhad	1559155
who was the governor in 2011 of the place that has an official motto of "in god we trust"	Q439729
who ran against jfk in the 1960 presidential election and won the 1968 presidential election	Q9588
which is the date of formed college which attended caryl churchill	1096-01-01T00:00:00Z,1878-01-01T00:00:00Z
who's running for vice president in 2012, with the author who published the audacity of hope	Q6279
what type of government, which was created when italy unified, is used by dominica	Q41614
what is dead of inventor of rosette nebula	1913-01-05T00:00:00Z
who is the current governor for the region that held the 20th arizona territorial legislature in 2010	Q236941
what award did tom holland receive in the year 2012	Q1133614,Q494588
in 2010 real madrid c.f. purchased a prominent football player from which team	Q267245,Q8682
which is point in time for ben kingsley has award received as knight bachelor	2001-12-31T00:00:00Z
when did john mara team owner last win the super bowl	Q849079
whihc other mlb season did the winners of the 1912 world series win	Q1071224,Q1341797,Q1568891,Q4559547,Q4560101,Q4560258,Q4560543,Q4630084
who owned google in the year 2012 and was a blogger	Q4934
give me the name of award given to david ireland in 1976	Q996
when was james garner assigned as screen actors guild award for outstanding performance by a male actor in a miniseries or television movie	1995-01-01T00:00:00Z,1996-01-01T00:00:00Z,1999-01-01T00:00:00Z
john jellicoe has how many crew members	16
give the reason for knights templar demolished in the year 1312	Q131463
which team did the actor from "golden shoes" play on in 2011	Q267245,Q8682
when was patricia robertson harris born	1924-05-31T00:00:00Z
what is themed after of successor of manual for civilization	Q132469
what is spouse of mike tyson that is end time is 1989-2-14	Q262495
the 14th dalai lama religion is a member of which particular religious order	Q319218,Q483889
what is the point in time for françois truffaut has nominated for as national society of film critics award for best screenplay	1970-01-01T00:00:00Z
when did ernest rutherford win the nobel prize in chemistry and how much was his monetary award	139800,1908-01-01T00:00:00Z
which is the end time for goa has located in the administrative territorial entity as portuguese india	1961-01-01T00:00:00Z
on what date did the military designate the c-130 hercules as cc-130	1968-02-01T00:00:00Z
who is the spouse of john denver, who died in 1993	Q16728473
what year did abraham likin die in	1865-04-15T00:00:00Z
what is the point in time for jawaharlal nehru has nominated for as nobel peace prize	1950-01-01T00:00:00Z,1951-01-01T00:00:00Z,1953-01-01T00:00:00Z,1954-01-01T00:00:00Z,1955-01-01T00:00:00Z,1960-01-01T00:00:00Z,1961-01-01T00:00:00Z
which city is the hosting city of the 1998 winter olympics	Q128849
bruce jenner who was his first wife	chrystie crownover
what is the point in time for rachel carson has award received as presidential medal of freedom	1980-01-01T00:00:00Z
what in bavaria ended at 1945-0-0	Q107390
when did dick haymes and nora eddingtion get married	1949-01-01T00:00:00Z
what type of government was france after the french revolution	Q7270
what award did walter brennan receive in 1938	Q106291
since when was manichaeism found in egypt	0241-01-01T00:00:00Z
what is the viewpoint of history that takes after apartheid	Q3136857
disclose me first principle whose name has the word structure in it.	Q1851710,structure
who was the first african american woman to win the nobel peace prize	Q46795
what year did mitt romney first run for president	Q6883419
what film, directed by alan lee in 2011, featured taylor lautner	Q143716,Q517958,Q60506
when did cornel west receive his lannan cultural freedom prize	2005-01-01T00:00:00Z
marie jose of belgium and her spouse start umberto ii of italy at what time	1930-01-08T00:00:00Z
who won the championship in 2009 in the nba	Q121783
when was the star wars movie first created	1977-05-25T00:00:00Z
what are the last two studio albums of moondog matinee	Q1753252,Q392
when was julius erving awarded to the all-nba team	1978-01-01T00:00:00Z,1980-01-01T00:00:00Z,1981-01-01T00:00:00Z,1982-01-01T00:00:00Z,1983-01-01T00:00:00Z
what kind of geology of anorthite is monitored by means of the vesuvius observatory at some point of eruptions	Q729873
when did charles vii of france king of france	1422-11-08T00:00:00Z
on april 28, 2004, what was the electorate of muntinlupa	227892
who does the artist, that was award nominated for viva ronaldo, play for in 2012	Q267245,Q8682
when did barack obama graduated from harvard	1991-01-01T00:00:00Z
who were the oscar nominees for best female actor in 2008	Q173399,Q181413,Q223281,Q80966,Q8927
what is the point in time for lassie has original network as broadcast syndication	1971-01-01T00:00:00Z
when did francis bellamy first write the pledge of allegiance	1892-01-01T00:00:00Z
what period of time e. m. forster has been nominated for the nobel prize for literature	1945-01-01T00:00:00Z,1946-01-01T00:00:00Z,1950-01-01T00:00:00Z,1952-01-01T00:00:00Z,1953-01-01T00:00:00Z,1954-01-01T00:00:00Z,1955-01-01T00:00:00Z,1956-01-01T00:00:00Z,1957-01-01T00:00:00Z,1959-01-01T00:00:00Z,1960-01-01T00:00:00Z,1961-01-01T00:00:00Z,1962-01-01T00:00:00Z,1963-01-01T00:00:00Z,1964-01-01T00:00:00Z,1965-01-01T00:00:00Z,1966-01-01T00:00:00Z
when does john ruskin marry effie gray	1848-01-01T00:00:00Z,1854-01-01T00:00:00Z
when has real madrid won the uefa cup	1997-09-17T00:00:00Z,1998-05-20T00:00:00Z,1999-09-14T00:00:00Z,2000-05-24T00:00:00Z,2001-09-11T00:00:00Z,2002-05-15T00:00:00Z,2013-01-01T00:00:00Z,2013-07-02T00:00:00Z,2014-05-24T00:00:00Z,2015-06-30T00:00:00Z,2016-05-28T00:00:00Z,2016-06-28T00:00:00Z,2017-06-03T00:00:00Z,2017-06-27T00:00:00Z,2018-05-26T00:00:00Z
what is educated at of benoit mandelbrot that is end time is 1949-0-0	Q161562
when did edward norton lorenz receive the buys ballot medal	2004-01-01T00:00:00Z
where was the world series in 2012 played, and is the location of where the detroit tigers play	Q868482
what was the south korean's capitol during the korean war	Q8684
who took over the role of president when the person who attended edward devotion school lost his life	Q9640
who was the 2012 president of the country whose capital is san jose	Q57321
what is nominated for of william butler yeats that is point in time is 1918-1-1	Q37922
when did sylvester stallone marry sasha czack	1974-01-01T00:00:00Z
which company operates the railway line of 36th street	Q688893
what team win the nba finals 2003	Q159729
what is population of lahore that is point in time is 2016-0-0	10665000
who was the king of france before clovis i	Q189660,Q212852,Q233461,Q28984
what vesto slipher honours does 1st region medalist joel stebbins have	Q746633
micky arison's sports team last won the championship in what year	Q13405328,Q170590,Q2628013
what is nominated for of saint-john perse that is point in time is 1955-1-1	Q37922
what is label of preceded by of dr. hee	Q43812
in 1922, where was alexei kosygin's citizenship	Q2184
when did cleopatra and ceasar's relationship start	-0046-01-01T00:00:00Z
what is population of caen that is point in time is 1866-0-0	41564
what is the population of the philippines on 2009	91890000
what is located in the administrative territorial entity of sint maarten that is start time is 1954-12-15	Q25227,Q29999
what colleges were attended by the author of the fall of the house of usher	1826-02-14T00:00:00Z
who held his governmental position from novemer 6, 1990 and was prime minister of pakistan	Q134068
when did pearl s. buck receive an award in the national women's hall of fame	1973-01-01T00:00:00Z
when is the establishment date and where is the location of death of ptolemy i soter	-0330-01-01T00:00:00Z
what is twinned administrative body of salzburg that is start time is 1992-0-0	Q164234
who is salvador allende's first cousin, once removed	Q83566
when did guglielmo marconi receive the nobel prize in physics and how much money did he get	1909-01-01T00:00:00Z,69900
what is the start time for saarland has head of government as oskar lafontaine	1985-04-09T00:00:00Z
what movement or organisation was milutin milanović a member of starting from 1920-2-16	Q1132636
let me know the excitement company that came after comcast.	Q304509
what was dubai's twin city starting in 2006	Q1492,Q16520
who has father of sister or brother of eighth girl of nurhaci	Q311189
at which point in time was the cave of altamira being used by humans	-13000-01-01T00:00:00Z
what award did anna politkovskaya receive in 2003-0-0	Q1821245
in a notable incident during the world premiere, what is the place of don giovanni's first performance	Q521155
what was the year thomas jefferson became the 3rd president of the united states	1801-03-04T00:00:00Z
when was bursa no longer the capital of the ottoman empire	1365-01-01T00:00:00Z
when was vittorio de sica nominated for an academy award for best supporting actor	1957-01-01T00:00:00Z
what is the start time for chongqing has twinned administrative body as mpumalanga	2002-01-01T00:00:00Z
when did alex rodregez join the yankees	2004-02-15T00:00:00Z
when did cameroon become a member of the international finance corporation	1974-10-01T00:00:00Z
what is the end time for marissa mayer has employer as yahoo	2017-06-01T00:00:00Z
what year did alex rodriguez join the mlb	1994-07-08T00:00:00Z
in 1996 who was governor over the missouri court of appeals	Q538609
when is nicole richies second baby due	2009-09-10T00:00:00Z
what statement is uzbekistan is a subject of in diplomatic pakistan-uzbekistan relations	Q843
what is followed by and follows of the godfather part ii has series as godfather trilogy	Q202326,Q47703
what is the start time for dominik hašek has country of citizenship as czechoslovakia	1965-01-29T00:00:00Z
what is date formed of college attended of caryl churchill	1096-01-01T00:00:00Z,1878-01-01T00:00:00Z
13 president of the united stats	Q12306
what is the point in time for edward norton lorenz has award received as buys ballot medal	2004-01-01T00:00:00Z
when was dwayne johnson nominated for the mtv movie award for best villain	2009-01-01T00:00:00Z
who are the 9 justices of the supreme court in 2011	Q11109,Q11142,Q11153,Q472547,Q6255094,Q706463,Q7332158,Q7615130
what is the start time for india has member of as international development association	1960-09-24T00:00:00Z
when was the death of lu xun, the husband of zhu an	1936-10-19T00:00:00Z
the free software foundation chairperson on october 4th, 1985 was whom	Q7439
what was the first ever song of chritina aguilera	Q326246
what happened during ww2 when a lower estimate of 30000 casualties occurred in dunkirk	Q208529
what is obama oldest kid name	Q15070044
who was the first man on the moon in 1969	Q1615
what president was after andrew johnson	Q34836
when was reinhard hoppner the head of government for saxony-anhalt	2002-05-16T00:00:00Z
what is educated at of francisco i. madero that is end time is 1892-0-0	Q273535
what was the first dog on space called	Q53662
what is nominated for of kiefer sutherland that is point in time is 2002-0-0	Q13476486,Q3473898,Q989439
what is the point in time for frans eemil sillanpää has nominated for as nobel prize in literature	1930-01-01T00:00:00Z,1931-01-01T00:00:00Z,1932-01-01T00:00:00Z,1933-01-01T00:00:00Z,1934-01-01T00:00:00Z,1935-01-01T00:00:00Z,1936-01-01T00:00:00Z,1937-01-01T00:00:00Z,1938-01-01T00:00:00Z,1939-01-01T00:00:00Z
who did bill clinton run against in his 2nd presidency	Q319079
what is the end time for michelangelo has work location as rome	1501-01-01T00:00:00Z,1506-01-01T00:00:00Z,1516-01-01T00:00:00Z,1533-01-01T00:00:00Z,1564-01-01T00:00:00Z
what was walter mathau and jack lemons last movie	Q904187
the primetime emmy award for outstanding writing for a variety, music or comedy program was received by dan aykroyd when	Q319084,1977-01-01T00:00:00Z
in what year was the winner of the 2009 nba finals' first championship win	Q4566514
what is nominated for of the silence of the lambs that is statement is subject of is 64th academy awards	Q102427,Q103360,Q103916,Q107258,Q281939,Q830079
where are the next winter olympics being hosted in 2014	Q39420
name the first book written by the person who said "a loving heart is the truest wisdom".	Q460583
who was johnny cash's first wife	Q7937736
what is the name of the current president where the second level division comendadorwas elias pina in 2011	Q151944
which award nominee for the 1st annual nfl honors ceremony was the first leader of the afl	Q282657
when did neil armstrong launch to the moon	1969-07-20T00:00:00Z
which movie did charles mcgraw star in in 1956	Q1767267,Q766600
name the home stadium of fc spartak moscow season 2011-12	Q202163
when was hank aaron inducted into the hall of fame	1982-08-01T00:00:00Z
who was vice president after the speaker who spoke about the berlin wall died	Q9640
who are the current senators from georgia are in the us senate	Q28839536,Q84146599
who was elected president of the us in 1860	Q91
what is position held of bramwell booth that is end time is 1929-2-1	Q847768
what is twinned administrative body of haifa that is start time is 1972-1-1	Q25410,Q300856
what team does diego forlan currently play for	Q141045
what did logo develop which resided in the u.s.a	Q335027
which country, which fought in the gulf war in 1991, held the legislative session of the first valls government	Q142,Q145,Q30,Q408,Q414,Q796,Q851
where was the actor from the movie "two virgins" standing when he got shot	Q60
what is the point in time for e. m. forster has nominated for as nobel prize in literature	1945-01-01T00:00:00Z,1946-01-01T00:00:00Z,1950-01-01T00:00:00Z,1952-01-01T00:00:00Z,1953-01-01T00:00:00Z,1954-01-01T00:00:00Z,1955-01-01T00:00:00Z,1956-01-01T00:00:00Z,1957-01-01T00:00:00Z,1959-01-01T00:00:00Z,1960-01-01T00:00:00Z,1961-01-01T00:00:00Z,1962-01-01T00:00:00Z,1963-01-01T00:00:00Z,1964-01-01T00:00:00Z,1965-01-01T00:00:00Z,1966-01-01T00:00:00Z
who is educated at of rachel maddow where end time is 2001-0-0	Q34433
when did the dolphins win superbowl	1973-01-01T00:00:00Z,1974-01-01T00:00:00Z
what did charles lindbergh became famous for in the 1920s	Q2095549
who was the first governor of india after independence	Q378404
what 2002 work did peter matthiessen receive a nomination for	Q580574
when did stuart townsend and charlize theron split	2010-01-01T00:00:00Z
when was christopher columbus married	1479-01-01T00:00:00Z
in 1954, what was named after vladikavkaz	Q259843
what span of time was joseph liouville an employer at college de france	1850-01-01T00:00:00Z,1882-01-01T00:00:00Z
when did tom cruise receive the golden globe award for best actor - motion picture, musical or comedy	1997-01-01T00:00:00Z
when did japan win the asian cups	1992-01-01T00:00:00Z,2000-01-01T00:00:00Z,2004-01-01T00:00:00Z,2011-01-01T00:00:00Z
when was jcpenney founded	1902-01-01T00:00:00Z
the country that uses the currency the colombian peso had who as president in 2011	Q57311
who as of 2011 was the house speaker and had their previous governmental position after 1987-06-02	Q11702
what is nominated for of peter matthiessen that is point in time is 2002-0-0	Q580574
when did baltimore orioles win the world series	Q1581759,Q4295890,Q4295895
who did september 11 attacks	Q34490
what year did ai weiwei finish studying at the arts students league of ny	1986-01-01T00:00:00Z
which is the date of first performance for tannhäuser	1845-10-19T00:00:00Z
for what award was ernesto teodoro moneta nominated on 1902-1-1	Q35637
when did the organization who tom werner is a member of win the champion league	Q718741
what is award received of itzhak perlman that is point in time is 1980-0-0	Q3774292
what is end time and start time of belgrade has country as principality of serbia	1815-01-01T00:00:00Z,1882-03-05T00:00:00Z
what year did della reese receive the naacp image award for outstanding actress in a drama series	1996-01-01T00:00:00Z,1997-01-01T00:00:00Z,1998-01-01T00:00:00Z,1999-01-01T00:00:00Z,2000-01-01T00:00:00Z,2001-01-01T00:00:00Z,2002-01-01T00:00:00Z
what is the point in time for diana taurasi has award received as wnba peak performers	2006-01-01T00:00:00Z,2008-01-01T00:00:00Z,2009-01-01T00:00:00Z
what is the point in time for elgin baylor has award received as all-nba team	1959-01-01T00:00:00Z,1960-01-01T00:00:00Z,1961-01-01T00:00:00Z,1962-01-01T00:00:00Z,1963-01-01T00:00:00Z,1964-01-01T00:00:00Z,1965-01-01T00:00:00Z,1967-01-01T00:00:00Z,1968-01-01T00:00:00Z,1969-01-01T00:00:00Z
what club did the person in the image david jamesgoalkeeper2 play for in 2011	Q19456
who are the employees of banco santander in the year of 2015	194000
when was the father of eli whitney born	1740-01-01T00:00:00Z
who was the vice president during george w bush	Q48259
what first president of the afl died lafter than 13 december 2006	Q187912,Q4983763
what is electorate of general santos that is point in time is 2007-4-20	250857
when did the first man fly into space	1961-04-12T00:00:00Z
where id john ruskin work in 1834	Q23666
what is working language of california institute of technology that has grammatical man or woman is first -person plural	Q1860
what are the tv directors who were born on 1902-07-16	Q505780
what was christian lous lange designated for in 1919	Q35637
who was nominated for best actress in 2001	Q1033016,Q122614,Q190994,Q28054,Q37459
what is the current system of government of the subject of the movie "death in a cornfield"	Q1520223,Q179164,Q49892
what is population of mandaluyong that is point in time is 1975-5-1	182267
katniss everdeen's 2012 boyfriend, the boy with the bread, was played by what actor	Q298347
what is the start time for juan josé flores has position held as president of ecuador	1830-05-13T00:00:00Z,1839-02-01T00:00:00Z
when did john adams' child abigail adams smith born and who is the mother	Q206191,1765-07-14T00:00:00Z
who served as the moderator for meet the press beginning september 16, 1984	Q7358696
what is the point in time for casey affleck has nominated for as academy award for best supporting actor	2007-01-01T00:00:00Z
which of the first 5 presidents were born in massachusetts	Q11806,Q11816
what is local dialing code of ho chi minh city that has end time is 2017-7-16	8
what year did tom brady graduate michigan	2000-01-01T00:00:00Z
name of the highest goal scorer in 2002 fifa world cup	Q11571
when did george akerlof receive the sverges riksbank prize in economic sciences in memory of alfred nobel	Q157245,Q18430,2001-01-01T00:00:00Z
in what all years did the championship team who won the 1973 nba finals win the championship	Q4574079,Q4575625
when did hitlers mother die	1907-12-21T00:00:00Z
who was the prime minister of italy in ww2	Q23559
when did richard wright cease to be a member of the communist party usa	1944-01-01T00:00:00Z
who is the first indian to win an oscar award for music	Q108560
in 1976, what significant event did jean gabin experience	Q201676
who was the first yankees manager	Q712153
what kind of government does cuba have today	Q179164,Q49890,Q7270,Q842112
during which time period did nastia liukin compete as a gymnast	2002-01-01T00:00:00Z,2012-01-01T00:00:00Z
how many matches were played and goals were achieved by carlos aberto torres while he was on the new york cosmos team	0,20,6,80
when did start louis vii of france his reign as the king of the franks and when did his reign end	1137-08-08T00:00:00Z,1180-09-25T00:00:00Z
when was nicholas roerich nominated for the nobel peace prize	1929-01-01T00:00:00Z,1933-01-01T00:00:00Z,1935-01-01T00:00:00Z
what is elected in and end cause of enoch powell has position held as member of the 49th parliament of the united kingdom	Q741182,Q7567073,Q796919,Q918466
when did begin louis vii of france his reign as the king of the franks and when did his reign end	1137-08-08T00:00:00Z,1180-09-25T00:00:00Z
what australian prime minister drowned in 1967	Q312722
on what date was bobby fischer a grandmaster chess player	1958-01-01T00:00:00Z
when was pius x canonized as a catholic saint	1954-05-29T00:00:00Z
as of 2010-4-1, what was the population of connecticut	3574097
when did eleanor roosevelt divorced franklin delano roosevelt	1945-04-12T00:00:00Z
which computer operating system was released on 09/20/2008	Q94
give me first principle that contains the word structure in their name	Q1851710,structure
who was born in 1957 in the jackson 5	Q319392
4.01 lakhs 2010	399457
when is christopher wallaces birthday	1972-05-21T00:00:00Z
what award did ilya mechnikov receive in the year 2005	Q1630979
in 2010, what was the population of portland	583776
what is occupation of bob dole that is start time is 1952-0-0	Q40348
what is the abbreviated name of the communist party of the soviet union that ended in 1925	РКП(б)
which player was chosen in the 2011 draft by the sports team whose fight song is the baltimore fight song	Q1443619,Q2591444,Q3248796,Q3618476,Q3696531,Q375339,Q3806137,Q3808437
what is nominated for roberto benigni at 71st academy awards	Q103360,Q103916,Q41417
who played in ace ventura: pet detective and is 2012 ravens quarterback	Q2591444,Q4351353,Q795406
when did john cabot get his three sons	1474-01-01T00:00:00Z
what is timbuktu the camp's population today	54453
what is mother and date of birth of charlemagne has child as drogo	0801-01-01T00:00:00Z
what is award received of jean nouvel that is point in time is 2005-0-0	Q845149
name the person who is spouse of chairperson of 38th cesar awards	Q234627
what was ilya prigogine nominated for in 1958	Q38104
which album did toad the wet sprocket release in 1995	Q6009833
who won the oscar for best direction in 2008	Q56095
in 2005, what jurisdiction does the book the little prince enter the public domain	Q55
when did pewdiepie receive the shorty awards	2013-01-01T00:00:00Z
who launched the first artificial satellite into space	Q15180
what is the population of india between 2001 to 2010	Q1861882
on what date did peter singer complete his education at the university of melbourne	1967-01-01T00:00:00Z
what is preceded by the emirate of sicily, which is on the continent of europe	Q160307
what was yves montand nominated for in 1980-0-0	Q900494
lev yashin left fc dinamo moscow during which time period	1970-01-01T00:00:00Z
what date did the mexican revolution end	1920-01-01T00:00:00Z
when was the first scheduled steam railroad	1804-02-21T00:00:00Z
who opposed george w. bush in the race where bush won his second presidential term	Q22316
what date did belgrade begin and cease being a country as a principality of serbia	1815-01-01T00:00:00Z,1882-03-05T00:00:00Z
george cukor was nominated for which award at the 23rd academy awards	Q103360
when did andrei mironov and yekaterina gradova get hitched	1971-01-01T00:00:00Z
who rules france after king louis xiv	Q7738
what category was john houseman a nominee in at the 26th annual academy awards	Q102427
who won the popular vote in presidential election of 2000	Q19673
what team that won the super bowl vii championship die reggie bush play for in 2011	Q223243
which arizona governor holds a position in the united states cabinet in 2009	Q229032,Q236941
when did the republic of bashkortostan terminate to be beneath the regulatory regional substance of the russian soviet federative communist republic	1991-12-25T00:00:00Z
what is point in time and winner of thelonious monk has award received as grammy hall of fame	Q217812,Q7346,2000-01-01T00:00:00Z,2006-01-01T00:00:00Z
what is the point in time for maria tallchief has award received as capezio dance award	1965-01-01T00:00:00Z
what is the end time for abu bakr has position held as rashidun caliphate	0634-08-25T00:00:00Z
who won best actress in 1988	Q12003
who was the secretary of state when andrew jackson was president	Q11820,Q544396,Q551362
what is award received of richard gere that is point in time is 1979-0-0	Q3404523
what were the continents involved during the cold war	Q46
what is the end time for jeannette rankin has position held as united states representative	1919-03-03T00:00:00Z,1943-01-03T00:00:00Z
what are the current us senators of hawaii	Q16476,Q1827902
what was laurence olivier nominated for at the 12th academy awards	Q103916
when did jeremy hutchinson, the baron hutchinson of lullington, we peggy ashcroft	1966-01-01T00:00:00Z
who was king or queen after victoria	Q20875
what leader of the united states during wwii died on 1945-04-12	Q8007
what was the human development index in mongolia in the year 1990	0.578,0.579
who was the head of government in palestine on june 2, 2014	Q13415154
what is the point in time for miles davis has award received as léonie sonning music prize	1984-01-01T00:00:00Z
what is the end time for dragan džajić has member of sports team as yugoslavia national football team	1979-01-01T00:00:00Z
what position did al franken hold on july 7, 2007	Q4416090
when did guyana join the commonwealth of nations	1970-02-23T00:00:00Z
when was justin bieber's parents born	1975-04-02T00:00:00Z,1975-06-04T00:00:00Z
what is located in the administrative territorial entity of krasnodar that is end time is 1934-1-9	Q2636093
what is spouse of dorothy malone that is start time is 1959-6-28	Q2480843
what happened in dunkirk during wwii that ended on 05/08/1945	Q208529
what is nominated for of ruth gordon that is statement is subject of is 20th academy awards	Q41417
at the point when was the expansion rate of 3.1 in macedonia	2006-01-01T00:00:00Z
what was margot betti franks age when she died	19,1926-02-16T00:00:00Z,1945-02-01T00:00:00Z
who was the king of troy durig the trojan wars	Q170473
who was the us president when the 13th and 14th amendment were passed	Q8612,Q91
who did chelsea bet in the 2010 fa cup final	Q19604
in the 15th academy awards, james cagney won what award	Q103916
what is the point in time for benin has human development index as 0.477	2013-01-01T00:00:00Z
when did muhammad ali convert to sunni islam	1975-01-01T00:00:00Z
what is award received of jocelyn bell burnell that is point in time is 2014-0-0	Q16153104
tell me a city of first class that begins with the letter m and has the milwaukee seal as its arms coat.	Q37836,Milwaukee
what is nominated for of laurie metcalf that is statement is subject of is 62nd tony awards	Q627778
when does mercel proust's funeral begin	1922-11-21T00:00:00Z
in what year did the lyracist for "on the last frontier" attend college	1826-02-14T00:00:00Z
of the years that the ravens won the super bowl, which occurred after january 20, 2013	Q126291,Q625210
when did berenice abbott attend ohio state university	1917-01-01T00:00:00Z
where was the fifa world cup 2010 held	Q258
who did nigeria gain independence from in 1960	Q8680
at what did johny hallyday broke off from his spouse babeth étienne	1982-02-03T00:00:00Z
tell me which award martti ahtisaari received in 2007	Q1479435
when was he born julian opie	1958-12-12T00:00:00Z
1882-04-26 is the birth date of which athletes	Q6074142,Q6235084
when was polybius born	-0207-01-01T00:00:00Z
who became emperor and declared brazil independence from portugal in 1822	Q939
for what was paul muni nominated in 1918	Q103916
what was the first name of the female pharaoh	Q129234
the first skyscraper was built in what city	Q1297
what is significant event of the sleepers that is point in time is 1860-1-1	Q566889
what is the first ever alex rider book	Q2027418
which cycling teams started in 1984	Q6233
which award was dustin lance black short-listed for in 2008	Q41417,Q765404,Q922379
who became the head of the czech republic in 1993	Q57434
what is work period end and work period start of nastia liukin has sport as female artistic gymnastics	2002-01-01T00:00:00Z,2012-01-01T00:00:00Z
who is governor of ohio 2011	Q465295,Q69319
which team, founded on march 6, 1902, did cristiano ronaldo play for in 2010	Q267245,Q8682
what award did semyon budyonny receive on 1953-4-24	Q185493
which politician that started their tenure before 2002 was the 2012 leader of france	Q157,Q329
tell me what the walking dead was nominated for on 2012	Q7243513
on what date did prince harry, who is the duke of sussex, have a date with chelsy davy	2011-01-01T00:00:00Z
who was replaced by clovis i as king of france	Q189660,Q212852,Q233461,Q28984
in 2018-7-26, what was the price of gold	39206.23
when did the philippines become an independent nation	1946-07-04T00:00:00Z
what is home place of new york yankees that is end time is 1922 - 0 - 0	Q1276360
in the nba franchise that is led by phil jackson, who is the current head coach	Q586579
when was utrecht located in zuyderzée	1811-01-01T00:00:00Z
what is the name of the 2011 movie whose prequel was called eclipse and had taylor lautner in it	Q143716,Q517958,Q60506
which sports team for which terrell owens played in 2010 has a lineman on its team roster	Q223511
what is manager/director of metropolitan museum of art that is start time is 1910-0-0	Q3048662
which military combatant in the conflict of the hungarian revolution of 1956 was a leader in world war ii	Q855
when was c. v. raman nominated for the nobel prize in physics	1929-01-01T00:00:00Z,1930-01-01T00:00:00Z
what is member of of karl friedrich schinkel that is start time is 1835-0-0	Q1067943
what was george w. bush before he was president	Q132050
of the times the baltimore ravens won the super bowl, which event ended first	Q126291,Q625210
who did shaq first play for	Q161337
when was war of the worlds published	1898-01-01T00:00:00Z
what is elected in and end cause of charles stewart parnell has position held as member of the 22nd parliament of the united kingdom	Q2074515,Q741182
when were king henry viii and catherine of aragon married	1509-06-11T00:00:00Z
who was the first american female to go to space	Q49285
what was the award valeri received on april 4th 2011	Q2567963
which country did virginia woolf have citizenship in beginning january 25, 1882	Q174193
in 2013, who was the coach of the sports team whose fight song is "sweet caroline"	Q1991889
in what place was ariel described to be death at first	Q238803
when was the world cup golden ball given to romario	1994-01-01T00:00:00Z
what is the point in time for sally ride has educated at as stanford university	1973-01-01T00:00:00Z,1975-01-01T00:00:00Z,1978-01-01T00:00:00Z
on what date did the human development index in benin increase to 0.477	2013-01-01T00:00:00Z
when did adolfo hitler become chancellor of germany	1933-01-30T00:00:00Z
what was serena williams designated for in the time frame of 2000-2009	Q16275104,Q4896642
when did vasily chuikov win the order of lenin	1943-10-26T00:00:00Z,1944-03-19T00:00:00Z,1945-02-21T00:00:00Z,1950-02-11T00:00:00Z,1960-02-11T00:00:00Z,1970-02-12T00:00:00Z,1975-02-11T00:00:00Z,1978-02-21T00:00:00Z,1980-02-11T00:00:00Z
how many matches, points,goals, and set pace goals does sala have with real madrid	121,15
what is nominated for of andrew lloyd webber that is point in time is 2016-0-0	Q1478089
when did ny giants win the superbowl	Q1512351,Q1808572,Q597314,Q849079
what is the population of curacao in the year 2010	147608,148695
what was the last year that tom brady played for michigan	1999-01-01T00:00:00Z
when and what did thomas cranmer do for	Q125375,1533-04-09T00:00:00Z
when does one direction play at the olympics	2012-01-01T00:00:00Z
who was in charge before josef kramer	Q158227,Q631205,Q678584
when did roberto clemente die	1972-12-31T00:00:00Z
first team to win at emirate stadium	Q83459
what position did colin renfrew hold in 2004-0-0	Q1229007
sébastien chabal was a member of which sports team in the year 2014	Q4075
when did denzel washington win his first oscar	2002-01-01T00:00:00Z
which was the first super bowl won by the steelers	Q1188005,Q585801,Q620277,Q632786,Q853768,Q904928
what actresses nominated best actress 2001	Q1033016,Q122614,Q190994,Q28054,Q37459
what year did johannes brahms parents get married	Q7294
who was the first african american baseball player for the ny yankees	Q332991
wroclaw belonged to what territory during 1138	Q568638
what is award received of mstislav rostropovich that is point in time is 1981-0-0	Q1165751
what is nominated for of burt lancaster that is point in time is 1953-1-1	Q103916
what is the currency of brazil now	Q173117
the current us senators and representatives of hawaii	Q16476,Q1827902
what years did the team who won the 1995 championship win the world series	Q636375
on what date did otto von bismarck quit as federal chancellor	1870-01-01T00:00:00Z
what is the first movie ashley greene starred in	Q781534
how many people lived in togo in 1973	2303345
what was the population of new jersey in the year 2001	87186
what was the population of the pizen region on 1-1-2016	576635
what administrative territorial entity of vilnuis location began on 1413-0-0	Q2347932
what is the start time for republic of florence has instance of as historical country	1532-01-01T00:00:00Z
what is the name of the award given to jean nouvel in 2005	Q845149
when did charles taylor get the kluge prize honor	2015-01-01T00:00:00Z
who owns chrysler corporation in 2012, that the organization was founded in 1899	Q15678788
when did john frederick william herschel receive the copley medal	1821-01-01T00:00:00Z,1847-01-01T00:00:00Z
who was polands first nobel prizer winner	Q7186
which of the towns has endemism of verdant seadragon	1954-01-01T00:00:00Z,1958-01-01T00:00:00Z,1963-01-01T00:00:00Z,1966-01-01T00:00:00Z
when did daniel ellsberg recieve the american book award	2003-01-01T00:00:00Z
who was president when the louisiana territory was purchased from france for 15 million dollars	Q11812
what is the point in time for maurice sendak has award received as astrid lindgren memorial award	2003-01-01T00:00:00Z
what team does kris humphries play for in 2011	Q572134
when did diana get marry to charles cornwallis	1981-07-29T00:00:00Z
when is the birthday of albie carl casino	1993-05-14T00:00:00Z
what is residence of vladimir nabokov that is start time is 1899-4-22	Q656
what time does school end at the school of art in chicago	1943-01-01T00:00:00Z
when did carrie underwood receive the grammy award	2007-01-01T00:00:00Z,2015-01-01T00:00:00Z
what is the end time for mia farrow has partner as woody allen	1992-01-01T00:00:00Z
when was the world series won in turner field	Q636375
what is population of east flanders that is point in time is 2016-1-1	1477346
what are the athletes who were born on april the 26th, 1882	Q6074142,Q6235084
what was muhammad's first wife's name	Q42034
who was nominated besides halle berry in 2001	Q122614,Q190994,Q28054,Q37459
what award did john wayne receive in 2007	Q5020532
guayaquil, who died in 1533, is from what country	Q28573
the first secretary general of the us	Q1275
what was the country of tyumen in 1991-12-27	Q159
what is academic major and educated at of paolo gentiloni has academic degree as laurea magistrale italy	Q209344
who follows charles the fat as king of franks	Q192846,Q208086
what award was presented to luigi pirandello on january 1st, 1934	Q37922
when did david pezler mother die	1992-01-01T00:00:00Z
when did secretariat receive the triple crown trophy	1973-01-01T00:00:00Z
in 1928, where was ralph bunch educated	Q13371
what is population of normandy that is point in time is 2005-0-0	3450388
who graduated from west point in 1829	Q165557
what organization founded later than 1899 was the owner in 2011 of the chrysler corporation	Q15678788
when did peter jennings become a disney legend	2006-01-01T00:00:00Z
what is award received of wilhelm ostwald that is point in time is 1909-0-0	Q44585
what day and year did francis marion die	1795-02-27T00:00:00Z
which country that contains najaf governorate was where the first gulf war was fought	Q31945,Q34675,Q796,Q801,Q817,Q851
when did jackie joyner kersee attend ucla	1980-01-01T00:00:00Z,1985-01-01T00:00:00Z
when was phonenice located in the administrative territorial entity for damascus	0630-01-01T00:00:00Z
who did bill clinton ran against for second term	Q319079
what is head of government of san luis province that is start time is 2015-12-10	Q4712180
when did wikileaks receive the sam adams award	2010-01-01T00:00:00Z
which 1990 sport athlete was known by the nickname prime time	Q954184
what is the administrative body of chihuahua that was twinned	Q34804
the manager/director of security and co-operation in europe was who for 2011	Q58201,Q925915
who was the spouse of honoré de balzac in the year 1850	Q263997
what year is saint elizabeths feast day on	Q3028
win did the cowboys win a superbowl	1994-01-30T00:00:00Z
what is academic degree of abraham maslow that is point in time is 1931-0-0	Q2091008
what time does martin johnson start as a member of the england national rugby union team	1993-01-01T00:00:00Z
what is the start time for magna carta has heritage designation as memory of the world	2009-01-01T00:00:00Z
who became fred hollows' spouse on 1980-1-1	Q5515394
what land did the us buy from france in 1803	Q1588
who was governor of louisiana during hurricane katrina	Q237786
what is number of matches played and number of points/goals/set scored of radamel falcao garcía has member of sports team as manchester united f.c.	26,4
when did ingmar bergman and kabi laretei marry	1959-01-01T00:00:00Z,1969-01-01T00:00:00Z
when did tuscany become the capitol of florence	2015-01-01T00:00:00Z
who is mexico's president right now 2011	Q57269
what is the start time for selena gomez has partner as justin bieber	2010-01-01T00:00:00Z
of what reason was hideaki anno nominated in 2008	Q2510955
what is award received of howard jacobson that is point in time is 2013-0-0	Q891461
who was ohio's first state governor	Q884891
in what series that occurred a year before the 2002-03 fa cup did arsenal emerge victorious	Q16822913,Q18995,Q2039308,Q338385,Q4583688,Q4588534,Q47510245,Q47510338,Q47510356,Q47510372,Q47510566,Q47510570,Q47510573,Q47510582,Q817262
who was the governor who appointed jan brewer to a government position in 2009	Q229032,Q236941
when did george marshall win the nobel prize and how much money he get	175293,1953-01-01T00:00:00Z
when was pablo picasso's partnership with fernade oliver over	1912-01-01T00:00:00Z
when was the last time the 2014 afc championship game winners won the super bowl	Q7642193
who is the first and the last president of zimbabwe	Q10707,Q313711
which is the award that richard meller received in 1988	Q920783
what position was held by daniel webster after he replaced john middleton clayton	Q14213
what year did detroit pistons win the championship	Q1022085,Q4585299,Q4586134
who settled in massachusetts in 1620	Q137073,Q42406,Q855700
when did kevin garnett receive the nba most valuable player award	2004-01-01T00:00:00Z
what is the currency in egypt 2012	Q199462
who was michael jackson first girlfriend	Q237324
which album did tears for fears release in 1983	Q10448314,Q1779880,Q7772579,Q7773888
when did nobuaki kurumatani become chief executive officer at toshiba	2018-04-01T00:00:00Z
who did barbara walters marry in 1963	Q6513735
what award did william faulkner receive in 1955	Q3873144,Q572316,Q833633
who was the first american to enter into space	Q174979
the faraday lectureship prize was awarded to dimitri mendeleiv on what date	1889-01-01T00:00:00Z
where does ryan lochte live now	Q487999
what is member of of yuri lotman that is start time is 1977-1-1	Q723551
which sport team was rahul dravid a member of in 2012	Q1143793,Q1384634
what was verona's population in 1981	265932
who was the man of tournament in 1983 world cup	Q2602636
give me play that location of first performance palace of whitehall and which that starts with 't'	Q86440,The Tempest
when did neil armstrongs first wife divorce him	1994-01-01T00:00:00Z
when did the relationship between alfonso vi of leon and castile and zaida come to an end	1093-01-01T00:00:00Z
who is the current political leader of the country where the breed dogs cubano originated in	Q1932603
what is population of maharashtra that is point in time is 2011-0-0	112372972,112374333
what is the end time for giuseppe verdi has spouse as margherita barezzi	1840-06-19T00:00:00Z
when did the team whose mascot is billy the marlin win the world series	Q1187392
the child of charlemagne, rotrude, was born when	Q234410,0775-01-01T00:00:00Z
in 1989, what award did czeslaw milosz win	Q112197,Q1789030
what is the point in time for lebron james has nominated for as best male athlete espy award	2006-01-01T00:00:00Z,2009-01-01T00:00:00Z,2010-01-01T00:00:00Z,2012-01-01T00:00:00Z,2013-01-01T00:00:00Z
what location with governmental jurisdiction location symbol adapted in 1909 are the seneca indians now	Q1384,Q1904
who was karlheinz stockhausen married to until 1972	Q1426004
who was prime minister of japan from 2012 until most recently	Q47846,Q57647
what is the statement is subject of for edith head has award received as academy award for best costume design, black-and-white	Q516479,Q521644,Q917071,Q917076
politicians born in bangalore are now in which parties	Q10225,Q3633056
what was the language used during the time of the achaemenid empire	Q35470,Q36461,Q36790
when did neil armstrong and his wife divorce	1994-01-01T00:00:00Z
when did the team who has a man named aldo mazzia in its leadership win the champions league	Q1068932
who was harriet second husband	nelson davis
on what date did ulysses s. grant's wife, julia grant, die	1885-07-23T00:00:00Z
what is the start time for armenia has member of as world trade organization	2003-02-05T00:00:00Z
what is position held of anwar el sadat that is start time is 1970-9-28	Q15618993
team mascot steely mcbeam was part of the team with what coach in 2005	Q862033
what is the point in time for peru has human development index as 0.643	1995-01-01T00:00:00Z
who is the current leader of the place where the newspaper granma is circulated	Q1932603
what is member of sports team of douglas jardine that is end time is 1933-0-0	Q2725632
what year what the inflation rate in tonga 10.7	2001-01-01T00:00:00Z
name the last time the team with the mascot named miles won the super bowl.	Q7642193
us president of 1860	Q91
who was dr suess first and second wife	Q5702956,Q60038323
in what year did the cleveland indians first go to the world series	Q1317331,Q3511282,Q3511285,Q3511287,Q636375
what sports team that won the 1993 afc championship game championship did terrell owens play for in 2010	Q223511
when did hippocrates in circa die	-0369-01-01T00:00:00Z
when did frederick banting receive the nobel prize for discovering insulin	1923-01-01T00:00:00Z
which year nadine gordimer dead	1952-01-01T00:00:00Z
when was the last time the champion of the 2014 stanley cup finals win a playoff series	Q16958416
what is nominated for of dianne wiest that is statement is subject of is 67th academy awards	Q106301
what is the name of lady gagas 3rd album	Q2743297
what is actress of comes before of dumb and dumberer: when harry met lloyd	Q1027913,Q1616538,Q18947,Q2063256,Q222008,Q240523,Q2885024,Q29250,Q296589,Q3247208,Q40504,Q4357092,Q4955163,Q5292954,Q545016,Q6846294
what team did nani play for in 2006	Q75729
what year magic johnson retired	1996-01-01T00:00:00Z
where are they now jessica mcclure	Q128321
what are the provisions of first nation in treaty 5	Q7836927
who's the president of the location, in which the newspaper. granma was circulated in 2009	Q46809
at what time did isadora duncan's funeral take place	1927-09-19T00:00:00Z
where did anne frank live before the war in the central european time zone	Q727
what was omar epps first movie	Q642419
who did the us attack first in ww2	Q17
wayne gretzky's first nhl game	Q606872
in what films did the actor from "he's a bully, charlie brown" appear in 2011	Q143716,Q517958,Q60506
what country did france take over after world war 1	Q155144
when did e.t. the extra-terrestrial win academy award for best sound editing	Q1065205,1982-01-01T00:00:00Z
where was missouris first state capital located	Q773432
which of the 2011 films starring taylor lautner was released earliest	Q143716,Q517958,Q60506
what is award received of lata mangeshkar and point in time	Q2167384,Q322132,Q3633192,1969-01-01T00:00:00Z,1972-01-01T00:00:00Z,1974-01-01T00:00:00Z,1989-01-01T00:00:00Z,1990-01-01T00:00:00Z,1997-01-01T00:00:00Z,1999-01-01T00:00:00Z,2001-01-01T00:00:00Z,2007-01-01T00:00:00Z
who was the governor of missouri in 1996	Q538609
who held a government post from before 1969-01-22 and was secretary of state under president richard nixon	Q433180
which year was archduke felix of austria born in	1916-05-31T00:00:00Z
who is the current leader where bashar al-assad holds a government position	Q44329
what is population of new haven that is point in time is 2014-0-0	130282
what was zbigniew brezzinski's position in 1977-1-20	Q1414246
who was the first president to visit all of the first states in the us	Q23
who is the first president of maldives	Q601491
what is the first animal that was sent to space	Q156606
what was philip pullman's first book	Q169976
which film starring vyacheslav tikhonov was released in 1994	Q1127167
who won rugby world cup 1995	Q498478
what is spouse of karlheinz stockhausen that is end time is 1972-0-0	Q1426004
what is date of death and mother of pedro i has child as miguel, prince of beira	1820-04-26T00:00:00Z
when did miami dolphins win super bowl	Q1188158,Q378744
how many people played in the 2010 fifa world cup final	46
who became president when jfk was killed	Q9640
who was the spouse of catherine of medici in 1533	Q132545
hope solo team, 2010	Q1543884,Q756144
in 2000, what did gai xingjian win	Q37922
what is doctoral advisor of johann bernoulli that is object has role is first doctoral advisor	Q122392
when did tomsk start being the administrative territorial entity of the tomsk governorate	1804-03-09T00:00:00Z
when did martin margiela start designing for herm	1997-01-01T00:00:00Z
what award did sylvia chang receive in 1986	Q17500983
what is the number of english speakers in the year 2011	339370920,603163010
which film starring gao yuanyuan was released in 2001	Q814718
when artemio franchi is retired as chairperson for union of european football associations	1983-08-12T00:00:00Z
which food festivals first occurred in 1938	Q6974847
who played quarterback for the ravens in 2012 and attempted 11 passes	Q2591444,Q4351353,Q795406
what is publication date of taxi driver that is place of publication is germany	1976-10-07T00:00:00Z
which is located in the administrative territorial entity of cherkasy oblast that has start time of 1991-8-24	Q212
when did eli win the superbowl	Q597314
who won the 2009 championship in the nba	Q121783
what twinned administrative body of cuenca began on march 14, 2000	Q5582862
mention the award name, which was received by edmond o'brien on january 1, 1951	Q106291
what is nominated for of julie harris that is point in time is 1976-0-0	Q5305729
name the woman left by holy roman emperor leopold i who ended a relationship with her, during 1673	Q158659
what literary work follows the book of exodus	Q9184
what is the total number of first aid measures that are available for mercury poisoning	6
when was lebron james nominated for best male athlete espy award	2006-01-01T00:00:00Z,2009-01-01T00:00:00Z,2010-01-01T00:00:00Z,2012-01-01T00:00:00Z,2013-01-01T00:00:00Z
who is the president of the country where breed dogo cubano originated in in 2009	Q46809
in 2000 which roller coaster was both opened and closed	Q2495883
what office did john adams hold from may 10, 1775 before he was president	Q11699,Q17342542,Q2841904,Q7889414,Q950262
who is the second indian to win an oscar	Q8873
who was the leader of the country in 2011 that uses dominican peso	Q151944
who was poland's first nobel prize winner in literature	Q41502
when will manchester stop being part of the united kingdom of great britain and ireland	1922-12-05T00:00:00Z
what year did the baltimore ravens win the superbowl with a 34-7 score	Q126291,Q625210
where does allen iverson live now	Q1345
which tropical cyclone in the atlantic hurricane season 2008 caused the most fatalities	Q1632026
when were the red hot chili peppers selected for america's favorite alternative music award artist	2000-01-01T00:00:00Z,2001-01-01T00:00:00Z,2006-01-01T00:00:00Z
who is the first prime minister of scotland	Q467112
when did catherine howard die	1542-02-13T00:00:00Z
at the point in time 1978-0-2, what was the population of hungary	10684822
what years did the bronx sports team win the world series	Q1051837,Q1051846,Q1316734,Q1316770,Q1316802,Q155391,Q3130846,Q4561415,Q4562126,Q4562311,Q4563898,Q4564126,Q4564356,Q4564598,Q4564977,Q4565294,Q6145292,Q6147072,Q845534,Q845599,Q845603,Q845607,Q845627,Q845650,Q845655,Q845665,Q922550
who is the first indian cricket team captain	Q3519856
who is the ravens quarterback 2012	Q2591444,Q4351353,Q795406
for whom has jonathan ive worked as of 2015-5-26	Q312
what year was the toilet invented and who invented it	Q686895,1596-01-01T00:00:00Z
what was the inflation rate of sri lanka on 1-1-2004	13.1
who was the prime minister of japan in 2011	Q47846,Q57647
what is the point in time for pius x has canonization status as catholic saint	1954-05-29T00:00:00Z
when was the boston herald first published	1982-01-01T00:00:00Z
what theme follows the manual for civilization	Q132469
how many games were played and how many goals did roger milla score while a member of the team utrera	37,95
magda goebbels wife of joseph start time was	1931-12-19T00:00:00Z
effective as of the 12th of march, 1967, what does the warsaw pact govern	Q48048
carl friedrich guass received his doctorate from university of helmstedt on what date	1799-01-01T00:00:00Z
give me the name of the chief executive officer of einsatzgruppen who began work in the year 1939	Q60039
when did lev yashin leave fc dinamo moscow	1970-01-01T00:00:00Z
which parent comapny of hypnotize minds is the label of the producers , a 2005 film	Q41187
population in 2002 in the philippines	80950000
what type of government does jordan have today	Q41614
when did anna snellman-kaila die	1958-07-31T00:00:00Z
what is before was of party membership of josef kramer	Q158227,Q631205,Q678584
which is the 1st film of bachchan	Q1378528
what country was invaded on september 1 1939	Q36
who was the first man to visit the outer space	Q7327
when did albert einstein receive the honorary doctor of the university of madrid complutense	1923-01-01T00:00:00Z
who is currently president of the circulation area for legal daily	Q15031
give the net profit of qantas in 2017	853000000
who was the 1st american president	Q23
what is the stance michael tyson use when boxing	Q5260471
who was us president when the vietnam war started	Q9916
which was amitabh bachchan's first movie	Q1378528
in what event, ending later than 16 october 1969, did the mets win the pennant	Q1144500,Q1568875
who was the first cosmonaut in space	Q7327
what is the end time for charles hermite has educated at as école polytechnique	1842-01-01T00:00:00Z
for which award did eyvind johnson receive a nomination in 1963	Q37922
what is spouse of roger vadim that is start time is 1990-12-21	Q239845
when did al-mansur end his rule as abbasid caliph	0775-10-10T00:00:00Z
to whom was the actor who was in the movie "my name is katie" married in 2012	Q162959
what is member of sports team of davor šuker that is end time is 1996-1-1	Q10329
who taken after berengar i of italy as ruler	Q150712,Q154936,Q309930,Q310435,Q442257
who became the us vice president as a result of the 1796 election	Q11806
who did shirley jackson marry in 1940	Q7599575
what was the name of elvis's first movie	Q929151
what is award did jean nouvel receive in 2005	Q845149
what is composed by of to begin with epistle to the corinthians , which has devout association is judaism	Q9200
when did the athlete who recorded shake da spot enter the nba	Q972098
name the home ground of 2015 fort lauderdale strikers season	Q165972,Q1867553
which team was glen mcleod cooper johnson playing for in 2010 world cup	Q47762
where was the first ford motor company located	Q430464
since when was jinju twinned with omsk	2007-08-04T00:00:00Z
which was the start time for louisville and it's twinned administrative body mainz	1977-04-01T00:00:00Z
who died before publishing his philosophical investigations	Q350
nigeria current ministers	Q13655513,Q21467394,Q21500792,Q23541058,Q23714146,Q27967823,Q3510794,Q361567,Q6380660
of the colleges attended by edgar allan poe, which organization was founded in the earliest year	1826-02-14T00:00:00Z
where is the uss alabama currently moored	Q173,Q79875
who was the latest canadian prime minister in 1993 to end their government position	Q128543,Q128553,Q128563
what is the series ordinal for edmund gwenn has given name as edmund	1
what is the point in time for eduardo chillida has award received as princess of asturias award for the arts	1987-01-01T00:00:00Z
when did the burma cyclone happen	2008-04-27T00:00:00Z
which system of government, does the location that has the government position title ,president of vietnam, have currently	Q50686,Q842112,Q849866
what is the current government of vietnam	Q50686,Q842112,Q849866
who is the first female captain of indian cricket team	Q3521023
what qualification did matt groening receive in 1977	Q941731
what is the start time for giugliano in campania has located in the administrative territorial entity as metropolitan city of naples	2015-01-01T00:00:00Z
what award did vesto slipher receive in 1932	Q746633
how many people lived in the vysočina region as of the beginning of 2016	509475
what is spouse of maureen connolly that is start time is 1955-1-1	Q2360403
who did edward teller marry on february 24, 1934	Q17395387
where did dietrich bonhoeffer get educated starting in 1923	Q153978
which award was clint eastwood short-listed for at the 76th academy awards	Q102427,Q103360
how many other typefaces were created by the designer of verdana while he was working in microsoft	1
which award did william friedkin receive in 1971	Q103360,Q5280675
frances mcdormand won an award in 2018, what was it	Q463085,Q687123
who is chien-shiung wu's spouse born in 1942	Q6701881
the anime series lupin the 3rd was created by whom	Q1370780
what is member of sports team of jacques kallis that is start time is 1997-0-0	Q2725694
which member of lauren jackson's team left in 2012	Q1544869
when was the first basketball held	1891-01-01T00:00:00Z
which current member of insect vs robots is also the music composer of kenny dies	Q206112
how many children were out of school on 1/1/03 in cambodia	1553128
what is member of sports team of shivnarine chanderpaul that is end time is 2013-0-0	Q27657863
what film casting directer got divorced in the year 1955	Q1690817
when did charles dickens publish his first story	1833-01-01T00:00:00Z
who is the prime minister of japan in 2011 that had tenure in 1994	Q47846,Q57647
who won the second battle of goliad	Q1049712
who made the first flag of america in pennsylvania	Q234952
when was the order of saint michael founded	1469-01-01T00:00:00Z
when did the university of chicago fire clifford geertz	1970-01-01T00:00:00Z
second life is played in what kind of mode	Q6895044
what was the population of aysén region from 1992-0-0	80501
when did robert byrd stop being a member of the west virginia house of delegates	1950-01-01T00:00:00Z
when was horatio nelson built	1775-04-19T00:00:00Z,1792-04-20T00:00:00Z,1803-05-18T00:00:00Z
how many players participated in the 2004-05 fc barcelona season	0
what year did arizona diamondbacks win the world series	Q1207242
when did the champion of the 1999 world series win their first world series	Q4561415
world war1 took place from when	1914-07-28T00:00:00Z,1918-11-11T00:00:00Z
when was marco polos death	1324-01-08T00:00:00Z
when did guyana become a member of the commonwealth nations	1970-02-23T00:00:00Z
when did raymond aron start working at collège de france	1970-01-01T00:00:00Z
what happened after the invasion of normandy	Q516202
what is the first album for enrique iglesias	Q1954529
what was ellie gouldings first album	Q1090065
what was the name of the first single trey songz had	Q3773669
what year did florida marlins win the world series	Q1187392
where was alexander radishchev going to school at the start of 1766	Q154804
who's idea was the first amendment to the us constitution	Q11813
what is the point in time for shaquille o'neal has award received as all-nba team	1998-01-01T00:00:00Z,2000-01-01T00:00:00Z,2001-01-01T00:00:00Z,2002-01-01T00:00:00Z,2003-01-01T00:00:00Z,2004-01-01T00:00:00Z,2005-01-01T00:00:00Z,2006-01-01T00:00:00Z
what award john kenneth galbraith received at 1993-1-1	Q1340199
when was mamma mia the song first released	1975-09-01T00:00:00Z
when and where did andrew jacksons father die	Q2552970,1767-02-01T00:00:00Z
when was the inflation rate 10.7 in tonga	2001-01-01T00:00:00Z
what is the point in time for pearl s. buck has award received as national women's hall of fame	1973-01-01T00:00:00Z
when did soong ching-ling step down as the president of the prc	1975-01-17T00:00:00Z
how many model years does harley-davidson xl1200n have	2
who was the president in 1980, of the location, that includes the supreme court of pakistan	Q200499
give me the name s of the award s ncis was nominated for in 2013	Q6952069
who was the leader of the country where the language lucumi was spoken in 2012	Q46809
woman chief minister in india 1980 to 1981	Q1528278
when did mahmoud abbas begin his job as the president of the state of palestine	2005-05-08T00:00:00Z,2013-01-03T00:00:00Z
for what subject did beatrice straight receive the 7th tony awards	Q627778
when was the last time that the hunt family's football team won the superbowl	Q20204363
who won the stanly cup in 1984	Q205973
what year was robert burn born	1759-01-01T00:00:00Z
for what george lucas was in the award receiving in the year 2009	Q5020532
what is the start time for republic of dagestan has head of government as vladimir vasilyev	2018-01-01T00:00:00Z
when did george grenville gotten to be prime serve of the joined together kingdom	1763-04-16T00:00:00Z
when the artist who was nominated for awards for "(just like) starting over" was shot, where was he standing	Q60
where is the administrative territorial entity of lancashire that ended in april of 1994	Q21
which administrators rulled over haifa on january 1st, 1972	Q25410,Q300856
where was the first gulf war fought that contains the barsa governorate	Q31945,Q34675,Q796,Q801,Q817,Q851
what was nastassja kinski nominated for in 1980	Q24241
in what years did the subject of the image "andrew jackson daguerreotype" run for president	Q534192,Q618127,Q698489
what kind of instrument did frank sinatra first play	Q5994
what was the first disney movie to get out	Q134430
what is followed by and follows of clovis i has noble title as king of franks	Q189660,Q193869,Q212852,Q233461,Q28984
which member of the order of the falcon is currently ruling denmark	Q102139
what player started his career last and is on the boston celtics' current roster	Q16935026,Q19664817,Q20031584,Q21294876,Q21623063,Q2260799,Q28151848,Q29166745,Q2923495,Q29281952,Q348618,Q3809921,Q521931,Q6758454,Q698125,Q919197,Q994442
when was the last time the toronto maple leafs were in the stanley cup finals	Q4572808
what year was nicolas cage awarded the screen actors guild award for outstanding performance by a male actor in a leading role	1996-01-01T00:00:00Z
which is the end and start time of radomir putnik in the position of chief of the general staff	1890-01-01T00:00:00Z,1892-01-01T00:00:00Z,1903-01-01T00:00:00Z,1905-01-01T00:00:00Z,1908-01-01T00:00:00Z,1912-01-01T00:00:00Z,1913-01-01T00:00:00Z
tell me the population of tehran in 2006	7711230
what is start time and end time of gore vidal has partner as howard austen	1950-01-01T00:00:00Z,2003-01-01T00:00:00Z
when was concerto for piano and orchestra no. 1 in e minor, op. 11 written	1810-02-22T00:00:00Z,1810-03-01T00:00:00Z
what is owned by of houston chronicle that is start time is 1937-1-1	Q5916495
what was bewitched nominated for in 1967	Q1287335,Q2110156,Q989450
who was the leader of the north vietnam during the time of the vietnam war	Q36014
what team did rick carlisle coach in 2002	Q169661
what politician who started their governmental position prior to 1 october 2012 was prime minister of japan in 2011	Q47846,Q57647
what age is justin biebers dad and mam	1975-06-04T00:00:00Z,1976-04-02T00:00:00Z
at the 79th academy awards, what award did pan's labyrinth receive	Q131520,Q277751,Q487136
when did the the inventor of the rosette nebula die	1913-01-05T00:00:00Z
in 1996, what award was given to lars von trier	Q1377683,Q777921
who was the president in 2012 of the location where you'd find the court of justice of the european union	Q17905
what date was calgary, alberta founded	1905-09-01T00:00:00Z
when was micron technology has an operating income of 3087000000	2014-01-01T00:00:00Z
who accepted islam first in women	Q42034
what was ebay's net profit on january 1, 2015	1947000000
who was the king of england during colonial years	Q127318
who was the president of south africa in 1989	Q151813
what film was released before 2011-12-01 and feature taylor lautner as an actor	Q143716,Q517958,Q60506
what is nominated for of sigrid undset that is point in time is 1928-1-1	Q37922
what was ozzy osbourne first job	Q252924
which movies has taylor lautner been in 2011, that the music was by carter burwell	Q143716,Q517958,Q60506
what was the title of the first book written by dr seuss	Q864476
in 1949 in which location the benoit mandelbrot was educated	Q161562
when did norman lear and frances lear get a divorce	1986-01-01T00:00:00Z
when is barack obama's oldest daughter's birthday	1998-07-04T00:00:00Z
who owned chrysler in 2011 and has headquarters located in turin	Q15678788
when alexandria, diocese of egypt, ended	0539-01-01T00:00:00Z
what is grant gotten from justin timberlake that's point in time is 2007 - -	Q1542172,Q740968
when did real madrid won the champions league for the 9th time	2002-01-01T00:00:00Z
what currency is used in switzerland 2012	Q25344
when did mumbai become liberated from the portuguese empire	1661-01-01T00:00:00Z
what is point in time and field of work of park geun-hye has award received as honorary degree	Q36442,Q8242,1987-01-01T00:00:00Z,2008-01-01T00:00:00Z
in 1932 david hilbert was a member of what group	Q543804
what is the start time for brittany murphy has spouse as simon monjack	2007-05-10T00:00:00Z
who was governor of north carolina when tazza was released	Q881215
when was amos alonzo stagg high school founded	1964-01-01T00:00:00Z
when did ingmar bergman marry kabi laretei	1959-01-01T00:00:00Z,1969-01-01T00:00:00Z
what is tenacious d 2nd album	Q2006933
jack lemmon chose which subject at the 35th oscars	Q103916
what takes after the ezekiel arrangement	Q216383,Q245248
at which school was barack obama attending classes on january 1, 1988	Q49122
what were the tropical cyclones that took place on june 4, 2001	Q3179558
what is end cause and end time of george canning has country of citizenship as kingdom of great britain	Q343100,1801-01-01T00:00:00Z
who was the us president in 911	Q207
what is member of sports team of michelle akers that is start time is 1985-1-1	Q334526
when did the child of pedro i, isabel maria de alcântara brasileira, die and when was she born	1824-05-23T00:00:00Z,1898-11-03T00:00:00Z
what is the start time for eddie murphy has partner as melanie brown	2006-01-01T00:00:00Z
who did the nominee for miss march date in 2012	Q454813
what countries did germany take over during world war 2	Q142,Q20,Q31,Q32,Q35,Q36,Q36704,Q41,Q55
what is the start time for silvia neid has member of sports team as sc klinge seckach	1980-01-01T00:00:00Z
what was the end time for eino kaila's spouse anna snellman-kaila	1958-07-31T00:00:00Z
what award did judith anderson receive in 1948	Q185299
what administrative territorial entity was sint maarten located in the year december 15, 1954	Q25227,Q29999
what was spencer perceval position in 1812	Q14211,Q162754,Q2636053,Q531471,Q609884
what is the start time for mike nichols has spouse as diane sawyer	1988-01-01T00:00:00Z
who is the actor that played the first dart vader and the character frank mccarthy	Q128379
which award was given to marvin minsky in the early 1900s	Q908745
where is the oldest nfl domed stadium	Q756452
oscar best actress award in 1988 went to	Q12003
what are the dates when the subject of the film young mr. lincoln inaugurated	Q5454179,Q7443705
what is the point in time for patricia arquette has award received as golden globe award	2015-01-01T00:00:00Z
what is the tallest mountain before everest	Q82019
who was the governor at the same time that the 20th arizona territorial legislature was in session	Q229032,Q236941
what is the start time for eindhoven has twinned administrative body as białystok	1992-01-01T00:00:00Z
what did ozzy osbourne's work as first	Q252924
what is the start time for prince william, duke of cambridge has noble title as duke of cambridge	2011-04-29T00:00:00Z
when mairead maguire won an award as carl von ossietzky medaille, who did she win it with and at what point in time	Q157690,Q5119150,1976-01-01T00:00:00Z
what is the environment of street fighter that came earlier than playstation4	Q10683
what award did j.m. coetzee win in 1987	Q277787
who did plaxico burress sign with 2012	Q191477
who was galileo galilei's employer in 1592	Q193510
when did robin williams stop abusing cocaine	1983-01-01T00:00:00Z
what is award received of clayton kershaw that is point in time is 2012-1-1	Q15074074,Q3405246
what is work location of yayoi kusama that is end time is 2015-1-1	Q1490
what was janets first husbands name	Q6132456
whats the name of the arena with an address of 1500 sugar bowl drive that the 2012 ncaa basketball tourney was played at	Q34404
when was king charled 1 married	1625-05-11T00:00:00Z
who was the king during shakespeare time	Q79972
what year did philadelphia become a capital in the usa	1790-12-06T00:00:00Z
who owned envi in 2011	Q15678788
what significant event occured in tomar during the reign of philip ii of spain	Q209715
who was the past monarch before queen elizabeth	Q280856
what is end time and start time of john ruskin has spouse as effie gray	1848-01-01T00:00:00Z,1854-01-01T00:00:00Z
who was the first person that invented the phone	Q34286
who is the current prime minister of the area that made united/reform coalition a part of government	Q3606816
who was liverpool fc 1st managers	Q2914931,Q704657
how many people lived in ulyanovsk in 2016	621514
what is the start time for franz liszt has partner as marie d'agoult	1833-01-01T00:00:00Z
which of the venues hosting the 2012 world series has a capacity greater than 41503	Q868482
what is award received of barbara mcclintock that is point in time is 1981-12-0	Q1543268,Q2424864,Q540561,Q999734
in what year did the subject of the movie the raven attend college	1826-02-14T00:00:00Z
what age did henry the 8th marry cathrine of aragon	1509-06-11T00:00:00Z
what year did lakers win their first championship	Q4566514
what football player who was the falcons quarterback in 2012 completed more than 60 passing attempts	Q2083133,Q5291122,Q984327
who was the us president when veterans day become a holiday	Q9916
who are the best actor oscar winners from the 1990's	Q166272,Q171745,Q2263,Q23301,Q25144,Q39792,Q41163,Q42869,Q65932
what is population of arica y parinacota region that is point in time is 2002-0-0	189644
what has been kanagawa prefecture's sister body since 1990-4-24	Q20937
which indian party has won the arunachal pradesh elections of 2014,and has been in the 4th legislative assembly	Q10225
who held his governmental position from january 22, 1969 and was secretary of state when richard nixon was president	Q433180
when did britney spears and jason allen alexander get married	2004-01-03T00:00:00Z
who is the king of cambodia now	Q57319
in 2014 sebastien chabal was a member of which sports team	Q4075
give me the date that cicely tyson was granted the candace award.	1988-01-01T00:00:00Z
when was catherine zeta-jones nominated for the drama desk award for outstanding actress in a musical	2010-01-01T00:00:00Z
when did barry humphries receive the centenray medal	2001-01-01T00:00:00Z
what is the stadium that held the 1998 world cup in france called	Q13205
what is the point in time for j. r. r. tolkien has nominated for as locus award for best fantasy novel	1978-01-01T00:00:00Z
which parent organisation is formed by reginald brabazon, 13th earl of meath	Q275482
who won governor in connecticut 2010	Q241788
who was the governor in 2011 of the us state with the capital city of talahassee	Q439729
which country gained its independence from spain in 1968	Q983
what was the president in 2009 in the country where tinima superior beer is brewed	Q46809
what year did denzel win his first oscar	2002-01-01T00:00:00Z
when was the first ford pick up come out	1925-04-25T00:00:00Z
who held his governmental position from september 14, 1976 and was the canadian prime minister in 1993	Q128543,Q128553,Q128563
what yer did canada join nato	1949-04-04T00:00:00Z
when was the weezer nominated for the mtv europe music award for best new act.	1995-01-01T00:00:00Z
what award did roger federer receive in 2009	Q4896696,Q693708
how many people lived in melilla as of 1/1/2016	86026
who currently drums for kiss	Q207197,Q295542,Q313029,Q313854
what award did gordon parks receive at what time	Q6542686
who did lady jane grey marry on the 25th of may 1533	Q453480
who was the president who held the position from 03-05-1933 and was president during wwii	Q8007
what is award received of greta garbo that is point in time is 1954-0-0	Q727328
give me the name of the character from star wars that has the first appearance in the star wars episode iv: a new hope and starts with the letter i	Q51746,Luke Skywalker
who was the head of state of georgia on january 25th, 2004	Q229493
how many model years of harley-davidson xl1200n are released	2
[truncated: 1,201 more rows]
