# Supplementary material for: Beyond top-k: knowledge reasoning for multi-answer temporal questions based on revalidation framework
Source: PeerJ Comput Sci. 2023 Dec 8;9:e1725. doi: 10.7717/peerj-cs.1725 (PMC10773896; doi:10.7717/peerj-cs.1725)
Supplement: Supplemental Information 4 [file peerj-cs-09-1725-s004.zip › MATQA-main/Detect/datagenerate/proposed/processed/test_labeled_relation_data.txt]

what time is justin biebers birthday	1994-03-01T00:00:00Z
what was jorge luis borges awarded in 1971	Q277787
what was the first book charles dickens wrote	Q460583
what is population of vysočina region that is point in time is 2016-1-1	509475
what is the start time for freeman dyson award receipt for josiah willard gibbs lectureship	1972-01-01T00:00:00Z
what was max steiner nominated for in the 19th academy awards	Q4671338
who is the wife of 2nd us president	Q206191
when did the basketball team whose head coach is stan van gundy most recently win the championship	Q1022085
what is the name of the current governor of georgia 2011 and is the politician that has tenure until 04-10-1995	Q179732,Q525362
who is the owner of google 2012 and was the executive producer of broken arrows	Q4934
in 1923, where did dietrich bonhoeffer go to school	Q153978
where was the composer of jealous guy standing while he was shot	Q60
which city was twinned administrative body of skopje in 1967	Q1731
what is the instance of fluorine that is followed by neon	Q11344
when is john x believed to have died	0929-01-01T00:00:00Z
what is spouse of barbara walters that is start time is 1963-0-0	Q6513735
what is awards of ilya mechnikov , that has champ is louis agassiz	Q28003
what part of smooth area reached an end in the yea 1989 which was situated in the administrat regional element	Q16410
what award did sandra bullock receive at the 82nd academy awards	Q103618
who was the confederate commander during the battle of fort sumter	Q472131
where is the headquarters of the first company that bought rare	Q223718
when did stanley matthews leave the blackpool f.c. team	1961-01-01T00:00:00Z
what years in the 1990's did the cowboys win the superbowl	1993-01-01T00:00:00Z
who was the president when the 15 amendment was ratified	Q9640
who won the grammy for best album 2013	Q11959548,Q953918
when is saint elizabeth feast day	Q3028
what is religion of stefan nemanja that is start time is 1143-0-0	Q3333484
can you describe the state of hagia sophia in 1931	Q32815
what politician became the leader of france starting in 2012	Q157,Q329
which nation icludes the city of sulaymaniyah and was a key participant in the 1991 gulf war	Q142,Q145,Q30,Q408,Q414,Q796,Q851
what team with a middle linebacker did hank baskett play for in 2010	Q219714,Q221150
what is position held of henry campbell-bannerman and elected in	Q2074515,Q2074525,Q3076606,Q3397257,Q7888016,Q7888018,Q7888019,Q918351,Q918358
what is the start time for peyton manning has member of sports team as tennessee volunteers football	1994-01-01T00:00:00Z
when did the republic of tartarstan end when rostam minnexanov was head of government	2010-01-01T00:00:00Z
what year did robert muller become the us deputy attorney general	2001-01-20T00:00:00Z
what was the population of taraz in 1989	303961
what kind of government did the united states have after the revolution	Q188759,Q233008,Q49892,Q512187,Q7270
what nba team won the back to back championship in 1989 and 1990	Q169661
who was the 16h us president	Q91
who won the first ever gold medal in the olypimcs	Q294321
what is award received of walter cronkite that is point in time is 1980-0-0	Q838121
what is the point in time for della reese has award received as naacp image award for outstanding actress in a drama series	1996-01-01T00:00:00Z,1997-01-01T00:00:00Z,1998-01-01T00:00:00Z,1999-01-01T00:00:00Z,2000-01-01T00:00:00Z,2001-01-01T00:00:00Z,2002-01-01T00:00:00Z
when was cathy landers certified as a fifth degree black belt in seishindo kenpo	2008-08-16T00:00:00Z
what is location and point in time of thomas cranmer that has the significant event consecration	Q7595468,1533-04-09T00:00:00Z
who was howard hughes married to in 1957	Q243005
who won the 2010 f1 championship	Q69934
what is award received of christopher lambert that is point in time is 1986-0-0	Q900494
what was the first wife of the actor who played in the movie pinball wizard	Q966906
tell me the position when joaquim chissano was replaced as the chairperson of the african union.	Q202006
locate terrorist groups that participated in the september 11 attacks	Q34490
what is point in time and prize money of fridtjof nansen has award received as nobel peace prize	122483,1922-01-01T00:00:00Z
what team that won the 1957 pequeã±a copa del mundo de clubes championship did messi play for	Q7156,Q79800
what is the start time for heidi klum has spouse as seal	2005-01-01T00:00:00Z
what team won back to back nba championships in 1989 and 1990	Q169661
what is inflation rate of dominica that is point in time is 1983-1-1	2.7
what is date of death and date of birth of frederick william i of prussia has child as prince augustus ferdinand of prussia	1730-05-23T00:00:00Z,1813-05-02T00:00:00Z
what is follows and followed by of louis the pious has noble title as king of franks	Q150735,Q152463,Q3044,Q71231
who was the mayor of atlanta starting in 2002	Q529446
first 3 moon visitors in the world	Q1615,Q213076,Q2252
when was the start and finish time of the boeing 747 which was operated by air algerie	1975-11-12T00:00:00Z,1976-01-11T00:00:00Z,1977-11-01T00:00:00Z,1977-12-14T00:00:00Z,1979-10-03T00:00:00Z,1979-10-13T00:00:00Z,1979-10-15T00:00:00Z,1980-04-10T00:00:00Z,1981-09-01T00:00:00Z,1981-10-01T00:00:00Z,1982-10-01T00:00:00Z,1982-10-19T00:00:00Z,1983-08-22T00:00:00Z,1983-09-11T00:00:00Z,1983-09-22T00:00:00Z,1983-10-11T00:00:00Z,1985-04-15T00:00:00Z,1985-05-18T00:00:00Z,1986-10-01T00:00:00Z,…
in 2011, who was the president in the country where the chilean escudo was used	Q306
in which year, did the steelers win the super bowl, the latest occasion	Q1188005,Q585801,Q620277,Q632786,Q853768,Q904928
what award did clayton kershaw receive on 1/1/2012	Q15074074,Q3405246
what is the point in time for uganda has inflation rate as 146.7	1986-01-01T00:00:00Z
when was capri sun developed	1969-01-01T00:00:00Z
when was the university of leeds known as yorkshire college	1904-01-01T00:00:00Z
what is award received of czesław miłosz that is point in time is 1989-0-0	Q112197,Q1789030
usa population in 2009	306800000
who was president of the us when barber conable was a teenager	Q8007
which atlantic hurricane season 2008's tropical cyclone was the most deadly	Q1632026
what is the population of india according to the census of 2001	1028737436
who ran against lincoln in the 1864 presidential election	Q273212,Q433174
how many people lived in namibia in 1986	1194769
what is award received of titanic that is point in time is 1997-0-0	Q4796784
when did owner fred wilpon's sports team win the pennant	Q1144500,Q1568875
when was starbucks founded	1971-03-31T00:00:00Z
what was the 2nd president of the us' full name	Q11806
what year did anne frank and her family members die	1945-01-01T00:00:00Z
when was bill clinton elected president	1992-11-03T00:00:00Z,1996-11-05T00:00:00Z
what is award received of murray gell-mann that is point in time is 1969-0-0	Q38104
what was the date milos forman received the czech medal of merit award	1995-01-01T00:00:00Z
what is spouse of wallis simpson that is start time is 1928-1-1	Q4201984
what is signatory of anzus that is represents is federal government of the united states	Q214758,Q388215
what was jordan's rate of inflation in 1981	17.1
when was taipei 101's construction complete	2004-01-01T00:00:00Z
who was the president during the 14th amendment	Q8612
when is the end time for goa has located in the administrative territorial entity as portuguese india	1961-01-01T00:00:00Z
what was jim dale nominated for in the 51st tony awards	Q1723064
how many cities made a bid for the 2008 summer olympics	5
what year lebron james came to the nba	Q1132659
when was the date of birth and death for ernest borgnine and his spouse ethel merman	1964-06-27T00:00:00Z,1965-05-25T00:00:00Z
who was the first women who climbed mountain everest	Q234491
who was the first james irwin named james	1
what is the start time for kingdom of castile has instance of as historical country	1230-01-01T00:00:00Z
what years was george canning a great britain citizen	Q343100,1801-01-01T00:00:00Z
what was the timeframe that eric piolle was the head of the government of grenoble	2014-04-04T00:00:00Z
when is homers birthday	1955-05-12T00:00:00Z
when was luke harrison born	1993-02-25T00:00:00Z
what football franchsie was the actor from the movie una nit irrepetible a part of during 2013	Q270995,Q83459
who was the sultan of egypt after baibars	Q349370
what won the best man in 1983 world cup hight score	Q2602636
when did don meredith play for dallas	1960-01-01T00:00:00Z,1968-01-01T00:00:00Z
what was the population of grand rapids in 1888	32016
what team did luis suarez play for before livrpool	Q81888
who was the first wife of the person who "innocence of muslims" is about	Q42034
what is educated at of john foster dulles that is end time is 1908-0-0	Q21578
what is the start time for deutsche bahn has manager/director as hartmut mehdorn	1999-12-16T00:00:00Z
what year was the band limp bizkit established	1994-01-01T00:00:00Z
jean-jacques rousseau married therese levasseur on what date	1768-08-30T00:00:00Z
who is the leader of france in 2012 who has been in the position since 3-3-2004	Q157,Q329
who was the first person who invented the phone	Q34286
give me the name of the person who headed government of poznań in 2014	Q19609730
who held his governmental position from march 17, 1913 and was the president of the united states during wwii	Q11613,Q8007
what years did the yankees win championships where the chicago cubs were runners up	Q1051837,Q1051846,Q1316734,Q1316770,Q1316802,Q155391,Q3130846,Q4561415,Q4562126,Q4562311,Q4563898,Q4564126,Q4564356,Q4564598,Q4564977,Q4565294,Q6145292,Q6147072,Q845534,Q845599,Q845603,Q845607,Q845627,Q845650,Q845655,Q845665,Q922550
what was the area of stuttgart in 1977	207.14
when was the abbey of st. gall listed as an unesco world heritage site	1983-01-01T00:00:00Z
who were the first drivers in the grand prix which took place at autodromo enzo e dino ferrari	Q10490,Q10494,Q10501,Q10505,Q10514,Q171346,Q171432,Q172759,Q172832,Q173020,Q173115,Q3137,Q75825,Q76720,Q78489,Q9671
when was moscow has twinned administrative body as banja luka	2003-01-01T00:00:00Z
what is prize money and point in time of bono has award received as ted prize	100000,2005-01-01T00:00:00Z
what was eminem's first song in 1999	Q383459
what is award received of alfred russel wallace that is point in time is 1908-11-30	Q28003,Q94056
what is j. d. salinger's second name	Q18057751
who is the first lady that accepted islam	Q42034
what is the end time for scott carpenter has occupation as astronaut	1967-08-10T00:00:00Z
what years did the sports team owned by john c. malone win the world series	Q636375
who was no longer the spouse of joan crawford in the year 1933	Q528428
when beer started in egypt	-3500-01-01T00:00:00Z
what is twinned administrative body of omsk that is start time is 2011-0-0	Q919
what is population of rouen that is point in time is 2013-1-1	110755
when was james cagney's spouse born	1963-01-01T00:00:00Z
what is award received of charles antony richard hoare that is point in time is 1990-1-1	Q4363133
who were the american vice president in the 1910's	Q310831
what is the capital of new york before albani	Q868660
when did the colorado rockies go to the world series	Q1071224
when did margaret court end her team membership with the australia fed cup team	1970-01-01T00:00:00Z
in the area where they use argentina peso ley as currency, what type of government is used today	Q1520223,Q188759,Q49892,Q512187
when did kylie minogue receive the gold logie award for most popular personality on australian television	1988-01-01T00:00:00Z
what practicing catholic was prime minister of spain in 2011	Q41395
what year did emmerson mnangagwa start at the university of zambia	1973-01-01T00:00:00Z
what is the platform for doom has publication date as 1996-0-0	Q10677,Q1406
which home stadium of 2011-12 fc spartak moscow season is also the location of birth of the svetlana gounkina	Q202163
what is the point in time for günter grass has award received as princess of asturias literary prize	1999-01-01T00:00:00Z
what document was signed by the pilgrims in 1620	Q868502
what country of citizenship robert conquest who died on 1927-4-12	Q174193
marian anderson was presented which award in 1973	Q1967852
when did japan end as a musical group	1991-01-01T00:00:00Z
how many people currently play for the nyc fc	27
what was wayne gretzky's first team	Q205973
on december 27, 1991, what country was tyumen associated with	Q159
in 1990, what was the human development index of mongolia	0.578,0.579
who did the author who published the little t learns to share, play for in 2010	Q223511
give me the population of amman on 1979-1-1	848587
how many people lived in new taipei city in the year 2010	4054467
what is position held of frederick john robinson, 1st viscount goderich that is replaced by is arthur wellesley, 1st duke of wellington	Q14211
who was sworn into office when john f kennedy was assassinated	Q9640
who was born in ube and served as the prime minister of japan in 2011	Q47846,Q57647
who was the japanese prime minister in 2012 that had tenure dating back to 1998	Q132345,Q57647
who won the rugby world cup in 1995	Q498478
when did anne hathaway begin attending new york university and when did she graduate	1995-01-01T00:00:00Z,1998-01-01T00:00:00Z
what was jamie foxxs first movie	Q1849238
what is occupation of spock that is end time is 2286-0-0	Q1383594
when did the team that won super bowl xxx last win the super bowl	Q1065229
what was the prophet muhammed's first job	Q81710
what was located in orenburg until 1782	Q392133
what race did eddy merckx ride in in 1969	Q33881
when did queen maya die	-0562-01-01T00:00:00Z
who taken after berengar i of italy as monarch	Q150712,Q154936
when was ana kasparian's graduation from california state university, northridge	2007-01-01T00:00:00Z,2010-01-01T00:00:00Z
who was the first spouse of the person who played the character "local lad"	Q966906
what is the replaced by for william murray, 1st earl of mansfield has position held as chancellor of the exchequer	Q5718189
how long is queen victoria's reign	1837-06-20T00:00:00Z,1901-01-22T00:00:00Z,64
what is nominated for of adolf von baeyer that is point in time is 1904-1-1	Q44585
glenn gould was nominated for what award in 1982	Q3774289,Q3774292
what is head of government of munich that is end time is 1993-6-30	Q108997
of the times that the dallas cowboys won the superbowl, which ended before january 15,1978	Q1064741,Q1065229,Q1463422,Q621500,Q632774
which team did johnny damon play on before the new york yankees	Q213959
who was the first couple born on earth	Q58701
where did monsanto rank on the forune 500 in 2000	167
what award did thomas keneally receive in the year 1982	Q160082
when was samuel pepys	1633-02-23 T00:00:00Z
what is award received of luigi pirandello that is point in time is 1934-1-1	Q37922
who was leonard nimoy married to in 1989	Q10375173
considering the date of december 31, 2012, what were nokia's total assets	29984000000
what was the first team did the artist who recorded shake da spot play for	Q6460027
which was the award that david lynch received in 2006	Q209459
in 2015 what was the attendance at yellowstone national park	4097710
which country whose religious leadership is the society of jesus fought in the 1991 gulf war	Q142,Q145,Q30,Q408,Q414,Q796,Q851
when did dave pelzer get divorced both times	1994-01-01T00:00:00Z,2005-01-01T00:00:00Z
when was the inflation rate of 3.1 in macedonia	2006-01-01T00:00:00Z
who won 1960 presidential election	Q9696
who is the current ohio state senator	Q381880,Q926069
what year was the world series won by the team with a mascot named wally the green monster	Q1071224,Q1341797,Q1568891,Q4559547,Q4560101,Q4560258,Q4560543,Q4630084,Q56692089
in what year did the san francisco giants beat the detroit tigers in the world series	Q1190373,Q17514457,Q928040
the 3rd african movie academy awards was succeeded by which tv presenter	Q3510652,Q5100347,Q538774,Q7106878
what is the name of the prime minister of japan that started the tenure earliest in 2012	Q132345,Q57647
when did seattle head of government and working period end take place	Q1700121,Q2899248,Q330519,Q3435958,Q371494,Q5585769,Q952884,1890-07-13T00:00:00Z,1906-03-05T00:00:00Z,1910-03-07T00:00:00Z,1928-03-06T00:00:00Z,1940-03-05T00:00:00Z,1960-03-07T00:00:00Z,2009-12-31T00:00:00Z
in 2017, what is the operating income of sap se	6800000000
give me the date gunter grass received the award of princess of asturias literary prize.	1999-01-01T00:00:00Z
who played dumbledore in the 5th harry potter film	Q203545
what is the sourcing circumstances for roger williams, who was born in 1603	Q5727902
when was the wedding of anni-frid lyngstad and prince heinrich ruzzo reuss of plauen	1992-08-26T00:00:00Z
what is the current roster of the boston celtics, who who plays center	Q16935026,Q19664817,Q20031584,Q21294876,Q21623063,Q2260799,Q28151848,Q29166745,Q2923495,Q29281952,Q348618,Q3809921,Q521931,Q6758454,Q698125,Q919197,Q994442
on what other date did the team won the 2010 world series championship win the world series	Q1190373,Q17514457,Q928040
what is the end time for louis xv of france has position held as king of france and navarre	1774-05-10T00:00:00Z
what time zones contain the state that uses the lahontan cutthroat as an official symbol	Q3134980,Q4742667,Q847142
who was australia's first female federal minister	Q3054376
what is the point in time for patrick moore has award received as honorary fellow of the royal society	2001-01-01T00:00:00Z
what is dave mathew's band's first album	Q2259259
what is nominated for of good will hunting that is statement is subject of is 70th academy awards	Q102427,Q103360,Q103916,Q106291,Q106301,Q281939,Q41417
what year did john adams get elected president	Q698093
what is the name of the club the subject of "golden shoes" played for in 2010	Q8682
when did henty ii become king of frnace	1547-04-10T00:00:00Z
when did denzel washington get his first oscar	2002-01-01T00:00:00Z
in 1978, what was graham greene nominated for	Q580574
what year did henry viii have his first wife	1509-06-11T00:00:00Z
what is the point in time for ben kingsley has award received as knight bachelor	2001-12-31T00:00:00Z
who won the 2003 afl premiership	Q637601
what year did samuel adams become govenor of massachusetts	1793-10-08T00:00:00Z
when did andrei mironov and yekaterina gradova get married	1971-01-01T00:00:00Z
on what date was the throne of england given to edward ii.	1307-07-15T00:00:00Z
which year was tom wolfe awarded with the dos passos prize	1984-01-01T00:00:00Z
on what date did the battle of quilberon occur	1707-05-01T00:00:00Z
when was miles davis received award as leonie sonning music prize	1984-01-01T00:00:00Z
when did belfast start and end their part in the uk of great britain and ireland	1801-01-01T00:00:00Z,1921-01-01T00:00:00Z
what former president of the united states was in office during ww2 and passed away on 04/12/1945	Q11613,Q8007
when was the pencarrow head lighthouse first lit	1859-01-01T00:00:00Z
which town had the first female police woman in england	Q846683
what is software version of bitcoin that is publication date is 2016-11-1	0.10.0,0.10.1,0.10.2,0.10.3,0.10.4,0.11.1,0.11.2,0.12.0,0.12.1,0.13.0,0.13.1
what is the start time for althea gibson has member of sports team as united states wightman cup team	1957-01-01T00:00:00Z
when did inflation rate increased to 2.7	2013-01-01T00:00:00Z
what president resigned from office in 1974	Q9588
with what was david geffen awarded in 1990	Q3019369
what movie won the producer of david mccullough: painting with words his first oscar	Q204057
when did eric clapton become a member of john mayall & the bluabreakers	1966-01-01T00:00:00Z
what is spouse of booker t. washington that is end time is 1884-0-0	Q28457827
elvis's first film	Q929151
what was the name of disney's first short film	Q1419509
when was chinua achebe nominated as the neustadt international prize for literature	1994-01-01T00:00:00Z,2004-01-01T00:00:00Z
what year did faye dunaway die while being married to terry o'neill	1987-01-01T00:00:00Z
what is nominated for of kevin kline that is point in time is 1991-0-0	Q181883,Q5305701,Q5305710
what is nominated for of natalie portman that is point in time is 2011-0-0	Q518675
idini menzel won a tony award for what at the 58th tony awards	Q1537996
what is the rugby world cup's sport and when does the season start	Q123,Q5849
what is the point in time for quincy jones has award received as marian anderson award	2001-01-01T00:00:00Z
when did jean armour marry robert burns	1788-08-05T00:00:00Z
give me the date that hakeem olajuwon win the nba all-defensive team award.	1985-01-01T00:00:00Z,1987-01-01T00:00:00Z,1988-01-01T00:00:00Z,1990-01-01T00:00:00Z,1991-01-01T00:00:00Z,1993-01-01T00:00:00Z,1994-01-01T00:00:00Z,1996-01-01T00:00:00Z,1997-01-01T00:00:00Z
what is diplomatic relation of originates of death note	Q115,Q1246,Q12585,Q142,Q145,Q15180,Q159,Q16,Q183,Q212,Q222,Q227,Q230,Q233,Q235,Q236,Q244,Q252,Q258,Q262,Q28,Q29,Q29520,Q30,Q33,Q334,Q34,Q35,Q37,Q38,Q399,Q40,Q403,Q408,Q41,Q419,Q423,Q424,Q43,Q45,Q458,Q55,Q574,Q664,Q668,Q685,Q711,Q717,Q733,Q739,Q754,Q77,Q79,Q794,Q819,Q833,Q837,Q843,Q851,Q858,Q865,Q869,Q881,Q884,Q889,Q902,Q917,Q921,Q928,Q96
who is the current leader in the country that uses cuban peso	Q1932603
when did yuri koptev start as the manager and director of the roscosmos state corporation	1992-02-01T00:00:00Z
when anna netrebko was awarded state prize of the russian federation	2004-01-01T00:00:00Z
what year was it when robert burns was born	1759-01-25T00:00:00Z
who was the 2012 quarterback of the teams whose fight song is "seven nation army"	Q2591444,Q4351353,Q795406
what team does reggie bush play for 2011	Q223243
before the euro, what currency did the governmental jurisdiction that held the legislative session of the first valls government use	Q184172
when did james heckman receive the award dan david prize	2016-01-01T00:00:00Z
when did the sports team that plays at turner field win the world series	Q636375
in what year did the red sox win the world series against the colorado rockies	Q1071224,Q1341797,Q1568891,Q4559547,Q4560101,Q4560258,Q4560543,Q4630084,Q56692089
when did us representative cordell hull step down	1931-03-03T00:00:00Z
when did the artist who recorded "time of my life" win the x factor	Q1319979
what is point in time and winner of e.t. the extra-terrestrial has award received as academy award for best sound editing	Q1065205,1982-01-01T00:00:00Z
what is death place of first described of ariel	Q238803
what is the start time for alexander karelin has country of citizenship as russia	1991-01-01T00:00:00Z
who was the first wife of prophet mohammed	Q42034
who held his governmental position the earliest and is prime minister of pakistan in 1999	Q134068
which team owned by ralph wilson did terrell owens play for in 2010	Q223511
what political party did abraham lincoln represent in 1860	Q29468
what year did the sports team win the superbowl that had the fight song seven nation army	Q126291,Q625210
when did the us enter the mexican revolution	1910-01-01T00:00:00Z
which actor played batman in 2012 and also played marukuru	Q45772
when's the last time the steelers won the superbowl	Q853768
what is student of of leonardo da vinci that is end time is 1477-1-1	Q183458
what is the start time for joseph goebbels has spouse as magda goebbels	1931-12-19T00:00:00Z
who was born first on the earth	Q205365
what was arthur penn nominated for at the 12th annual tony awards	Q16985679
who is assigned for of benedict xv that of point in time is 1915-1-1	Q35637
in 2015, who purchased 4chan	Q842977
what is partner of ian mckellen and start time	Q2262221,1978-01-01T00:00:00Z
in which country citizenship had by heady lamarr at the end of 1953-4-10	Q40
when did the raiders beat the minnesota viking in the superbowl	Q1848392,Q389690,Q766921
when was sasha grey a member of atelecine	2013-07-01T00:00:00Z
who was the dallas cowboys' first coach	Q1374361
in 2014, how many reserves did singapore have	261582784388
when neil degrasse was presented with the hubbard medal award, what was the date	2017-01-01T00:00:00Z
in 1979 joseph e. stiglitz received what award	Q839677
where did robert e lee live when he was little	Q569047
what time does turbulence mean	1961-07-19T00:00:00Z
for which team do guido guerrini and massimo liverani currently play for	Q26823
what is software version of ios that is platform is ipod touch 1st generation	1.1,1.1.1,1.1.2,1.1.3,1.1.4,1.1.5,2.0,2.0.1,2.0.2,2.1,2.1.1,2.2,2.2.1,3.0,3.0.1,3.1,3.1.1,3.1.2,3.1.3
when did new york shares border with ontario	1867-07-01T00:00:00Z
what was the name of usher raymond's first film	Q373267
who got the gold medal in men_s singles tennis at the 1896 summer olympics	Q319754
when did a sports team, which played in at&t stadium, last win the superbowl	Q1065229
in 2014, what was the population of new haven	130282
what is employer of galileo galilei that is start time is 1592-0-0	Q193510
who is the current president of the nation in which harbin beer is manufactured	Q15031
what did barack obama do before he became a president	Q13217683
when will the house of night 8th book be coming out	2011-01-04T00:00:00Z
when was the last time the toronto maple leafs made the playoffs	Q52722431
what significant event happened to charles i of austria while king	Q209715
at what time was nintendo 3ds published from australia	2011-03-31T00:00:00Z
what year was kenya moore crowned miss usa	Q6877724
what is spouse of cheryl tiegs that is start time is 1981-1-1	Q925857
what was the title of george w. bush in january of 2009	Q11696
what is the name of bruce willis' first movie	Q884135
what is the point in time for gabriela mistral has nominated for as nobel prize in literature	1940-01-01T00:00:00Z,1941-01-01T00:00:00Z,1942-01-01T00:00:00Z,1943-01-01T00:00:00Z,1944-01-01T00:00:00Z,1945-01-01T00:00:00Z
what is succeeded by of after of maurya empire	Q62943,Q949268
what was the title of bob dylans first album	Q251309
who was the president of the us in 1971	Q9588
what is the stance tyson use when boxing	Q5260471
when is the date of passing and birth of louis ix of france's child with margaret of france, duchess of brabant	1255-01-01T00:00:00Z,1271-01-01T00:00:00Z
when did adolf hitler die and what did he die of	Q10737,1945-04-30T00:00:00Z
where does bradley cooper live now	Q65
what is start time and end time of geeta dutt has spouse as guru dutt	1953-05-26T00:00:00Z,1964-10-10T00:00:00Z
who nominated from nirvana had a point of 1992	Q1065651,Q282636,Q595693,Q667066,Q821010
what nomination did david mitchell receive but ultimately lose to kiran desai	Q160082
what is spouse of cher that is end time is 1979-1-1	Q503264
which date was the tower of london established	1066-09-01T00:00:00Z
what is spouse of bohdan khmelnytsky that is end time is 1651-0-0	Q2077819
when did fridtjof nansen recieve the nobel peace prize and how much prize money was awarded	122483,1922-01-01T00:00:00Z
what is the location of narrative of the tropic of cancer that has towns in the 11th arrondissement of paris	Q90
when did the auschwitz concentration camp become nazi concentration camp	1940-05-01T00:00:00Z
what films are nominated for the oscar for best picture in 2009	Q125076,Q159063,Q183239,Q201687,Q691672
what cast member joined sesame street in 1972	Q6551417
who was governor of kentucky when intern academy was released	Q881233
what years did the team with mascot named rise won the superbowl	Q126291,Q625210
which movie did paul greengrass direct in 2006	Q282804
what team whose mascot is mavs man had lamar odom as a player in 2012	Q132893,Q976396
what 2011 movie was successded by happiness is a warm blanket, charlie brown and feature taylor lautner	Q143716,Q517958,Q60506
what was the first song rihanna sing	Q750794
what type of government does fiji have 2010	Q4198907
on what date was george akerlof awarded the sverges riksbank prize in economic sciences in memory of alfred nobel	Q157245,Q18430,2001-01-01T00:00:00Z
prime minister of australia in 1970s and 80s	Q23333,Q269372,Q315979,Q356261
when is the start time for george soros which has spouse as annaliese witschak	1960-01-01T00:00:00Z
when did leon lai and gaile lok's marriage take place	2008-01-01T00:00:00Z
what is the point in time for neil degrasse tyson has award received as hubbard medal	2017-01-01T00:00:00Z
which tropical storm was formed on 2001-06-04	Q3179558
what year did don meredith begin from dallas cowboys	1960-01-01T00:00:00Z,1968-01-01T00:00:00Z
what was the song that won the best song of 1988 at the grammy's	Q3964614
the first female egyptian pharaoh was	Q129234
when did mickey rourke divorce carré otis	1998-01-01T00:00:00Z
who was the president in 1980 of the place that has the governmental body called the pakistani ministry of foreign affairs	Q200499
when did mia hamm begin to play soccer	1987-01-01T00:00:00Z
which movie did barney martin star in in 1981	Q627438
which english team won the champions league first	Q18656
what is the end time for ana kasparian has educated at as california state university, northridge	2007-01-01T00:00:00Z,2010-01-01T00:00:00Z
on what date was the award received by santiago calatrava as gran cross of the order of james the conoqueror	2008-01-01T00:00:00Z
what is total fertility rate of solomon islands that is point in time is 2004-0-0	4.54
which headcoach of marquette golden eagles men's basketball team, 2008-09 was also the coach of marquette golden eagles team	Q5003559
on may 2nd, 1250, what country began where cairo is located	Q282428
when was the last time the orioles won the world series	Q1581759
what building was named the highest after the chrysler building	Q30,Q408
israeli prime minister who signed the camp david accords in 1979	Q130873
what is winner and point in time of dan aykroyd has award received as primetime emmy award for outstanding writing for a variety, music or comedy program	Q319084,1977-01-01T00:00:00Z
what is award received of edward c. prescott that is point in time is 2004-1-1	Q47170
what is the third given name of kollegah	Q4926263
when did shire of omeo stopped being part of the territory of victoria	1994-11-18T00:00:00Z
what is population of terrassa that is point in time is 2014-1-1	215517
what is the end time for theodore roethke has residence as washington	1963-08-01T00:00:00Z
what is the language official for caucasian albania , that comes before persian	Q32063
where did the pilgrims come from before landing in america	Q21
what was the first film ashley greene was in	Q781534
what award did frei otta receive in 1997	Q845149
who is the actress in cotton comes to harlem	Q202878,Q2474547,Q2830491,Q3018300,Q317817,Q8009733
who was the president that spoke about liberalism in the us and was also in term during ww2	Q11613,Q8007
martin heidegger was nominated for the nobel prize in literature for what	1959-01-01T00:00:00Z,1960-01-01T00:00:00Z
of the teams that played in the 2010 stanley cup, which of the sports teams use the stadium is the united center	Q192083,Q209636
what is the human for religion of the church of jesus christ of latter day saints	Q102395,Q1025377,Q1026443,Q1147480,Q1175386,Q128667,Q1556541,Q16199304,Q1661518,Q186,Q19560889,Q20054486,Q24068877,Q26236468,Q26361705,Q26896929,Q314459,Q3155646,Q328527,Q3303978,Q381157,Q433857,Q442362,Q4424882,Q4496,Q47102,Q4738773,Q4869086,Q4979362,Q5213881,Q5362325,Q549521,Q555393,Q5628165,Q6186094,Q6267153,Q6384583,Q6396395,Q6708074,Q7324486,Q7330050,Q734319,Q7374832,Q7792665,Q7946067,Q80034…
who is nicki minaj current boyfriend	Q71948883
of all the teams that andrew economos played for, which one did jerrel jackson play his first game for	Q272223
which championships did the windies win during tournament play	Q2156500,Q994323
what is position held of david packard that is start time is 1969-1-24	Q2297543
who was president after franklin d. roosevelt	Q11613
what is the start time for aleksey konstantinovich tolstoy has spouse as sofia andreevna bachmeteva	1863-01-01T00:00:00Z
when was larry bird received award for aii-nba team	1980-01-01T00:00:00Z,1981-01-01T00:00:00Z,1982-01-01T00:00:00Z,1983-01-01T00:00:00Z,1984-01-01T00:00:00Z,1985-01-01T00:00:00Z,1986-01-01T00:00:00Z,1987-01-01T00:00:00Z,1988-01-01T00:00:00Z,1990-01-01T00:00:00Z
on which platforms could one play grand theft auto v, which were published in 9/17/2013	Q10683,Q48263
who was the thirteenth president of usa	Q12306
on what date did abu bakr cease to be rashidun caliphate	0634-08-25T00:00:00Z
who is the president of the country that features the state administration of foreign exchange 2010	Q15029
what was swaziland's total 2008 fertility rate	3.699
when did apollo 11 carry the first astronauts to land on the moon	1969-07-20T00:00:00Z
what type of government was after the french revolution	Q7270
what college did martin luther king graduated from in 1948	Q1524124
what businessperson is the owner of google 2012 and saw terry winograd as an influencer	Q4934
what is the population of new taipei city in 2010	4054467
on what date did louis leakey receive the hubbard medal award	1962-01-01T00:00:00Z
what was the date of when brazil was found	1822-09-07T00:00:00Z
what team won the 1952 pequeã±a copa del mundo de clubes championship did kaka play for in 2009	Q1543,Q83459,Q8682
what comet group does the great comet of 1843 fall under	Q386772
who was the japenese naval leader during world war 2	Q152325
what is the start time for mahmoud abbas has position held as president of the state of palestine	2005-05-08T00:00:00Z,2013-01-03T00:00:00Z
tell me the population of makati on 2010-5-1	529039
which teams did the artist nominated for an award for khloe & lamar play for in 2011	Q121783,Q132893
what position was given to the makarios iii 1st series	Q841760
what is number of out of school children of east asia that is point in time is 2004-1-1	35033353
what is the population of tampa bay in 2011	2823938
paul gascoigne left which team in 2003	Q13004
when the dodgers win the world series	Q2364101
for what award was jo van fleet nominated for in 1958	Q185299
when did tadao ando receive his asahi prize award	1994-01-01T00:00:00Z
who did brazil declare independence from in 1822	Q1548600
what team did mágico gonzález play for in 1976	Q974515
what is award received of george f. kennan that is point in time is 1957-0-0	Q3873147,Q5482142,Q599254,Q724144
what is the end time for al-mansur has position held as abbasid caliph	0775-10-10T00:00:00Z
who one the world series in 1994	Q1134635
the country that has the national anthem aegukka has who as leader today	Q56226
first woman mayor	Q3631124
what was the award the dune received after receiving babel-17	Q266012
when did a. p. j. abdul kalam receive the kh firodia award	1996-01-01T00:00:00Z
what was avi's first book he wrote	Q823399
what day did david carridine die	2009-06-03T00:00:00Z
what team won super bowl xli and had hank baskett as a team member in 2010	Q219714,Q221150
how many cities placed a bid on hosting the 2008 olympic games	5
what was the name of the first label elvis recorded for	Q898618
what was the nintendo entertainment system published in the year 1987	Q145,Q27,Q38,Q408,Q664
who is the oldest nfl football player still playing	Q351092
who governed the us state which includes the city of phoenix during 2009	Q229032,Q236941
when konrad lorenz has gotten as nobel prize in physiology or medication	Q153890,Q60060,1973-01-01T00:00:00Z
when was elvis's first song made	1956-01-27T00:00:00Z
what ravens quarterback in 2012 that has the lowest amount of pass attempts	Q2591444,Q4351353,Q795406
who was the prime minister of japan in 2012, that was the latest, that terminated their government position	Q132345,Q57647
what award did stephen cook receive in 2015	Q6085042
what movie was taylor lautner in, in 2011 that had a prequel named i want a dog for christmas, charlie brown	Q143716,Q517958,Q60506
what is population of åland islands that is point in time is 1979-0-0	22608
when did employer of william henry bragg and start time	Q503424,1909-01-01T00:00:00Z
on which date did george frederic handel completed his graduation from university of halle-wittenberg	1703-01-01T00:00:00Z
what is date of birth and mother of john adams has child as abigail adams smith	Q206191,1765-07-14T00:00:00Z
which governor of georgia in 2011 is the politician whose tenure started last	Q179732,Q525362
when did the population of santiago metropolitan region reach 7112808	2017-01-01T00:00:00Z
what is award received of zoe caldwell that is point in time is 1966-1-1	Q1131356,Q627778
what is the first satellite to maintain orbit around the earth in space	Q80811
what year did barack obama graduate from harvard law	1991-01-01T00:00:00Z
what year was michael irvin drafted	1988-01-01T00:00:00Z
when did india win its first cricket world cup	1983-06-25T00:00:00Z
what did the actor starring in the film golden shoes play in 2010	Q267245,Q8682
what was the name of the andrei konchalovsky's spouse since 1/1/1965	Q539500
what day was the first melbourne cup held on	1861-01-01T00:00:00Z
what is the capital city of germany now	Q64
what is the end time for charlie's angels has cast member as tanya roberts	1981-01-01T00:00:00Z
what daughter of william cavendish-bentinck, 3rd duke of portland was married to william bentinck, 2nd duke of portland	Q126219
what is the end time for ossie davis has educated at as howard university	1939-01-01T00:00:00Z
what is population of harbin that is point in time is 2016-0-0	5015000
in which years did the detroit pistons win the nba championship and the los angeles lakers finish as runners-up	Q1022085,Q4585299,Q4586134
on what date did ken takakura receive the person of cultural merit award	2006-01-01T00:00:00Z
what is the point in time for kevin durant has award received as all-nba team	2010-01-01T00:00:00Z,2011-01-01T00:00:00Z,2012-01-01T00:00:00Z,2013-01-01T00:00:00Z,2014-01-01T00:00:00Z
which book did cory doctorow write in 2003	Q3015406
what is end cause and elected in of jeffrey archer has position held as member of the 45th parliament of the united kingdom	Q741182,Q918442
when did bruce lee attend the university of washington	1961-01-01T00:00:00Z
who was london mayor before boris johnson	Q220723
who was democratic presidential candidate in 1952	Q311719
what is the point in time for benedict cumberbatch has award received as primetime emmy award for outstanding lead actor in a miniseries or a movie	2014-01-01T00:00:00Z
when the atlanta braves won the world series	Q636375
what was the population of the bio bio region in 1992	1315056
when did christoph franz become ceo of lufthansa	2011-01-01T00:00:00Z
what is position held of michael manley that is start time is 1969-1-1	Q6508542
what is the residence of alicia alonso born at 1937-0-0	Q9033787
how many points did robert lewandowski score and how many matches did he play while a member of fc bayern munich	123,150
who was the british prime minister during the french revolution	Q128902
when did liza minnelli and her husband david gest get divorced	2007-04-01T00:00:00Z
which was the nomination that julie harris got in 1976	Q5305729
who held the position of secretary of state when andrew jackson was president	Q11820,Q544396,Q551362
what is the statement is subject of for geoffrey rush has nominated for as academy award for best supporting actor	Q183355,Q263239
what time does the first minister of northern ireland, david trimble, finish	2001-07-01T00:00:00Z,2002-10-14T00:00:00Z
recent saarc head quarters is at	Q3037
when was joe biden elected for being a senator of deleware	1973-01-03T00:00:00Z
when did audra mcdonald win a tony award for best featured actress in a play	1996-01-01T00:00:00Z,2004-01-01T00:00:00Z
who is the current coach of the sports team owned by james d. stern	Q580808
when did emperor claudius first invade britain	Q1258062
what years did team owner bill neukom's sports team win the world series	Q1190373,Q17514457,Q928040
what is the current human population of japan	126925843
who was millard fillmore's spouse in 1858	Q5044998
what networking protocol was first used by novell netware and is no longer used	Q691990
what is twinned administrative body of samarkand that is start time is 1986-8-4	Q5582862
name the award given to john james audubun in 1827	Q5438598
what award did maggie smith win on 4/9/1979	Q106301
what is country of citizenship of hedy lamarr that is end time is 1953-4-10	Q40
tell me what maya angelou was nominated for at the 27th tony awards.	Q627778
at what point did micron tehcnology's operating income reach 3087000000	2014-01-01T00:00:00Z
which movie did atom egoyan direct in 1991	Q1961623
what is the end time for pliny the elder has position held as procurator	0072-01-01T00:00:00Z
what is population of ajaccio that is point in time is 2015-1-1	68462
what is language written of carl sagan , that has has grammatical person is third-person masculine singular	Q1860
what award did marcello mastroianni receive in 1963	Q1011547
what is the point in time for charlotte rampling has nominated for as césar award for best actress	1986-01-01T00:00:00Z,2002-01-01T00:00:00Z,2004-01-01T00:00:00Z
what is the start time for john d. rockefeller jr. has spouse as martha baird	1951-01-01T00:00:00Z
which country was william wordsworth a citizen of in 1801	Q161885
what is award received of manchester united f.c. that is point in time is 2000-0-0	Q1503050
what man was the reform party candidate in 1996	Q313697
what is the point in time for tonga has inflation rate as 10.7	2001-01-01T00:00:00Z
who was the first dictator of the country where the soviet ruble is used as currency	Q1394
what is award received of yoko ono and point in time	Q17019319,Q4992254,Q904528,1981-01-01T00:00:00Z,2000-01-01T00:00:00Z,2005-01-01T00:00:00Z,2010-01-01T00:00:00Z
name prophet mohammed first wife	Q42034
what year was truman sworn into office	1945-01-01T00:00:00Z
what award did hugh lofting receive in 1923	Q622813
on january 25, 2004, who was the head of the state of georgia	Q229493
who came after zhao ziyang as chairman of communist party of china	Q16597,Q99850
what was residence of don bluth that's start time is 1940-0-0	Q482941
what date is sephiroth's birthday	1975-01-01T00:00:00Z
on what date did hitler attack holland	1940-05-10T00:00:00Z
who was the third party candidate who ran against bush in 1992	Q313697
what sports team did the subject of the film ronaldo: tested to the limit play for in 2010	Q267245,Q8682
who was nominated for pulp fiction in 1994-0-0	Q102427,Q103360,Q103916,Q1315008,Q165313,Q281939,Q41417,Q5280675,Q593098,Q6978541,Q849124
what is the end time and start time of guglielmo marconi whose wife is like beatrice o'brien	1905-03-16T00:00:00Z,1924-01-01T00:00:00Z
who is the governor who had the positions of colorado attorney general in 2009	Q119255
what are the first aid measures for mercury poisoning	Q17008689,Q1988216,Q21893647,Q286949,Q545991
who was the employer of alan m. kriegsman that ended in 1996	Q166032
what award did richard meier recieve on janurary 1, 1988	Q920783
what is 1st place medalist of awards of pete townshend	Q100937,Q102462,Q104000,Q104027,Q104049,Q104183,Q104266,Q105875,Q105941,Q107008,Q108366,Q108597,Q1111542,Q1225,Q125121,Q1274807,Q128085,Q1293969,Q130853,Q131814,Q1336262,Q134262,Q1352656,Q1356487,Q1363692,Q1385081,Q1506831,Q152043,Q152505,Q153579,Q155712,Q156814,Q157635,Q161819,Q16473,Q165467,Q1685876,Q1702112,Q175078,Q1768,Q180453,Q180975,Q182104,Q182580,Q183092,Q183182,Q186514,Q188969,Q189635,Q…
what is spouse of steven seagal that is start time is 1987-9-5	Q242722
who was the boyfriend in 2012 of the award nominee of the washington d.c. area film critics association awards in 2010	Q298347
how old was margot frank when she died	19,1926-02-16T00:00:00Z,1945-02-01T00:00:00Z
who was the 2005 head coach for the team that uses "renegade" as a fight song	Q862033
what award was arthur m. schlesinger nominated for in 1961	Q3873147
when did neil armsrtongs first step on the moon	1969-07-20T00:00:00Z
when did leonidas of rhodes receive the award as winner of stadion at the ancient olympic games	-0151-01-01T00:00:00Z,-0155-01-01T00:00:00Z,-0159-01-01T00:00:00Z,-0163-01-01T00:00:00Z
who was the prime minister of japan in september of 2007 and who currently holds the title	Q132345,Q57647
team owner john mara last won which super bowls	Q849079
gurbanguly berdimuhamedow was a member of which political party in 2013	Q7049542
who was which of these men was the reform party candidate in the 1996 election	Q313697
what is the original title of murder method in henry iii, holy roman emperor	Tuberculosis
what is award received of cloris leachman that is for work is the last picture show	Q106301
who coached the team that won the 2011 afc championship in 2005	Q862033
what is the first fruit eaten in the moon	Q13189
on 2001-06-04, what tropical cyclones developed	Q3179558
who is the current coach of buffalo	Q5292696
when did nicole anna defuseh die	1254-01-01T00:00:00Z
first capitol of the united state	Q1345
who did terrell owens play for in 2010	Q223511
which nation involved in the 1991 gulf war has maintained religious leadership since february 28, 1998	Q142,Q145,Q30,Q408,Q414,Q796,Q851
when was the battle of thermopylae fought	-0479-08-11T00:00:00Z
what was the largest city in the united stats when the first census was taken	Q60
what is location of narrative of comes after of crazy safari	Q258,Q47700
governor who banned the protest march from selma to montgomery in 1965	Q313776
which equation is often confused with thereof pi, which comes before the letter p	Q168
what is followed by and follows of isaiah has series as nevi'im	Q131590,Q209746
what is the member of sports team of danie craven that ended at 1938-1-1	Q1170726,Q498478,Q885646
what is the end time for w. m. keck observatory has significant event as construction	1996-01-01T00:00:00Z
list the current members of metro station (band)	Q1502064,Q54867
which film starring thom hoffman was released in 2006	Q163549
what was the major of paolo gentiloni and when did he graduate as laurea magistrate italy	Q209344
when did mount vesuvius erupt devastate pomeii	Q954201
what form of government is in the country that uses the iranian rail and was established in 1979	Q166747,Q44405,Q672729
when did award received of matt lauer and factor in time	2007-01-01T00:00:00Z,2010-01-01T00:00:00Z,2011-01-01T00:00:00Z,2012-01-01T00:00:00Z
what is the point in time for thomas young has award received as bakerian lecture	1800-01-01T00:00:00Z,1801-01-01T00:00:00Z,1803-01-01T00:00:00Z
what is the start time for deng xiaoping has spouse as zhang xiyuan	1928-01-01T00:00:00Z
what country whose capital is baghdad fought in the 1991 gulf war	Q142,Q145,Q30,Q408,Q414,Q796,Q851
when did carlo ponti sr. marry giuliana fiastri	1946-01-01T00:00:00Z
when did mary shelley write frankenstein what were the circumstances	1815-01-01T00:00:00Z
what year did the team with the mascot named clark win the world series	Q24906838
what is population in timbuctu today	54453
what is the name of mike tyson's ex-wife that he was married to until 2/14/89	Q262495
what is the religion of the leader of south korean legislative election of 1992	Q23540,Q748,Q9592
in which country, was the first gulf conflict fought , and has the smallest number of people in the country's army	Q31945,Q34675,Q796,Q801,Q817,Q851
what is spouse of marika rökk that is start time is 1968-1-1	Q5496124
who was the first leader of the afl	Q282657
who date formed of college attended of caryl churchill	1096-01-01T00:00:00Z,1878-01-01T00:00:00Z
what was cecil beaton nominated for in 1960	Q24204611
what is the point in time for mykolaiv oblast has population as 1150100	2017-01-01T00:00:00Z
when and with which degree did guy fieri completed his education at the university of nevada, las vegas	Q163727,1990-01-01T00:00:00Z
why did david cameron, who held the position of member of the 54th parliament of the uk, leave office	Q428598,Q741182
francisco morales bermudez became president of the council of ministers of peru on what date	1975-02-01T00:00:00Z
when did katie and peter divorce	2009-09-08T00:00:00Z
what is the start time for tuscany has contains administrative territorial entity as metropolitan city of florence	2015-01-01T00:00:00Z
who did taft defeated in 1908	Q205282
at the end of 2013 shivnarine chanderpaul was on what team	Q27657863
who was president of the us when adele faccio was a teenager	Q8007
when is the us open tennis mens final 2011	2011-09-12T00:00:00Z
when did the first movie of star wars come out	1977-05-25T00:00:00Z
what is award received of shakira that is point in time is 2006-2-8	Q3827469,Q4542508,Q6496321,Q6496347,Q6496408
when was whoopi goldberg has received award for british academy of film and television arts	1991-01-01T00:00:00Z
what was ncis nominated for in the year 2013	Q6952069
what is follows and followed by of lothair i has noble title as king of franks	Q215204,Q298945,Q333802,Q43974
what is spouse of eddie fisher that is start time is 1967-1-1	Q262507
when did theodore roethke cease to reside in washington	1963-08-01T00:00:00Z
who was the leader of curitiba in 2013	Q10357041
who was the chief executive officer of einsatzgruppen who began work in the year 1939	Q60039
what is party membership of william petty, 2nd earl of shelburne , that has founded is 1678-1-1	Q108700
which composed dialect by carl sagan has clear phonetics in third individual manly singular	Q1860
what 2011 movie was produce by karen rosenfelt and featured taylor lautner	Q143716,Q517958,Q60506
when did ivan turgenev leave his residence in berlin	1841-01-01T00:00:00Z
who is the cloud atlas writer with a mitchell last name	Q40479
when did halle berry win her first oscar	2002-01-01T00:00:00Z
what years did the team from the miami metropolitan area win the super bowl	Q1188158,Q378744
what was the date that shaquielle o'neal was given the award for all nba team	1998-01-01T00:00:00Z,2000-01-01T00:00:00Z,2001-01-01T00:00:00Z,2002-01-01T00:00:00Z,2003-01-01T00:00:00Z,2004-01-01T00:00:00Z,2005-01-01T00:00:00Z,2006-01-01T00:00:00Z
when was the last championship won by the 1970 nba finals champions	Q4575625
in 2019 what rank did alexa ran in the library of congress	4920
who were the first visitors on the moon	Q1615,Q2252
when was george saunders nominated for the national book award for fiction	2013-01-01T00:00:00Z
who was us president when franz hayler was a teenager	Q34296
when did erwin rommel finish at württembergische sicherheitstruppen military branch.	1919-01-01T00:00:00Z
henry vii of england second son	Q38370
about of the nation of gambia: what was its population in 2009	1628332
what was the population of new valley governorate as of 2017-3-28	241247
who was the prime minister who drowned in 1967	Q312722
when was roscoe arbuckle the spouse of addie mcphail	1931-01-01T00:00:00Z
between what dates was bob paisley a member of bishop auckland f.c.	1939-01-01T00:00:00Z
who was spain's prime minister in 2011 and started his tenure the latest	Q41395
who is the executioner during the murder go j.f.k	Q192519,Q48745
on what date did larry bird receive an award for all-nba team	1980-01-01T00:00:00Z,1981-01-01T00:00:00Z,1982-01-01T00:00:00Z,1983-01-01T00:00:00Z,1984-01-01T00:00:00Z,1985-01-01T00:00:00Z,1986-01-01T00:00:00Z,1987-01-01T00:00:00Z,1988-01-01T00:00:00Z,1990-01-01T00:00:00Z
what did thomas jefferson do before he was president	Q12323650,Q36180,Q3621491,Q37226,Q372436,Q40348,Q42973,Q482980,Q4964182
what is language written of romy schneider , that has has grammatical person is third-person plural	Q150,Q1860
what was the position held by mahmud of ghazn after replacing mohammad ghaznavi	Q43292
what is nominated for of louis gossett that is point in time is 1997-0-0	Q2604800,Q6952053
what does happen when you put q48460 and gauge boson in contact	521.1,539.7544,539.7546,539.7548,629.4111
how long was henry campbell-bannerman a member of the 20th parliament of the uk	Q2074525,Q741182
when was beijing begin a double administrative body just like new york city	1980-02-25T00:00:00Z
what was the world series in 1994	Q1134635
who arrived in jamestown in 1620	Q42884
what award did cloris leachman receive for their work on the last picture show	Q106301
what award did billy joel receive on january 1st, 2002	Q326482
what is part of series of preceded by of opie's newspaper	Q526035
population of india in 2011	1210726932
where was joseph chamberlain chosen as part of the 27th parliament of the joined together kingdom and why did it end	Q741182,Q918358
what award received by andrew wiles on 20-16-0-0	Q188184
when did kevin costner and cindy costner get married	1978-01-01T00:00:00Z
what is the first movie bruce willis did	Q884135
when did the band massive attack form	1988-01-01T00:00:00Z
what is the date of john morrisons birthday	1979-10-03T00:00:00Z
who is bruce jenners first wife	Q20026735
who was the first president in asia	Q1480
what is together with and point in time of george akerlof has award received as sveriges riksbank prize in economic sciences in memory of alfred nobel	Q157245,Q18430,2001-01-01T00:00:00Z
what was william butler yeats nominated for in the year 1918	Q37922
what year did roberto clemente died	1972-12-31T00:00:00Z
who taken after the arrangement of rama	Q26701417
when was the most recent world series win for the team which won the 2010 world series	Q17514457
what is educated at of grace hopper that is end time is 1930-0-0	Q49112
what is award received of david geffen that is point in time is 1990-0-0	Q3019369
what is the performer for symphony no. 9 has date of first performance as 1824-5-7	Q113349,Q1707995,Q255,Q589987,Q64098,Q89867
what was the first real satellite launched into space	Q80811
what is position held of fernando álvarez de toledo, 3rd duke of alba that is start time is 1581-1-1	Q2993517
who was married to ellyse perry in the year 2015	Q3299562
who is the current governor of the governmental jurisdiction that included a governmental body called the 2010 arizona senate	Q236941
when did casablanca come out	1942-11-26T00:00:00Z
what team did the person who wrote "biological didn't bother" first play for	Q161337
what is the point in time for celine dion has award received as officer of the national order of quebec	1998-01-01T00:00:00Z
what is followed by and follows of lothair i has noble title as king of franks	Q215204,Q298945,Q333802,Q43974
what is child of of has brother of arthur baldwin, 3rd earl baldwin of bewdley	Q166635
the name of louis viii child who died in 9/25/1270	Q346
what is the point in time for hergé has award received as officer of the order of the crown	1978-01-01T00:00:00Z
what is human development index of bulgaria that is point in time is 1980-0-0	0.665
what is the name of the vice president that was in office when the anti-apartheid public speaker died	Q9640
who was the man of the tournament in the 1983 cricket world cup	Q2602636
what is the name of wife/husband of r kelly who was married after 1994	Q11617
which politician appointed to his governmental position by barack obama ran against george w. bush for the second term	Q22316
what is award received of tim berners-lee that is point in time is 2010-1-1	Q17099726
what was donald tusk's position before he was replaced by herman van rompuy	Q735587
after being nominated for best supporting actor, what was the statement made by geoffrey rush	Q183355,Q263239
what chinese dynasty replaced the yuan dynasty	Q8959,Q9903
in 2016, what relationship did demi lovato end	Q347436
what award was bestowed upon trofim lysenko in 1945	Q185493
when was gardasil released to the public	2006-01-01T00:00:00Z
what is the point in time for adunis has award received as janus pannonius international poetry prize	2014-01-01T00:00:00Z
when did mika brzezinski start working for msnbc	2007-01-01T00:00:00Z
what is end time and start time of deodoro da fonseca has position held as president of brazil	1889-11-15T00:00:00Z,1891-11-23T00:00:00Z
what is award received of dolores huerta that is point in time is 2012-0-0	Q17144,Q17277947,Q5020532
what is australia's fourth oldest city	Q1026964
at 1997-0-0, what is louis gosett nominated for	Q2604800,Q6952053
what was the wedding date for ingrid thulin and harry schein	1956-01-01T00:00:00Z
when did position held of mehmed the champion and conclusion time	1446-01-01T00:00:00Z,1481-05-21T00:00:00Z
when did park geun-hye get hold of an honorary degree and in what field of work	Q36442,Q8242,1987-01-01T00:00:00Z,2008-01-01T00:00:00Z
when did goldie hawn and gus trikonis get hitched	1969-01-01T00:00:00Z
who is the first invented the worms virus in computer	Q92647
nicolaus copernicus completed his education in 1503 at which institution	Q193510,Q955609
what is the population of fuenlabrada in the year 2005	195131
which film won best foreign language film when george miller won best animated feature film	Q153882
when did yuvraj made his odi debut	2000-10-03T00:00:00Z
what was madonna's first ever single	Q1920231
what is the end time for john f. kennedy has position held as united states representative	1953-01-03T00:00:00Z
what is the point in time for barry humphries has award received as centenary medal	2001-01-01T00:00:00Z
when did sharon stone divorce from michael greenburg	1990-01-01T00:00:00Z
when did position held of george canning and end time	Q1371091,Q14211,Q2636053,Q531471,Q7241308,1815-01-01T00:00:00Z,1821-01-01T00:00:00Z,1827-04-20T00:00:00Z,1827-08-08T00:00:00Z
what is the replaces for miguel díaz-canel has position held as prime minister of cuba	Q46809
at point in time 1963-1-1, what award was received by sin-itiro tomonaga	Q1340199
when did bruges die in flanders county	1795-01-01T00:00:00Z
when did the cossack hetmanate cease being a vassal of the ottoman empire	1685-01-01T00:00:00Z
which 2011 movie decorated by david schlesinger stared taylor lautner	Q143716,Q517958,Q60506
at the berlin film awards, what award did 12 angry men get	Q154590
how many original language of work are for close encounters of the third kind	4
what is the end time for eleanor roosevelt has spouse as franklin delano roosevelt	1945-04-12T00:00:00Z
in gaelic ireland, what used to be the role it used to be succeded by using before it was the lordship of ireland	Q215530
when boa vista started as head of government at teresa surita	1993-01-01T00:00:00Z,2001-01-01T00:00:00Z,2005-01-01T00:00:00Z,2013-01-01T00:00:00Z,2017-01-01T00:00:00Z
who won nba championship in 2009	Q121783
what year did thomas jefferson become president of the united states	1801-03-04T00:00:00Z
when did john ruskin get married	Q271543,1848-01-01T00:00:00Z
who was the monarch of italy after berengar 1	Q150712,Q154936,Q309930,Q310435
what is award received of alice hamilton that is point in time is 1947-0-0	Q136699
what is position held of frank bainimarama where start time is 2006-12-5	Q48894
what country has the highest population in 2008	Q148
when was the award received by santiago calatrava as gran cross of the order of james the conoqueror	2008-01-01T00:00:00Z
which actress is dating the star of 2012's hugh hefner: american playboy	Q454813
what award did charlie parker win and when did he acquire it	Q3788522,Q81180,Q935843,1974-01-01T00:00:00Z,1983-01-01T00:00:00Z,1984-01-01T00:00:00Z,1994-01-01T00:00:00Z
what was grenada's real gdp growth rate in 2016	3.1
when and with which degree did guy fieri completed his training at the university of nevada, las vegas	Q163727,1990-01-01T00:00:00Z
what team won the 1975 stanley cup finals and played in the 2010 stanley cup	Q192083,Q209636
to which sports team did elias figueroa belong on 1-1-1967	Q16320
in great britain, george iii replaced george ii in what job	Q116,Q12097,Q166886
which person who ended their government position most recently was the leader of france in 2012	Q157,Q329
what is the first team that the image 264402~shaquille-o-neal-posters.jpg play on	Q6460027
tell me literary character first appearance action comics #1 starts with s	Q79015,Superman
who was the first to climb the mountain kilimanjaro	Q689000,Q70875
when did the work length start and stop for greg nickels, the head of government of seattle	2002-01-01T00:00:00Z,2009-12-31T00:00:00Z
who was the chairperson of fide on january 1, 1949	Q433916
in 1924, who chaired the international ski federation	Q1675683
what is nominated for of philip roth that is point in time is 2011-0-0	Q2052291
what is the point in time for dj jazzy jeff & the fresh prince has nominated for as soul train music award for best r&b/soul or rap music video	1989-01-01T00:00:00Z
what is written by of first epistle to the corinthians , that has religious affiliation is judaism	Q9200
clint eastwood movies in the 60's	Q1427026,Q153677,Q2661437,Q392806,Q41483,Q45388,Q637192,Q76479
what is the landlocked country for religion of islam	Q889
frank capra received what ward in 1982	Q292044
what is the location of gothic art created in 1200 or earlier	Q142
what years did the baseball franchise that currently plays in oriole park at camden yards play in the world series	Q1581759,Q4295890,Q4295895
what is spouse of charles boyer and start time	Q3368580,1934-02-14T00:00:00Z
when is st elizabeth of portugal's feast day	Q3028
which indian director won the lifetime achievement oscar award in 1992	Q8873
what is the birth and death date of philip ii of france	1201-01-01T00:00:00Z,1234-01-01T00:00:00Z
when was chocolate first invented	-1900-01-01T00:00:00Z
what is jay z's first single song	Q16996747
at what time did cameroon become a member of the international fincance corporation	1974-10-01T00:00:00Z
what was robert frost's first professional poem	my butterfly: an elegy
when did adolph marx start using his given name arthur	1911-01-01T00:00:00Z
when did don meredith play for the dallas cowboys	1960-01-01T00:00:00Z,1968-01-01T00:00:00Z
when was john hunyadi buried	1001-01-01T00:00:00Z,1201-01-01T00:00:00Z
what is position held of mustafa kemal atatürk that is start time is 1920-5-3	Q2430415
who was the second to recognise muhammad as a prophet	Q39619
who is the 2010 president of the country where el seibo province is	Q151944
on june 2, 1886, who did grover cleveland marry	Q233644
who was the king of troy when the trojan war was going on	Q170473
when wasj henry a. wallace the us secretary of commerce	1945-03-02T00:00:00Z
what was the population of bogota in 1775	16233
which nfl franchise is headquartered in metairie and had reggie bush as a team member in 2011	Q223243
who was prophet muhammad's first wife	Q42034
what is the point in time for vanessa paradis has award received as prix romy schneider	1990-01-01T00:00:00Z
who was sworn into office when the artist who sang "happy birthday, mr. president" was murdered	Q9640
who was president when the 15th amendment passed	Q9640
when did the dalles cowboys win the super bowl	1993-01-01T00:00:00Z
when did mount vesuvius erupted for the first time	Q954201
at what time was bank of china owned as national council for social security fund	2015-12-31T00:00:00Z
what is the point in time for james thomas farrell has award received as st. louis literary award	1973-01-01T00:00:00Z
who ruled italy after berengar 1	Q150712,Q154936,Q309930,Q310435,Q442257
what government and governmental jurisdiction does the president of vietnam fall under	Q50686,Q842112,Q849866
who was canadian prime minister in 1993 and also held a position in the 3rd canadian parliament	Q128543,Q128553,Q128563
let me know scholarly character to begin with appearance activity comics #1 begins with s	Q79015,Superman
what date did gary morton and lucille ball get divorced	1989-01-01T00:00:00Z
what is the start time for bank of america has subsidiary as seafirst bank	1983-01-01T00:00:00Z
what was the human development index of antigua and barbuda in 2014	0.77,0.784
which team for which hank baskett played in 2010 was founded most recently	Q219714,Q221150
what was michael jackson's second album	Q44185
when did john searle receive the national humanities medal	2004-01-01T00:00:00Z
when was european union dissolved, abolished or demolished as per the european community	1993-11-01T00:00:00Z,2009-12-01T00:00:00Z
where was robert e lees first battle	Q6683
what is award received of john bardeen that is point in time is 1971-1-1	Q678414
when william carmichael took over for john jay, what position did jay hold	Q1837668
when did james prescott joule receive an albert medal	1880-01-01T00:00:00Z
what is vijays first movie	Q7923767
what team did michael jordan play for after baseball	Q128109
what is award received of birgit prinz that is point in time is 2004-1-1	Q182529
what is the total fertility rate of albania in the year 2012	1.735
when will the ninth sisters grimm book be about	2005-01-01T00:00:00Z
when did the new york knicks win a championship	Q4574079,Q4575625
what is date created of label of the cure	1913-01-01T00:00:00Z,1950-01-01T00:00:00Z,1966-01-01T00:00:00Z,1971-01-01T00:00:00Z,1978-01-01T00:00:00Z,1980-01-01T00:00:00Z,2006-01-01T00:00:00Z
what award did george marshall receive on may the 4th, 1959	Q152337
who held his governmental position from january 3, 1991 and was the 2011 speaker of the house of representatives	Q11702
who is the spouse of arnold schwarzenegger who got married with him in 1984 on april 26th	Q230654
who married carles puigdemont in 2000	Q21998656
which dwarf planets were discovered on 3/31/2005	Q604
what is the point in time for hakeem olajuwon has award received as nba all-defensive team	1985-01-01T00:00:00Z,1987-01-01T00:00:00Z,1988-01-01T00:00:00Z,1990-01-01T00:00:00Z,1991-01-01T00:00:00Z,1993-01-01T00:00:00Z,1994-01-01T00:00:00Z,1996-01-01T00:00:00Z,1997-01-01T00:00:00Z
what is the start time for nadia boulanger has employer as fontainebleau schools	1921-06-26T00:00:00Z
what was the second song taylor swift wrote	mary's song (oh my my my)
who is the first president of new mexico	Q311425
when was akira kurosawa presented the blue ribbon award for best director.	1985-01-01T00:00:00Z
what news-reporting organizations reported the 2008 summer olympics	Q9531
what is the start time for martin johnson has member of sports team as england national rugby union team	1993-01-01T00:00:00Z
what is educated at of sergei diaghilev that is start time is 1890-8-1	Q28729082
in which nba seasons did the basketball team currently coached by brad stevens win the championship	Q2036161,Q3072448,Q3072450,Q3072451,Q3072455,Q3072460,Q3072461,Q3072463,Q3072464,Q3072466,Q3072468,Q3072470,Q3072473,Q3072474,Q3072475,Q3072477,Q3072479
who held his governmental position from january 3, 1993 and is the current ohio state senator	Q381880,Q926069
when was itunes version 12.7.5 published	2018-05-29T00:00:00Z
who was the very first us presidents wife	Q191789
fifth president born in ohio	Q34597,Q34836,Q35041,Q35286,Q35648,Q35678,Q35686
what does dustin diamond do now	Q245068,Q2526255,Q33999,Q639669
what is the administrative body of tainan that started in 1980	Q1482,Q16567,Q63154,Q63160
when did pedro i's child miguel die, prince of beira born, and who was his mother	1820-04-26T00:00:00Z
when was geraldine page the spouse of alexander schneider	1954-01-01T00:00:00Z
what year did the person in "kenny rogers classic weekend" get drafted	Q1537366
whose military unit is 39th infantry regiment in 1812	Q216547
what spouse of max ernst has a birthdate of 25 august 1910	Q234324
which position oswald mosley did hold and when did he select	Q3042701,Q3084294,Q3084303,Q517639,Q7864918
which award did jocelyn bell burnell receive in 2014	Q16153104
what is the start time for arthur beetson has member of sports team as sydney roosters	1971-01-01T00:00:00Z
what is the country of kinshasa since 1960-6-30	Q618399
when was the best male athlete espy award given to tiger woods	Q536900,1998-01-01T00:00:00Z
name the award received by anthony hopkins in 1993	Q1790292,Q1868950,Q503034
when did micheal jackson's leave you alone come out	1989-02-13T00:00:00Z
which landlocked country follows the islam religion	Q889
what is the point in time for ernst chain has nominated for as nobel prize in physiology or medicine	1944-01-01T00:00:00Z,1945-01-01T00:00:00Z
in 1823 what position did henry clay hold	Q912994
when was leslie caron's academy award nomination for best actress	1953-01-01T00:00:00Z
what type of government was formed when italy unified	Q41614
who was the first us secretary of the interior	Q1335443
when did kobe begin as the twinned managerial body at haifa	2004-01-01T00:00:00Z
who was governor of minnesota when a history of violence was released	Q160181
who does allen iverson play for now 2010	Q138089
how many people where on tour at 2013-1-1	134803
when did the partnership between francois holland and valerie trierweiler end	2014-01-01T00:00:00Z
what year did robert burns born	1759-01-25T00:00:00Z
how high was the sri lanka's inflation rate on january 1, 2004	13.1
who did elton john marry first	Q966906
when was isaac stern completed his education at san francisco conservatory of music	1931-01-01T00:00:00Z
when did sarah bernhardt and jacques damala split up	1889-01-01T00:00:00Z
when did the isle of wight stop being a country in the kingdom of england	1707-04-30T00:00:00Z
what is the start time for york has country as kingdom of great britain	1707-05-01T00:00:00Z
who became king of england in 1910	Q20875
what is the start time for luxembourg has member of as international centre for settlement of investment disputes	1970-08-29T00:00:00Z
who was the thirteenth american president	Q12306
when was althea gibson a member of the united states wightman cup team	1957-01-01T00:00:00Z
when did george ii of great britain become a duke	1727-07-03T00:00:00Z
during what year did the hockey team captained by dustin brown win the stanley cup	Q16958416,Q2071940
what was mandaue population in the year 2007	318577
when did waisale serevi sign up with stade montois	1998-01-01T00:00:00Z
what is child of john adams and date of birth	Q11816,Q4667661,Q5074968,Q7787805,1765-07-14T00:00:00Z,1767-07-11T00:00:00Z,1770-05-29T00:00:00Z,1772-09-15T00:00:00Z
who does jeremy shockey play for in 2012	Q330120
which planet was first discovered by johann gottfried galle	Q332
what was ozzy osbournes first job	Q252924
who is the prime minister of spain in 2011	Q10819,Q19943,Q41395
what is the start time for doris lessing has spouse as gottfried lessing	1944-01-01T00:00:00Z
when did patrick henry's first wife sarah die	1775-01-01T00:00:00Z
what is given name of j. d. salinger that is series ordinal is 2	Q18057751
who was faten hamama's spouse in 1947	Q3380886
where did michael jackson get married the first time	Q786
what is the end time for pablo picasso has partner as fernande olivier	1912-01-01T00:00:00Z
who was the first man who converted in islam	Q39619
what year did michael owen end his membership with liverpool f.c.	2004-01-01T00:00:00Z
what country uses the brazilian cruzado novo as its currency now	Q173117
who was the first spouse of the artist who recorded "crocodile rock"	Q966906
when is the birthdate of queen ellizabath 2	1926-04-21T00:00:00Z
what was irene worth nominated for in the year 1977	Q185299
what year did the champion of the 2003 world series win the world series	Q1187392
what is the population of yemen in the year 1994	15831757
on what date did the procurator pliny the elder leave his job	0072-01-01T00:00:00Z
how many countries have bid for the 2008 summer olympics	5
when did mary shelley write frankenstine	1818-01-01T00:00:00Z
who gave the unit symbol for foot per second	fot,ft,futoj,láb,picioare,piedi,pieds,pés,s,san.,stóp,с,стапки,фут,футів,ث,پا,ফুট,അടി,英尺
who is mia hamms husband right now	Q1187214
who was mexico's first indigenous president	Q182276
who was the 1945 leader of the country that has "the internationale" national anthem	Q855
barbara streisand what nominated and received what award	Q102427,Q103618,Q1044427,Q1179189,Q1537996,Q1542347,Q17144,Q1789030,Q292044,Q326482,Q5020532,Q602299,Q602866,Q6542686,Q935843
find the artist who recorded cheers (drink to that), where does this person live now	Q65
when was the birth of sandra bernhardt	Q201676,1923-03-29T00:00:00Z
what is the end time for hamburg has located in the administrative territorial entity as trizone	1949-05-23T00:00:00Z
who is or was george bush jr's first secretary of defense	Q184650
what is population of recife that is point in time is 2000-8-1	1422905
the person educated at chase lane primary school played for what team in 2011	Q204357
when was the last world series won by the team whose mascot is the oriole bird	Q1581759
who did william the conqueror beat in the battle of hastings	Q159597
when did the artist who recorded "shake da spot" come to the nba	Q1164506
when did josephine baker become a citizen of france	1937-01-01T00:00:00Z
what is point in time and location of jeff bezos has significant event as accident	Q3358102,2003-03-01T00:00:00Z
who first described the element osmium and was born in selby	Q377800
who is the 2011 president where michelle bachelet holds a government position	Q306
what is spouse of zsa zsa gabor that is start time is 1975-1-21	Q14411149
what is the start time for luigi cherubini has position held as directors of higher national conservatories of music, dance and drama in france	1822-01-01T00:00:00Z
what was the population of kerala in 2011	33387677,33406061
anjelica houston was nominated for what oscar	Q103618
when did james stewart and gloria hatrick mclean end their marriage	1994-01-01T00:00:00Z
what is the end time for lee de forest has spouse as nora stanton blatch barney	1911-01-01T00:00:00Z
who was the leader of france in 2012 and had the title of french minister of industrial renewal	Q157,Q329
what award did georges lemaitre receive in 1934-1-1	Q166072
what was ian mcewan nominated for in 2007	Q160082,Q2052291
when did joseph-louis lagrange become a member of the prussian academy of sciences	1756-09-02T00:00:00Z,1759-01-01T00:00:00Z
what was the world's third largest religion in 2007	Q58721
1939 film nominations for best picture awards	Q193695,Q3268056,Q589894,Q866120
what is mother and date of death of pedro i has child as princess francisca of brazil	Q84239,1898-03-27T00:00:00Z
tell me the population of tacloban in 1980	102523
what is award received of olafur eliasson that is point in time is 2014-0-0	Q845149
what sports were in both the 1912 summer olympics and the 2008 summer olympics	Q159354,Q206989,Q326827,Q3312129
american city to have first skyscraper was	Q1297
what was ashley greene's first movie	Q781534
what is the award first described by the manchester small-scale experimental machine	Q1107771,Q1396110,Q15631401,Q2404647,Q5424551,Q6925748,Q746756,Q817363
why jeremy corbyn held a position as member of the 54th parliament of the united kingdom	Q741182
who are the current senators of colorado	Q16027042,Q16106286,Q19663335,Q19667214,Q6396803,Q6551857,Q6698632,Q6828660,Q6847553,Q7154762,Q7437123,Q7597785,Q7614231,Q7704243,Q7804041,Q7925425, Q6396387, Q6668381
what date did niue become a member of the unesco	1993-10-26T00:00:00Z
in 1994, what was the racing team of ayrton senna	Q171337
what is population of aleutian islands that is point in time is 2000-0-0	8162
when did luke write the gospel of luke	0070-01-01T00:00:00Z
when did kareem abdul-jabbar get a naacp image award	Q7299047,2013-01-01T00:00:00Z
what year did the baltimore ravens win the superbowl against the new york giants	Q126291,Q625210
first women to run for presidency of the usa	Q260378
the country that contains deir ez-zor has which leader now	Q44329
what is the point in time for dalian has population as 4480000	2016-01-01T00:00:00Z
what is the point in time for louis kahn has award received as royal gold medal	1972-01-01T00:00:00Z
what was jim carrey first film	Q4352968
who was the english prime minister during the french revolution	Q128902
on october the 19th, 2000 what was sinopec's stock exchange	Q496672
what is position held of liu xiaobo that is start time is 2003-0-0	Q1255921
witch book is first in the alex rider series	Q2027418
what is date of birth and mother of charlemagne has child as rotrude	Q234410,0775-01-01T00:00:00Z
what is mother and date of birth of charlemagne has child as hugh, son of charlemagne	0802-01-01T00:00:00Z
what is award received of thomas alva edison that is point in time is 1892-0-0	Q4710826
what is the end time for liza minnelli has spouse as david gest	2007-04-01T00:00:00Z
when was abraham lincoln voted for president	Q698842
when did greg lemond start playing for the z team	1990-01-01T00:00:00Z
what partner of kirsten dunst is start time 2002 - 0	Q133313
who was the president in 2010 of the country with santo domingo as its capital	Q151944
who was the first president to run against a woman	Q260378
when was glen mcgrath a member of the worcestershire county cricket club	2000-01-01T00:00:00Z
when did the marriage of jim and marilyn lovell occur	1952-06-06T00:00:00Z
what award did jurassic park receive at the 66th academy awards	Q393686,Q488645,Q830079
which book did william golding write in 1995	Q3822200
what year did alaksandr ryhoravič łukašenka graduate from mogilev state a. kuleshov university	1975-01-01T00:00:00Z
what was the first ever action film	Q1140155
what was the population of edirne in 2000-0-0	140830
who is the first spouse of janet jackson	Q6132456
what is capital of muisca confederation that is start time is 1450-0-0	Q22062733,Q236744
when did robert fogel get the economic sciences prize	1993-01-01T00:00:00Z
at what point in time did jules verne attend lycee georges-clemenceau	1844-01-01T00:00:00Z
what is the member of a sports team of iker casillas that starts january 1st, 1991	Q12217,Q2356290,Q3589784,Q8682
during what time was ted kaczynski educated at harvard university	1958-01-01T00:00:00Z
what is the date of death for isabella i of castile has child as maria of aragon	1517-03-07T00:00:00Z
give the birth date of polybius	-0207-01-01T00:00:00Z
which tropical cyclone during the 2008 atlantic hurricane season resulted in the most fatalities	Q1632026
who is the ambassador of the 2014 winter olympics	Q39420
on august 26th, 1920 who started in astana	Q2600170
what borders with ile-de-france since january 1st, 2016	Q18578267,Q18677767,Q18677983
what was ben stillers 1st movie	Q1605983
what networking protocol was first used by novell and is not supported by the internet	Q691990
what is the date of luc besson and milla jovovich's wedding	1997-01-01T00:00:00Z
what is award received of lise meitner that is point in time is 1960-1-1	Q700368
in 1967, what city was the twinned administrative body of skopje	Q1731
when did john denver receive the grammy award for best musical album for children	Q3940095,1997-01-01T00:00:00Z
what is consumption rate of petroleum that is point in time is 2007-0-0	85600000
name of the first female president in asia	Q1480
in 1859 -1-24, bucharest was in a country which changed its name from moldova to what new name	Q958291
which administrative body took over in qingday beginning in 2009-1-1	Q2978
where did robert burns live before he died	Q652035
when did patrick moore receive an honorary fellow of the royal society award	2001-01-01T00:00:00Z
what team did joe hart play for before man city	Q19626
muhammad had his first revelations where	Q1033157
which award did the beatles receive in 1996	Q2976730
when did john wilkes booth get married	1859-01-09T00:00:00Z
when did penelope gotten the grant of the foundation	1936-01-01T00:00:00Z,1946-01-01T00:00:00Z,1947-01-01T00:00:00Z,1957-05-02T00:00:00Z,1968-01-01T00:00:00Z,1969-12-19T00:00:00Z,1976-01-01T00:00:00Z,1986-01-01T00:00:00Z,1988-01-01T00:00:00Z
what is the point in time for jaromír jágr has award received as golden hockey stick	1995-01-01T00:00:00Z,1996-01-01T00:00:00Z,1999-01-01T00:00:00Z,2000-01-01T00:00:00Z,2002-01-01T00:00:00Z,2005-01-01T00:00:00Z,2006-01-01T00:00:00Z,2007-01-01T00:00:00Z,2008-01-01T00:00:00Z,2011-01-01T00:00:00Z,2014-01-01T00:00:00Z,2016-01-01T00:00:00Z
what was taylor swift's second song	Q1996395
when was the centenray medal awarded to barry humphries	2001-01-01T00:00:00Z
what missouri governor when the 1994/1996 us senate election was held in missouri	Q538609
what is award received of yasushi inoue that is point in time is 1980-0-0	Q1000104
what is the oldest country in europe	Q238
what year did eminem have his first song	1996-01-01T00:00:00Z
when was homer's birthday	1955-05-12T00:00:00Z
who won 1991 afl premiership	Q1034556
what is significant event of the blue boy that is point in time is 1802-1-1	Q194189
where did george washington live before he was a president	Q731635
what is the birth date of prince royce	1989-05-11T00:00:00Z
what age is justin biebers parents	1975-06-04T00:00:00Z,1976-04-02T00:00:00Z
what is elected in and end cause of ramsay macdonald has position held as member of the 32nd parliament of the united kingdom	Q3084303,Q741182
which nfl franchsie has ragnar as their mascot and included hank baskett on the roster in 2010	Q219714,Q221150
for which was anthony quinn nominated for, in the beginning of january 1957	Q103916
what award did michael moorcock receive in 1976	Q4820684
which racehorse with the same breeder as mahubah was born in 1905	Q5429902
what are the holydays of obligation in the catholic church 2013	Q1038328,Q106333,Q181817,Q19809,Q212829,Q216584,Q42236
who was a contributor to the story of the film the president's mystery and was president during ww2	Q11613,Q8007
which book follows exodus in the bible	Q9184
what is the period of time point in time for dj jazzy jeff & the fresh prince has been nominated for soul train music award for best r&b/soul or rap music video	1989-01-01T00:00:00Z
what is the start time for mexico city has twinned administrative body as dolores hidalgo municipality	2008-09-01T00:00:00Z
what city has the highest population rates for 2015	Q8686
where did johnny damon first play	Q744530
michael j. fox received an award in 1985 for which role	Q105447
who does kurt busch drive for now	Q1074531
what is the start time for delhi has located in the administrative territorial entity as india	1947-08-15T00:00:00Z
when did the inca reign end	1471-01-01T00:00:00Z
what year did kobe bryant go to high school	1996-01-01T00:00:00Z
who is the first cousin of henry the lion	Q79789
what is award received of candice bergen that is point in time is 1989-0-0	Q1287335
when did edward witten receive the dirac medal	1985-01-01T00:00:00Z
what was the first fruit to be eaten on the moon	Q13189
in 1994, what award did susan sarandon receive	Q908858
when had albrecht durer checked out his residence in nuremburg.	1528-01-01T00:00:00Z
what grant was top gun selected for in the 59th academy awards	Q281939,Q488645,Q830079
give me the name of the member of the sports team of roger milla who died at 1996-1-1	Q4430615
on january 1, 2014 the nominal gdp of the united states was what	17427609000000
when was bertha, daughter of charlemange born, and who was her mother	Q234410,0775-01-01T00:00:00Z
what is followed by and follows of charles the fat has noble title as emperor of occident	Q309930,Q71231
what position held by philip stanhope, 4th earl of chesterfield was replaced by thomas pelham-holles, 1st duke of newcastle-upon-tyne	Q3954358
what city with an exhibition venue that opened in april, 2008 was the pre-war home of anne frank	Q727
what jduge is the current chief justice is the court where smauel chase has served as a judge	Q11153
when will dublin stop being a part of united kingdom of great britain and ireland	1922-12-05T00:00:00Z
what happened in grand duchy of lithuania in 1795-0-0	Q3624078
what is educated at of thelma ritter that is end time is 1922-1-1	Q389336
which person who influenced richard hofstadter led the us during world war ii	Q8007
what award was received by mary ainsworth in 1989	Q15253460,Q17112655
what is the human for after a work by of fiddler on the roof	Q238090
in what cities did the actor who portrayed guy lamber live prior to his death	Q16563
what is population of lübeck that is point in time is 1946-0-0	235923
who did albert einstein 1st marry	Q76346
when did tianjin begin to have a twinned administrative body with hakodate	2001-10-18T00:00:00Z
who was the captain of brazil team in 2002	Q178683
at what point did ali khamenei become iran's supreme leader	1989-06-04T00:00:00Z
what is followed by and follows of pepin the short has noble title as king of franks	Q191003,Q295157,Q3044
mention the predecessor and the successor of louis the pious while being recognized as king of franks	Q150735,Q152463,Q3044,Q71231
where did bernard bolzano work on 1805-4-7	Q121594
when did britain go war with germany	1939-09-03T00:00:00Z
what team did dino zoff stop playing for in 1964	Q922698
what is the first song that eminem created	Q383459
who is ruling tunisia now	Q88485687
what city does the actor that played in the film "saving christmas" currently live in	Q65
when did nîmes have brunswick as its twinned administrative body	1962-01-01T00:00:00Z
what is the point in time for tsung-dao lee has award received as nobel prize in physics	1957-01-01T00:00:00Z
when did geneva become the capital of the republic of geneva	1798-01-01T00:00:00Z,1815-01-01T00:00:00Z
since march 6th, 1980, who is a member of marguerite yourcenar	Q161806
when is point in time of rabindranath tagore as nobel prize in literature premium money	1913-11-13T00:00:00Z
name the award which frank herbert received in 1966	Q255032
who won the 1995 rugby cup an who did they beat	Q498478
which soviet leader during world war ii died most recently	Q855
give me the names of the members of sports team dixie dean in 1931!	Q244874
when did luxembourg join the international centre for settlement of investment disputes	1970-08-29T00:00:00Z
who is nominated for of evan rachel wood which is point in time is 2004-0-0	Q1129487,Q1371682
when did george weah start playing for the al jazira club	2001-01-01T00:00:00Z
when did john steinbeck he has a spouse called gwyn conger reach his end time	1948-01-01T00:00:00Z
when did chairperson helmut kohl's christian democratic union end	1998-11-07T00:00:00Z
what is nominated for of john houseman that is statement is subject of is 26th academy awards	Q102427
who won the 2007 nobel peace prize and held a position in the us house of representatives	Q171183,Q19673
which award was gene wolfe nominated for in 1990	Q607354,Q898527
what team won the super bowl xliv championship and did reggie bbush play for 2011	Q223243
who was the wife of the us's 2nd president	Q206191
when did aktobe become head of government instead of bekbol saghyn	2016-07-04T00:00:00Z
what was the name of the award that paul robeson won in 1974	Q7153268,Q880233
what award nomination did jim dale receive at the 51st tonys	Q1723064
what year did reggie bush get drafted	Q2447844
which is the position held of liu xiaobo where start time is 2003-0-0	Q1255921
what is the start time for kareena kapoor has spouse as saif ali khan	2012-10-16T00:00:00Z
what is the end time for howard hawks has spouse as dee hartford	1960-01-01T00:00:00Z
which position was glen mcleod cooper johnson playing in 2010 world cup	Q336286
what is the start time for erfurt has twinned administrative body as kalisz	1982-01-01T00:00:00Z
when was h. g. wells the spouse of amy catherine robbins	1895-01-01T00:00:00Z
the first minister of scotland is	Q467112
who was prophet muhammad first daughter	Q1164707
who made the first flag of the us	Q234952
what year did the team who won the 1907 world series championship last win the world series	Q24906838
which spouse did henry iii of france have in 1589-8-2	Q225411
what is owned by of mona lisa that is start time is 1519-0-0	Q129857
during what event did the miami heat win their most recent championship	Q13405328,Q170590,Q2628013
what year did richard nixon serve as president	1969-01-20T00:00:00Z,1974-08-09T00:00:00Z
which book did edgar allan poe write in 1827	Q1683589
what year was antony tudor given an award at kennedy center honors	1986-01-01T00:00:00Z
what was the population of maharashtra in the year 2011	112372972,112374333
who was nominated for mr. smith goes to washington at the 12th academy awards	Q102427,Q103360,Q103916,Q106291,Q107258,Q277751,Q281939,Q504298,Q830079
where did the 1970 winter olympics take place	Q37951
when did rudolph valentino marry jean acker and when did their marriage end	1919-01-01T00:00:00Z,1923-01-01T00:00:00Z
what team did peter schmeichel join in 1984	Q1270152,Q843097
when did carlos fuentes go by emmanuel matta	2006-01-01T00:00:00Z
what award did czeslaw milosz receive in 1989	Q112197,Q1789030
what day did abe die in	1865-04-15T00:00:00Z
when did spouse of charles boyer and start time	Q3368580,1934-02-14T00:00:00Z
which referendum following the thirty-first amendment of the constitution of ireland was given the most votes	Q17001405
which country in which the first gulf war was fought has an iso numeric lower than 376	Q31945,Q34675,Q796,Q801,Q817,Q851
what team did shaq play for before the lakers	Q161337,Q6460027
who won 2012 presidential election in france	Q157
what is the start time for varna has twinned administrative body as aalborg municipality	1976-01-01T00:00:00Z
what prime minister of japan in 2012 began their tenure prior to 1998	Q132345,Q57647
which year did the team coached by byron scott first win a championship	Q4566514
what sports team adam gilchist was the member in the year 2008	Q1181758
who won the oscar for the best movie actress in 1999	Q229535,Q34460,Q80966,Q873
when did aleksandr solzhenitsyn got married to natalia solzhenitsyna and when did it end	1973-04-20T00:00:00Z,2008-08-03T00:00:00Z
tina turner was a citizen of what country as of 01/01/2013	Q30
when did neville chamberlain serve as the uk prime minister	1937-05-28T00:00:00Z
what is number of matches played and number of points/goals/set scored of eric cantona has member of sports team as f.c. girondins de bordeaux	11,6
when did bird become pacers coach	1997-01-01T00:00:00Z,2000-01-01T00:00:00Z
what is the end time for andhra pradesh has capital as hyderabad	2014-06-01T00:00:00Z
what year did william jennings bryan run for president	Q699227,Q72835
what is inflation rate of colombia that is point in time is 1995-1-1	19.5
what was the first novel to be written by author who wrote the lyrics for "that very wise man, old aesop"	Q460583
what year did martin luther king get his doctorate degree from boston university	1955-06-05T00:00:00Z
what is the point in time for tim duncan has award received as john r. wooden award	1997-01-01T00:00:00Z
who was president in 1988 in the united states	Q9960
what was the rate of inflation on portugal during 1993-1-1	5.9
who was the primary doctoral counsel of jacob bernoulli that played a part	Q15290301
in 2017-1-1, what was prato's population	192469
what is the population of austria-hungary in the year of 1914	52800000
how can we play second life	Q6895044
when did saint james die	0044-01-01T00:00:00Z
who does hank baskett play for in nov of 2010, and the sports team owner was zygi wilf	Q219714,Q221150
which award was received by bob pettit on 0-0-1956	Q222047,Q31391,Q674359
what award was joyce carol oates nominated for in 1995	Q1188661,Q833633
what city was the first capital of the us	Q1345
who won the first stanley cup and when	Q1946460
who was the first to colonize vietnam	Q148
when did frederick william, elector of brandenburg marry countess louise henriette of nassau	1646-01-01T00:00:00Z
who was leader of the us during wwii and held the assistant secretary position	Q8007
who was the first husband of jocasta in 'oedipus rex'	Q463898
what is residence of lionel trilling that is end time is 1975-11-5	Q11299
in what city with a gnis feature id of 1209052 does allen iverson currently live	Q1345
what is number of matches played and number of points/goals/set scored of clarence seedorf has member of sports team as real madrid c.f.	121,15
who is the leader of the dominican republic 2011	Q151944
when was chita rivera nominated for the tony award for best actress in a musical	1976-01-01T00:00:00Z,1981-01-01T00:00:00Z,1983-01-01T00:00:00Z,1986-01-01T00:00:00Z,2006-01-01T00:00:00Z,2015-01-01T00:00:00Z
who was the first american to enter the outer space	Q174979
who was the president in 2012 of the circulation area of the newspaper la hora	Q19581
who is the current chairperson of sbi	Q41613743
in advanced technology when did donald knuth win the kyoto prize	1996-01-01T00:00:00Z
on march 10, 2008 what was the twinned administrative body of chihuahua	Q34804
in election of 1860 what was lincoln political party	Q29468
what movies starring taylor lautner in 2011 that has a television series with 0 season	Q143716,Q517958,Q60506
what country was trieste in in 1975	Q38
what is the arrangement that takes after ezekiel	Q131590,Q216383
where is jay cutler two years ago	Q205033
what is number of points/goals/set scored and number of matches played of fritz walter has member of sports team as germany national football team	33,61
who gave the 1st put medalist of grants of amotz zahavi	Q1176168,Q13574025,Q1542706,Q15451,Q1657681,Q201550,Q2077683,Q2843716,Q315454,Q335189,Q359025,Q367920,Q381783,Q510587,Q533102,Q636191,Q6547487,Q670658,Q707263,Q952321,Q962506,Q981412
what was the award that bjørn dæhlie received in 1992	Q1780561
when was rosa parks mum born	1888-01-01T00:00:00Z
henry i of france and anne of kiev got married when and where	Q41876,1049-05-20T00:00:00Z,1051-05-25T00:00:00Z
charles vii of france was king during what time period	1422-11-08T00:00:00Z
when did abigail adams' toddler john quincy adams die, and who was his father	Q11806,1848-02-23T00:00:00Z
what was the position held by djuanda kartawidjaja after he replaced sukarno	Q672635
what film, released on 2011-08-23 featured taylor lautner as an actor	Q143716,Q517958,Q60506
regarding the nominations of natalia makarova for the laurence olivier award as a best actress, when did it happen	1984-01-01T00:00:00Z
who followed william h. seward as united states secretary of state	Q742459
adam levine maroon 5 was nominated for what at the 2019 grammys	Q17141499,Q6314079
what year was it when louis braille died	1852-01-06T00:00:00Z
which leader of the first communist party of china died in sichuan	Q369681
when did omar bongo start his position as vice president of gabon	1966-11-12T00:00:00Z
who was the prime minister of pakistan in 1999	Q134068
for what john william strutt, 3rd baron rayleigh was nominated on 1903-1-1	Q38104
what is the end time for sarah bernhardt has spouse as jacques damala	1889-01-01T00:00:00Z
what was sigrid undset nominated for on january 1st, 1928	Q37922
when were south australian women given the right to vote	1894-12-18T00:00:00Z
what was the first song christina aguilera wrote	Q326246
who won the oscar award for best song lyrics in 2008	Q2735985
what academic degree did samuel johnson hold at the point in time that was 1775-0-0	Q6518699
in 1989 which team won the nba championship	Q169661
which countries were allied power during ww2	Q145,Q15180,Q30
identify the population of piraeus in 2001	175697
the gregorian calendar was introduced to papal states on which date	1582-10-15T00:00:00Z
for what film did marlon brando win his first oscar	Q47703
what is the name of the first film of elvis	Q929151
of the nba teams that played in the 2010 finals, which was founded earliest	Q121783,Q131371
what is the population of miami in 2010	399457
whom baz luhrmann married on january 26th 1997	Q436031
what was the electoral district that george cayley held at a member of the 11th parliament of the uk, and why did he leave	Q741182
when was the last time the san francisco giants won a world series	Q17514457
what is represents and electoral district of john key has member of as 51st new zealand parliament	Q5704055
what is spouse of paul simon that is start time is 1992-5-30	Q260649
first u2 album to be released on cd	Q152873
what year did the sports team owner jefferey loria join the mlb	Q4273494
which novel did john steinbeck write in 1939	Q215983
which award did kirk douglas receive for point in time in 1991	Q292044
who was the falcons 2012 quarterback who completed less than 120 passing yards	Q2083133,Q5291122,Q984327
what is award received of josé ferrer that is statement is subject of is 1st tony awards	Q1445521
who did david beckham play for after manchester united	Q204357
when did chiang mai gotten to be the sister city of saitama prefecture	1992-11-09T00:00:00Z
what is nominated for of george bernard shaw that is point in time is 1925-1-1	Q37922
up to the end of 2015 what joined a border with centre-val de loire	Q1152,Q1173,Q16954,Q16961,Q17009
tyler perry's partner at the start of 2009-1-1	Q5530444
where did huguenots settle in 1678	Q3138833
when did edward brooke finish his position as massachusetts' attorney general	1967-01-03T00:00:00Z
what year did the team with baltimore fight song win the superbowl	Q126291,Q625210
what is the glucan with the most elevated least dangerous concentration whose has portion is hydrogen	Q4970706,Q58905315,1990-12-20T00:00:00Z,1991-01-18T00:00:00Z,1994-11-10T00:00:00Z,1994-11-17T00:00:00Z,1998-10-26T00:00:00Z,1998-11-07T00:00:00Z,2000-04-10T00:00:00Z,2002-09-24T00:00:00Z,2002-10-17T00:00:00Z,2005-10-18T00:00:00Z,2005-11-22T00:00:00Z,2009-10-27T00:00:00Z,2013-10-22T00:00:00Z,2017-10-24T00:00:00Z
on what date did honolulu become an entity of the territory of hawaii	1898-07-07T00:00:00Z,1907-04-30T00:00:00Z
in 1969, vicente aleixandre won what award	Q3326922
when did hristo stoichkov relieve from his/her membership from pfc cska sofia sports team	1990-01-01T00:00:00Z,1998-01-01T00:00:00Z
which political party controlled congress in 1920	Q29468
who is the president of cuba in 2009	Q46809
which award was george f. kennan short listed in 1957	Q3873147,Q5482142,Q599254,Q724144
what is military branch of bill cosby that is military rank is hospital corpsman	Q11220
who was the governor of georgia in 2011, that their government position terminated before march 21, 2010	Q179732,Q525362
what is the end time for christian democratic union has chairperson as helmut kohl	1998-11-07T00:00:00Z
who was the first governor of india	Q333994
what is inception and dissolved, abolished or demolished of european union has follows as european community	1993-11-01T00:00:00Z,2009-12-01T00:00:00Z
what company is owned by rupert murdoch since 2012 an recently acquired mushroom records	Q166419,Q185278,Q5476982,Q918390
for what electorate position did general santos receive on 4-20-2007	250857
when is cristiano ronaldo leaving madrid	2018-07-10T00:00:00Z
what is usage of dick cheney that is start time 2001 - 6 - 0	Q594446
when did animal farm win the prometheus award - hall of fame award	2011-01-01T00:00:00Z
who is die from of jean-claude duvalier, that has medical findings of peculiar fourth coronary heart sound	Q181754
when did the us declare war on spain	1898-04-25T00:00:00Z
what is start time of beer that is statement is subject of is beer in egypt	-3500-01-01T00:00:00Z
which man presently serves as head coach of the franchise that claimed the 1973 nba finals championship	Q586579
what is the name of the first twilight movie	Q160071
what is position held of alan shepard that is start time is 1963-11-0	Q3667787
what year, after october 15, 1970, did the orioles go to the world series	Q1581759,Q4295890,Q4295895
on 2001-06-04, which tropical cyclones were formed	Q3179558
in 2014, which award did olafur eliasson win	Q845149
who is the pole driver of 1992 canadian grand prix	Q10490
who were the three first people to land on the moon	Q1615,Q213076,Q2252
when did lorenzo dmedici die	1492-04-08T00:00:00Z
which 2012 ravens quarterback completed more than 8 passes	Q2591444,Q4351353,Q795406
what is nominated for of arthur m. schlesinger that is point in time is 1961-0-0	Q3873147
who authored the second epistle of john, equivalent to john of patmos	Q328804
on 11/5/1975, where was lionel trilling living	Q11299
who was the american naval leader during world war ii	Q366731
who followed guy of lusignan as king of jerusalem	Q345687
in 1983, what award did the film e.t. the extra-terrestrial win	Q1131772,Q1757366,Q3703465,Q652644,Q787098,Q8555,Q981030
what is residence of sun yat-sen that is start time is 1896-10-1	Q62
what is conflict of simon de montfort, 6th earl of leicester that is point in time is 1264-5-14	Q2164009
which formally dressed look that contains the word to begin with in their name	Q325904,Q816319,breadth-first search,depth-first search
when did companion of charles boyer and begin time	Q3368580,1934-02-14T00:00:00Z
what is the capital of spain in 2010	Q2807
what is the start time for selma lagerlöf has member of political party as free-minded national association	1916-01-01T00:00:00Z
what is nominated for of joel grey that is statement is subject of is 33rd tony awards	Q1723064
who followed berengar i of italy as monarch	Q150712,Q154936,Q309930,Q310435,Q442257
in what year did team owner ken kendrick's sports team with the world series	Q1207242
what age did the inventor alexander graham bell die	1847-03-03T00:00:00Z,1922-08-02T00:00:00Z,74
what award was richard gere presented with in 1979	Q3404523
the movie good will hunting received a nomination for which award at the 70th academy awards	Q102427,Q103360,Q103916,Q106291,Q106301,Q281939,Q41417
which government controlled sint maarten as of december 15th, 1954	Q25227,Q29999
what was the first soviet satellite launched into space	Q80811
who won best movie of 2010	Q1494198,Q15808023,Q2514268
which name is gone before by dr. hee	Q43812
who was the prime minister of japan in 2012, who had previously ended their governmental position prior to 2 september 2011	Q132345,Q57647
what day did jefferson and varina davis break up	1889-12-06T00:00:00Z
who is the leader of the government where michel goudchax was an office holder in 2012	Q157,Q329
when did kim novak and richard johnson get married and when did the marriage end	1965-01-01T00:00:00Z,1966-01-01T00:00:00Z
who was maya angelou first husband	Q97516507
who was the 2nd indian to get an oscar	Q8873
when did weird al yankovic receive his grammy award for best concept music video	1988-01-01T00:00:00Z
when was frederick william i of prussia's child princess sophia dorothea of prussia born, and when did she die	1719-01-25T00:00:00Z,1765-11-13T00:00:00Z
when and where was julian opie born	Q84,1958-07-19T00:00:00Z
in what year was the actor who portrayed computer geek #1 drafted	Q3714942
what is head of government of tocantins that is end time is 2018-3-22	Q6756600
during which event did the actor who played the character michael schumacher ferrari obtain his very first title	Q69713
what is award received of amelia earhart that is point in time is 2006-1-1	Q5020532
when and what did thomas cranmer do	Q125375,1533-04-09T00:00:00Z
which sports team did messi play for in 2010, that was founded on november 29,1899	Q7156,Q79800
tell me the point in time for djibouti has inflation rate as 2.5	2013-01-01T00:00:00Z
how many people lived in clermont-ferrand on january 1st, 2013	141463
what year did aaron rodgers get drafted	Q3714948
what was the bonaire currency in january 1, 2011	Q522701
what is twinned administrative body of tainan is statrt time is 1980-8-16	Q1482,Q16567,Q63154,Q63160
which year was mohammed vi of morocco born in	1963-08-21T00:00:00Z
when android version 6.0 was launched	2015-10-05T00:00:00Z,2015-12-07T00:00:00Z
what is the date of death of webb ellis	1872-01-24T00:00:00Z
what member of oman started in 1995	Q899770
when will united states representative, jeanette rankin's, term end	1919-03-03T00:00:00Z,1943-01-03T00:00:00Z
nominated in 1953, what was the title of burt lancaster	Q103916
when did companion of drew barrymore and conclusion time	Q315826,2002-10-15T00:00:00Z
who is first chairman in sbi	Q15071801
who is governor of ohio in 2011	Q69319
who was the first basketball team to win the first nba	Q131364
what is noble title of saladin that is start time is 1174-1-1	Q4115925
when did michael jackson sang you are not alone	1995-08-15T00:00:00Z
which eating clutter is treated by a analyst when an individual's molar mass is less than 305.074	Q407617
what is tenacious d first album	Q2603288
which films are nominated for best picture in 2009	Q125076,Q159063,Q183239,Q201687,Q691672
which siler medalist of the tennis at the 2012 summer olympics men's singles was also the flagbearer of the switzerland at the 2008 summer olympics	Q1426
glen mcleod cooper johnson played what role in the 2010 world cup	Q336286
what year did stevie ray vaughan die	1990-08-27T00:00:00Z
when did uzbekistan make tashkent the capital	1991-01-01T00:00:00Z
in what year did the subject of the film "jordan rides the bus" start his career	Q1537366
what was the last world series won by the team whose home arena is at&t park	Q17514457
what is award received of alfred lunt that is statement is subject of is 9th tony awards	Q1445521
what is comes after of decimal , that has radix is 9	Q3057662
what european fifa team did ronaldo play for in 2003 also won the 1956 pequeã±a copa del mundo de clubes championship	Q83459
what was yuri lotman a member of starting 1977	Q723551
when did dimitar nikolov become head of government of burgas	2007-11-01T00:00:00Z
what was the capital of the muisca confederation starting in 1450	Q22062733,Q236744
who is the prime minister of new zealand where sign language is now spoken	Q3606816
who proposed the first amendment to the us constitution	Q11813
what position was held from april 8, 1782 by john adams before he was president	Q11699,Q17342542,Q2841904,Q7889414,Q950262
give me the name of the award given to john wayne in 2007	Q5020532
which award did buckminster fuller receive in 1968	Q920783
which 2012 leader of france started his tenure earliest	Q157,Q329
who was howard hughes spouse in december 1957	Q243005
which director attended sir maurice levy, 1st baronet	Q4685361
who was us vice president when the author published editions for profiles in courage	Q9640
what is the start time for naha has twinned administrative body as fuzhou	1981-05-20T00:00:00Z
at what time will manchester cease being a member of the uk of great britain and ireland	1922-12-05T00:00:00Z
how is the final title of franz marc articulated in other dialects	Q16876415
when pror to october 16, 1983 did the baltimore orioles win the world series	Q1581759,Q4295890,Q4295895
who is the current leader of the governmental jurisdiction that has a governmental office holder named carlos manuel piedra	Q1932603
when was pedro i who has a son, pedro ii of brazil born	1825-12-02T00:00:00Z
for which award was jonathan larson nominated in the year 2002	Q5305705,Q5305716
when was the last time the team with bailey as its mascot win the stanley cup	Q16958416
when was the last time the champion of the 1959 world series win a championship	Q1526568
david cameron is an elected member of the 55th parliament in the uk. in which county was he elected, and why did his term end	Q215622,Q741182
where did thomas eakins work in 1868	Q183
when did gunter grass recieved the award of princess of asturias literary prize	1999-01-01T00:00:00Z
what is spouse of gilda radner that is end time is 1982-1-1	Q5512219
what is award received of richard meier that is point in time is 1988-1-1	Q920783
what team with mascot named t.d. did reggie bush play for in 2011	Q223243
what is the end time for martina navratilova has member of sports team as czechoslovakia federation cup team	1975-01-01T00:00:00Z
what is point in time and prize money of george marshall has award received as nobel peace prize	175293,1953-01-01T00:00:00Z
for the minister of foreign affairs, who came after aldo moro	Q273228
who was the last italian king	Q187149
which administrative twins began on march 14, 2000 in cuenca	Q5582862
which book did alasdair gray write in 1981	Q6482902
what is sister town of deathplace of hafsa bint umar	Q5806
which album did billy currington release in october 2008	Q6649132
what year did george washington win the battle in trenton	1776-12-26T00:00:00Z
what is the end time for c. everett koop has position held as surgeon general of the united states	1989-10-01T00:00:00Z
what is the point in time for georgy zhukov has award received as order of sukhbaatar	1968-02-21T00:00:00Z,1969-08-12T00:00:00Z,1971-12-01T00:00:00Z
when was trenton made capital of new jersey	1790-11-25T00:00:00Z
what is population of egypt that is point in time is 1975-0-0	40359038
for what was john mayer in nomination in the year 2002	Q1453643,Q595693,Q947090
on march 5, 1925, what rold did frank b. kellogg begin to fill	Q14213
what is the start time for josephine baker has country of citizenship as france	1937-01-01T00:00:00Z
when did sarah bernhardt and jacques divorce	1889-01-01T00:00:00Z
on 20-16 andrew wiles received what award	Q188184
what are the national economy which start with the letter e	Q1537085,Q1610285,Q1639075,Q1649355,Q1650714,Q1656522,Q1708244,Q1996232,Q1997531,Q2035818,Q2043780,Q2048303,Q2087476,Q2092906,Q2093187,Q2248368,Q2248536,Q323138,Q375832,Q384095,Q8046,Q8050,Q8057,Q8062,economy of Albania,economy of Azerbaijan,economy of Bahrain,economy of Bhutan,economy of France,economy of Germany,economy of Haiti,economy of Indonesia,economy of Iraq,economy of Libya,economy of L…
which team with a return specialist did hank baskett play for in 2010	Q219714,Q221150
what is together with and follows of guy of lusignan has noble title as king of jerusalem	Q345687
what is the former partner of the figure skaters whose current partner is alexa scimeca	Q233313,Q4981023
what was the award studs terkel received in the year 1981	Q7153268
at what point was anatoly pakhomov the sochi government head	2009-01-01T00:00:00Z
on what date did george saunders get nominate for the national book award for fiction	2013-01-01T00:00:00Z
who's the falcons quarterback in 2012, and is the player that began his career in 2001	Q2083133,Q5291122,Q984327
who is the current prime minister of the country that has new zealand legislative council	Q3606816
on what date did chris hadfield win docor honoris causa	1996-01-01T00:00:00Z,1999-01-01T00:00:00Z
team owner peter angelos' sports team last won the world series in what year	Q1581759
enumerate all the first teams of the gps which were held in watkins glen,ny	31
in which other years has the baseball club that gained victory in the 1959 world series won the world series	Q1526568,Q1983763,Q4295884,Q4295885,Q4572071
what is country of sumy oblast that is end time is 1991-8-23	Q15180
when did adolphe thiers resign his position as the head of government in france	1836-09-06T00:00:00Z,1840-10-29T00:00:00Z,1848-02-24T00:00:00Z
who won the grammy award for best singer of the year in 1996	Q218091
who did hank baskett play for in nov of 2010, and was a sports team was founded in 1953	Q219714,Q221150
when was the last time the 1988 world series winners won the championship	Q1526568
who was the president of the usa during wwii and was also a member of the episcopal church	Q8007
what is population of samara that is point in time is 1890-1-1	95127
what spouse did antonio banderas take on starting on 1996-5-14	Q176455
what team does messi play for 2011	Q7156,Q79800
what was ellie goulding's first song	Q847230
what team will michael vick play for in 2011	Q219714
what was the date when argentina won the world cup championships for soccer	1978-06-25T00:00:00Z,1986-06-29T00:00:00Z
which ground of 2016 fort lauderdale strikers season is the palce of birth of kaitlyn ashley	Q165972,Q812
which film starring sam anderson was released in 1982	Q502303
what leader of the first communist party of china died in beijing	Q369681
which prime minister of japan ended their governmental position before 2012-12-26	Q47846,Q57647
what land did the us acquire from spain in 1819	Q812
what is the point in time for edward o. wilson has award received as kew international medal	2014-01-01T00:00:00Z
in 2001, count basie earned what award	Q935843
what is the start time for tallinn has located in the administrative territorial entity as estonia governorate	1796-12-23T00:00:00Z
what is the end time for francis i of france has position held as king of france	1547-04-10T00:00:00Z
who has been the japanese prime minister since 2012-10-01	Q132345,Q57647
when did gustav stresemann stop being the chancellor of germany	1923-11-23T00:00:00Z
when did stanislav cherchesov join fc lokomotiv moscow	1988-01-01T00:00:00Z
who held her governmental position since november 20, 2001 and rules denmark right now	Q102139
when did dominik hašek become a citizen of czechoslovakia	1965-01-29T00:00:00Z
who is the spouse of ted kennedy at the time of 2009-1-1	Q7926996
when has ireland been an independent country	1949-04-18T00:00:00Z
when did the battle of harvey williams cushing concluded	1918-11-11T00:00:00Z
erfurt and kalisz began their admininistrative duties when	1982-01-01T00:00:00Z
what team did kaka play for in 2009	Q1543,Q83459,Q8682
what territories did israel take control of after the six day war in 1967	Q36678,Q36755,Q39760,Q83210
on which date did nikolay makarov get the state stalin prize	1952-01-01T00:00:00Z
what three countries were major allied during ww2	Q145,Q15180,Q30
who plays dumbldor in the first 2 harry potter movies	Q106775
since when has joseph lyons been a member of the australian house of representatives	1929-10-12T00:00:00Z
what is champion of award of joseph lister, 1st baron lister	Q102419,Q1035,Q104104,Q104154,Q104607,Q1063743,Q106762,Q1107900,Q1117138,Q115490,Q1156260,Q115810,Q1159121,Q1174949,Q122701,Q122972,Q1231580,Q123280,Q123485,Q123528,Q123670,Q1242490,Q1309746,Q131733,Q1338141,Q1348255,Q135154,Q1356359,Q1365806,Q137106,Q1387590,Q14277,Q14278,Q151556,Q151564,Q151911,Q1530841,Q154353,Q15462,Q155375,Q155525,Q155764,Q155768,Q155907,Q156941,Q156942,Q157242,Q157250,Q1575…
what is point in time and prize money of amnesty international has award received as nobel peace prize	1977-01-01T00:00:00Z,700000
hilary mantel received which award on 1-1-2009	Q160082
who won the nobel peace prize in 2011 for physics	Q104622,Q107037,Q43179
who was the spouse of ilona staller at the beginning of 1991	Q297525
who is currently president of the circulation area for reference news	Q15031
what happened during william henry harrison presidency	Q379346
who is the first vice president of india	Q156349
for which team did kevin keegan play until 1982	Q18732
which computer system was put out on 2008-09-20	Q94
which world series did the orioles play in prior to october 16,1983	Q1581759,Q4295890,Q4295895
who is the 2009 king of thailand	Q855252
when was pierre boudieu left the university of lille.	1964-01-01T00:00:00Z
who is the former athlete that last played in 1995, and is now the coach of inter milan	Q26580
what day and year did lil boosie father die in	1997-01-01T00:00:00Z
what is the start time for emmerson mnangagwa has educated at as university of zambia	1973-01-01T00:00:00Z
what event happened in dunkirk during ww2 with an estimate of 10252 casualities	Q208529
what is the point in time for jacobus henricus van 't hoff has award received as helmholtz medal	1910-01-01T00:00:00Z
what is award received of cherry jones that is statement is subject of is 49th tony awards	Q185299
when is queen hatshepsuts birthdate	-1506-01-01T00:00:00Z
when was the printing press invented by gutenberg	1440-01-01T00:00:00Z
which event did kevin kuske receive a silver medal for in the olympics	Q737863
the person who wrote the lyrics of "it's so hard" was standing where when he was shot	Q60
when did lil boosie daddy die	1997-01-01T00:00:00Z
what is award received of james cagney that is statement is subject of is 15th academy awards	Q103916
who was the first james irwin	1
what is occupation of dorothy stratten that is point in time is 1979-8-1	Q728711
who was bing crosby's last wife	Q274169
when did elinor ostrom leave their position at indiana university	2012-01-01T00:00:00Z
who was the 13 president of the us	Q12306
in 2012, who was the president of the country that counts the second level division piã±as canton as one of its facilities	Q19581
who was the cohost in 1993 on cbs evening news	Q717203
what is the end time for vicente guerrero has position held as president of mexico	1829-12-17T00:00:00Z
what season did josef bican join fc admira wacker mödling	1935-01-01T00:00:00Z
who are the current coaches of the sports team that won the 1964 european cup final championship	Q26580
what are the weekly newspaper which start with the letter e	Q274581,Élet és Irodalom,Élet és Tudomány
what sentence did andrei chikatilo receive on october 14, 1992	Q8454
what is the field of this work of work of george bellew-bryan, 4th aristocrat bellew	Q134211
what years was franklin d. roosevelt president	1933-03-04T00:00:00Z,1945-04-12T00:00:00Z
who died in the writers of philosophical investigations	Q350
what is the start time for humboldt university of berlin has rector as eduard kohlrausch	1932-01-01T00:00:00Z
what is the name of the first twilight book	Q164160
what city has a commerical co2 emmission of 0.074328795 and was home ot robin williams in 2011	Q62
what is nominated for of mario monicelli that is statement is subject of is 38th academy awards	Q41417
what was carol ann duffy nominated for in 2011	Q1043985
what is nominated for of crouching tiger, hidden dragon that is statement is subject of is 73rd academy awards	Q102427,Q103360,Q105304,Q107258,Q131520,Q277536,Q277751,Q281939,Q488651
the president of calabria on 4/29/2014 was who	Q3771430
the team that won 1983 world series championship won the world series in what years	Q1581759,Q4295890,Q4295895
give the name of noble title awarded to georges cuvier in 1829	Q165503
what is establishment date of location of death of ptolemy i soter	-0330-01-01T00:00:00Z
what award was received by glenn greenwald on 2014-0-0	Q118404,Q845188
the nation with la guajira department 2011 has who as its president today	Q57311
very first president of us	Q23
when was the pyramids at giza built	-2559-01-01T00:00:00Z
which team, which plays in ralph wilson stadium, did terrell owens play for in 2010	Q223511
who was the monarch before elizabeth 2	Q280856
who is the headcoach of 2013-14 marquette golden eagles men's basketball team	Q5003559
on what date did saori yoshida receive a purple ribbon medal	2004-01-01T00:00:00Z,2008-01-01T00:00:00Z,2012-01-01T00:00:00Z
when did eduard kohlrausch start as minister at humboldt college of berlin	1932-01-01T00:00:00Z
what is the point in time for robert de niro has residence as marbletown	1997-01-01T00:00:00Z
who was polands first nobel prize winner in literature	Q41502
when was the first christmas celebrated in the us	1539-01-01T00:00:00Z
who did buster keaton marry on may 31, 1921	Q444788
what is year commenced of burial place of john hunyadi	1001-01-01T00:00:00Z,1201-01-01T00:00:00Z
who ruled as the king of franks before and after clovis i	Q189660,Q193869,Q212852,Q233461,Q28984
who did raquel welch marry in 1980	Q2848807
the country that contains tarapacã¡ region has what type of government today	Q1520223,Q179164,Q49892,Q5255892
what is the painting for material used of leaf	Q22945340
what year was serbia's fate rate at 1.59	2003-01-01T00:00:00Z
what year did the orioles win 100 games	Q1581759,Q4295890,Q4295895
nicole kidman divorced who on jan, 1 2001	Q37079
what protocol was first used by novell network and is not supported on the internet	Q691990
when kick the bucket frederick william i prussia pass on, and when was his child sovereign augustus william of prussia born	1722-08-09T00:00:00Z,1758-06-12T00:00:00Z
lord byron's wife in january 1st 1985	Q272161
where did gianni agnelli work and when did it ended	Q826589,1991-06-01T00:00:00Z
what is award received of stephen cook that is point in time is 2015-1-1	Q6085042
what did did canada join nato	1949-01-01T00:00:00Z
what is the end time for william shatner has spouse as nerine kidd	1999-01-01T00:00:00Z
what is nominated for of the shawshank redemption that is point in time is 1995-2-14	Q102427
in 1943, alf ramsey was member of which sports team	Q18732
what was steven spielbergs first oscar for director	Q483941
what date was rajamahendravaram located as an administrative territorial entity of east godavari district	1925-01-01T00:00:00Z
when did the south sudan have a total fertility rate of 5.969	2003-01-01T00:00:00Z
what is population of damietta governorate that is point in time is 1986-11-17	741264
when tom cruise was presented with the golden globe award in the category of best actor-motion picture, musical or comedy, what was the date	1997-01-01T00:00:00Z
what is the end time for novosibirsk has located in the administrative territorial entity as west siberian krai	1937-09-27T00:00:00Z
what is the start time for gareth edwards has member of sports team as wales national rugby union team	1967-04-01T00:00:00Z
what kind of ford was made first	Q1167651
what was the first movie produced in 1903	Q470329
the proposal of the first amendment can be credited to whom	Q11813
who was the first to step foot on new mexico	Q1370004
what year was remember the titans movie released	2000-09-23T00:00:00Z
what director of television has a birth date of 07/16/1902	Q505780
what is twinned administrative body of manila that is start time is 1966-1-1	Q1867
what years did john fkennedy serve	1961-01-20T00:00:00Z,1963-11-22T00:00:00Z
who did the new player on real madrid c.f. play football for in 2010	Q267245,Q8682
what was ike and tina turners first hit	Q3190977
who was in charge of britain during the battle of britain	Q8016
what was olivia newton-johns oldest movie	Q1004363
what was theodor seuss geisel's first wife's name	Q5702956
what is nominated for of la dolce vita that is statement is subject of is 34th academy awards	Q103360,Q41417
which group does great march comet of 1843 belong to	Q386772
on january 1, 1988, at which school was barack obama attending classes	Q49122
what award did robert aumann receive on january 1, 2001	Q47170,Q511102
in what moment does frederick william i of prussia's children wilhelmine of prussia and margravine of brandenburg-bayreuth were born	1709-07-03T00:00:00Z
what year was ronald fisher a nobel prize nominee	1953-01-01T00:00:00Z
what is member of political party of svetlana savitskaya that is start time is 1975-0-0	Q79854
what date did princess maria amelia, pedro the firsts daughter, die and what was the name of her mum	Q129837,1853-02-04T00:00:00Z
what will selma lagerlof start their membership in the free-minded national association	1916-01-01T00:00:00Z
what country was honolulu part of on july 4, 1894	Q2593459
when did the beatles perform at the cavern club	1961-02-09T00:00:00Z,1961-12-13T00:00:00Z,1962-02-05T00:00:00Z,1962-12-12T00:00:00Z
what former assistant secretary was president of the united states during world war ii	Q11613,Q8007
what team did messi play for in 2010	Q7156,Q79800
when did judy garland first marry	Q937852
name of first woman mayor	Q3631124
at what point did konstantin rokossovsky receive the komdiv military rank	1935-11-26T00:00:00Z
in 2016, what was the population of harbin	5015000
what is the population of bakersfield in 2009	324463
who was the king or troy during the trojan war	Q170473
what is the currency of republic of montenegro (1992-2006)	Q16068,Q373429,Q4916
what us president was the first born in ohio	Q11869
who brother of 1st put medalist of screen performing artists society life accomplishment grant	Q4248913,Q4777182,Q4977837,Q5042394,Q5337338,Q6113161,Q927631
what award william friedkin received at 1971-0-0	Q103360,Q5280675
what team did daniel carter play for before all blacks	Q1033766
what is succeded by of gaelic ireland , that has before was is lordship of ireland	Q215530
when was the actor that played the character lt. jimmy saunders inaugurated	Q3401697,Q9009111
for what teams did the subject of the picture "lamar odom 2" play in 2011	Q121783,Q132893
what is academic degree of gottfried wilhelm leibniz that is point in time is 1665-9-28	Q798137
when did pau gasol get the gold decoration of work justify in spain	2017-01-01T00:00:00Z
what is award received of james earl jones that is point in time is 1969-0-0	Q1445521
when did lisbon become the capital of the portuguese empire	1415-01-01T00:00:00Z,1821-01-01T00:00:00Z
what is the name of the first michael myers movie	1978
ann powers left what employer in 1988	Q3265728
give me the end time for martina navratilova as a member of sports team as czechoslovakia federation cup team	1975-01-01T00:00:00Z
at which point in time did nicolás maduro start as secretary general of the non-aligned movement	2016-09-17T00:00:00Z
what political party was lincoln with when he won in 1860	Q29468
who is the current king of thailand	Q548733
which roller coaster was opened and closed both in 2000	Q2495883
in the 68th academy awards, what nomination did mira sorvino receive	Q106301
who was the first dictator of the the place where breed moscow watchdog originated in	Q1394
laurence fishburne received what award at the 46th annual tony awards	Q1474410
when was the tower of london built	1066-09-01T00:00:00Z
who was the best actor of 2006	Q180560
what is position held of earle page that is end time is 1939-4-26	Q319145
in 1964, hume cronyn won which award	Q1474410
on what date did elon musk marry his wife justine musk	2000-01-01T00:00:00Z
what is the start time for ghent has twinned administrative body as brașov	1993-01-01T00:00:00Z
on 1990-10-2, why did west germany fall	Q3624078
when is the feast day of saint elizabeth	Q3028
who played the title role of superman in 1950	Q342537
what is short name of california that is point in time is 1874-0-0	Cal.
how many school children were in a developed country in 1-1-2000	12529733
who was the first president of the afi that died in river oaks, houston	Q187912,Q4983763
when did óscar de la renta fiallo received citizenship in the dominican republic	1932-07-22T00:00:00Z
when did hey arnold! stop running	2004-06-08T00:00:00Z
when did the 2002 world cup take place	2002-05-31T00:00:00Z
what location involved in the first gulf war has per capita emissions of 0.657377 dated metric tons	Q31945,Q34675,Q796,Q801,Q817,Q851
what is award received of mikhail prokhorov that is point in time is 2006-1-1	Q791135
who won the second rugby world cup	Q622443
when did educated at of janet yellen and point in time	Q49112,Q7161950,1967-01-01T00:00:00Z,1971-01-01T00:00:00Z
who is the current ruler of the country that has south hwanghae province	Q56226
when was the crucible written and set	1953-01-01T00:00:00Z
what is significant event of thomas cranmer and point in time	Q125375,1533-04-09T00:00:00Z
who is the current president in 2011 of the country with national anthem valiant quisqueyans	Q151944
who was the first president to retire after 2 terms	Q23
what was ernest rutherford nominated for on january 1, 1933	Q38104
what company was ofudned after 1899 and owns the chrysler corporation	Q15678788
who was first president india	Q197736
when does martin johnson start for the england national rugby union	1993-01-01T00:00:00Z
second largest state in population in india according to 2001 census	Q1191
when gloria swanson started as the spouse of wallace beery	1916-01-01T00:00:00Z
what is spouse of george sand that is end time is 1835-1-1	Q1047458
in what year did isaac newton die	1727-03-31T00:00:00Z
what is population of a coruña that is point in time is 2005-1-1	243349
what year did eduardo chillida receive the princess of asturias award for the arts	1987-01-01T00:00:00Z
what is the start time for rajamahendravaram has located in the administrative territorial entity as east godavari district	1925-01-01T00:00:00Z
what new political party was formed during the presidential campaign of 1860	Q1128268
when was kate sheppard finished being a member of the national council of women of new zealand	1903-01-01T00:00:00Z
who won 2010 world's strongest man	Q394378
what is first described of ferrocerium , that has teacher is adolf lieben	Q89390
which democrat was the governor of georgia in 2011	Q179732,Q525362
when was alan sugar held the position as enterprise champion	2009-01-01T00:00:00Z,2016-05-25T00:00:00Z
when did nikephoros ii phokas end his time as byzantine emperoror	0969-12-16T00:00:00Z
what is major religion in india today	Q9089
when did carl friedrich gauss receive his doctoral thesis from university of helmstedt	1799-01-01T00:00:00Z
who was russia's chairperson on 1/1/2001	Q156379,Q368896
what is the temperature and state of matter of water when it reaches the critical point	Q11432,Q11435,647.14
who was the secretary of state and senator during andrew jackson's presidency	Q11820,Q544396,Q551362
when did the artist nominated for awards for "blue chips" come to the nba	Q1164506
when did frederick douglass mom die	1825-01-01T00:00:00Z
who is india's first women governor	Q250165
what is the point in time for michael ellis debakey has award received as lomonosov gold medal	2003-01-01T00:00:00Z
what year was selena perez shot	1995-03-31T00:00:00Z
what current ohio state senator holds a position in the executive office of the president of the united states	Q381880,Q926069
who was president of the us when zheng bijian was a teenager	Q11613
what year did honolulu become the capitol of hawaii	1959-01-01T00:00:00Z
what are the names of the united nations agencies that were founded in 1957	Q41984
who did nasri play for before arsenal	Q132885
when did they discovered the planet mercury	-0264-01-01T00:00:00Z
what team with a mascot named poe did michael oher play for in 2009	Q276539
in which year was the person who attended whitford middle school chosen in the draft	Q3714948
the first governor of ohio	Q884891
what was al franken's position on july 7, 2007	Q4416090
what was the last superbowl won by the team that plays in at&t stadium	Q1065229
who served as vice president under the president who was suffering from addisons disease when he died	Q9640
when did pedro i girl maria ii of portugal pass on, and when was she born	1819-04-04T00:00:00Z,1853-11-15T00:00:00Z
what is the end time for kolkata has located in the administrative territorial entity as bengal presidency	1905-10-16T00:00:00Z
what were harry s truman's professions before he became president	Q13217683,Q17305512
what is the point in time for charles taylor has award received as kluge prize	2015-01-01T00:00:00Z
when did head of government of seattle and work period conclusion	Q1700121,Q2899248,Q330519,Q3435958,Q371494,Q5585769,Q952884,1890-07-13T00:00:00Z,1906-03-05T00:00:00Z,1910-03-07T00:00:00Z,1928-03-06T00:00:00Z,1940-03-05T00:00:00Z,1960-03-07T00:00:00Z,2009-12-31T00:00:00Z
what year did michael jordan get drafted	Q1537366
what is date of death and date of birth of frederick william i of prussia has child as princess philippine charlotte of prussia	1716-03-13T00:00:00Z,1801-02-16T00:00:00Z
what is population of kokand that is point in time is 1970-0-0	133131
when was the crucible book written	1952-01-01T00:00:00Z
what was polands first winner of the nobel prize in literature	Q41502
on 1-1-2013, what was the award received by eugene fama	Q47170
where was syrie maugham's country of citizenship in 1927	Q174193
where did the recording artist for i want you to know (fox stevenson remix) reside in 2010	Q60
who takes after the part of victor hugo	Q354373
what is the point in time for cicely tyson has award received as candace award	1988-01-01T00:00:00Z
which party won the elections when y.s. rajasekhara reddy was in power	Q10225,Q2279320
2008 olympic games was bid on by which cities	5
what is total fertility rate of swaziland that is point in time is 2008-0-0	3.699
when did tel aviv become the twin city of łódź	1994-01-01T00:00:00Z
what was the first movie julie andrews played in	Q3212421
who was elected president after a person whose field of study was journalism died	Q36023
when is will smith's oldest son's birthday	1992-11-11T00:00:00Z
who was the speaker in joint session of the united states congress and subsequent president of the united states during world war 2	Q8007
who is the ruler over north korea at the present time had this post from before 2003-09-03	Q56226
who was the first president to marry in office	Q11881
which child of louis viii of france died 8/25/1270	Q346
who was the head of the government of north rhine-westphalia beginning in 1956-2-20	Q99458
which food festivals began in 1938	Q6974847
what is created on date of subsidiary entities of university of strasbourg	1881-01-01T00:00:00Z,1954-01-01T00:00:00Z,1980-01-01T00:00:00Z,1987-01-01T00:00:00Z,1994-01-01T00:00:00Z,1995-01-01T00:00:00Z,1997-01-01T00:00:00Z,1998-01-01T00:00:00Z,1999-01-01T00:00:00Z,2002-01-01T00:00:00Z,2005-01-01T00:00:00Z,2006-01-01T00:00:00Z,2007-01-01T00:00:00Z,2009-01-01T00:00:00Z,2010-01-01T00:00:00Z,2011-01-01T00:00:00Z,2013-01-01T00:00:00Z
what award was received by mairead maguire in the year 1976	Q35637
when did hakeem olajuwon win the nba all-defensive team award	1985-01-01T00:00:00Z,1987-01-01T00:00:00Z,1988-01-01T00:00:00Z,1990-01-01T00:00:00Z,1991-01-01T00:00:00Z,1993-01-01T00:00:00Z,1994-01-01T00:00:00Z,1996-01-01T00:00:00Z,1997-01-01T00:00:00Z
when did owner bill neukom's sports team last win the world series	Q17514457
which president assumed his office after the assassination of the subject of the film an american affair	Q9640
january 1st, 1928 marks the day sigrid undset became a nominee for which award	Q37922
who was the 2011 coach of the 2007 afc champion team	Q3808317
what government system did italy have in 2011 and is also the system for dominica	Q1520223,Q179164,Q4198907
which award was grazia deledda short-listed for in 1921	Q37922
who is the president of poland 2009	Q2757
when did chris bention die	2007-06-24T00:00:00Z
who did alfred kinsey divorce in 1956	Q5126026
shakespeare first book was	Q833645
when did the technical university of munich join the german universities excellence initiative	2006-01-01T00:00:00Z
what year was lisa marie presley and michael jackson married	1994-05-26T00:00:00Z
what is the point in time for vanuatu has inflation rate as 5.1	1992-01-01T00:00:00Z,1997-01-01T00:00:00Z
when did ted kulongoski become governor of oregon	2003-01-13T00:00:00Z
when did the basketball team with the head coach byron scott win the championship	Q1959941,Q3072478,Q3072482,Q4566514,Q4566866,Q4567490,Q4567780,Q4568101,Q4575074,Q4579314,Q4580529,Q4584557,Q4597667,Q4598928,Q4600307,Q644353
what age did alex graham bell die	1847-03-03T00:00:00Z,1922-08-02T00:00:00Z,74
christoph franz became ceo of lufthansa on what date	2011-01-01T00:00:00Z
what is award received of wilt chamberlain that is point in time is 1973-0-0	Q1465181
what are the recent movies made from jane austens books	Q19363674
what is nominated for of james gandolfini that is point in time is 2009-0-0	Q1445521
which countries were enemies of the us during the second world war	Q17,Q183,Q38
who did michael jordan play for when he played baseball	Q335169,Q3476102
what is residence of nora ephron that is start time is 1941-5-19	Q60
which computer system was put out on sept. the 20th, 2008	Q94
what is the start time for edward ii of england has position held as monarch of england	1307-07-15T00:00:00Z
when was ernest borgnine and his spouse ethel merman's birth date and death	1964-06-27T00:00:00Z,1965-05-25T00:00:00Z
which former vice president won the 2007 nobel peace prize	Q171183,Q19673
who held his governmental position from june 12, 1997 and was the leader of france in 2012	Q157,Q329
which is followed by and follows charles the fat who had a noble title as emperor of occident	Q309930,Q71231
who held his governmental position from december 28, 1972 and is ruling north korea now	Q56226
who was nominated for the academy award for best director for the third man	Q95143
the administrative territorial entity of the mamluk sultanate was the location of mecca when	1250-01-01T00:00:00Z
what award nominee in the 11th satellite awards ceremony was owned in 2012 by rupert murdoch	Q166419,Q185278,Q5476982,Q918390
who won the 2010 governor in the state whose capital is hartford	Q241788
what was the population of mississippi as of the year 2000	2844658
who is the current leader of the country with la bayamesa as its national anthem	Q1932603
what was the age of adolf hitler when he rose to power	1889-04-20T00:00:00Z,45
what is the end time for erik erikson has spouse as joan erikson	1997-01-01T00:00:00Z
when was william l potts born and when did he die	1883-01-01T00:00:00Z,1947-01-01T00:00:00Z
who held his govermental position from october 14, 1964 and was the soviet leader during world war ii	Q855
when did zibo has twinned administrative body as gwangju	2003-09-15T00:00:00Z
in 2015, what was the net income of the state grid corporation of china	67156035935
what is award received of anish kapoor that is point in time is 2016-0-0	Q13582570
what is son of of son of of william fitzmaurice, 2nd earl of kerry	Q278699
who did maria felix divorce on january 1, 1947	Q399318
what year did astronaut scott carpenter die	1967-08-10T00:00:00Z
what is method of murder of music by of schubert's last sonatas	Q83319
who replaced mauricio macro as head of government of the autonomous city of buenos aires	Q963284
where did nora ephron live in 1941-5-19	Q60
what is position held of adrian iv that is replaced by is alexander iii	Q19546
one direction was nominated for which award in 2013	Q1441676,Q19858080,Q3841596,Q38451,Q38473,Q38617,Q6314083
what is population of iceland that is point in time is 1996-0-0	268916
who did lucille get married to after desi	Q5525629
what team that plays in the santiago bernabeu stadium did ronaldo play for in 2003	Q83459
which was the award that stephen cook got in 2015	Q6085042
what president was graduated from harvard in 1904	Q8007
what is the field of work for theodosius dobzhansky has award received as national medal of science	Q420
what is point in time and academic degree of guy fieri has educated at as university of nevada, las vegas	Q163727,1990-01-01T00:00:00Z
who did the all blacks first play	Q28406471
when was tallinn, located in estonia governorate, established	1796-12-23T00:00:00Z
who played ellie may clampett in beverly hillbillies movie in 93	Q230390
when did mickey mantle play for the yankees	1951-01-01T00:00:00Z,1968-01-01T00:00:00Z
what is sculptor of series of first responders	Q269927
what was the number of people in the maldives in 1967	106072
when was chester aurther born	1829-10-05T00:00:00Z
who all held a position when gough whitlam was the prime minister	Q1354851,Q1382174,Q15501534,Q16019536,Q17917663,Q18109115,Q2266155,Q242654,Q250087,Q315979,Q3216921,Q356261,Q444481,Q5489783,Q6208614,Q7817908,Q863220
what is paul revere's first wifes last name	Q96077353
what is award received of zero mostel that is statement is subject of is 19th tony awards	Q1723064
which movie did billy wilder direct in 1981	Q1754858
who founded the pittsburgh steelers in 1933	Q7366343
at what time did james prescott joule receive an albert medal	1880-01-01T00:00:00Z
who was the head coach of arsenal f.c. as of may 22, 2018	Q295610
who's the current leader of the country where, the lucumi language is spoken currently	Q1932603
when and where did karl benz die	Q83225,1929-04-04T00:00:00Z
in county antrim how is 1922-1-21 significant	Q1140152
what ws the country that honolulu became a part of on july 4, 1894	Q2593459
who won the presidential election in egypt in 2012	Q4631
what is the start time for sebastian coe has position held as president of the olympic organizing committee	2008-08-24T00:00:00Z
shakira recieved this award on feb. 8, 2006	Q3827469,Q4542508,Q6496321,Q6496347,Q6496408
what is formed from of topic of of subduction	Q215680
who is the first president in new zealand	Q741462
when was saori yoshida has award received as medal with purple ribbon	2004-01-01T00:00:00Z,2008-01-01T00:00:00Z,2012-01-01T00:00:00Z
what is award received of edsger w. dijkstra that is point in time is 2002-1-1	Q1225254
what was the last championship won by the team whose head coach is tom thibodeau	Q4593827
in which years did the organization that claimed victory in the 1970 world series also win the world series	Q1581759,Q4295890,Q4295895
who were the quarterbacks of the team that won the 2001 afc championship	Q2591444,Q4351353,Q795406
when was leeds united relegated	2003-01-01T00:00:00Z
when did homer the greek writer die	-0800-01-01T00:00:00Z
for what sports team founded in 1914 did ronaldo play in 2003	Q83459
what country has the oldest university in the world	Q1028
what was the nominal gdp of the united states of america on january 1, 2014	17427609000000
when did carlos fuentes use the alias emmanuel matta	2006-01-01T00:00:00Z
who was the us president when world war 1 started	Q34296
tell me the population count of greece in year 2012	11092771
on june 2, 2014 who was the leader of palestine	Q13415154
which animator of the the skeleton dance is also the director of the haunted house (1929 film)	Q8704
what is elected in and end cause of joseph chamberlain has position held as member of the 27th parliament of the united kingdom	Q741182,Q918358
who gave the son of of son of of william fitzmaurice, 2nd earl of kerry	Q278699
when did georg phillipp telemann's work such as der neumodische liebhaber damon start	1719-01-01T00:00:00Z
what is award received of seymour hersh that is point in time is 1970-0-0	Q2117807
who was the president of new zealand in 1951	Q1390488
who ran against abraham lincoln for president in 1860	Q273212
in 1998 corin tellado received what award	Q6008386
what is ycba agent id of robert baden-powell, 1st baron baden-powell	9489
in the atlantic hurricane season 2008, the most fatalities were caused by which tropical cyclone	Q1632026
who did luis suarez play for in 2010	Q81888
when did george bush sr run for president the first time and lost	1980-11-04T00:00:00Z
when did richard johnson divorce kim novak and when did they marry	1965-01-01T00:00:00Z,1966-01-01T00:00:00Z
what is the point in time for daniel ellsberg has award received as american book awards	2003-01-01T00:00:00Z
who is the winner of first filmfare best actor award	Q377789
when did the english civil war break out	1642-08-22T00:00:00Z
who is the leader of france 2012 and was born on 1954-08-12	Q157,Q329
when was the population of santiago 7112808	2017-01-01T00:00:00Z
which equation is frequently careworn with thereof pi, which comes before the letter p	Q168
what is the end time for józef cyrankiewicz has spouse as nina andrycz	1968-01-01T00:00:00Z
what is head coach of rafael nadal that is start time is 1990-0-0	Q2118577
what is medical condition of väinö linna that is point in time is 1984-0-0	Q1209150
what was the peace settlement for the 1812 war	Q1324198
where was the subject of the movie "the god who wasn't there" after he died on the cross	Q1003997
what is last line of crime and punishment	Это могло бы составить тему нового рассказа, — но теперешний рассказ наш окончен.
which team did serge blanco start on in 1/1/1984	Q807749
what is populace of nukus that's point in time within the year 1979	108978
what is discoverer or inventor of malaria that is time of discovery or invention is 1880-11-6	Q189006
who was the president during the cold war	Q11613,Q23505,Q23685,Q9582,Q9588,Q9640,Q9696,Q9916,Q9960
owain glyndwr died in 1416 of what cause	Q5727902
which date was pleasant rowland born	1941-05-23T00:00:00Z
what year did margot franks die	1945-02-01T00:00:00Z
which football organization with a mascot called billy buffalo had terrell owens as a player in 2010	Q223511
in which setting of the first gulf war is the country's army more than 249000	Q31945,Q34675,Q796,Q801,Q817,Q851
who discovered malaria on nov. 6, 1880	Q189006
what political party controlled congress in 1920	Q29468
which awards was bernardo bertolucci's the last emperor nominated for	Q103360,Q107258,Q139184,Q3703463,Q5280675,Q586356,Q768476,Q787131,Q8038461,Q849124,Q900414
who was the third us president to be impeached	Q1124
which is the next magnesium element that is followed after aluminium	Q11344
walter cronkite received which award in 1980	Q838121
what is the point in time for glen campbell has award received as grammy hall of fame	1999-01-01T00:00:00Z,2003-01-01T00:00:00Z,2007-01-01T00:00:00Z
what is the start time for fidel castro has partner as natalia revuelta clews	1950-01-01T00:00:00Z
what award did stephanie l. kwolek win in 1986	Q937629
tell me when prague was the city in which jan brueghel the elder worked.	1604-01-01T00:00:00Z
name the residence country of josheph fourier until 1815-3-20	Q207162,Q71084
what date will the secretary general of the north atlantic treaty organization no longer be paul-henri spaak	1961-04-21T00:00:00Z
when did john steinbeck get married to his second wife	1943-01-01T00:00:00Z
who is micheal jacksons oldest kids	prince michael jackson i
what was the first beatles album released in the us	Q1929603
who was the first to identify electrons	Q47285
who was the leader of the tucuman province beginning on 10/29/2015	Q6300262
what is the end time for steve bannon has educated at as virginia tech	1976-01-01T00:00:00Z
what is the point in time for santiago metropolitan region has population as 7112808	2017-01-01T00:00:00Z
when did j.k. rowling receive the andre norton award	2007-01-01T00:00:00Z
when was the previous superbowl that was housed in pitt stadium	Q853768
in which 2011 movie did taylor lautner star in that guillermo navarro created the cinematography for	Q143716,Q517958,Q60506
when did cleopatra have an affair with julis caesar	-0046-01-01T00:00:00Z
what is the start time for pierre laval has position held as deputy prime minister of france	1940-07-11T00:00:00Z
what is the 8th book in the house of night	Q4705791
what is the start time for david susskind has spouse as joyce davidson	1966-01-01T00:00:00Z
in december 1981 barbara mcclintock received what award	Q1543268,Q2424864,Q540561,Q999734
when is the start time for joseph goebbels who has spouse as magda goebbels	1931-12-19T00:00:00Z
in the beginning of 1918 what country was józef piłsudski a citizen of	Q207272
who was the presenter of wheel of fortune in 1982	Q7648412
who was u.s. president when alan rickman was born	Q11613
who is dating danel radcliffe in 2008	Q6499278
when is the end time for louis xviii of france tha has spouse as marie joséphine of savoy	1810-11-13T00:00:00Z
how numerous focuses did robert lewandowski score and how numerous matches did he play whereas a part of fc bayern munich	123,150
during what years did the team that participated in the 2010 major league baseball season win the world series	Q1190373,Q17514457,Q928040
what is themed after radian with a unit image of __	Q11573
what is the start time for samuel adams has position held as governor of massachusetts	1793-10-08T00:00:00Z
give me si base unit that contains the word second in their name	Q11574,second
what was total number of people of staten island on july 1st, 2013	472621
who is julia roberts married to 2012	Q21402343
in 2011, who became governor of the state in which the 2010 and 2011 gubernatorial elections were held	Q439729
what is the end time and end cause of robert barculey allardice has country of citizenship as kingdom of great britain	Q343100,1801-01-01T00:00:00Z
what is the major religion of india today	Q9089
when did ottmar hitzfeld begin as head mentor for borussia dortmund	1991-01-01T00:00:00Z
what position did jean chrétien hold before being replaced by gerald regan	Q3251786
who was the first person to receive an oscar for best actor	Q77181
what is the most current year the team who won the 2010 world series has won another world series	Q17514457
who plays albus dumbledore in the first and second harry potter movies	Q106775
when did hank azaria and helen hunt get married	Q844837,1999-01-01T00:00:00Z
what is position held of jacques charles dupont de l'eure that is end time is 1848-5-9	Q191954
which was the reason that robert burns woodward got a nomination in 1960	Q44585
what is employer of william henry bragg and start time	Q503424,1909-01-01T00:00:00Z
what is the start time for surat has located in the administrative territorial entity as bombay state	1947-08-15T00:00:00Z
when was the pennant won by the team that won the 1986 world series championship	Q1144500,Q1568875
who discovered radon first	Q65191
when was alexander karelin become the citizen of russia	1991-01-01T00:00:00Z
what was the date that karl person began his membership at the american academy of arts and sciences	1928-01-01T00:00:00Z
when did edward henry bush step down as manager/director of the university of london	1907-01-01T00:00:00Z
what award did umberto eco receive in 2001	Q698647
what is the end time for chelsea manning has place of detention as united states disciplinary barracks	2017-05-17T00:00:00Z
how much was adam sandler worth in 2015	340000000
how many last words are for jesus christ	8
how many out-of-school children were located in chad in the year 2003	1757281
who was us president during hurricane katrina	Q207
who was the current vice president when "iraq had wmds in 2003" was stated	Q48259
when did lil boosie father died	1997-01-01T00:00:00Z
what is twinned administrative body of skopje that is start time is 1967-1-1	Q1731
in 2013 emmanuelle riva received what nomination	Q24241
who is first indian cricket team captain	Q3519856
team owner wyc grousbeck's sports team won the championships in what years	Q2036161,Q3072448,Q3072450,Q3072451,Q3072455,Q3072460,Q3072461,Q3072463,Q3072464,Q3072466,Q3072468,Q3072470,Q3072473,Q3072474,Q3072475,Q3072477,Q3072479
what is the end time for faye dunaway has spouse as terry o'neill	1987-01-01T00:00:00Z
who was janet jacksons first husband	Q6132456
who was the king of the franks after lothair i	Q215204,Q298945,Q333802,Q43974
on 10.10.1978 what position did john paul ii hold	Q19546
at which point in time and together with whom did christopher a. pissarides received an award as sveriges riksbank prize in economic sciences in memory of alfred nobel	Q109570,Q109721,2010-01-01T00:00:00Z
what together with and point in time arthur lewis received award as sveriges riksbank prize in economic sciences in memory of alfred nobel	Q233947,1979-01-01T00:00:00Z
in 2007, which award did david letterman win	Q7398985
in what years did the 2004 nba finals winners win the championship	Q1022085,Q4585299,Q4586134
what is nominated for of carol ann duffy that is point in time is 2011-0-0	Q1043985
who seized power in italy in 1922	Q23559
when did the postal service start using id for idaho	1963-01-01T00:00:00Z
who is the current chairman of sbi	Q41613743
who is the forty-second president of the united states	Q1124
what band is ronnie radke in currently	Q519515
what is nominated for of robert lowell that is point in time is 1964-1-1	Q37922
in 1519 who was the owner of the mona lisa	Q129857
when did mickie mantle play for the yankees	1951-01-01T00:00:00Z
who held his governmental position from after january 3, 1983 and was governor of ohio in 2011	Q465295,Q69319
in what years did bronx sports teams win championships	Q1051837,Q1051846,Q1316734,Q1316770,Q1316802,Q155391,Q3130846,Q4561415,Q4562126,Q4562311,Q4563898,Q4564126,Q4564356,Q4564598,Q4564977,Q4565294,Q6145292,Q6147072,Q845534,Q845599,Q845603,Q845607,Q845627,Q845650,Q845655,Q845665,Q922550
what is the start time for auguste comte has spouse as caroline massin	1825-02-19T00:00:00Z
what is the end time for bradley wiggins has member of sports team as wiggins	2016-12-31T00:00:00Z
when did mahatma gandhi leave his residence from south africa	1915-01-01T00:00:00Z
when were gottfried lessing and doris lessing married	1944-01-01T00:00:00Z
what is the start time for libya has member of as arab league	1953-03-28T00:00:00Z
what job did stephen hillenburg have when he worked at the ocean institute	Q7173
who invented mario bros in the 80's	Q12382,Q509121
which award nominated team from the 1rst annual nfl honors ceremony did reggie bush play for in 2011	Q223243
when did simon wiesenthal receive the otto hahn peace medal	1991-01-01T00:00:00Z
when was the planet mercury first discovered	-0264-01-01T00:00:00Z
what structure opened after 1992-06-01 was the 2012 ncaa basketball tournament played at	Q34404
first woman chief minister of india	Q3520758
what profession did theodosius dobzhansky have when awarded the national medal of science	Q420
who was marika rokk married to in january 1, 1968	Q5496124
date of death of issac newton	1727-03-31T00:00:00Z
what team does messi play for in 2011, as well as being a sports team that was founded after 1893	Q7156,Q79800
who is member of marguerite yourcenar since 1980-3-6	Q161806
what was the location of the 2012 ncaa basketball tournament and is also home to the louisville cardinals men's basketball team	Q34404
who is partner of tyler perry that has start time is 2009-1-1	Q5530444
what is the start time for humphrey bogart has spouse as mayo methot	1938-08-21T00:00:00Z
what is spouse of catherine of medici that is start time is 1533-0-0	Q132545
what is point in time and prize money of john steinbeck has award received as nobel prize in literature	1962-01-01T00:00:00Z,257220
what is the most recent year the giants have won the world series	Q1190373,Q17514457,Q928040
who was the australian prime minister who drowned in 1967	Q312722
what is partner of colin firth that is start time is 1989-1-1	Q236705
what was the age of jane seymour when she died	1508-01-01T00:00:00Z,1537-10-24T00:00:00Z,29
since 2016-1-1, what shares a border with ile-de-france	Q18578267,Q18677767,Q18677983
which part of the 'i second that emotion' series is dubbed	Q102124,Q110154,Q1174721,Q1351259,Q1372210,Q1384822,Q138576,Q1396070,Q16296,Q16297,Q16345,Q188375,Q188492,Q202056,Q204586,Q215072,Q2252,Q229013,Q229211,Q229244,Q230335,Q232301,Q235132,Q236569,Q237194,Q237530,Q254038,Q2706308,Q272935,Q299282,Q3019260,Q310357,Q310493,Q313266,Q3193117,Q346595,Q351156,Q356541,Q374065,Q376176,Q377424,Q4029,Q44442,Q486740,Q508428,Q531624,Q537747,Q7181990,Q72867,Q76717,…
who is the proposer of the first amendment	Q11813
what is the start time for toshiba has chief executive officer as nobuaki kurumatani	2018-04-01T00:00:00Z
which team, founded after march 25, 1908, did ronaldinho play for in 2013	Q270995,Q83459
when did boleslaw bierut become poland's president	1944-12-31T00:00:00Z,1947-02-05T00:00:00Z
disney's first movie	Q134430
who became the third president of the us after winning the election	Q11812
where was william wallace when he died, and what was his cause of death	Q3182018,Q877524
who is zeus's oldest sister	Q41419
what 1947 founded team played in the 2010 nba finals	Q121783,Q131371
who is jacob and leah's second son	Q1773005
how many people made the 1st discovery of oxygen	2
how many rock formations were formed during the cretaceous period	1
when did william golding write lord of the flies	1954-01-01T00:00:00Z
what is position held of theodore roosevelt that is replaces is william mckinley	Q11696
when and where did the battle of antietam take place	Q511164,1862-09-17T00:00:00Z
what city has de nederlandsche bank located in it and was once home to anne frank	Q727
what is member of claude levi-strauss that is start time is 1973-5-24	Q161806
what is the first movie bruce willis play in	Q884135
what is position held of donald tusk that is replaces is herman van rompuy	Q735587
which was jacques offenbach country of citizenship in 1860-1-14	Q142
what was the population of the aland islands in 1979	22608
which tropical cyclones were formed on 2001-06-04	Q3179558
who was the 2nd us presidents wife	Q206191
the organization with leader amy hood had its first headquarters located where	Q223718
when did jolin tsai and jay chou partnership end	2005-01-01T00:00:00Z
who did hemingway support in the spanish civil war	Q3456351
when did henry a wallace hold the role of us secretary of commerce	1945-03-02T00:00:00Z
what is the first described death place of ariel	Q238803
what is date of death and date of birth of pedro i has child as maria ii of portugal	1819-04-04T00:00:00Z,1853-11-15T00:00:00Z
what is total assets of hon hai precision industry that is point in time is 2016-12-31	1931201379000
who played in the film wish you well and also damien in the omen 2006	Q329100
who held his govermental position from january 2, 1985 and ran against george w. bush for the second term	Q22316
who was employing alan m. kriegsman up until 1996	Q166032
jane wyman accepted what honor at the 21st academy awards	Q103618
when was the pennant awarded to the sports team that calls mcu park home	Q1144500,Q1568875
what date did casablanca come out	1942-11-26T00:00:00Z
when did rwanda genocide start	1994-04-07T00:00:00Z
what is population of nunavut that is point in time is 2017-10-0	38243
what is the start time for boa vista has head of government as teresa surita	1993-01-01T00:00:00Z,2001-01-01T00:00:00Z,2005-01-01T00:00:00Z,2013-01-01T00:00:00Z,2017-01-01T00:00:00Z
who will take the throne after queen elizabeth died	Q43274
how many teams have la kings players in them currently	78
what is the first spaceship from earth land on mars	Q233708
what is the end time for ban ki-moon has position held as united nations secretary-general	2017-01-01T00:00:00Z
what is award received of jean tirole that is point in time is 1998-1-1	Q6265940
on what date did kareena kapoor marry saif ali khan	2012-10-16T00:00:00Z
who was the author of diplomacy as well as secretary of state when richard nixon was president	Q433180
what what is play location of first performance palace of whitehall and also which starts with letter t	Q86440,The Tempest
what is the start time for liverpool, who also has cologne as its twinned administrative body	1952-05-01T00:00:00Z
what sports team located in rio de janerio did ronaldinho play for in 2011	Q1543,Q17479
what is year established of university attended of pavel nakhimov	1715-01-01T00:00:00Z
what date did the old swiss confederacy add the canton of bern.	1353-01-01T00:00:00Z
what award did walter cronkite receive in 1980	Q838121
who was the methodist governor of ohio in 2011	Q465295,Q69319
which team did the composer of "biological didn't bother" play for first	Q6460027
during 2012, who was the president of the country that signs the national anthem titled salve, oh patria	Q19581
what position did mahathir mohamad hold starting 2018-5-10	Q862559
when andrew jackson was president and held his governmental position from after 1823, who was the secretary of state	Q11820,Q544396,Q551362
what position did john paul ii hold starting on october 10, 1978	Q19546
at which point in time did pablo neruda get awarded the national prize for literature	1945-01-01T00:00:00Z
what is award received of clive granger and point in time	Q47170,Q833163,2003-01-01T00:00:00Z,2005-01-01T00:00:00Z
which person served as the president of the nation where azuay is located in 2012	Q19581
what was inside the administrative territorial entity of arkhangelsk on september 23, 1937	Q1875
in which year did liverpool win their first fa cup	1965
where did paolo gentiloni graduate as laurea magistrale italy and what was his major	Q209344
what 2011 movies was taylor lautner in that were released before august 23, 2011	Q143716,Q517958,Q60506
on june 24th of 1948 what award did kliment voroshilov received	Q946626
who is the first us president	Q23
who was the first indian to win an oscar for lifetime achievement	Q8873
what is nominated for of morgan freeman that is statement is subject of is 32nd tony awards	Q1474410
on which date hussein of jordan receive the princess of asturias award for concord	1995-01-01T00:00:00Z
what is award received of pete seeger that is point in time is 1977-1-1	Q7153268
what is brother of 1st place medalist of screen actors guild life achievement award	Q4248913,Q4777182,Q4977837,Q5042394,Q5337338,Q6113161,Q927631
who was the governor of vichy france , that commands during the battle of verdun	Q5721
what baseball team plays at hilltop park and when did they win the world series	Q1190373,Q17514457,Q928040
what was the date of david susskind and joyce davidson's wedding	1966-01-01T00:00:00Z
what is spouse of max ernst that is start time is 1946-1-1	Q234324
who is currently secretary of defense in the government	Q267902
who was the president of us during the dawes plan	Q36023
what is the capital of germany in 1914	Q64
in what year did the ravens win the most recently ended super bowl	Q126291,Q625210
when did kelsey grammer get separated, and who was he hitched to	Q2034653,2011-01-01T00:00:00Z
when was president kennedy's daughters born	1957-11-27T00:00:00Z
what leaders were in charge during the battle of britain	Q352,Q8016
at what point in time was margaret mitchell nominated for the nobel prize in literature	1938-01-01T00:00:00Z
when was pina bausch given the goethe prize	2008-01-01T00:00:00Z
who married raquel welch in 1980	Q2848807
what was grazia deledda nominated in 1921-1-1	Q37922
what is position held of damasus i that is replaced by is siricius	Q19546
what job did bernard bolzano have on 1805-4-7	Q121594
what is place of first performance of don giovanni , that has notable incident is world premiere	Q521155
in 1931 abraham maslow earned what diploma	Q2091008
during what time was george canning a citizen of great britain	Q343100,1801-01-01T00:00:00Z
when did joe travis die	2002-11-23T00:00:00Z
what is population of warsaw that is point in time is 1830-0-0	139700
what is the most recent superbowl the baltimore ravens won	Q625210
what 2011 movie, starring taylor lautner, featured music by edward shearmur	Q143716,Q517958,Q60506
who location of narrative of comes after of crazy safari	Q258,Q47700
04/26/1882 is the birth date of which athletes	Q6074142,Q6235084
who was president while hawaii was annexed	Q35041
what is tv presenter of succeded by of 3rd african movie academy awards	Q3510652,Q5100347,Q538774,Q7106878
when was the last time a team led by larr baer win the world series	Q17514457
what is position held of pierre de coubertin that is series ordinal is 2	Q7241513
what is the point in time for plzeň has award received as european capital of culture	2015-01-01T00:00:00Z
what is award received of juan ramón jiménez that is point in time is 1956-1-1	Q37922
which timezone currently contains both nevada and locations near the san francisco international airport	Q3134980,Q4742667,Q847142
when did woody guthrie receive the grammy lifetime achievement award	2000-01-01T00:00:00Z
which man was france's leader in 2012 and took his post in the government after 1983-04-14	Q157,Q329
what is first minister of mediatised to of presidency of salvador allende	Q3186575
what is population of kafr el-sheikh governorate that is point in time is 1996-11-19	2223383
when was harold urey nominated for nobel prize in physics	1934-01-01T00:00:00Z
where was nora ephron living in 1941-5-19	Q60
what ship did christopher columbus sail on in 1492	Q107900
when did richard hadlee join tasmania's cricket team	1979-01-01T00:00:00Z
when did the ottoman empire lose control over nazareth	1917-01-01T00:00:00Z
who was the first person to climb the mckinley denali	Q1681295
when did hussein of jordan receive the princess of asturias award for concord	1995-01-01T00:00:00Z
what was the largest mountain before mt everest was discovered	Q82019
glen campbell received a grammy hall of fame award when	1999-01-01T00:00:00Z,2003-01-01T00:00:00Z,2007-01-01T00:00:00Z
what was selena gomez's first music album called	Q13410026
in 1812, spencer perceval position was	Q14211,Q162754,Q2636053,Q531471,Q609884
what was shakespeare first book	Q833645
in 2010 what award did nickelodeon achieve	Q1780634
at what time did george harrison go away from the beatles	1970-01-01T00:00:00Z
what is the point in time for chita rivera has nominated for as tony award for best actress in a musical	1976-01-01T00:00:00Z,1981-01-01T00:00:00Z,1983-01-01T00:00:00Z,1986-01-01T00:00:00Z,2006-01-01T00:00:00Z,2015-01-01T00:00:00Z
when is the end and start time of deodoro da fonseca position as president of brazil	1889-11-15T00:00:00Z,1891-11-23T00:00:00Z
who is environment minister of india now	Q7238178
who was the first actress to win a back to back oscar	Q18994
what is the phase in water when matter and pressure have tripled	Q11432,Q11435,Q11438,611.66
when did richard seddon start being mayor	1877-01-01T00:00:00Z
who is the governor of the place that bruce babbitt held the governmental position in 2009	Q229032,Q236941
what year did mary sheeley write frankenstein	1818-01-01T00:00:00Z
which tropical cyclone in the atlantic hurricane season 2008 killed the most people	Q1632026
what city hosted the 1980 winter olympics	Q192700
for what western visayas is it 2017	12828.97
which award did unicef win in 1957	Q2521339
which 2011 prime minister of japan started his/her position latest	Q47846,Q57647
what location is featured in the work unless and is now home to the seneca indians	Q1384,Q1904
what award did the smashing pumpkins receive in 1996	Q1065651,Q1542160,Q372123
when did was henry ii of france the king of france	1547-04-10T00:00:00Z
what award did amelia earhart receive in the year 2006	Q5020532
in 1978, how many people lived on isle of man	63918
when did frederick douglas' mom die	1825-01-01T00:00:00Z
what is the point in time for martin heidegger has nominated for as nobel prize in literature	1959-01-01T00:00:00Z,1960-01-01T00:00:00Z
what award did jean marais recieve in 1993	Q727282
when was bertha, daughter of charlemange born, and who used to be her mother	Q234410,0775-01-01T00:00:00Z
what is award received of bette midler that is point in time is 1974-1-1	Q1453643
what is nominated for of jo van fleet that is point in time is 1958-0-0	Q185299
who was elected as member of the 31st parliament of the u.k	Q3042701,Q741182
on nov 30, 1908 alfred russell wallace received what award	Q28003,Q94056
what title did guy of lusignan hold, and who followed him	Q169329,Q235629,Q693614
what was the position held by richard russell in the year 1933	Q4416090
what is the point in time for anna netrebko has award received as state prize of the russian federation	2004-01-01T00:00:00Z
what time does agra start in the administrative territorial entity for agra district	1801-01-01T00:00:00Z
what was oswald mosley's position and when did he choose	Q3042701,Q3084294,Q3084303,Q517639,Q7864918
who rules denmark current and was previously appointed to his/her position by margrethe ii of denmark	Q102139
who currently holds the ruling position of monarch and in denmark	Q102139
what was the population of clermont-ferrand on 1-1-2013	141463
in what races did tony stewart have a starting position that was before position 6	Q17515778,Q17515816,Q18345669,Q22021902,Q23134951,Q4604754,Q4606052,Q4608182
which apollo mission was the first to land on the moon	Q43653
what is award received of goodfellas that is statement is subject of is 63rd academy awards	Q106291
when did park geun-hye receive an honorary degree and in what field of work	Q36442,Q8242,1987-01-01T00:00:00Z,2008-01-01T00:00:00Z
what is the name of the badminton world federation that started in 1934-7-5	International Badminton Federation
the nation with nigeria, we hail thee as its national anthem has which form of government currently	Q49892,Q512187
which language is spoken in the country that hosted the 54th brazilian national congress	Q5146
lawrence summers left the position of united states secretary of the treasury when	2001-01-20T00:00:00Z
what is the start time for tomsk has located in the administrative territorial entity as tomsk governorate	1804-03-09T00:00:00Z
which city was labelled as twin city of new orleans in 2012	Q168202,Q25475,Q776965
what is child of abigail adams and date of death	Q11816,Q4667661,Q5074968,Q7787805,1800-11-30T00:00:00Z,1813-08-15T00:00:00Z,1832-03-13T00:00:00Z,1848-02-23T00:00:00Z
what was nicki minaj's first album	Q12270792
florentino perez is a member of what political party whose start time was 1982-0-0	Q3395147
what is nickel-strunz 9th edition updated 2009 of sphalerite	2.CB.05a
who played damien in the omen 2006	Q329100
when did the italo-turkish war end	1912-10-18T00:00:00Z
what is start time and end time of rudolph valentino has spouse as jean acker	1919-01-01T00:00:00Z,1923-01-01T00:00:00Z
when did allen iverson begin playing for the philadelphia 76ers	1996-01-01T00:00:00Z,2009-01-01T00:00:00Z
which side won the first battle of the bull run	Q1125021
for what team did the subject of the film ronaldo: tested to the limit play for in 2011	Q267245,Q8682
[truncated: 1,203 more rows]
