# Supplementary material for: Beyond top-k: knowledge reasoning for multi-answer temporal questions based on revalidation framework
Source: PeerJ Comput Sci. 2023 Dec 8;9:e1725. doi: 10.7717/peerj-cs.1725 (PMC10773896; doi:10.7717/peerj-cs.1725)
Supplement: Supplemental Information 4 [file peerj-cs-09-1725-s004.zip › MATQA-main/Detect/datagenerate/proposed/processed/train_labeled_relation_data.txt]

what is the end time for the daily show as rachael harris has cast member	2003-03-20T00:00:00Z
what medium is preceded by grand theft auto v	Q5294
what is jeremy corbyn's position and when was he chosen	Q215622,Q25052149,Q30173038,Q3586935,Q428598,Q543609,Q590740,Q918466,Q918472,Q918503
what island did james cook land on in 1778	Q192626
what was the wedding date of nikolay gumilev and anna akhmatova	1910-01-01T00:00:00Z
who was the president in 2012 of the country where the bribri language was spoken	Q57321
until when was c. everett koop the surgeon general of the u.s.	1989-10-01T00:00:00Z
what is the launch date of the place of activity of marine le pen	-0011-01-01T00:00:00Z,0979-01-01T00:00:00Z
american naval leader during the world war 2	Q366731
who married grover cleveland on june 2, 1886	Q233644
who did brett gardner play for in 2008	Q213417
what is member of of victor hugo and follows	Q354373
david trimble, the first minister of northern ireland, finishes at what time	2001-07-01T00:00:00Z,2002-10-14T00:00:00Z
when did tiger woods receive best male athlete espy award	Q536900,1998-01-01T00:00:00Z
what is the start time for karl pearson has member of as american academy of arts and sciences	1928-01-01T00:00:00Z
what is record label of patti smith that is start time is 1975-0-0	Q664167
tell me what morgan freeman was nominated for in the 32nd tony awards.	Q1474410
who is the long snapper currently for the steelers	Q5606394
which class of government, does the location where the breed ga noi originated at have currently	Q50686,Q842112,Q849866
when did marta suplicy become the head of government for são paulo	2001-01-01T00:00:00Z
neighbouring countries did germany capture in the 1940s	Q142,Q31,Q32,Q35,Q36,Q41,Q55
what is the end time for pisa has country as grand duchy of tuscany	1801-03-20T00:00:00Z,1859-12-07T00:00:00Z
when was alastair cook was relieved from the sports team bedfordshire county cricket club	2002-01-01T00:00:00Z
what is the start time for sarajevo has twinned administrative body as serre chevalier	1995-01-01T00:00:00Z
which kennedy died first	Q9696
what year did brandon roy get drafted	Q1471357
who is the 2011 governor of the state where altamaha river is lcoated	Q179732,Q525362
until 1964, who was gilles deleuze employed by	Q280413
what is spouse of carl akeley that is end time is 1923-0-0	Q3021599
in which year of world series did the new york yankees win where the results were 4-2	Q1051837,Q1051846,Q1316734,Q1316770,Q1316802,Q155391,Q3130846,Q4561415,Q4562126,Q4562311,Q4563898,Q4564126,Q4564356,Q4564598,Q4564977,Q4565294,Q6145292,Q6147072,Q845534,Q845599,Q845603,Q845607,Q845627,Q845650,Q845655,Q845665,Q922550
this city had the first woman mayor who was elected in 1979	Q1297
where was john lennon standing when he was shot	Q60
who was the new governor of the location where the movie "blood widow" took place in 2011	Q439729
who is the first american to visit space	Q174979
who won best actor when alfred junge won best art direction	Q181786
when was marissa mayer never again working at yahoo	2017-06-01T00:00:00Z
what was jay-z first single	Q16996747
what is the end time for kwto am 's frank peters jr.	1957-01-01T00:00:00Z
in 1673, holy roman emperor leopold i ended a relationship with which woman	Q158659
what is member of sports team of kevin keegan that is end time is 1982-1-1	Q18732
which book did ann martin write in 2003	Q7750804
what was the administrative body of cairo governate on 1990-10-23	Q1490
what year did martin luther king jr get his doctorate degree from boston university	1955-01-01T00:00:00Z
which movie won best cinematography when sam mendes won best director	Q25139
what is the end time for simferopol has capital of as crimean socialist soviet republic	1919-06-26T00:00:00Z
when did heidi klum and seal marry	2005-01-01T00:00:00Z
in 1967, what was igor sikorsky awarded	Q737051
what is spouse of ingrid bergman and start time	Q53003,1950-05-24T00:00:00Z,1958-01-01T00:00:00Z
what are the athletes who were born on 04/26/1882	Q6074142,Q6235084
what is unit symbol of adaptation of of foot per second	fot,ft,futoj,láb,picioare,piedi,pieds,pés,s,san.,stóp,с,стапки,фут,футів,ث,پا,ফুট,അടി,英尺
what was the first newspaper called in australia	Q2041168
what is the end time for norman lear has spouse as frances lear	1986-01-01T00:00:00Z
what is the end time for union of european football associations has chairperson as artemio franchi	1983-08-12T00:00:00Z
what was the gross domestic product of la rioja in 2015	7974000000
who did george hw bush go against during his election	Q319099
what is formed on date of agent of battle of quiberon bay	1707-05-01T00:00:00Z
what was bruce willis' first movie	Q884135
when did konstantin rokossovsky start bearing the military rank of komdiv	1935-11-26T00:00:00Z
what is population of central visayas that is point in time is 2015-8-1	6041903,7396898
what is winner and point in time of tiger woods has award received as best male athlete espy award	Q536900,1998-01-01T00:00:00Z
who was the first civilization to have irrigation systems	Q11453
give me capital that capital of estonia and which that starts with 't'	Tallinn
explain and name the twinned administrative body of cagliari starting in 2011	Q1829
who is the 2012 falcons quarterback and has passing attempts statistics of 1	Q2083133,Q5291122,Q984327
who was the first american to enter outer space	Q174979
in 1952, who was the new head of state of south australia	Q9682
the team won the 1992 nba finals championship has who as the current coach	Q580808
which team did wayne rooney play for before joining manchester united	Q5794
when emily dickinson father dies	1874-06-16T00:00:00Z
what age was obama when he went to harvard university	1961-08-04T00:00:00Z,27
who was the first leader of mali	Q175772
what superman actors birthday is on 31st july	Q313788
which number of points/goals/set scored and number of matches played and fritz walter has member of sports team as germany national football team	33,61
what country led by a religious organization since 07-31-1973 fought in the gulf war	Q142,Q145,Q30,Q408,Q414,Q796,Q851
find the assaults that happened on april the 7th, 1995	Q4335326
what is child of john adams that is date of death is 1848-2-23	Q11816
give me lected in lligan on 11-1-2013	138744
what was tom hanks 3rd oscar nomination	Q134773
what is the end time for windows 10 has software version as 10.0.17134.81	2019-11-12T00:00:00Z
who played dumbledore in the first harry potter	Q106775
when did lorenzo medici died	1492-04-08T00:00:00Z
what is position held of gianni agnelli and end date	Q826589,1991-06-01T00:00:00Z
what is end time and start time of barbara walters has spouse as lee guber	1963-01-01T00:00:00Z,1976-01-01T00:00:00Z
when did sandra day o'connor become the associate justice of the supreme court of the united states	1981-09-21T00:00:00Z
name the award received by jean tirole in 1998	Q6265940
what year did the champion of the 1995 nba finals first won the championship	Q4589592
who is amy grant's first husband	Q5524835
what is end time and start time of tbilisi has located in the administrative territorial entity as georgian soviet socialist republic	1923-01-01T00:00:00Z,1991-04-08T00:00:00Z
what was charles babbge scholastic degree i 1814	Q1765120
who was the first woman to be mayor	Q3631124
when was king richard 3 killed	1485-08-22T00:00:00Z
the anime series lupin the third was created by whom	Q1370780
what team does lamar odom play for 2013	Q976396
what is given name of louis agassiz that is series ordinal is 1	Q7521081
when was sevastopol placed in the administrative territorial entity of ukrainian soviet socialist republic	1991-08-24T00:00:00Z
when did joseph liouville begin and end the time as an employer at collège de france	1850-01-01T00:00:00Z,1882-01-01T00:00:00Z
when was the last time the ny giants went to the super bowl	Q849079
who was the newscaster in 1948 on cbs evening news	Q4355264
what nation did the united states invaded in 1983	Q769
what year did sam elliott and kathryn ross marry	1984-01-01T00:00:00Z
when did ernest borgnine get married to katy jurado, and when did they divorce	1959-12-31T00:00:00Z,1963-06-03T00:00:00Z
when is the end time for luis miguel dominguín has spouse as lucia bosè	1967-01-01T00:00:00Z
why did ramsay macdonald get elected to the member of the 32d parliament of the uk and why did he stop	Q3084303,Q741182
what team, that michael essien played for, did cristiano ronaldo play for in 2012	Q267245,Q8682
give me uninformed search that contains the word first in their name	Q325904,Q816319,breadth-first search,depth-first search
what is the start time for nancy reagan has spouse as ronald reagan	1952-03-04T00:00:00Z
who did ronaldinho play for in 2011 with the team mascot named flamengo vulture	Q1543,Q17479
what was the last year the la kings won the cup	Q16958416,Q2071940
at what time did tiraspol leave the soviet union	1991-01-01T00:00:00Z
what is norman mailer nominated for who's point in time is 1994-0-0	Q580574
whence was the person who said "blessed are they that mourn: for they shall be comforted" after he was crucified	Q1003997
tell me when bobby moore became a seattle sounder.	1978-01-01T00:00:00Z
when did anne hathaway start going to unused york college and when did she graduate	1995-01-01T00:00:00Z,1998-01-01T00:00:00Z
what award did dolores huerta receive in 2012	Q17144,Q17277947,Q5020532
what is award received of hugh lofting that is point in time is 1923-0-0	Q622813
what is the point in time for saint kitts and nevis has inflation rate as 6.5	2008-01-01T00:00:00Z
on what date did johannes v jensen stop residing in viborg	1893-01-01T00:00:00Z
what is the start time for pervez musharraf has position held as chairman joint chiefs of staff committee	1998-10-08T00:00:00Z
what territories did israel gain control of in the 6 day war of 1967	Q36678,Q36755,Q39760,Q83210
who did henry viii divorce first	Q162819
which person holds the presidency of the nation where magallanes y la antartica chilena region 2011 were located	Q306
which album did eddie rabbitt release in march 1986	Q7278646
what was the first book of shakespeare	Q833645
what city hosted the 1998 winter olympics	Q128849
where is the 2012 ncaa basketball tournament played at that is located at 1001 fifth avenue	Q34404
which years did the 1983 champions go to the world series	Q1581759,Q4295890,Q4295895
what did logo invent while living in the united states	Q335027
what is nominated for of burt reynolds that is point in time is 1997-1-1	Q106291
what is date of death and date of birth of frederick william i of prussia has child as anna amalia, abbess of quedlinburg	1723-11-09T00:00:00Z,1787-03-30T00:00:00Z
what is the end time for rainer werner fassbinder has spouse as ingrid caven	1972-09-27T00:00:00Z
what are the dwarf planet discoveries made on 3/31/2005	Q604
what is time of implies of turbulence	1961-07-19T00:00:00Z
what was the capital of alabama through 1846	Q79580
what is spouse of alfred kinsey that is end time is 1956-0-0	Q5126026
when did tony walton become the spouse of julie andrews	1959-01-01T00:00:00Z
who is the present chief justice of supreme court of india for 2010	Q3595282,Q3647356
what was the award presented to kareem abdul-jabbar in 1980	Q1465181,Q222047,Q674359
who became federal chancellor of germany after gerhard schroder	Q2518
when was arthur b. langlie mayor of seattle	1938-03-08T00:00:00Z,1940-03-05T00:00:00Z
what is position held of harry s. truman that is start time is 1935-1-3	Q4416090
when did the capital of sonsonate for the federal republic of central america end	1834-06-01T00:00:00Z
what follows the european union after it is dissolved, abolished or what follows the european union after it is dissolved, abolished or demolished	Q161549,Q189946,Q52847,Q845737,1993-11-01T00:00:00Z,2002-07-23T00:00:00Z,2009-12-01T00:00:00Z,2010-03-31T00:00:00Z,2010-05-21T00:00:00Z
what award did hilary mantel receive on 1-1-2009	Q160082
where is the "on the last frontier" lyrics' author buried	Q129795
which politician was leading france as of 2012 and ended their last government psoition until 2007-03-26	Q157,Q329
when was the gold metal won by the sponsee of covergirl	Q8567
what is head of government of calabria that is end time is 2014-4-29	Q3771430
which comes before the anti-particle of antideuterium	Q54389
what other years did the champion of the 2011 afc championship game win the superbowl	Q1188005,Q585801,Q620277,Q632786,Q853768,Q904928
what was the date of ser piero da vinci's birth	1427-01-01T00:00:00Z
what is nominated for of luis miguel that is point in time is 1997-0-0	Q4542504
what is the end time for zarah leander has spouse as nils leander	1932-01-01T00:00:00Z
what is nominated for of philip seymour hoffman that is statement is subject of is 80th academy awards	Q106291
who are the first dallas cowboys coaches	Q1374361
when did menachem mendel schneerson do his work for likkutei sichos	1992-01-01T00:00:00Z
when did elon musk marry his spouse justine musk	2000-01-01T00:00:00Z
when did antonio marziale carracci become annibale carracci's student.	1602-01-01T00:00:00Z
who is the first african american to win nobel prize	Q213500
on what date did iucn conservation status of the thylacine change to extinct	1936-01-01T00:00:00Z
when the political appointer held the title of white house staff assistant was president, who was then the secretary of state	Q433180
what is the point in time for james heckman has award received as dan david prize	2016-01-01T00:00:00Z
what is chairperson of mossad that is start time is 2002-0-0	Q438848
what is the start time for zakopane has located in the administrative territorial entity as kingdom of galicia and lodomeria	1772-01-01T00:00:00Z
tell me the award milton friedman received in 1976	Q47170
which award did corin tellado receive in the year 1998	Q6008386
on what date did tom hardy earn the best performance by an actor in a british independent film bifa award	2009-01-01T00:00:00Z
what was the name of the first wife of the holy prophet mohammad	Q42034
when did the development of w.m. keck observatory finish	1996-01-01T00:00:00Z
what was first black player in mlb	Q221048
what is the point in time for max müller has award received as bavarian maximilian order for science and art	1875-01-01T00:00:00Z
who was the first african american mlb player in the world	Q221048
who was elizabeth taylor 2nd husband	Q1385992
give the date zarah leander married nils leander.	1932-01-01T00:00:00Z
in 1993, which award was granted to holly hunter	Q1268927,Q1419495,Q1790273,Q1868921,Q463085,Q4649800,Q501273,Q840286,Q989447
what year prior to the 1993-94 fa cup did arsenal win the league	Q16822913,Q18995,Q2039308,Q338385,Q4583688,Q4588534,Q47510245,Q47510338,Q47510356,Q47510372,Q47510566,Q47510570,Q47510573,Q47510582,Q817262
what plays were first performed with copyright in 1967	Q2517513
how many people lived in argenteuil in 1856	5857
what was the residence of oliver heaviside born at 1889-0-0	Q776662
what is the start time for richard hadlee has member of sports team as tasmania cricket team	1979-01-01T00:00:00Z
in 1960 what was the population of laos	2119731
what are the death date of isabelle of castile's death and the birth date of her daughter catherine of aragon	1485-12-16T00:00:00Z,1536-01-07T00:00:00Z
who was johnny depp's partner until 1993	Q101797
what is spouse of greer garson that is start time is 1943-1-1	Q361523
which university of mississippi sports team did michael oher play for in 2009	Q276539
what position did djuanda kartawidjaja take after he was replaced by sukarano	Q672635
who was prime minister of great britain during the defense of the great wall	Q166646
when did anne hathaway begin and end teaching at nyu	1995-01-01T00:00:00Z,1998-01-01T00:00:00Z
when did cusco and chartes become twin cities	1989-10-21T00:00:00Z
what is the time zone in uk now	Q30192,Q6574
who got first padma bhushan award	Q349
what award did bob cousy receive in 1961	Q674359
on what date did dimitar nikolov become head of government of burgas	2007-11-01T00:00:00Z
who replaced aldo moro as the minister of foreign affairs	Q273228
who currently operates the railway lines one of whose stockholder is chicago,st paul,minneapolis and omaha railway	Q1297
what team that uses the american airlines center did derek fisher play for in 2012	Q121783,Q132893,Q180950
when did ray bradbury get the doctor honoris causa degree	2003-01-01T00:00:00Z,2005-01-01T00:00:00Z,2009-01-01T00:00:00Z
what was the last meal of jesus christ	Q282,Q41354,Q7802
what award was top gun nominated for in the 59th academy awards	Q281939,Q488645,Q830079
what democratic was a presidential candidate in 1952	Q311719
what is nominated for of john william strutt, 3rd baron rayleigh that is point in time is 1903-1-1	Q38104
what is the point in time for samuel beckett has nominated for as nobel prize in literature	1957-01-01T00:00:00Z,1963-01-01T00:00:00Z,1964-01-01T00:00:00Z,1965-01-01T00:00:00Z
when was martin heidegger nominated for a nobel prize in literature	1959-01-01T00:00:00Z,1960-01-01T00:00:00Z
what is trey songz first top songs	Q3773669
what did jean racine become a member of on 1672-12-5	Q161806
what was edith head statement received as academy award for best costume design, black-and-white	Q516479,Q521644,Q917071,Q917076
what is residence of don bluth that has start time of 1940-0-0	Q482941
what is first air channel of part of series of an adventure in make believe	Q215616
what happened to albert einstrins first wife	Q93190
who was the chairperson of harvard university in 2007	Q49128
for what sports team that was founded on 16 december 1899 did kaka play in 2009	Q1543,Q83459,Q8682
what is educated at of elsie clews parsons that is end time is 1899	Q167733
what was namibia's population in 1986	1194769
what is electoral district and represents of john key has member of as 51st new zealand parliament	Q5704055
what year did spudd webb won the dunk contest	Q2069819
who was the president of the government of costa rica in 2012	Q57321
when did homer the greek poet die	-0800-01-01T00:00:00Z
what is position held of peter fraser that is replaced by is walter nash	Q6508547
what year was zhejiang absorbed into the ming dynasty	1368-01-01T00:00:00Z
who was nebraska's first heisman trophy winner	Q6267603
what is nominated for of pulp fiction that is point in time is 1994-0-0	Q102427,Q103360,Q103916,Q1315008,Q165313,Q281939,Q41417,Q5280675,Q593098,Q6978541,Q849124
what person was the mayor of atlanta starting in 2002	Q529446
who is the first african american senator	Q719200
what did harry s truman work before he was president	Q13217683,Q17305512
who became the editor of glamour in 1998	Q4942343
what films were nominated for best picture of 2009	Q125076,Q159063,Q183239,Q201687,Q691672
what was burt lancaster nominated for in 1953	Q103916
what award did david geffen receive in the year 1990	Q3019369
which person is the current leader of the nation where kef governorate is located	Q88485687
what is the population of liberia country in 2008	3673000
when did j.r.r. tolkien acquire the hugo award for best dramatic presentation	Q116854,Q116861,Q4465,Q531599,Q808917,Q888311,2002-01-01T00:00:00Z
what awards did jerry herman receive while playing the lead in lillian gish	Q1738793
when did thomas jeffersons kids die	1775-09-01T00:00:00Z,1777-06-14T00:00:00Z,1781-04-15T00:00:00Z,1804-04-17T00:00:00Z,1836-10-10T00:00:00Z,1856-01-03T00:00:00Z,1863-01-01T00:00:00Z,1877-11-28T00:00:00Z
what is follows and followed by of berengar i of italy has noble title as monarch of italy	Q150712,Q154936,Q309930,Q310435,Q442257
in 2011, what was the population of the state of maharashtra located in india	112372972,112374333
what is nominated for of jonathan larson that is point in time is 2002-0-0	Q5305705,Q5305716
which year ticket to ride win a meeples' choice award	2004-01-01T00:00:00Z
who won the 2009 afl premiership	Q958369
what is point in time and prize money of theodor mommsen has award received as nobel prize in literature	141847,1902-01-01T00:00:00Z
name the president of the country whose main spoken language was brahui in 1980	Q200499
who discovered the first chocolate bars	Q6283268
who declared brazil's independence in 1822	Q939
what is the name of muhammad the prophet's first wife	Q42034
which is the religious text that follows the exodus	Q9184
when did rihanna start sing	17,1988-02-20T00:00:00Z
who gave the mayor of mediatised to of government of the 1st dáil	Q173196
who played nba finals 2010	Q121783,Q131371
in 2005 which award ilya mechnikov received	Q1630979
when did allan nevins got the bancroft prize	1948-01-01T00:00:00Z
when did roger b. taney stop holding the position of united states attorney general	1833-11-14T00:00:00Z
what was the first independent state in latin america	Q414
what is the record label of the next thing and also the label of the the producers (2005 film)	Q41187
when is obama's first daughter birthday what month	1998-07-04T00:00:00Z
linda nochlin majored in what subject at new york university institute of fine arts	Q50641
what is prize money and point in time of grazia deledda has award received as nobel prize in literature	116960,1926-01-01T00:00:00Z
which country gave women the right to vote in elections first	Q664
what day was julian opie born on	1958-01-01T00:00:00Z
what is nominated for of dominique blanc that is statement is subject of is 26th césar awards	Q24241
who is janet jacksons first husband	Q6132456
what was richard feynman nominated for in 1960	Q38104
when was the first book of jerry spinelli written	1982-01-01T00:00:00Z
derek fisher is the head coach of a basketball team that won their last championship when	Q4575625
who governmental head of the area that has the state council of the people's republic of china in 2011	Q15029
who is the vice president in india now	Q3764667
what happened to adolf hitler at the end of the war	Q10737
what city did roald dahl marry his first wife in	Q60
what was isabelle huppert nominated for in 2003	Q24241
on what date did smita patil receive the national film award for best actress	1978-01-01T00:00:00Z,1981-01-01T00:00:00Z
on what date did thomas hunt morgan retire as the chairperson of aaas	1930-12-31T00:00:00Z
who was the last tudor to govern england	Q83229
which super bowls occured after 1978-01-15 and were won by the dallas cowboys	Q1064741,Q1065229,Q1463422,Q621500,Q632774
what politician ran as a us vice presidential candidate along with the speaker at the 2012 state of the union address	Q6279
when did the cruzeiro become the currency of brazil	1942-11-01T00:00:00Z
what is the start time for nicolas jean-de-dieu soult has position held as head of government of france	1832-10-11T00:00:00Z,1839-05-12T00:00:00Z,1840-10-29T00:00:00Z
what is the public workplace held by means of john russell, 1st earl russell, that was appointed via elizabeth ii	Q1371091,Q2484309
what time does freeman dyson award receipt for josiah willard gibbs lectureship start	1972-01-01T00:00:00Z
who is manager/director of european southern observatory where end time is 1974-1-1	Q360028
when did hugh jackman receive the golden globe award for best actor in a motion picture musical or comedy	2012-01-01T00:00:00Z
what is the point in time for julian barnes has nominated for as man booker prize	1984-01-01T00:00:00Z,1998-01-01T00:00:00Z,2005-01-01T00:00:00Z,2011-01-01T00:00:00Z
who held their governmental position from before january 3, 2011 and were speakers of the house of representatives in 2011	Q11702
who is the first governor of india	Q333994
when was the sierpinski triangle discovered	1915-01-01T00:00:00Z
what award nominee in the 1980 national book awards ceremony served as secretary of state under president richard nixon	Q433180
who was sworn into office after the public speaker who spoke about anti-apartheid was assassinated	Q9640
which governor with the symbol of qui transtulit sustinet won the election in 2010	Q241788
what was natalie portman short-listed for in 2011	Q518675
who are the writers of the second coming, whose deathplace is menton	Q40213
who was the president when the lousiana territory was purchased	Q11812
what is the end time for alexey leonov has significant event as extra-vehicular activity	1965-03-19T00:00:00Z
what original star wars movie was first screened	Q462
when did mike trout win his mvp award and in what league was he in	2014-01-01T00:00:00Z,2016-01-01T00:00:00Z
when was the sanctification held for augustine of hippo which was a critical occasion	0396-01-01T00:00:00Z
what is nominated for of paul muni that is point in time is 1935-1-1	Q103916
in 1959, what award did leon festinger receive	Q17112655
where is augusta masters 2012	Q181962
who was the president in 2010 of the governmental jurisdiction in which zeng peiyan was a governmental office holder	Q15029
what is nominated for of könig von belgien albert that is point in time is 1922-1-1	Q35637
who was the winner of the world series in 1994	Q1134635
what is nominated for of bernardo bertolucci that is for work is the last emperor	Q103360,Q107258,Q139184,Q3703463,Q5280675,Q586356,Q768476,Q787131,Q8038461,Q849124,Q900414
who was the opponent of lincoln in the election of 1860	Q433174
who was george w bush's first secretary of defense	Q184650
when does rakesh kumar compete	2006-01-01T00:00:00Z,2010-01-01T00:00:00Z,2014-01-01T00:00:00Z
who was the king of england in 1776	Q127318
who is the current president of the nation where guangzhou zhu jiang brewery co. ltd. zhu jiang beer is made	Q15031
what is award received of pan's labyrinth that is statement is subject of is 79th academy awards	Q131520,Q277751,Q487136
what is the start time for margaret mead has spouse as gregory bateson	1936-01-01T00:00:00Z
who does david beckham play for in 2013	Q483020
on 2008-09-20 which computer operating system was released	Q94
what award did mel brooks receive in 2003	Q17008313
stanley matthews left the blackpool f.c. team on what date	1961-01-01T00:00:00Z
what was president george w bush before he was president	Q132050
what is the name of new zealand's first settlers	Q1042001
what is the entertainment company for follows of comcast	Q304509
what member of marshall islands started on 1992-9-23	Q191384,Q656801
what is spouse of cary grant that is end time is 1945-1-1	Q255620
current nigeria ministers and their portfolios	Q13655513,Q19730927,Q21467394,Q21500792,Q23541058,Q23714146,Q27967823,Q3510794,Q361567,Q62356,Q6380660,Q7877282
what team with team mascot named champ, did derek fisher play for in 2012	Q121783,Q132893,Q180950
what is female population of sana'a that is point in time is 2004-0-0	786105
who was lincons opponent in the 1864 elections	Q310192
why did david cameron, who held the role of member of the 54th parliament of the uk, depart office	Q428598,Q741182
how many members of the crew are there for john jellicoe , 1st earl jellicoe	16
who takes after and taken after by clovisas respectable title as lord of franks	Q212852,Q233461
where did mikhail skobelev receive his education in 1861	Q28729082
what is the date of death of aretha franklin	2018-08-16T00:00:00Z
in 1978, who was the chairperson of the international mathematical union	Q931348
what was the first disney color cartoon movie	Q134430
what was estonia's year 2000 inflation rate	5
which is the point in time for hannah arendt has academic degree as doctoral degree	1928-01-01T00:00:00Z
first female federal minister in australia	Q3054376
in 1996, who was the governor of the governmenatl jurisdiction in which matt blunt holds a governmental office	Q538609
what year did lisbon become the capitol of portuguese	1415-01-01T00:00:00Z,1821-01-01T00:00:00Z
what company did the actor who played micheal schumacher ferrari drive for in 2013	Q659224
when was barack obama elected president	2008-11-04T00:00:00Z,2012-11-06T00:00:00Z
on what date did bank of america launch the subsidiary seafirst bank	1983-01-01T00:00:00Z
who was the governor who banned the protest march from selma mongomery in 1965	Q313776
who was the first governor of connecticut	Q1700405
what football team does nani play for in 2007	Q18656,Q75729
name a building located on 34th street that contains the word building in its name	Q9188,Empire State Building
when did hugh griffith graduate from the royal academy of dramatic art	1939-01-01T00:00:00Z
what is the headquarters location and the location of formation of google	Q486860,Q74195
what is the end time for hristo stoichkov has member of sports team as pfc cska sofia	1990-01-01T00:00:00Z,1998-01-01T00:00:00Z
in what year did detroit become a city	Q12439
what is the start time for bobby fischer has title of chess player as grandmaster	1958-01-01T00:00:00Z
what is often confused with of pi , that has comes before is ρ	Q168
when did edna st vincent millay die	1950-10-19T00:00:00Z
who was the chairperson of the international ski federation in the year 1924	Q1675683
which honor was received on 01/01/2006 by mikhail prokhorov	Q791135
when was the first action film made	Q1140155
what is start time and place of marriage of victor hugo has spouse as adèle foucher	Q295844,1822-10-12T00:00:00Z
when die frederick william i prussia die, and when was his son prince augustus william of prussia born	1722-08-09T00:00:00Z,1758-06-12T00:00:00Z
in 1348, where did lviv live	Q239502
what is diego maradona's moment spanish family title and what position does he play	Q193592,Q280658
oldest sister of zeus	Q41419
when jim skinner stepped down from his position as mcdonald's chief executive officer, what was the date	2012-01-01T00:00:00Z
what is the replaces for henry vi of england has position held as monarch of england	Q131581,Q160341
what award did laurence fishburne receive at the 46th tony awards	Q1474410
who was the last great absolute european monarch	Q9682
what is child of louis viii of france and date of birth	Q346,1214-04-25T00:00:00Z
what position did eamon de valera in parliament	Q654291
what is the start time for claire trevor has spouse as milton h. bren	1948-01-01T00:00:00Z
what is the end time for ted stevens has position held as president pro tempore of the united states senate	2007-01-03T00:00:00Z,2009-01-03T00:00:00Z
what countries occupied west germany after world war 2	Q142,Q145,Q15180,Q30
what is the point in time for walter matthau has award received as academy award for best supporting actor	1966-01-01T00:00:00Z
how many people held the position of roman emperor before caligula	3
what is the name of the current political leader of china	Q15031
when is sephiroth birthday	1975-01-01T00:00:00Z
what country sent the first monkey into space	Q30
when did anne hathoway get married to shakespeare	1582-11-27T00:00:00Z
what is country of wiesbaden that is start time is 1871-1-18	Q43287
what is award received of friedrich wöhler that is point in time is 1872-1-1	Q28003
what is the start time for marco polo has spouse as donata badoer	1300-01-01T00:00:00Z
what was the beatles first album called	Q1929603
for what did adventure time earn a 2010 nomination	Q16987659
what kind of disciplines do the 1912 summer olympics and the 2008 summer olympics have in common	Q159354,Q206989,Q326827,Q3312129
who was the first woman mayor	Q3631124
during which baseball seasons have the 1983 world series champions participated in the world series	Q1581759,Q4295890,Q4295895
when did invertigo open	1999-04-17T00:00:00Z
what is the point in time for ernest lawrence has award received as comstock prize in physics	1938-01-01T00:00:00Z
what team owned by steve bisciotti did michael oher play for in 2009	Q276539
when did nicki minaj bring her first album out	2010-01-01T00:00:00Z
what is point in time and prize money of alice munro has award received as nobel prize in literature	2013-01-01T00:00:00Z,8000000
who was elected the us president in 1860	Q91
who held a position in the 11th united states congress and was governor of ohio in 2011	Q465295,Q69319
when did cowboys sign a contract for tony romo	2003-01-01T00:00:00Z
which man was in his governmental post since 1795-03-04 and was president andrew jackson's secretary of state	Q11820,Q544396,Q551362
who was us president when billy kelleher was a teenager	Q9960
who is the first president of new zealand	Q741462
when did michelangelo complete his work in rome	1501-01-01T00:00:00Z,1506-01-01T00:00:00Z,1516-01-01T00:00:00Z,1533-01-01T00:00:00Z,1564-01-01T00:00:00Z
when did britain go to war against germany	1939-01-01T00:00:00Z
when did andy hurley's father die	1985-01-01T00:00:00Z
when were naha and fuzhou twinned	1981-05-20T00:00:00Z
who was the first coach of the bucaneers	Q6247949
what is named after of vladikavkaz that is start time is 1954-0-0	Q259843
what is the start time for bangalore has located in the administrative territorial entity as mysore state	1947-08-15T00:00:00Z
when did the sports team playing out of ed smith stadium arena win the world series	Q1581759
on what date did chartol heston receive the golden globe cecil b. demille award	1966-01-01T00:00:00Z
what is the end time for james stewart has spouse as gloria hatrick mclean	1994-01-01T00:00:00Z
when did emmerson mnangagwa begin going to the university of zambia	1973-01-01T00:00:00Z
when did dragan džajić leave yugoslavia's national footbal team	1979-01-01T00:00:00Z
who was president of the us when douglas bravo was a teenager	Q8007
who invented the first steam engine used in railroads	Q133614
who won best supporting actor when alfred junge won best art direction	Q344750
when date made for name of the remedy	1913-01-01T00:00:00Z,1950-01-01T00:00:00Z,1966-01-01T00:00:00Z,1971-01-01T00:00:00Z,1978-01-01T00:00:00Z,1980-01-01T00:00:00Z,2006-01-01T00:00:00Z
which award was presented to umberto eco in 2001	Q698647
what award did gherman titov receive on august 9, 1961	Q178473,Q185493,Q1948730,Q2638119,Q530008
when did camilo jose cela receive award as princess of asturias literary prize	1987-01-01T00:00:00Z
what year was lebron james rookie season	Q1132659
what year did ted kennedy run for president	Q699716
what team did hank baskett play for in 2010 and has the mascot called viktor the viking	Q219714,Q221150
when did john galsworthy win the nobel prize in literature and how much used to be the prize money	171753,1932-01-01T00:00:00Z
what was friedrich wöhler nominated for at the time of 1872-1-1	Q28003
what is the point in time for anita brookner has nominated for as man booker prize	1984-01-01T00:00:00Z
when did the isle of wight halt being a nation within the kingdom of england	1707-04-30T00:00:00Z
when is publication date of taxi driver where is place of publication is germany	1976-10-07T00:00:00Z
who was the british prime minister during french revolution	Q128902
what is total revenue of burger king that is point in time is 2012-0-0	1970000000
who was the first coach for the dallas cowboys	Q1374361
what happened to justin bieber 2012	Q815612
george r. r. martin received the nebula award for best novelette when	1979-01-01T00:00:00Z,1986-01-01T00:00:00Z
what are the tv directors who were born on 07/16/1902	Q505780
when did trenton new jersey become the capital	1790-01-01T00:00:00Z
for the 43rd academy awards, what is gene hackman's nomination area	Q106291
who is the spouse of robert schumann in the year 1840	Q132232
what electoral district does member of the australian house of representatives john howard represent and when was he elected	Q3586899
what is the end time for camille pissarro has work location as netherlands	1898-01-01T00:00:00Z
what is educated at of marina abramović that is end time is 1970-0-0	Q4671453
when was the wedding of anna koltovskaya and ivan the terrible	1572-01-01T00:00:00Z,1572-05-09T00:00:00Z
when was the last world series held in the sloan park sports arena	Q24906838
when does the world cup occur	Q4639116
what team did nani play for in 2007	Q18656,Q75729
who was new zealand's first president	Q741462
what is the start time for carlos menem has spouse as zulema yoma	1966-01-01T00:00:00Z
who was the leader of britain during world war one	Q134982,Q166714
in what don did agnes miegel get a 1st put medal	Q105575,Q111567,Q151523,Q151872,Q155538,Q160640,Q179449,Q25973,Q37030,Q380787,Q43523,Q561283,Q57187,Q57358,Q60785,Q61071,Q64421,Q64789,Q64791,Q65350,Q67013,Q67511,Q7546,Q76412,Q76509,Q76606,Q76650,Q76727,Q76820,Q77109,Q77325,Q77491,Q78483,Q78504,Q9021,Q9215,Q94287
which drivers had a start position after 35 in 2009 daytona 500	Q171410,Q204845,Q377197,Q468436,Q525980,Q862090,Q925414,Q977193
when was the last time the basketball team whose head coach is derek fisher won the national championship	Q4575625
which sports team for which cristiano ronaldo played in 2011 was founded last	Q267245,Q8682
what is nominated for of ncis that is point in time is 2013-0-0	Q6952069
is it true that inner mongolia was founded in 1947	Q13426199
what is the date of birth and death of abigail adams who has a son with john quincy adams	1767-07-11T00:00:00Z,1848-02-23T00:00:00Z
what is residence of michael caine that is end time is 1970-0-0	Q464955
what year did ella fitzgerald adopt a child	1951-01-01T00:00:00Z
what is the date of birth for frederick william i of prussia has child as wilhelmine of prussia, margravine of brandenburg-bayreuth	1709-07-03T00:00:00Z
which country fought in the 1991 gulf war, and is the location of film, shine	Q142,Q145,Q30,Q408,Q414,Q796,Q851
in 1955 what award was william faulkner given	Q3873144,Q572316,Q833633
what sports team owned by jerry buss did derek fisher play for in 2012	Q121783,Q132893,Q180950
who became the head of the lisbon government in april 2015	Q20017756
at what point in time did francis galton receive the copley medal	1910-01-01T00:00:00Z
what is award received of jean marais that is point in time is 1993-1-1	Q727282
when did catherine of aragon marry the king	1509-06-11T00:00:00Z
when was the santa cruz department wasokinawa prefecture administrative body	1992-11-18T00:00:00Z
when did albert i, prince of monaco win the alexander agassiz medal	1918-01-01T00:00:00Z
when was thomas edisons first wife born	1855-09-06T00:00:00Z
when did obama father die	1982-11-24T00:00:00Z
who are the current us senators and representatives in hawaii	Q16476,Q1827902
who became president after harding died	Q36023
when did the president declare war on spain	1898-01-01T00:00:00Z
what is sum assets of ojsc russian railways in 2015	5057100000000
what is together with and point in time of christopher a. sims has award received as sveriges riksbank prize in economic sciences in memory of alfred nobel	Q107964,2011-01-01T00:00:00Z
at what event that ended prior to 4 march 1865 was abraham lincoln inaugurated	Q5454179,Q7443705
who was the us forty fifth president	Q22686
what is the end time for harold holt has position held as member of the australian house of representatives	1949-12-10T00:00:00Z,1967-12-17T00:00:00Z
what team is sponsored by beko and had player messi on their roster in 2010	Q7156,Q79800
during which period reinhard hoppner was the head of govt for saxony-anhalt.	2002-05-16T00:00:00Z
give me the name of territorial entity that separated from german confederation in 1866	Q1209,Q131964,Q14551680,Q153015,Q155570,Q157013,Q157710,Q158151,Q158445,Q159631,Q161215,Q161947,Q164079,Q16550783,Q165763,Q1783098,Q186320,Q20135,Q264970,Q27306,Q278874,Q281005,Q310650,Q313175,Q32,Q326029,Q3462133,Q347,Q376009,Q529605,Q531783,Q533534,Q630163,Q639100,Q673865,Q675085,Q686965,Q693669,Q695316,Q700663,Q704288,Q704300,Q836680,Q950240
what 2011 governor of ohio previously held a position in the ohio senate	Q465295,Q69319
mention the date in which hasselblad award was given to robert frank	1996-01-01T00:00:00Z
what governmental system is currently used in the governmental jurisdiction that has an office holder named ariste jacques trouvã©-chauvel	Q179164,Q188961,Q49890
in the administrative territorial entity of bristol, what significant event happened in 1996	Q929902
what is the end time for david trimble has position held as first minister of northern ireland	2001-07-01T00:00:00Z,2002-10-14T00:00:00Z
when did tamela and david mann get married	1988-06-09T00:00:00Z
which album did peter cetera release in 1986	Q7558282
what was the first dog in space called	Q53662
what is population of fuenlabrada that is point in time is 2005-1-1	195131
when did aldi originate	1913-01-01T00:00:00Z
what is the end time for elinor ostrom has employer as indiana university	2012-01-01T00:00:00Z
who is the current leader of the nation where you'd find santiago de cuba province	Q1932603
when did michael jackson divorce lisa marie presley	1996-08-20T00:00:00Z
what city became guanajuato's sister city on november 6, 2014	Q617375
where did george harrison live before he died	Q24826
who was the new head of government of schwerin from 2008-5-1	Q534295
what countries was not an enemy of the us during world war 2	Q142,Q16,Q23666,Q36,Q38,Q41
who was king of troy during the trojan wars	Q170473
from when antwerp twinned shanghai administrative body.	1984-01-01T00:00:00Z
what award did bjørn dæhlie recieve in 1992	Q1780561
what rear window was nominated for at 27th academy awards	Q103360,Q107258,Q830079
when was taylor swift fearless tour	2009-04-23T00:00:00Z
when was nicki minja first album	2010-01-01T00:00:00Z
the country that contains cao bang has what type of governent today	Q50686,Q842112,Q849866
who was the student of ludwig van beethoven in 1795	Q314164,Q51088,Q693052
who was claude francois's partner in 1964	Q208258
on what date did istanbul have a population of 14657434	2015-01-01T00:00:00Z
what is nominated for of serena williams that is point in time is 2009-0-0	Q16275104,Q4896642
what is the end time for pedro martinez has member of sports team as boston red sox	2004-01-01T00:00:00Z
who held a position in the new york state senate and was president of the united states during wwii	Q11613,Q8007
when was rita moreno inducted into the california hall of fame	2007-01-01T00:00:00Z
when did the intl development assoc granted member ship to india	1960-09-24T00:00:00Z
what was the first satellite launched into space by the soviet	Q80811
what is themed after the an-225 mriya, that has been operated by the russian air force	Q193487
which is the second largest state of india by population according to 2001 census	Q1191
who took control of russia after the death of vi lenin	Q294339
who was the leader of the country where the chuvash language was spoken during wwii	Q855
what is muhammad's first wife name	Q42034
where did the "your arsenal" award nominated artist live in 2010	Q18125
when did aurangabad become part of the hyderabad state	1724-01-01T00:00:00Z,1803-01-01T00:00:00Z
when was prussia's princess friederike luise born to frederick william i, and when was she dead	1714-09-28T00:00:00Z,1784-02-04T00:00:00Z
what team with mascot named ragnar did hank baskett play for in nov 2010	Q219714,Q221150
which is the after death work that was the remarkable work of ludwig wittgenstein	Q772496
tell me the number of english speakers in the year 2011	339370920,603163010
what is place of activity of paul gauguin , that has has shires is 7th arrondissement of paris	Q90
what is award received of justin timberlake that is point in time is 2007-0-0	Q1542172,Q740968
what is head of state of georgia that is end time is 2004-1-25	Q229493
what is nominated for of eyvind johnson that is point in time is 1963-1-1	Q37922
when was barghash bin said of zanzibar born	1837-01-01T00:00:00Z
what is spouse of r. kelly that is start time is 1994-1-1	Q11617
in 2012, to whom was the actor who portrayed the character barbara fordham married	Q21402343
of the boston celtics current roster, which is the pro athlete who started his career in 2005	Q16935026,Q19664817,Q20031584,Q21294876,Q21623063,Q2260799,Q28151848,Q29166745,Q2923495,Q29281952,Q348618,Q3809921,Q521931,Q6758454,Q698125,Q919197,Q994442
what was clive barker nominated for in 1988	Q607354
what is the end time for brian o'driscoll has member of sports team as leinster rugby	2014-01-01T00:00:00Z
when is captain dustin brown's team last stanley cup win	Q16958416
who replaced eduard shevardnadze as first secretary of the georgian communist party	Q500581
what is the end time for deke slayton has position held as chief of the astronaut office	1963-11-01T00:00:00Z
what time zone is chicago in right now	Q2086913
where was the first capitol of the united states	Q1345
what award did itzhak perlman recieve in 1980	Q3774292
what monument was unveiled in 1984 of fine arts of the soviet union	Q9106
what position held of miguel de la madrid that is start time is 1999-1-1	Q3031850
when did miguel indurain leave movistar	1984-12-31T00:00:00Z,1996-01-01T00:00:00Z
what is the start time for kuomintang has chairperson as wu den-yih	2017-08-20T00:00:00Z
what team owned by jimmy buffett did reggie bush play for in 2011	Q223243
mention the number of visitors at museum of modern art in 2014	2800000,3018266
what is the end time for beverly sills has position held as chairperson	2005-01-01T00:00:00Z
who is now the leader of the country whose national anthem is humat ad-diyar	Q44329
when the actor who portrayed the character gripweed was shot, where was he standing	Q60
which designation was held by zhou enlai in the year 1976	Q3400466,Q4122271
population of the philippines in 2008 to 2009	91890000
which was the country of vinnutsia oblast till 1991	Q15180
what award did alice hamilton receive in 1947	Q136699
what is elected in and end cause of arthur henderson has position held as member of the 29th parliament of the united kingdom	Q3075752,Q741182
what date was the end of vincete guerroro's term as president of mexico	1829-12-17T00:00:00Z
name of the current first minister of scotland	Q467112
on what date did liza minnelli and her husband get divorced	2007-04-01T00:00:00Z
where did booker t washington first go to school	Q1797817
when did william golding win the literary nobel prize and how much did he win	1500000,1983-01-01T00:00:00Z
what is nominated for of gene hackman that is statement is subject of is 43rd academy awards	Q106291
who was the sixteenth president of the us	Q91
who won the grammy awards in 1996 for best pop	Q151231,Q218091
when did glen campbell receive a grammy hall of fame award	1999-01-01T00:00:00Z,2003-01-01T00:00:00Z,2007-01-01T00:00:00Z
when did astrid lindgren receive an award as zilveren griffel	1983-01-01T00:00:00Z
who was us president during the seventh coalition	Q11813
what is the start time for demi moore has spouse as bruce willis	1987-11-21T00:00:00Z
who is the 1st woman chief minister of india	Q3520758
which award did thomas keneally win in 1982	Q160082
what did harry s truman job before president	Q13217683,Q17305512
what is the start time for britney spears has spouse as jason allen alexander	2004-01-03T00:00:00Z
country that invaded poland in 1939	Q183
what is the start time for c-130 hercules has military designation as cc-130	1968-02-01T00:00:00Z
first man who travelled to space	Q7327
which film starring jamie waylett was released in 2005	Q102225
what is the start time for mecca has located in the administrative territorial entity as mamluk sultanate	1250-01-01T00:00:00Z
what amazing player did the sports team that plays at m&t bank stadium draft in 2011	Q1443619,Q2591444,Q3248796,Q3618476,Q3696531,Q375339,Q3806137,Q3808437
when gatorade was first developed	1965-01-01T00:00:00Z
who won the asian cup in 2007	Q186243
when did novosibirsk stop being located in the administrative territorial entity of west siberian krai	1937-09-27T00:00:00Z
what district of liguria originated in 2015	Q18288152
what position did henry morton stanley hold and when did it end	Q41582573,1900-09-17T00:00:00Z
tell me when tokyo became moscow's twin city.	1991-07-16T00:00:00Z
on what date did francis i of france stop being king	1547-04-10T00:00:00Z
what is population of toledo that is point in time is 2015-1-1	83226
what is real gross domestic product growth rate of grenada that is point in time is 2016-1-1	3.1
date edinburgh was founded in the united kingdom	1922-12-06T00:00:00Z
when did the country cluj-napoca become the principality of transylvania	1570-01-01T00:00:00Z
when did walter matthau receive the academy award for best supporting actor	1966-01-01T00:00:00Z
what is the point in time for wayne gretzky has award received as hockey hall of fame	1999-01-01T00:00:00Z
which news organizations reported on the 2008 summer olympics	Q9531
when did hank azaria marry helen hunt	Q844837,1999-01-01T00:00:00Z
what was the first novel that charles dickens write	Q460583
what is nominated for of nastassja kinski that is point in time is 1980-0-0	Q24241
what is population of azerbaijan that is point in time is 1994-0-0	7597000
what was the first world series won by the team owned by fred wilpon	Q1144500
what age was mozart when he wrote his first song	1756-01-27T00:00:00Z,8
when did the magna carta become the memory of the world	2009-01-01T00:00:00Z
when was the world cup 2010 held	Q258
what is position held of james callaghan and elected in	Q119524,Q220208,Q3722280,Q748667,Q918397,Q918412,Q918420,Q918430,Q918442,Q918450,Q918466,Q918508
what is the name of the person who married rod steiger in 1959	Q235622
what is the antonym of the after the bath landscape	Q1153471,Q1544759,Q2,Q8441
when did emma jung become married to carl gustav jung, and when did it end	1903-01-01T00:00:00Z,1955-01-01T00:00:00Z
when is the last time the chicago bulls won a championship	Q4593827
who does cristiano ronaldo play for in 2010	Q267245,Q8682
what years was sebastian cole president of the olympic organizing committee	2008-08-24T00:00:00Z
when did edgar allen poe go to high school	Q9219
what year did tut became king	-1332-01-01T00:00:00Z
who was washington states first female governor	Q461553
which is the team founded in 1893 which messi played for in 2010	Q7156,Q79800
tell me what label patti smith started with in 1975	Q664167
what is the current location of the subject of no crossover: the trial of allen iverson	Q1345
what is mario monicelli nominated for in the 38th academy awards	Q41417
when did dimitri mendeleiv receive the faraday lectureship prize	1889-01-01T00:00:00Z
what award did jorge luis borges receive in 1971	Q277787
for whom sam shepard's spouse was in 1969-1-1	Q7072015
who did mexico gain independence from in 1821	Q29
when did dave pelzer marry for the first time	1986-01-01T00:00:00Z
what is the end time for mulhouse has located in the administrative territorial entity as upper alsace	1920-01-01T00:00:00Z
what position did dewitt clinton hold in 1807	Q785304
which is first described of sombrero galaxy , where member of is accademia nazionale delle scienze detta dei xl	Q14277
what age did henrys first wife die at	1485-12-16T00:00:00Z,50
what was seán o'casey nominated for on 1962-1-1	Q37922
who was the first president to get married in office but not in the white house	Q11881
when was did bursa cease being the capital of the ottoman empire	1365-01-01T00:00:00Z
from when and until when was jessica lange married to paco grande	1971-01-01T00:00:00Z,1981-01-01T00:00:00Z
what is academic degree of charles babbage that is point in time is 1814-0-0	Q1765120
what is the aspect of history for follows of apartheid	Q3136857
in what year was thomas jefferson vice president	1797-03-04T00:00:00Z,1801-03-04T00:00:00Z
what us governmental position was started on 1790-03-23 and was held by abraham lincoln before his presidency	Q13218630,Q17495450
on the date of 04/26/1882 what athletes were born	Q6074142,Q6235084
what nominations did silence of the lambs receive for the 64th academy awards	Q102427,Q103360,Q103916,Q107258,Q281939,Q830079
what first disney pixar film ever released	Q171048
what movie, made in 2011, was directe dby frank coraci and featured taylor lautner	Q143716,Q517958,Q60506
what is point in time and winner of martin scorsese has award received as grammy award for best music film	Q14946922,2005-01-01T00:00:00Z
what is the total population of india as per 2011 census	1210726932
what is award received of buckminster fuller that is point in time is 1968-0-0	Q920783
what year did the famous person who once lived in edgar allen poe national historic site attend college	1826-02-14T00:00:00Z
what is spouse of al gore that is start time is 1970-0-0	Q241609
in what capacity did adrian iv serve before being succeeded by alexander iii	Q19546
who owns google 2012	Q4934
which was the team of davor šuker in 1996	Q10329
for what sports team did bernard thévenet play for until 1979	Q1624386
what is the point in time for c. v. raman has nominated for as nobel prize in physics	1929-01-01T00:00:00Z,1930-01-01T00:00:00Z
what was the major and degree that peggy whitson received at iowa wesleyan college	Q420,Q787674
who was the president of the organization that martin schulz was part of in 2011	Q55910
what devastating occurrences began on april the 7th, 1995	Q4335326
what location hosted the 2012 world series and the 2012 winter classic alumni game	Q868482
what is net profit of state grid corporation of china that is point in time is 2015-0-0	67156035935
what was the total fertility rate of eritrea in the year 2000	5.328
what is billy ray cyrus second wife's name	tish cyrus
which side won first bull run	Q1125021
what is participant of of eddy merckx that is point in time is 1969-0-0	Q33881
what is the start time for william henry harrison has position held as president of the united states	1841-03-04T00:00:00Z
who did battier play for before the heat	Q161345,Q165529
where was muhammad at first revelation	Q1033157
what is the end time for sarah palin has educated at as north idaho college	1983-01-01T00:00:00Z
which date did arethas franklin die	2018-08-16T00:00:00Z
what was the strongest storm in the 1992 atlantic hurricane season	Q1050309
what is spouse of nicole kidman that is end time is 2001-1-1	Q37079
what is inception of islamic state of iraq and the levant that is identity of subject in context is islamic state of iraq	2006-01-01T00:00:00Z
who did terrell owens play for in 2010, where the sports team owner is mike brown	Q223511
when was calgary, alberta founded	1905-09-01T00:00:00Z
what is population of madagascar that is point in time is 1999-0-0	15262817
what football player was signed and played for real madrid c.f. in 2011	Q267245,Q8682
who was english prime minister during the french revolution	Q128902
what is spouse of arnold schwarzenegger that is start time is 1986-4-26	Q230654
what is award received of lady gaga that is point in time is 2010-1-1	Q1065651,Q1091031,Q1441929,Q1542147,Q4835475,Q617869,Q740968,Q847054,Q847813,Q849435,Q915665
which was the title of the first album of michael jackson	Q44289
when is the last time the team whose mascot is called crazy cab win the world series	Q17514457
what is the most recent championship won by the team who won the 1992 nba finals championship	Q4593827
who was the secretary of state, when andrew jackson was president, that held their government position until 1801	Q11820,Q544396,Q551362
what was east flanders ' population in 2016	1477346
when was the death of the discoverer of distillation	0251-01-01T00:00:00Z
when was francis galton awarded the copley medal	1910-01-01T00:00:00Z
which years before october of 2007 did the red sox win the world series	Q1071224,Q1341797,Q1568891,Q4559547,Q4560101,Q4560258,Q4560543,Q4630084,Q56692089
when did sophie marceau marry christopher lambert	2012-01-01T00:00:00Z
winner of first filmfare best actor award	Q377789
what is followed by and follows of communist party of china has chairperson as zhao ziyang	Q16597,Q99850
john wodehouse, 1st earl of kimberley was replaced by archibald primrose, 5th earl of rosebery in which position	Q943379
what is population of mogilyov that is point in time is 2016-0-0	380440
what year did andrew jackson die	1845-01-01T00:00:00Z
what soviet leader, who held his/her government position until 1982-11-10, and was also the leader during world war ii	Q855
when did pedro i's child princess maria amélia of brazil die and who was her mother	Q129837,1853-02-04T00:00:00Z
in 2010, where did the "barbarism begins at home" lyricist live	Q18125
when was the crucible play written	1952-01-01T00:00:00Z
what opponent of george w. bush in his second term is a personage who suffers from bell's palsy	Q22316
when did edward ii of england become king of england	1307-07-15T00:00:00Z
when did alexander tschappat begin his role as the head of government of bern	2005-01-01T00:00:00Z
what is position held of frederick north that is end time is 1783-12-19	Q2484309
what is muhammad's first wifes name	Q42034
what was melinda gates' academic major and degree when she studied at duke university	Q163727,Q191701,Q21198,Q8134
which football player was drafted in 2011 by the team that uses seven nation army in their fight song	Q1443619,Q2591444,Q3248796,Q3618476,Q3696531,Q375339,Q3806137,Q3808437
what was hideaki anno nominated for in 2008	Q2510955
who won the nobel peace prize in 2007	Q171183,Q19673
who is the leader of botswana in 2011	Q57449
who was the vice president during lincoln first term as president	Q273546
what is award received of anne, princess royal that is point in time is 1969-0-0	Q93960,Q94437
the location where allen iverson currently lives, that contains a neighborhood named brookwood hills	Q1345
when did the union of south africa no longer have english as an official language	1961-05-31T00:00:00Z
what is the point in time for chris hadfield has award received as doctor honoris causa	1996-01-01T00:00:00Z,1999-01-01T00:00:00Z
what was the first book theodore roosevelt write	Q17021549
what is country of surrey that is start time is 1922-12-6	Q145
what was stevie wonder's first song that he wrote	Q2116899
when did kelsey grammer get divorced, and who was he married to	Q2034653,2011-01-01T00:00:00Z
who was the president of the country where samana english is spoken inf 2011	Q151944
what is award received of sylvia chang that is point in time is 1986-0-0	Q17500983
what did ruth bernhard stop working on in 1953	Q65
who is the member of sports team of john charles who started at 1950-1-1	Q180857
what is the start time for russian empire has basic form of government as absolute monarchy	1721-11-02T00:00:00Z
what is spouse of chien-shiung wu that is start time is 1942-0-0	Q6701881
when will the 8th book of the house of night series come out	2011-01-04T00:00:00Z
what award did gyorgy ligeta receive on 2000-0-0	Q2569837
which is record label of beastie boys where start time is 1992-1-1	Q3330733
what was the first fruit ever to be eaten on the moon	Q13189
when did abraham's lincoln mom die	1818-10-05T00:00:00Z
gyorgy ligeta was what award in 2000	Q2569837
what is member of sports team of pelé that is start time is 1957-1-1	Q83459
when did mahalia jackson got buried	Q206466
what was the first film elvis appeared in	Q929151
on what date did petah tikva become the twinned administrative body of gabrovo	2016-01-01T00:00:00Z
give me the actor name who was nominated for mr. smith goes to washington at the 12th academy awards	Q102427,Q103360,Q103916,Q106291,Q107258,Q277751,Q281939,Q504298,Q830079
what year did antonio guterres first become general secretary of the socialist party in portugal	1992-02-23T00:00:00Z
who got defeated in the 1992 us election	Q1124
when president lincoln was elected	Q698842,Q698908
whom did lynn margulis marry in june of 1957	Q410
when did the libyan conflict start	2011-02-15T00:00:00Z
when did claudio abbado receive the royal philharmonic society gold medal award	2003-01-01T00:00:00Z
what is ppp gdp per capita of barbados that is point in time is 2014-1-1	17287.941
who is the employer of jonathan ive since 2015-5-26	Q312
what is start time and end time of anna karina has spouse as pierre fabre	1968-01-01T00:00:00Z,1974-01-01T00:00:00Z
what year was 17th amendment passed	1912-05-13T00:00:00Z
what is country of citizenship of virginia woolf that is start time is 1882-1-25	Q174193
what is member of sports team of dixie dean that is start time is 19311-0-0	Q244874
when did the holy roman empire cease to be a sovereign state	1806-01-01T00:00:00Z
in what position was federick john robinson, first viscount goderich supplanted by arthur wellesley, first duke of wellington	Q14211
who is the current president great britain	Q180589
who is the forty fifth president of the us	Q22686
when did thierry henry's team win the league	Q16822913,Q18995,Q2039308,Q338385,Q4583688,Q4588534,Q47510245,Q47510338,Q47510356,Q47510372,Q47510566,Q47510570,Q47510573,Q47510582,Q817262
when did ernst wilimowski become the member of a sports team known as fc signen 04	1950-01-01T00:00:00Z
for the governmental jurisdiction in which david coburn held office in 2011, who is the president	Q55910
what degree did leopold von sacher-masoch graduate with in 1854	Q849697
where did kate middleton live in 2012 that is the administrative division in the country of united kingdom	Q161491
in 2006 amelia earhart received what award	Q5020532
olga tokarczuk was the winner of what award in 2015	Q1667541,Q672037
in the start time of 992-0-0, what is the twinned administrative body of salzburg	Q164234
when was george h.w. bush elected president	Q42915620
what is population of sierra leone that is point in time is 1982-0-0	3330947
who was the first president of the united states during ww2	Q11613,Q8007
presidents of india since 1947 along with dates	Q144732,Q156349,Q197736,Q235454,Q297950,Q312557,Q317778,Q332157,Q334851,Q336913
what are some health issues associated with alcoholism	Q147778,Q181754,Q6806614,Q9418,Q94796
what were the oscar nominees for best picture in 1939	Q193695,Q3268056,Q589894,Q866120
which was the first star wars movie	Q462
please tell me the award bertha von suttner was up for in 1905	Q35637
which film starring zoe caldwell was released in 2004	Q865907
who is the spouse of anggun in 2010-6-0	Q13318899
which politician who is ruling north korea now ended his/her government position latest	Q56226
what is the population of fergana in 1959	80206
who was the secretary of state when richard nixon was the president that held his governmental position until 11-3-1975	Q433180
what award did subrahmanyan chandrasekhar receive in 1974	Q1164475
who was the spouse of roger vadim on 1990-12-21	Q239845
when did the pittsburg pirates offer roberto clemente a contract	1955-01-01T00:00:00Z
what is pepin the hunchback's date of birth	Q1036526,0770-01-01T00:00:00Z
what is work period start and work period end of seattle has head of government as greg nickels	2002-01-01T00:00:00Z,2009-12-31T00:00:00Z
who was hugh hefner`s partner who died in 1976	Q435826
who will sponsor kevin harvick in 2011	Q1152098,Q1689380,Q610672
what is the end time for holy roman empire has instance of as sovereign state	1806-01-01T00:00:00Z
bihar's population was what in 2011	103804637,104099452
what's the name of the award that marianne moore won in 1985	Q2117891,Q3873146
what is spouse of empress matilda that is start time is 1128-1-1	Q111490
what years have the cubs been in the world series	Q4558742,Q4558903
for what team that kaka played for in 2009 is the sports team that won the 1956 pequeã±a copa del mundo de clubes championship	Q1543,Q83459,Q8682
what award did dilip kumar receive in 1994	Q2167384
what was first colour film made by disney	Q134430
when was the first census conducted in india	1872-01-01T00:00:00Z
when did zora neale hurston receive a john simon guggenheim memorial foundation fellowship award	1936-01-01T00:00:00Z,1937-01-01T00:00:00Z
which member of congress was the governor of ohio in 2011	Q465295,Q69319
what is position held of mahathir mohamad that is start time is 2018-5-10	Q862559
when did the team that won the 2011 afc championship game win their last superbowl	Q853768
what was morgan freeman nominated for in the 32nd tony awards	Q1474410
what is the start time for berenice abbott has educated at as ohio state university	1917-01-01T00:00:00Z
what is start time of homo ergaster	-1900000-01-01T00:00:00Z
what is the point in time for micron technology has operating income as 3087000000	2014-01-01T00:00:00Z
what player started his career in 2001 and is on the current boston celtics roster	Q16935026,Q19664817,Q20031584,Q21294876,Q21623063,Q2260799,Q28151848,Q29166745,Q2923495,Q29281952,Q348618,Q3809921,Q521931,Q6758454,Q698125,Q919197,Q994442
what is member of of oman that is start time is 1995-0-0	Q899770
who is hosting the winter olympics in 2014	Q39420
in which year did the football franchise that won the 2014 nfc championship game claim victory in the super bowl	Q1190093
name the leader of the us with guillain-barrã© syndrome who was also the leader during wwii.	Q8007
which ice hockey coaches started their current employment from 2009	Q1159017
what is population of new valley governorate that is point in time is 2017-3-28	241247
when did the first super mario nintendo game ever come out	1978-01-01T00:00:00Z
buckminster fuller received which award in 1968	Q920783
what is award received of álvaro siza vieira that is point in time is 1988-0-0	Q918055
when was neville chamberlain the prime minister of the united kingdom	1937-05-28T00:00:00Z
who won the us presidential election of 1860	Q91
what is birth date of nephew of cyd charisse	1957-07-26T00:00:00Z
who was the 16th president of the us	Q91
which is the first movie of amitabh bachchan	Q1378528
what was svante august arrhenius nominated for in 1912	Q80061
what was maggie cheung's statement of subject when she was nominated for the cesar award for best actress	Q660332
when did hannah arendt got academic degree as doctoral degree	1928-01-01T00:00:00Z
who did libya gain independence from in 1951	Q38
what high award did agatha christie receive in 1971	Q14420
what territorial entity of the german confederation ended in 1866	Q1209,Q131964,Q14551680,Q153015,Q155570,Q157013,Q157710,Q158151,Q158445,Q159631,Q161215,Q161947,Q164079,Q16550783,Q165763,Q1783098,Q186320,Q20135,Q264970,Q27306,Q278874,Q281005,Q310650,Q313175,Q32,Q326029,Q3462133,Q347,Q376009,Q529605,Q531783,Q533534,Q630163,Q639100,Q673865,Q675085,Q686965,Q693669,Q695316,Q700663,Q704288,Q704300,Q836680,Q950240
what is position held of george canning and end time	Q1371091,Q14211,Q2636053,Q531471,Q7241308,1815-01-01T00:00:00Z,1821-01-01T00:00:00Z,1827-04-20T00:00:00Z,1827-08-08T00:00:00Z
what political party happened in 1860	Q1128268
who is the player who started his career in 2008 and is a 2012 ravens quarterback	Q2591444,Q4351353,Q795406
when did karl benz invent the first car	1885-01-01T00:00:00Z
at the beginning of 2001 what what the rate of inflated for moldova	6.4
what is the page s for a love supreme has publication date as 1965-2-1	31
who was the coach for spain in the 2010 fifa world cup	Q657360
who was the king during shakspeare time	Q79972
what was madagascar's population in 1999	15262817
which executive gone to sir maurice exact, 1st baronet	Q4685361
where was the actor who played ignatius living when he passed away	Q23443
what is the previous film in the silent descent ep series	Q170435
the first amendment was proposed by who	Q11813
what is population of tehran that is point in time is 2006-0-0	7711230
a 5.1 rate of inflation happened in vanuatu at what time.	1992-01-01T00:00:00Z,1997-01-01T00:00:00Z
regarding the country where "the motorcycle diaries" was filmed, what kind of government rules there today	Q1520223,Q188759,Q49892,Q512187
when did william jones become a fellow of the royal society	1712-11-30T00:00:00Z
what french leader in 2012 ended their governmental tenure prior to 16 may 2012	Q157,Q329
which terrorist organizations were involved in the september 11 attacks	Q34490
on what date did pausanias die	0180-01-01T00:00:00Z
when was kenny rogers given the american music award for favorite country album	1979-01-01T00:00:00Z,1980-01-01T00:00:00Z,1981-01-01T00:00:00Z,1982-01-01T00:00:00Z,1985-01-01T00:00:00Z
when was elvis' last concert	1977-06-26T00:00:00Z
when the actress that played rachel marron died of an overdose,what drugs were found inside her	Q5139133
what year alex rodriguez left the mariners	2000-01-01T00:00:00Z
what is award received of subrahmanyan chandrasekhar that is point in time is 1974-1-1	Q1164475
what is award received of roger federer that is point in time is 2009-0-0	Q4896696,Q693708
what type of government does brazil have 2011	Q188759,Q49892,Q512187
what is the start time for gloria swanson has spouse as wallace beery	1916-01-01T00:00:00Z
when did andrew clement's first book come out	1996-01-01T00:00:00Z
what is the quit purpose of the character george cayley who elected and held role in member of the eleventh parliment of uk	Q1582019,Q741182
what year did pearl s. buck receive the national women's hall of fame award	1973-01-01T00:00:00Z
what is date of birth and date of death of louis ix of france has child as john of france	1246-01-01T00:00:00Z,1247-01-01T00:00:00Z,1248-01-01T00:00:00Z
what is public office of john russell, 1st earl russell , that has appointed by is elizabeth ii	Q1371091,Q2484309
what are the violent events that started on april the 7th, 1995	Q4335326
who is the first women to climb mt everest	Q234491
what was the first american space station	Q190776
who was governor of arkansas when deewangee was released	Q158813
what is nominated for of jennifer hudson that is point in time is 2009-0-0	Q1259330,Q1351190,Q1659569,Q1659592,Q1659596,Q17011874,Q4835466,Q6952065
when was auguste comte married to caroline massin	1825-02-19T00:00:00Z
what was alexandra burkes first hit	Q969635
what city did robin williams live in 2011 that also had co2 emissions of 1.26211727	Q62
when did william the conquer become willam duke of normandy	1035-07-03T00:00:00Z
when does jewish new year start	Q2920878
who won the superbowl of 2009	Q191477
on what date did albert schweitzer get the nobel peace prize	1952-01-01T00:00:00Z
when did rashi begin their residence at worms	1050-01-01T00:00:00Z
who was the us president during ww2 who held his government position until 8-26-1920	Q11613,Q8007
when did the team whose mascot is named wally the green monster win the pennant	Q1071224,Q1341797,Q1568891,Q4559547,Q4560101,Q4560258,Q4560543,Q4630084
in george w bush first administration what post was given to donald rumsfeld	Q735015
when did zakopane become part of the kingdom of galicia and lodomeria	1772-01-01T00:00:00Z
what ended for google in 2015	Q92747,Q92764
what position did louis x of france hold starting on 11/29/1314	Q12097
what is date of creation of subsidiary entities of université de montréal	1843-01-01T00:00:00Z,1892-01-01T00:00:00Z,1993-01-01T00:00:00Z,1996-01-01T00:00:00Z,2004-01-01T00:00:00Z
when douglas macarthur was awarded order of the white lion	1932-01-01T00:00:00Z
frances drake lived where in 1594	Q999713
what award did 12 angry men get at the 7th berlin international film award	Q154590
who will david beckham play for in 2013	Q483020
what 2011 movie written by melissa rosenberg was taylor lautner in	Q143716,Q517958,Q60506
what was missouri's first capital	Q773432
which position did lee hsien loong hold on 2004-8-12	Q866756
who won australia's first gold medal at the winter olympics	Q371914
when was benjamin franklin married first	1730-01-01T00:00:00Z
when did the battle of thermopylae occur	-0479-01-01T00:00:00Z
what is nominated for of barbra streisand that is for work is the way we were	Q103618
who became the first american in outer space	Q174979
who did lucille ball marry after her divorce with desi	Q5525629
what year did the cowboys sign with tony romo	2003-01-01T00:00:00Z
what artistic genre is the portrait of christ when he appear to the disciples by the sea of tiberias	Q208555
what type of government is used in the country where talysh language is spoken after 1979	Q166747,Q44405,Q672729
when, how, and where did ethel turner die	Q7375047,1927-04-12T00:00:00Z
when was katy jurado married to ernest borgnine and when did they divorce	1959-12-31T00:00:00Z,1963-06-03T00:00:00Z
what is the end time for vicente fox has position held as governor of guanajuato	1999-09-25T00:00:00Z
what news-reporting organizations reported the 2008 olympic games	Q9531
what was the population of hobart on august 9, 2016	222356
where is the fictional character from, whose last appearance was in the avengers, 1998	Q23666
what was the population of tuvalu in 1996	9264
what is the point in time for birgit nilsson has award received as léonie sonning music prize	1966-01-01T00:00:00Z
what is spouse of gale sondergaard that is end time is 1971-1-1	Q254468
who is the current leader of the government of north korea	Q56226
when did pedro i's toddler maria ii of portugal die and who used to be her mother	1853-11-15T00:00:00Z
give me the population of copenhagen on the first of january 2017	602481
what is nominated for of the rolling stones that is point in time is 1989-0-0	Q1542205
when was the matrix inducted into the national film registry	2012-01-01T00:00:00Z
what is the name of the prime minister of japan from 2011 who held the position until september 02 of that year	Q47846,Q57647
in which movie did taylor lautner star in 2011 where the currency used was united states dollars	Q143716,Q517958,Q60506
what is award received of cesária évora that is point in time is 1997-0-0	Q966467
how many cities made a bid for the 2008 olympic games	5
who is the the current leader of algeria	Q2821166
which peter finch is actually nominated for the 44th academy awards	Q103916
find the assaults that happened on 4/7/1995	Q4335326
what is follows and followed by of clovis i has noble title as king of franks	Q212852,Q233461
what was joyce carol oates nominated for in 1995	Q1188661,Q833633
on what date was the cossack hetmanate frei from the subordination to the ottoman empire	1685-01-01T00:00:00Z
when were britney spears kids born	2005-09-14T00:00:00Z,2006-09-12T00:00:00Z
who was the 2012 ravens quarterback who completed the largest passes	Q2591444,Q4351353,Q795406
on what date did the inflation rate increase to 2.7	2013-01-01T00:00:00Z
what is the average temperature in sydney in august	17
when did the vikings settled in normandy	Q8083
what is spouse of elizabeth cady stanton that is start time is 1840-5-1	Q5718583
what is chairperson of harvard university that is start time is 2007-7-1	Q49128
what was the name of neyo's first album	Q1582869
what is award received of karl von frisch that is point in time is 1921-1-1	Q690732
what education did thelma ritter get in 1922	Q389336
when was a nobel prize in literature nomination given to yukio mishima	1963-01-01T00:00:00Z,1964-01-01T00:00:00Z,1965-01-01T00:00:00Z
who was the 32nd president and leader of the u.s. during wwii	Q8007
what is the point in time for georg philipp telemann has notable work as der neumodische liebhaber damon	1719-01-01T00:00:00Z
what was the first satellite launched into space and who owned it	Q15180,Q80811
on what date did j.r.r tolkein win the locus award for best fantasy novel	1978-01-01T00:00:00Z
what award did ousmane sembène receive in 1966	Q1685299
who is the first chief minister woman of india	Q3520758
when did muhammed ali jinnah hold the position of president of the constituent assembly of pakistan	1948-09-11T00:00:00Z
what was theodor seuss geisels first wifes name	Q5702956
what year did hannah montana come on tv	2006-01-01T00:00:00Z
what was the twinned authoritative assemblage of patras that begun in 1995	Q131127
what is the best currency to take to egypt 2013	Q199462
what is the start time for boston globe has owned by as john w. henry	2013-01-01T00:00:00Z
what is the population of oujda that has point in time is 2014-1-1	494252
when did the us first invade japan	1945-08-06T00:00:00Z
what was the population of gharbia governorate on 11/19/1996	3404339
who was the winner of the the 2007 nobel peace price and nominated for naacp image award for outstanding literary work	Q171183,Q19673
what is student of of ludwig van beethoven that is point in time is 1795-0-0	Q314164,Q51088,Q693052
at what time did napoleon die	1821-01-01T00:00:00Z
which country held the 2010 world cup	Q258
when was serbia's total fatality rate 1.59	2003-01-01T00:00:00Z
where was the first olympics held in europe	Q1524
what is marco polos death date	1324-01-08T00:00:00Z
what is the start time for mobutu sese seko has position held as chairperson of the organisation of african unity	1967-09-11T00:00:00Z
frederick william, elector of brandenburg married countess louise henriette of nassus on which date	1646-01-01T00:00:00Z
who bought 4chan in 2015	Q842977
which team won the uefa cup championship in 2006	Q7156
glen johnson was a member of which football team in the 2010 world cup	Q47762
what was the population of us in the 1945	139900000
what is the name of paul reveres first wife	sarah orne
when did david beckham start at england	1996-01-01T00:00:00Z
what date did roberto carlos get his start with the brazil national football team	1992-01-01T00:00:00Z
who is james hansen's employer beginning 2003	Q49088
what is the name of h. p. lovecraft's spouse that passed away on the 3rd of march 1926	Q2005194
what is the point in time for louis leakey has award received as hubbard medal	1962-01-01T00:00:00Z
what is award received of konrad adenauer that is point in time is 1953-12-31	Q2758023,Q430479
what team that hank bassett played for in 2010 was nominated for the outstanding team espy award	Q219714,Q221150
what year did klark gable die	1960-11-16T00:00:00Z
which sports team did michelle akers join on january 1, 1985	Q334526
what is award received of unicef that is point in time is 1957-0-0	Q2521339
at the 88th academy awards, what was the role that rachel mcadams was nominated for	Q106301
what is inflation rate of palau that is point in time is 2015-1-1	-0.8
from when alexander shelepin was termiated from chairperson of kgb	1961-11-13T00:00:00Z
when and for what did joni mitchell receive the grammy lifetime achievement award	Q107008,Q313260,Q333405,Q466508,2001-01-01T00:00:00Z
when did the emperor claudius first invade britain	Q1258062
what year did the winner of 2006 nfc championship game win the superbowl	Q1190093
who was nominated for khloe and lamar in 2012	Q132893,Q976396
what was the first piece of fruit eaten on the moon	Q13189
who did joan crawford divorce in 1933	Q528428
what is spouse of sammy davis, jr. that is end time is 1968-1-1	Q442663
when did lu xun who was the spouse of zhu an die	1936-10-19T00:00:00Z
what was philip pullman first book	Q169976
what is the field of work for stephen hillenburg has employer as ocean institute	Q7173
who is the prime minister of japan in 2011 who was a member of the socialist democratic federation	Q47846,Q57647
who was the first us president to serve 2 terms	Q8007
who was the coach of 1972 oakland raiders season	Q1345694
where was melinda gates being educated on january 1st, 1982	Q7901301
provide the date of diana ross' induction into the michigan women's hall of fame.	2016-01-01T00:00:00Z
when does movie beverly hills chihuahua 2 come out in theatres	2011-02-01T00:00:00Z
what award did zadie smith receive in 2006	Q251110,Q4765305,Q891461
what is nominated for of gene wolfe that is point in time is 1990-0-0	Q607354,Q898527
who are the players currently on the los angeles dodgers	Q1037431,Q1069615,Q1076790,Q1100188,Q1111592,Q1151872,Q1189147,Q1208454,Q12981587,Q1365880,Q14509123,Q1710659,Q1902109,Q2026390,Q2092249,Q2356153,Q2832915,Q2923765,Q3109792,Q3119872,Q3186008,Q3266651,Q3294069,Q3441491,Q3481635,Q3498545,Q3499269,Q3528632,Q373990,Q389598,Q50604,Q509295,Q520665,Q742857,Q746914,Q8049780,Q937165
what men was the reform party candidate in the 1996 election	Q313697
what is the end time for mahatma gandhi has residence as south africa	1915-01-01T00:00:00Z
what boston celtics player was an award nominee in the 2012 espy awards	Q16935026,Q19664817,Q20031584,Q21294876,Q21623063,Q2260799,Q28151848,Q29166745,Q2923495,Q29281952,Q348618,Q3809921,Q521931,Q6758454,Q698125,Q919197,Q994442
who won the 2003 afl premiership cup	Q637601
who was the governor of india in 1982	Q41914
for what team founded prior to 1914 did kaka play in 2009	Q1543,Q83459,Q8682
when did alexander iii of russia receive the award for knight grand cross of the military order of william	1881-03-17T00:00:00Z
miguel indurain left movistar when	1984-12-31T00:00:00Z,1996-01-01T00:00:00Z
what is spouse of ellyse perry that is start time is 2015-12-19	Q3299562
what is award received of kurt gödel that is point in time is 1974-1-1	Q737051
what years did the boston red sox win the pennant after 1903-10-13	Q1071224,Q1341797,Q1568891,Q4559547,Q4560101,Q4560258,Q4560543,Q4630084
wikileaks received the sam adams award when	2010-01-01T00:00:00Z
how a whole lot did colin meads rating when enjoying for which team	86
when did the sports team that calls oriole park at camden yards last win the world series	Q1581759,Q4295890,Q4295895
what was the inflation rate of são tomé and príncipe in 1989	44.8
what grant did joseph lister, 1st noble of lister win	Q102419,Q1035,Q104104,Q104154,Q104607,Q1063743,Q106762,Q1107900,Q1117138,Q115490,Q1156260,Q115810,Q1159121,Q1174949,Q122701,Q122972,Q1231580,Q123280,Q123485,Q123528,Q123670,Q1242490,Q1309746,Q131733,Q1338141,Q1348255,Q135154,Q1356359,Q1365806,Q137106,Q1387590,Q14277,Q14278,Q151556,Q151564,Q151911,Q1530841,Q154353,Q15462,Q155375,Q155525,Q155764,Q155768,Q155907,Q156941,Q156942,Q157242,Q157250,Q1575…
when did r.e.m join their record label	1981-01-01T00:00:00Z
when did marine le pen starts to execute her job	-0011-01-01T00:00:00Z,0979-01-01T00:00:00Z
what is work period start and work period end of nastia liukin has sport as female artistic gymnastics	2002-01-01T00:00:00Z,2012-01-01T00:00:00Z
which electoral district edmund barton was eletected by when holding a position as the member of the australian house of representatives	Q1074124,Q3586876
what is award received of park geun-hye and point in time	Q209896,Q624463,1987-01-01T00:00:00Z,2008-01-01T00:00:00Z,2010-01-01T00:00:00Z,2013-02-19T00:00:00Z,2015-04-16T00:00:00Z,2016-01-01T00:00:00Z
what office was formerly held by barrack obama and is now held by an arkansas senator	Q13217683,Q20058778
which government of cape town head started 05-12-2009	Q379122
who is india's first woman chief minister	Q3520758
how much petroleum was consumed in 2007	85600000
what is first described of sombrero galaxy , that has member of is accademia nazionale delle scienze detta dei xl	Q14277
what is formed at graduated from of christopher marlowe	1209-01-01T00:00:00Z,1352-01-01T00:00:00Z
what works did johann sebastian bach compose in 1749	Q310549
what date did vesuvius first erupt	Q524
since when was forbes burnham a member of the people's national congress	1958-01-01T00:00:00Z
what is honours of vesto slipher , that has 1st place medalist is joel stebbins	Q746633
what is the twinned administrative body of strasbourg, which started in 1 jan 1962	Q1022
what sports team member of bernard thévenet that is end time is 1979 - 0 - 0	Q1624386
when was pokemon nominated for a kid's choice award for favorite cartoon	2000-01-01T00:00:00Z
what is position held of lin biao that is start time is 1959-5-25	Q4205492
what is award received of orson scott card that is point in time is 1987-0-0	Q255032,Q2576795
tell me first principle whose name has the word structure in it.	Q1851710,structure
what is shares border with of pays de la loire that is end time is 2015-12-31	Q16954,Q17009
where did the upper canada rebellion take place that now houses the seneca indians	Q1384,Q1904
what is award received of vicente aleixandre that is point in time is 1969-0-0	Q3326922
what is the start time for fawlty towers has producer as john howard davies	1975-09-19T00:00:00Z
when was charles vi, holy roman emperor, the king of hungary	1711-01-01T00:00:00Z
when did us go to war on iraq	2003-03-19T00:00:00Z
who won the the uefa cup in 1999	Q2693
what year did dwight howard won the slam dunk contest	Q1121549
who first described ferrocerium and was taught by adolf lieben	Q89390
for what reason d.t. suzuku was in nomination in the year 1963	Q35637
when did the artist who had a concert tour called classic tour win the x-factor	Q1319979
who is the child of louis ix of france and when did the child pass on	Q172203,Q1875299,Q257141,Q266309,Q456900,Q457111,Q648617,Q739327,1260-01-01T00:00:00Z,1270-08-17T00:00:00Z,1271-01-01T00:00:00Z,1284-04-13T00:00:00Z,1285-10-19T00:00:00Z,1317-02-23T00:00:00Z,1320-01-01T00:00:00Z
what is alexa rank of library of congress that is point in time is 2018-6-11	4920
who is greece's leader now	Q3407316
what is date of first performance of tannhäuser	1845-10-19T00:00:00Z
when did yandex have it's operating income as $12,840,000,000	2016-01-01T00:00:00Z
what software version of scala was published on june 23, 2015	2.10.5,2.10.6,2.11.5,2.11.6,2.11.7
who came to power in cuba in 1959	Q11256
what was the position held by john major and when did it end	Q1371091,Q14211,Q2741536,Q531471,Q7460514,1989-10-26T00:00:00Z,1990-11-28T00:00:00Z,1997-05-02T00:00:00Z,1997-06-11T00:00:00Z,1997-06-19T00:00:00Z
what is the point in time for saori yoshida has award received as medal with purple ribbon	2004-01-01T00:00:00Z,2008-01-01T00:00:00Z,2012-01-01T00:00:00Z
who became the first chief justice for the us in 1789	Q310847
what transylvanian country ended in 1804	Q153136
who was the president in year 2009 of the country that has national anthem la bayamesa	Q46809
which computer system was put out on 09/20/2008	Q94
when did the sports team owned by leslie alexander win the championship	Q4589592,Q4590500
what award did carrie underwood receive in 2007	Q1453643
what was a 2009 espy award nominee and also a falcons quaterback	Q2083133,Q5291122,Q984327
when the subject of the movie "caesar and cleopatra" was stabbed, where was he	Q944814
what day did spongebob squarepants first appear on television	1999-07-17T00:00:00Z
when was war of worlds published	1898-01-01T00:00:00Z
who was appointed as prime minister of japan in 2011 by naoto kan	Q47846,Q57647
who did marilyn monroe divorce just before marrying arthur miller	Q297142
the otto hahn peace medal was received by simon wiesenthal on which date	1991-01-01T00:00:00Z
when did luhansk start when he was in the luhansk people's republic	2014-04-28T00:00:00Z
what's part of the i second that emotion series dubbed	Q102124,Q110154,Q1174721,Q1351259,Q1372210,Q1384822,Q138576,Q1396070,Q16296,Q16297,Q16345,Q188375,Q188492,Q202056,Q204586,Q215072,Q2252,Q229013,Q229211,Q229244,Q230335,Q232301,Q235132,Q236569,Q237194,Q237530,Q254038,Q2706308,Q272935,Q299282,Q3019260,Q310357,Q310493,Q313266,Q3193117,Q346595,Q351156,Q356541,Q374065,Q376176,Q377424,Q4029,Q44442,Q486740,Q508428,Q531624,Q537747,Q7181990,Q72867,Q76717,…
what is population of oujda that is point in time is 2014-1-1	494252
who did president obama run against in 2008	Q10390
who was the first drummer of the band nirvana	Q1990978
when did kara hui win the hong kong film award for best supporting actress	2014-02-05T00:00:00Z
how many people lived in lucknow in 2011	2815601,2817105
what is the start time for robert mueller has position held as united states deputy attorney general	2001-01-20T00:00:00Z
what is the second given name of j. d. salinger	Q18057751
which dawkins book to read first	Q212789
what year did georges clemenceau stop serving as war minister	1920-01-20T00:00:00Z
what is the point in time for tom cruise has award received as golden globe award for best actor – motion picture musical or comedy	1997-01-01T00:00:00Z
who won the 1992 national championship in college football	Q173
who was the first former ffa member to be elected to us presidency	Q23685
when is the end time for simferopol that has capital of as crimean socialist soviet republic	1919-06-26T00:00:00Z
what is population of anglesey that is point in time is 2011-1-1	69700
when did the european union begin and what became of it in the european coal and steel community	1952-07-23T00:00:00Z,2002-07-23T00:00:00Z
what is the time jullian barnes has been nominated for man booker prize	1984-01-01T00:00:00Z,1998-01-01T00:00:00Z,2005-01-01T00:00:00Z,2011-01-01T00:00:00Z
what is the place of publication for full metal jacket has publication date as 1987-6-26	Q127856,Q183,Q30
name the sstadium of 2015 pro duta fc season	Q252,Q3967926,Q4200664,Q5972
what is position held of hammer deroburt that is end time is 1986-9-17	Q628102
what is award received of kareem abdul-jabbar that is point in time is 1980-0-0	Q1465181,Q222047,Q674359
when did ludwig beethoven become famous	1793-01-01T00:00:00Z
which cycling teams were founded in 1984	Q6233
where does frida kahlo live in 1950	Q661315
who did john adams the president run against when he became president	Q11817
what is member of sports team of vicente del bosque that is end time is 1973-1-1	Q743557
what is member of sports team of viv richards that is end time is 1977-0-0	Q3590768
when was mérida twinned with incheon	2007-10-15T00:00:00Z
when was shakespears first play written	1590-01-01T00:00:00Z
who is the exemplar of the second epistle to the corinthians	Q676349
what is twinned administrative body of ljubljana that is start time is 1997-1-1	Q3927
what year did katy perry fireworks come out	2010-01-01T00:00:00Z
what is chairperson of social democratic party of germany that is end time is 2004-3-21	Q2530
what is the first book written by philip pullman	Q169976
who did wallis simpson marry in 1928	Q4201984
who is first governor of india	Q333994
what year did stevie ray von die	1990-01-01T00:00:00Z
who was a democratic presidential candidate in 1952	Q311719
what was bolivia's nominal gdp per capita as of the beginning of 2015	3077
who is the first president of republic of india	Q197736
who was the president when the governmental body that had theodore roosevelt, jr. was established	Q11806
when did the team whose mascot is named homer win the world series	Q636375
when did chrissie hynde got married to jim kerr and when did it end	1984-01-01T00:00:00Z,1990-01-01T00:00:00Z
what is the number of cases of leprosy that started at 2016-0-0	173358
what award was given to vittorio gassman in 1975	Q586140
when did mcgee first appear on the program featuring the ncis theme song	Q722616
who was the prime minister in australia between 1972 and 1975	Q23333
who preceded heraclius as the byzantine emperor	Q41615
when was linus pauling nominated for a nobel prize in chemistry	1940-01-01T00:00:00Z,1941-01-01T00:00:00Z,1943-01-01T00:00:00Z,1944-01-01T00:00:00Z,1946-01-01T00:00:00Z,1948-01-01T00:00:00Z,1949-01-01T00:00:00Z,1950-01-01T00:00:00Z,1951-01-01T00:00:00Z,1952-01-01T00:00:00Z,1953-01-01T00:00:00Z,1954-01-01T00:00:00Z,1955-01-01T00:00:00Z
francis marion died in what year	1795-02-27T00:00:00Z
jinju was twinned with omsk on what date	2007-08-04T00:00:00Z
who is the proposer of the first amendment to the us constitution	Q11813
what award did jane goodall receive in 2004	Q3405093
in what time did new york and ontario share a border	1867-07-01T00:00:00Z
among those racehorses bred by the breeder of mahubah, which one was born in 1905	Q5429902
what year did baltimore ravens win the superbowl	Q126291,Q625210
what is position held of félix faure that is replaced by is émile loubet	Q191954,Q683337
on what date did johann olav koss receive the jonas prize award	2009-01-01T00:00:00Z
what is the major religion in india today	Q9089
in 1946, what politcal party was getulio vargas part of	Q15980784
when is obama's daughters b-day	1998-07-04T00:00:00Z,2001-06-10T00:00:00Z
which album did a band called pain release in 2005	Q4973361
in what year and at what event that ended earliest did the miami heat win the championship	Q13405328,Q170590,Q2628013
leonhard euler was a member of what in 1741	Q329464
what is the start time for mark rothko has country of citizenship as united states of america	1938-01-01T00:00:00Z
what was barbra streisand nominated for during her work in the way we were	Q103618
starting in 1910, who was the manager/director of the metropolitan museum of art	Q3048662
who is the current coach of the team who tom thibodeau is the head coach of	Q580808
when was the world series won by the 2001 champions	Q1207242
what is the start time for wenzhou has twinned administrative body as prato	2002-10-01T00:00:00Z
what is the point in time for hussein of jordan has award received as princess of asturias award for concord	1995-01-01T00:00:00Z
what is population of tacloban that is point in time is 1980-5-1	102523
what team did johnny damon play for before he played for the yankees	Q213959
when was the first orbiting space station	1971-04-19T00:00:00Z
what is willow smith's first song	Q2162600
where did the fictional character mr. wong and robin williams live in 2011	Q62
which nation allowed women to vote first	Q664
name the political party that imre nagy was a member of in 1948	Q1073752
which form of government did prussia have and japan has now	Q166747,Q179164,Q3330103
what did richard nixon do for a living before he became president	Q189290,Q40348,Q82955
who ran as the vice president for the president who spoke about education reform in 2012	Q6279
what position did james g. blaine hold when he was replaced by john w. foster	Q14213
which team with a mascot named ragnar did hank baskett play for in 2010	Q219714,Q221150
who was the 16 president of us	Q91
what is temperature and pressure of water has phase point as critical point	22.06,647.14
the first was established by the sixteenth amendment during taft's administration	Q194938
who featured both as darth vader in the first movie and also authored " voices and silences"	Q128379
who was the first african american president	Q76
what is the point in time for burt bacharach has award received as grammy trustees award	1997-01-01T00:00:00Z
which leader of france in 2012 started his position most recently	Q157,Q329
what is was the capital of germany in 1914	Q64
what is the end time for palermo has head of government as leoluca orlando	1990-01-01T00:00:00Z,2000-01-01T00:00:00Z
which member of the federated states of micronesia joined on the 24th of june 1993	Q1043527,Q191384,Q376150,Q656801,Q827525,Q899770
who takes after berengar 1 of italy as ruler of italy	Q150712,Q154936,Q309930,Q310435
what is the name of the atlanta falcons quaterback in 2012 who had 123 passing attempts	Q2083133,Q5291122,Q984327
when did celtics win the championship	Q2036161,Q3072448,Q3072450,Q3072451,Q3072455,Q3072460,Q3072461,Q3072463,Q3072464,Q3072466,Q3072468,Q3072470,Q3072473,Q3072474,Q3072475,Q3072477,Q3072479
what is the start time for idaho has short name as id	1963-01-01T00:00:00Z
who was the king in shakespearean times	Q79972
what award did mohamed elbaradei receive in the year 2008	Q3241794
how many visitors per year does british museum get in 2016	6420395
which film starring katherine shindle was released in 2005	Q463615
who was judy garlands first married to	Q937852
when was a chorus line nominated for drama desk award for outstanding music	1976-01-01T00:00:00Z
what year what the 15th amendment passed	1869-01-01T00:00:00Z
who was the head of government in texas in 2015-1-20	Q215057
what is member of sports team of ranjitsinhji that is start time is 1893-0-0	Q949035
when did the sports team owned by edward p. roski most recently win the stanley cup	Q16958416
who is the 1st actress to win back 2 back oscars	Q18994
where was hachiko when he died	Q193638
who ruled denmark that held is governmental position from january 14, 1972	Q102139
who composed the episode after which came butter's very own episode	Q206112,Q528674
what is the start time for sylvester stallone has spouse as sasha czack	1974-01-01T00:00:00Z
which date did william webb ellis died	1872-01-24T00:00:00Z
who is the current governor of arizona in 2010	Q236941
when was jean cocteau the president of the cannes festival jury	1953-01-01T00:00:00Z,1954-01-01T00:00:00Z
who where first people to land on moon	Q104859,Q1615,Q2252
which team that appeared in the 2010 nba finals has who as its owner	Q121783,Q131371
when did lil wayne make his first single	1999-01-01T00:00:00Z
what was toledo's population in 2015	83226
what is award received of frank capra that is point in time is 1982-0-0	Q292044
when did terry eagleton begin working at the university of manchester	2001-01-01T00:00:00Z
who was poland's fist winner of the nobel prize in literature	Q41502
what is the population of timbuktu africa today	54453
what is the musical instrument used in the painting of her majesty queen elizabeth ii - an eightieth birthday portrait	Q189388,Q79838
what is the start time for georg simon ohm has member of as royal society	1842-01-01T00:00:00Z
what games will be on nfl network this year	Q47451053,Q47454104,Q48032542,Q48091236,Q48226796,Q48404999,Q48553783,Q48741600,Q48842457,Q48843395
who the first president of new mexico	Q311425
what year was amendment 1 ratified	1789-01-01T00:00:00Z
when did friedrich nietzsche finish his education at the university of bonn	1865-01-01T00:00:00Z
what was the first beatles's album in usa	Q1929603
what prime minister of japan from 2011 ended his position before december 26, 2012	Q47846,Q57647
who are zimbabwe's first two presidents	Q10707,Q313711
first president of maldives	Q601491
what is the native language of champa	Q36858
what is located in the administrative territorial entity of villeurbanne that is start time is 1790-3-4	Q12559
what dual administrative body of omsk began in 2011	Q919
on september 17, 1986 for which position did hammer deroburt left	Q628102
what is spouse of antonio banderas that is start time is 1996-5-14	Q176455
who was voted us president in feburary 1861	Q91
what is the applies to jurisdiction for the little prince has public domain date as 2005-1-1	Q55
when was the final time of all my children on the original network and the online network	2013-11-11T00:00:00Z
which position did edward vii have that ended on 1910-5-6	Q12097,Q5352166,Q9134365
who was the coach of the team with mascot named indianapolis colts blue in 2011	Q3808317
when does leone battista alberti finish at his location of employment at ferrara	1439-01-01T00:00:00Z
what is spouse of grover cleveland that is start time is 1886-6-2	Q233644
when and where was william shakespeare buried	Q472082,1616-05-05T00:00:00Z
when did airbags become mandatory in american	1998-01-01T00:00:00Z
what nationality has go seigen had since 1914-6-12	Q13426199
what is educated at of dietrich bonhoeffer that is start time is 1923-0-0	Q153978
which award if any was matthew mcconaughey nominated for in 2014	Q103916
what comet group does the great march comet of 1843 fall under	Q386772
when did fiji achieve independence	1970-10-10T00:00:00Z
what is total fertility rate of panama that is point in time is 2006-0-0	2.55
how many member of the crew of are for john jellicoe, 1st earl jellicoe	16
bach composed what works in 1749	Q310549
what actor who portrayed the character bully also played batman in 2012	Q45772
what is end time and start time of joseph lyons has member of political party as united australia party	1931-01-01T00:00:00Z,1939-01-01T00:00:00Z
what is educated at of john paul stevens that is end time is 1947-0-0	Q7060409
when did the first super nintendo first come to the us	1991-01-01T00:00:00Z
which child of john adams died on february 23, 1848	Q11816
what is the start time for anni-frid lyngstad has spouse as prince heinrich ruzzo reuss of plauen	1992-08-26T00:00:00Z
what is human development index of afghanistan that is point in time is 2015-0-0	0.479,0.493
who won the grammy for best new artist in 2014	Q15123969
what years did the sports team with the fight song renegade win the superbowl	Q1188005,Q585801,Q620277,Q632786,Q853768,Q904928
in what year did harry potter and the goblet of fire win the hugo award for best novel	2001-01-01T00:00:00Z
under guatemala's current system of government, what jurisdiction has the position title of member of the congress of guatemala	Q1520223,Q179164,Q49892
when did johannes v jensen cease to reside in viborg	1893-01-01T00:00:00Z
what are some sports which have been contested as official in both the 1912 summer olympics and the 2008 olympic games	Q159354,Q206989,Q326827,Q3312129
who is partner of amy winehouse that has start time is 2010-1-1	Q3423322
what was dustin lance black nominated for in 2008	Q41417,Q765404,Q922379
which type of government, does the location, where the film, "the alchemist of happiness" occurs, have currently	Q166747,Q44405,Q672729
what 2011 movie casted by debra zane did taylor lautner starred in	Q143716,Q517958,Q60506
which united states president was in office while the country was at war with taiwan	Q11613,Q8007
what is the name of michael buble's first album	Q1403789
what is population of turks and caicos islands that is point in time is 1985-0-0	9502
what is located in the administrative territorial entity of bristol that is end time is 1996-0-0	Q929902
which prize was awarded to rajesh khanna in 1987	Q4835526
who is the current chief minister of tamilnadu	Q6323772
what award did ninette de valois receive in 1964	Q4710826
who was the french leader in exile during world war 2	Q2042
what years did the team with mascot named hooper win the championship	Q1022085,Q4585299,Q4586134
what is population of grand rapids that is point in time is 1880-0-0	32016
what is a team that plays in the miami metropolitan area who reggie bush played for in 2011	Q223243
what was george washington's military rank between 1774 and 1796	Q3100539
when is wimbledon tennis tournament	1947-07-04T00:00:00Z
what is the start time for nicolás maduro has position held as secretary general of the non-aligned movement	2016-09-17T00:00:00Z
what role did theodore roosevelt occupy after william mckinley	Q11696
what is the point in time for melbourne has population as 4529500	2015-06-30T00:00:00Z
what is spouse of douglas fairbanks that is end time is 1936-1-10	Q104109
who is the second women to climb the mount everest	Q25850408
what is the proportion for potassium-40 has decays to as argon-40	0.1072
who was the first secretary of the treasury	Q178903
when did aleksey konstantinovich tolstoy marry sofia andreevna bachmeteva	1863-01-01T00:00:00Z
what movie starring taylor lautner that was released on 2011-07-06	Q143716,Q517958,Q60506
what currency does russia use 2012	Q41044
what year was the world series won by the team whose mascot is named rally	Q636375
which secretary of state for andrew jackson died last	Q11820,Q544396,Q551362
in 1939, what country did marlene dietrich become a citizen of	Q30
when did oulu begin serving as the head of government for ilmo paananen	1974-01-01T00:00:00Z
when did britain go to war with germany	1939-09-03T00:00:00Z
which was the award georges lemaitre receive in 1934-1-1	Q166072
who was max aitken's replacement as the chancellor of the duch of lancaster	Q5497502
how many people lived in kiribati in 1961	33873
who is the first president winner in india	Q197736
what is type of film of comes before of silent descent ep	Q170435
what is the point in time for william shockley has award received as oliver e. buckley condensed matter prize	1953-01-01T00:00:00Z
when did pedro i's toddler princess januária of brazil die, and who used to be her mother	Q84239,1901-03-13T00:00:00Z
who are the current rulers where the government politics of denmark is located	Q102139
what year did john adams meet his wife	1762-01-01T00:00:00Z
in what years has the sports team whose team mascot is called the oriole bird gone to the world series	Q1581759,Q4295890,Q4295895
when does albie carl casino born	1993-05-14T00:00:00Z
the person who attended community college-maple woods played for what team in 2012	Q743309
what was eminems first album	Q676125
what is publication date and place of publication of pac-man has publisher as midway games	Q49,1980-10-01T00:00:00Z
what award did titanic receive in 1997	Q4796784
in 1930-1-1 3rd baron rayleigh john william strutt was nominated for what	Q38104
on 1st january 1937, who owner the houston chronicle	Q5916495
who is jennifer lawrence boyfriend 2012	Q298347
which award was given to rajesh khanna in the year 1987	Q4835526
when was dave robinson born	1941-05-03T00:00:00Z
what is nomination received of david mitchell , that has 1st place medalist is kiran desai	Q160082
in 2015 who were the employees of banco santander	194000
what is the replaces for vespasian has position held as roman emperor	Q1417
what is located in the administrative territorial entity of astana that is start time is 1920-8-26	Q2600170
which team has a mascot named sir saint and included reggie bush as a teammate in 2011	Q223243
what former secretary of state did george w. bush run against for his second term	Q22316
at what time did tony walton become the husband of julie andrews	1959-01-01T00:00:00Z
how long was alessandro rosa vieira a member of the sports team in 2005	Q38568,Q949997
what was ajaccio's population in 2015	68462
what is the followed by for rama has series as balabhadra	Q1061606
who was the first female to win an academy award	Q182462
what is publication date of team fortress 2 that is distribution is retail software	2008-04-04T00:00:00Z,2008-04-08T00:00:00Z,2008-04-11T00:00:00Z,2008-04-24T00:00:00Z
who was the second governor of the colony in new south wales	Q1353724
what is the position held by david packard born at 1969-1-24	Q2297543
who was us president during the 14 amendment	Q8612
what is the point in time for simon wiesenthal has award received as otto hahn peace medal	1991-01-01T00:00:00Z
what is position held of philip stanhope, 4th earl of chesterfield that is replaced by is thomas pelham-holles, 1st duke of newcastle-upon-tyne	Q3954358
what is the start time for nigel farage has position held as member of the european parliament	1999-07-20T00:00:00Z,2004-07-20T00:00:00Z,2009-07-14T00:00:00Z,2014-07-01T00:00:00Z,2019-07-02T00:00:00Z
what relative or kinship is the first cousin once removed descending of salvador allende	Q83566
when was cicely tyson granted the candace award	1988-01-01T00:00:00Z
who did abraham lincoln defeat in his presidential election in 1864	Q310192
who was the forty fourth president of the us	Q76
what is position held of angela merkel and start time	Q4970706,Q58905315,1990-12-20T00:00:00Z,1991-01-18T00:00:00Z,1994-11-10T00:00:00Z,1994-11-17T00:00:00Z,1998-10-26T00:00:00Z,1998-11-07T00:00:00Z,2000-04-10T00:00:00Z,2002-09-24T00:00:00Z,2002-10-17T00:00:00Z,2005-10-18T00:00:00Z,2005-11-22T00:00:00Z,2009-10-27T00:00:00Z,2013-10-22T00:00:00Z,2017-10-24T00:00:00Z
when did the author of the cask of amontillado attend college	1826-02-14T00:00:00Z
who is considered to be the deciding person when it comes to crustaceans from the balanidae family	Q1035,Q1043,Q1335881,Q1606467,Q4547210,Q55068526,Q770126
when did the team who plays in marlins park join the mlb	Q4273494
what is nominated for of svante august arrhenius that is point in time is 1912-1-1	Q80061
what was chris brons first album	Q1077056
what is the point in time for jan brueghel the elder has work location as prague	1604-01-01T00:00:00Z
how many visitors does mammoth cave national park get in a year	597934
what is the end time for friedrich nietzsche has educated at as university of bonn	1865-01-01T00:00:00Z
which super bowl was the most recent one to be won by a franchsie owner by a member of the rooney family	Q853768
when is the start time for joseph-louis lagrange who member of as prussian academy of sciences	1756-09-02T00:00:00Z,1759-01-01T00:00:00Z
during which time period was carl banks employed with the walt disney company	1935-01-01T00:00:00Z
what is the chairperson of the international mathematical union that is end time 1978 - 0 - 0	Q931348
when konrad lorenz has received as nobel prize in physiology or medicine	Q153890,Q60060,1973-01-01T00:00:00Z
for which jean racine become a member of on 1672-12-5	Q161806
what is the point in time for baltimore has population as 622104	2013-07-01T00:00:00Z
who is the current coach of the 2005-06 coppa italia champions	Q26580
what was the first space shuttle to fly into space	Q54383
what is the position elected in for robert gascoyne - cecil, 3rd marquess of salisbury held as member of the 18th parliament of the united kingdom	Q4345445
when did fridtjof nansen recieve the nobel peace prize and how much prize cash was awarded	122483,1922-01-01T00:00:00Z
what spot did charles g. dawes have authority over beginning april 16, 1929	Q2841904
what football team does andy reid currently coach	Q223522
when was boleslaw bierut came to the position of president of poland	1944-12-31T00:00:00Z,1947-02-05T00:00:00Z
what is the start time for antónio guterres has position held as general secretary of the socialist party portugal	1992-02-23T00:00:00Z
who was the soviet leader during wwii that held his governmental position from the earliest	Q855
what was the leader of the us during the great depression	Q35236
who was a dictator of germany during world war 1 world war 2	Q352
who is the environment and forest minister of india 2009	Q907912
what is the end time for geneva has capital of as republic of geneva	1798-01-01T00:00:00Z,1815-01-01T00:00:00Z
what is award received of cesária évora that is point time is 1997-0-0	Q966467
what award was mahershalalhashbaz ali nominated for at the 89th academy awards	Q106291
what year did dwayne wade came to the nba	Q1352101
when did beni suef governorate have a population of 3154100	2017-03-28T00:00:00Z
who was the president of india during 1994	Q332157
when did jefferson sign the independence	1776-07-04T00:00:00Z
which sports team was founded after 1980 and had derek fisher on the roster in 2912	Q121783,Q132893,Q180950
which point in time for zibo has twinned administrative body as gwangju	2003-09-15T00:00:00Z
when did the champion of the 1996 intercontinental cup win the league	Q1068932
what is award received of tran anh hung that is point in time is 1995-0-0	Q209459
when did battle of quiberon bay happen	1707-05-01T00:00:00Z
what year was allen iverson mvp	Q1132667
who was the first president married while you office	Q11881
who is the current ruler of denmark that served in the socialist people's party	Q102139
who was the first wife of mohammed	Q42034
what is the point in time for zora neale hurston has award received as john simon guggenheim memorial foundation fellowship	1936-01-01T00:00:00Z,1937-01-01T00:00:00Z
where was pays de la loire shares border with on 2015-12-31	Q16954,Q17009
who is the current leader of the country that has the supreme constitutional court of syria	Q44329
what was the title of the first book dr. seuss wrote	Q1276203
when did the sports team that won the 1974 nba finals championship win their first championship	Q3072448
when did billie jean king receive her award as a library of congress living legend	2000-04-01T00:00:00Z
what is award received of rick barry that is point in time is 1974-0-0	Q674359
on what serverus snape stop being the headmaster of hogwarts	1998-01-01T00:00:00Z
who was the editor in chief of die welt in 2000	Q107797
when did joseph lyons become a member of the united australia party and up to when has he been a member	1931-01-01T00:00:00Z,1939-01-01T00:00:00Z
what was the end time for thaddeus stevens who held position as united states representative	1853-03-03T00:00:00Z,1868-08-11T00:00:00Z
when was stevie wonder's first contract	1961-01-01T00:00:00Z
when did mount vesuvius erupt for the first time	Q524
which chemical element is following selenium	Q879
when aretha franklin died	2018-08-16T00:00:00Z
what is the end time for jenna jameson has spouse as brad armstrong	2001-01-01T00:00:00Z
first female olympic athlete on wheaties box	Q235975
what was diggy simmons first song	Q267435
when was the first melbourne cup held	1861-01-01T00:00:00Z
what city with neighborhood named gouden reael did ann frank lived in before the war	Q727
which team that won the 1980 nba finals championship did derek fisher play for in 2012	Q121783,Q132893,Q180950
who did nani play for in 2006	Q75729
led china in the second sino-japanese war	Q16574
what site of the first gulf war has had a religious organization leading it since 1973	Q31945,Q34675,Q796,Q801,Q817,Q851
around what time did alexander graham bell separate from mabel gardiner hubbard	1922-08-02T00:00:00Z
what was michale jackson's second album	Q44185
what is point in time and winner of charlie parker has award received as grammy hall of fame	Q107432,Q175899,Q312692,Q49575,1994-01-01T00:00:00Z
the team that won the 2003 world series joined the mlb when	Q4273494
what statement did harold prince deliver when he received the tony award for best direction of a musical	Q4631173,Q4632326,Q4632495,Q4632841,Q4635303,Q4635461,Q4637826,Q4638847
who was in charge of the piedmont government that started on 2014-5-26	Q1054714
which album did ruff endz release in may 2002	Q7559715
what is the award hermann von helmholtz received on january 1st, 1866	Q565030
what actresses nominated best actress of 2001	Q1033016,Q122614,Q190994,Q28054,Q37459
on what date did martin scorses receive his grammy award for best music film	Q14946922,2005-01-01T00:00:00Z
what was the population of the vysočina region on 1st january 2016	509475
what nominations did mary martin receive in 1967	Q1537996
which movie did john rubinstein star in in 1996	Q1558697
what is the end time for lawrence summers has position held as united states secretary of the treasury	2001-01-20T00:00:00Z
what is the point in time for g.h. hardy has award received as de morgan medal	1929-01-01T00:00:00Z
what is the stance mike tyson use when boxing	Q5260471
what was the residentce of lászló moholy-nagy in the end of 1937	Q84
what is nominated for of ole einar bjørndalen that is point in time is 2003-0-0	Q1808301
as of 2006-12-5 what was frank bainimarama's position	Q48894
which platform do customers use when planning a uber	Q21462723
which sports team, did the artist that recorded, shake da spot, first play for	Q161337
where was the first gulf war fought	Q31945,Q34675,Q796,Q801,Q817,Q851
what is member of sports team of dino zoff that is end time is 1964-1-1	Q922698
when did napoleon die	1821-05-05T00:00:00Z
what was the first satellite to maintain orbit around the earth in space	Q80811
what is spouse of lynn margulis that is start time is 1957-6-16	Q410
who was the governor in 2009 of the place with an official symbol of aquilegia caerulea	Q119255
who was mali's first leader	Q175772
what is population of maldives that is point in time is 1967-0-0	106072
what is country of citizenship of godfrey hounsfield that is end time is 1927-4-12	Q174193
what are some sports which have been contested as official in both the 1912 summer olympics and the 2008 summer olympics	Q159354,Q206989,Q326827,Q3312129
who was the team captain of brazil in 2002	Q178683
how and where did william wallace die	Q3182018,Q877524
which was the election and end cause of enoch powell in the position as the member of the 49th parliament of the united kingdom	Q741182,Q7567073,Q796919,Q918466
on january 1st, 1983, ken thompson received what award	Q185667,Q986509
who was the leader of britain during the battle of britain	Q8016
what year did the actor who was in the film nba street series: vol 3 enter the nba	Q1164506
ozzy osbourne's first job	Q252924
what was werner heisenberg nominated for in 1929	Q38104
what was the publication date for itunes which has software version as 12.7.5	2018-05-29T00:00:00Z
which 1970 fifa world cup championship team did ronaldinho play for in 2013	Q270995,Q83459
when did randy oerton get married	2015-01-01T00:00:00Z
when did andrew clements write the book frindle	1996-01-01T00:00:00Z
who was the prime minister of australia in 1958	Q214438
what was the year when princess diana died	1997-08-31T00:00:00Z
what was elvis's first film	Q929151
when was peter zumthor awarded the arts and culture prize of german catholics	2011-01-01T00:00:00Z
what is the third book of twilight series called	Q212473
who is india first vice president	Q156349
who was the first team to win at emirates	Q83459
when lech wales was presented with the order of pius ix award, what was the date	1991-01-01T00:00:00Z
in what year of the draft was the subject of the image "brandon roy wizards" drafted	Q1471357
april the 7th, 1995 is the date known as the start of which violent event	Q4335326
what season prior to 10-05-1954 did jackie robinson play baseball	Q1163715,Q1648980,Q1649727,Q3240605,Q3240607,Q3240611,Q3240612,Q936490,Q965808
in what events that ended prior to 28 october 1981 did the dodgers win the world series	Q1526568,Q1983763,Q4295884,Q4295885,Q4572071
in flanders county, when did bruges die	1795-01-01T00:00:00Z
what is the start time for galeazzo ciano has position held as minister of foreign affairs of the kingdom of italy	1936-06-11T00:00:00Z
on which date was supreme court associate justice of the us, sandra day o'connor sworn in	1981-09-21T00:00:00Z
on 1-1-1958 which award was received by martin buber	Q1534190
what was the team who the actor who was in the movie "golden shoes" played for in 2010	Q267245,Q8682
what year did the dallas cowboys win the super bowl	Q1064741,Q1065229,Q1463422,Q621500,Q632774
australia population in 1979	14510000
who was the first women to run for president	Q260378
on what date did francois holland and valerie trierweiler end their partnership	2014-01-01T00:00:00Z
the king of the franks after lothair i was	Q215204,Q298945,Q333802,Q43974
who did gerald ford select as his vice president when he became president	Q11237
tell me the name of the twinned administrative body of avignon on the 4th september 1967	Q12812
what is member of of jean racine that is start time is 1672-12-5	Q161806
what team had a mascot named lucky the leprechaun and played in the 2010 nba finals	Q121783,Q131371
what is the place of birth of the badminton player who is the bronze medalist of badminton at the 2012 summer olympics women's doubles	Q2246,Q649
what is the name of the choreographer's husband, who choreographed slaughter on tenth avenue	Q15502557,Q1791652,Q264400,Q7680787
who played jacobs friends in the first twilight	Q126599
who was steven seagal's spouse on september 5, 1987	Q242722
what is end time and start time of park geun-hye has educated at as sacred heart girls' high school	1967-03-01T00:00:00Z,1970-02-01T00:00:00Z
when did mark zuckerburg invent facebook	2004-02-04T00:00:00Z
what is the season starts and the sport of rugby_world_cup	Q123,Q5849
what is madonna's first uk number 1 single	Q1458640
who was the first female athlete to appear on the wheaties box	Q235975
which book did katherine hannigan write in 2004	Q5986914
what is utilization of dick cheney that's begin time 2001 - 6 -	Q594446
for which award at the 80th academy awards was philip seymour hoffman nominated	Q106291
what position did theodore roosevelt hold after william mckinley	Q11696
in 1946, who was doris day married to	Q5546356
what was the dave matthews bands first album	Q2259259
who was the first president from dominican republic	Q57429
when was the “doctor honoris causa” academic degree received by frederick sanger	1968-01-01T00:00:00Z,1970-01-01T00:00:00Z
which function chiang kai-shek holds and when did he select	Q699154,Q887003
what is the government of france for 2010	Q179164,Q188961,Q49890
when was breaking bad nominated to the saturn award for best actor on television	2011-01-01T00:00:00Z,2012-01-01T00:00:00Z
what award did joseph dalton hooker receive on january 1, 1885	Q267842
what is had as last meal of jesus christ	Q282,Q41354,Q7802
when is homer simpsons birthday	1955-05-12T00:00:00Z
what was gregory peck nominated for at the 18th academy awards	Q103916
who was the prime minister of canada in 1993	Q128543,Q128553,Q128563
what years the steelers won the super bowl	Q1188005,Q585801,Q620277,Q632786,Q853768,Q904928
who currently owns the sports team that play in the three rivers stadiumarena arena stadium	Q7366343
when did birgit nilsson received the award of leonie sonning music prize	1966-01-01T00:00:00Z
which politician that ended their government position the most recently, was the prime minister of pakistan in 1999	Q134068
who currently rules denmark and also wrote the film the wild swans	Q102139
what is date of death and date of birth of louis ix of france has child as margaret of france, duchess of brabant	1255-01-01T00:00:00Z,1271-01-01T00:00:00Z
when was john cabot's sons born	1474-01-01T00:00:00Z
what is educated at of william walker that is end time is 1838-0-0	Q7895881
give me the date when galeazzo ciano became the minister of farnesina.	1936-06-11T00:00:00Z
what is award received of marvin minsky that is point in time is 1990-0-0	Q908745
what is nominated for of maya angelou that is statement is subject of is 27th tony awards	Q627778
what position did hammer deroburt leave on september 17, 1986	Q628102
what is point in time and winner of martin scorsese has award received as honorary césar	Q295834,Q384352,Q437254,2000-01-01T00:00:00Z
what is country of inner mongolia that is start time is 1947-0-0	Q13426199
which country that uses the cfp franc was in the 1991 gulf war	Q142,Q145,Q30,Q408,Q414,Q796,Q851
what is nominated for of anthony quinn that is point in time is 1957-1-1	Q103916
what is the significant event held in the beginning of laser interferometer gravitational-wave observatory in 1994	Q385378
what is the start time for everglades national park has significant event as list of world heritage in danger	1993-01-01T00:00:00Z,2010-01-01T00:00:00Z
what is the end time for porfirio rubirosa has spouse as barbara hutton	1954-01-01T00:00:00Z
which country was abolished in kirovohrad oblast in the year 1991	Q15180
what is the field of this employment of employment of george bellew-bryan, 4th baron bellew	Q134211
what is nominated for of juliette lewis that is statement is subject of is 64th academy awards	Q106301
when did ottmar hitzfeld start as head coach for borussia dortmund	1991-01-01T00:00:00Z
what is nominated for of arthur penn that is statement is subject of is 12th tony awards	Q16985679
where did louise bourgeois graduate from in the year 1938	Q273593,Q337480,Q337504
what english speaking person owns google 2012	Q4934
what team won the-to-back nba championships in 1989 and 1990	Q169661
when did the philadelphia flyers win the cup	Q4576239,Q4576792
what is award received of ken thompson that is point in time is 1983-1-1	Q185667,Q986509
what is the start time for ahmed iii has position held as sultan of the ottoman empire	1703-12-28T00:00:00Z
what is the point in time for gianni rodari has award received as hans christian andersen award	1971-01-01T00:00:00Z
what is the point in time for romain rolland has award received as prix femina	1905-01-01T00:00:00Z
on 1161-0-0 abraham ibn ezera started residing at what location	Q101081
is the the 2009 governor of arizona who was appointed to the position by barack obama	Q229032,Q236941
who received a best sound mixing academy award nomination for the last of the mohicans	Q16885750,Q5107006,Q7519094
who was a member of the order of canada and became prime minister in 1993	Q128543,Q128553,Q128563
what prize did michale gough receive in 1979	Q1474410
what was crouching tiger, hidden dragon nominated for on the 73rd academy awards	Q102427,Q103360,Q105304,Q107258,Q131520,Q277536,Q277751,Q281939,Q488651
where is mark sanchez now	Q219602
what is award received of bob pettit that is point in time is 1956-0-0	Q222047,Q31391,Q674359
in what year did the dodgers sweep the world series with a 4-0 record	Q1526568,Q1983763,Q4295884,Q4295885,Q4572071
when did the vanguard group own mitsubishi ufj financial group	2017-04-08T00:00:00Z
the detroit pistons won the nba finals 4 games to 1 to become champions in what years	Q1022085,Q4585299,Q4586134
on what day did guyana join the commonwealth of nation	1966-05-26T00:00:00Z
when did grazia deledda receive the nobel prize in literature and what was the prize money	116960,1926-01-01T00:00:00Z
where do the seneca indians live that held the 34th canadian parliament	Q1384,Q1904
in 1947, where did john paul stevens receive an education	Q7060409
what year did french settlers first arrive in canada	1600-01-01T00:00:00Z
at what time did noam chomsky complete his education at harvard university	1955-01-01T00:00:00Z
what is the official language of brazil now	Q5146
when and what was the position held by deodoro da fonseca	Q5176750,1889-11-15T00:00:00Z
what position did rajiv gandhi hold that ended on december 2, 1989	Q192711
which country borders with northern territory and runs along the 26th parallel south	Q35715
give me the position nutan was put up for in 1974	Q388433
what was the name of avi's first book	things that sometimes happen
what football franchise won the 1952 pequeã±a copa del mundo de clubes championship and includes cristiano ronaldo as a team member in 2012	Q267245,Q8682
what did hudson discover between 1610 and 1611	Q3040
what is spouse of shirley jackson that is start time is 1940-0-0	Q7599575
what is number of matches played and number of points/goals/set scored of roger milla has member of sports team as utrera	37,95
what location does the subject of the the film "the life of a rock pop star" avril lavigne currently live in	Q65
who were the leader in britain during ww2	Q8016
which award did médecins sans frontières receive in 2006	Q13582570
what is the has effect and the health specialty of alcoholism	Q147778,Q181754,Q6806614,Q9418,Q94796
give me the date that john frederick william herschel received the copley medal.	1821-01-01T00:00:00Z,1847-01-01T00:00:00Z
when did the genocide in rwanda begin	1994-01-01T00:00:00Z
what year did mary ingalls die	1928-10-20T00:00:00Z
gisli jonsson replaced bertil ohlin in what position	Q19185575
who was the first pilot woman of india	Q15054580
who is the current prime minister of the governmental jurisdiction in which negasso gidada holds a governmental office	Q50365049
on what date did the south sudan have a total fertility rate of 5.969	2003-01-01T00:00:00Z
who was the 22nd president	Q35171
what twinned authoritative body of norwich had a begin time of 1978-1-1	Q3104
what was the populace of the aysen region from the exact time 1992	80501
who contributed most to the creation of lupin the 3rd	Q1370780
where does the artist live now of the best damn world tour	Q65
what is the number of inhabitants in cambridge, massachusetts in the year 1880	52669
when was joanna of castile, child of isabella i of castille, born and when did she die	1479-11-06T00:00:00Z,1555-04-12T00:00:00Z
what is winner and point in time of kareem abdul-jabbar has award received as naacp image award for outstanding literary work	Q7299047,2013-01-01T00:00:00Z
when was the war of the worlds first published	1898-01-01T00:00:00Z
who was the first actress to win the oscar back to back	Q18994
what year did the little havana baseball team with the world series	Q1187392
on may 21, 1989, what role did valery giscard d'estaing have	Q191954
who held his governmental position after may 26, 1993 and prime minister of pakistan in 1999	Q134068
when did the big earthquake hit san francisco	Q211386
albania had what total fertility rate in 2012	1.735
who are the people that own titan aerospace in 2012	Q4934
what is the start time for luc besson has spouse as milla jovovich	1997-01-01T00:00:00Z
what what is dead language has conjugation class latin third conjungation and also which starts with letter i	Q397,Latin
what is the start time for allen iverson has member of sports team as philadelphia 76ers	1996-01-01T00:00:00Z,2009-01-01T00:00:00Z
what is end cause and elected in of john stuart mill has position held as member of the 19th parliament of the united kingdom	Q2074533,Q741182
when did elvis make his first recording	1953-01-01T00:00:00Z
who was the leader of france from 1079 until 2012	Q157,Q329
who did fred hollows marry on 1980-1-1	Q5515394
in what iso 3166-1 alpha-3 iq country was the first gulf war fought	Q31945,Q34675,Q796,Q801,Q817,Q851
when was the position of harold holt as member of the australian house of representatives came to an end	1949-12-10T00:00:00Z,1967-12-17T00:00:00Z
what is the point in time for michael palin has award received as bafta award for best actor in a supporting role	1989-01-01T00:00:00Z
which country, the location of which is the first gulf war, has the largest army	Q31945,Q34675,Q796,Q801,Q817,Q851
where does abraham ibn ezra live thats start time is 1161-0-0	Q101081
what was the population of sierra leone in the year 1982	3330947
what is the religious order of the 14th dalai lama religion	Q319218,Q483889
who was the prime minister of australia in 1979	Q315979
who was the us leader during wwii, that terminated his government position after 1940-01-18	Q8007
which nations sign the treaty of paris in 1763	Q23666
what is the point in time for ryōtarō shiba has award received as person of cultural merit	1991-01-01T00:00:00Z
for which category was spike jonze suggested for the 72nd oscars	Q103360
who was the 2011 coach of the team owned by jim irsay	Q3808317
who is the wife of medgar evers in 1951	Q6948316
who has built the stadiums which were rented by the central american games of 2013	Q148
when was charlemagne's son hugh born, and who was his mother	0802-01-01T00:00:00Z
who was the broncos first coach	Q5486614
when did mayans predict end of the world	2012-01-01T00:00:00Z
who's the leader of the location ,where the dog breed, pungsan originated at currently	Q56226
william pitt was replaced as 1st earl of chatham and prime minister of the united kingdom by which person	Q312583
on what date did michael palin receive the bafta award for best actor in a supporting role	1989-01-01T00:00:00Z
when did north carolina get their first governor	1776-01-01T00:00:00Z
when was luca ceriscioli the head of government for marche	2015-06-12T00:00:00Z
what bills did woodrow williams pass when he was president	Q5440221
tell me the price of exxonmobil to operate in 2014	34082000000
what is the start time for dennis lillee has member of sports team as tasmania cricket team	1987-01-01T00:00:00Z
in london, 1971, what was the population	4325
what is award received of shōji hamada that is point in time is 1968-1-1	Q2545449,Q530124
what award did james d. watson receive in 1985	Q26268243
what is the end time for eino kaila has spouse as anna snellman-kaila	1958-07-31T00:00:00Z
in the 2010 world cup which team had the player glen johnson	Q47762
what is work location of thomas eakins that is point in time is 1868-1-1	Q183
what club does cristiano ronaldo play for in 2010 whose home arena is santiago bernabã©u stadium	Q8682
who was the secretary of state under andrew jackson's presidency that died before 1857-10-07	Q11820,Q544396,Q551362
which writer was the first black woman to receive the nobel prize in literature in 1993	Q72334
on what was gran colombia population as 2469000	1822-01-01T00:00:00Z,1825-01-01T00:00:00Z
when did the nz all blacks first play	1905-01-01T00:00:00Z
ryan reynolds divorced who in 2011	Q34436
how many school-aged children were there in developed countries in november of 2000	12529733
find the athletes whose birthdate is 1882-04-26	Q6074142,Q6235084
when will muharram start 2011	2011-11-26T00:00:00Z
which album did they might be giants release in september 1994	Q3181731
when did alexandra burke release he first song	2009-10-19T00:00:00Z
what is the replaces for max aitken, 1st baron beaverbrook has position held as chancellor of the duchy of lancaster	Q5497502
lauren bacall was nominated in 1996 for what	Q106301
what was the first poem robert frost ever wrote	my butterfly: an elegy
when did the partnership between geeta dutt and guru dutt end	1953-05-26T00:00:00Z,1964-10-10T00:00:00Z
who was president of the us when john stack was a teenager	Q8007
when did publisher of pac-man and publication date	Q149947,Q309996,1980-05-22T00:00:00Z,1980-10-01T00:00:00Z
when did henry viii marry his first wife	1506-06-11T00:00:00Z
what year did animal farm with the prometheus hall of fame award	2011-01-01T00:00:00Z
what musical instruments did antonio vivaldi play when he was young	Q8355
what future soviet dictator was in training to be a preist when he was turned on by marxism	Q855
who was the prime minister in 1958 of the location of the heart and mcdonald islands time zone	Q214438
what position held alan shepard on november of 1963	Q3667787
name steve winwood's very first band	Q1049145
what award vicente aleixandre received in the year 1969	Q3326922
in which country, in which the deputy minister of defense is a title, was the first gulf war fought	Q31945,Q34675,Q796,Q801,Q817,Q851
where was ne daj se, nina first aired	Q224,Q403
what is end time and start time of gore vidal has partner as howard austen	1950-01-01T00:00:00Z,2003-01-01T00:00:00Z
what is award received of kathy bates that is statement is subject of is 63rd academy awards	Q103618
when was robert frosts first poem published	1894-11-08T00:00:00Z
what is employer of gilles deleuze that is end time is 1964-0-0	Q280413
what award did aaliyah receive in the year 2000	Q1091031,Q1161109
in what years has the team that won the 1995 nba finals win championships	Q4589592,Q4590500
which year gabriela mistral nominated for the nobel prize in literature	1940-01-01T00:00:00Z,1941-01-01T00:00:00Z,1942-01-01T00:00:00Z,1943-01-01T00:00:00Z,1944-01-01T00:00:00Z,1945-01-01T00:00:00Z
who is the author of the lupin the third anime	Q1370780
what happened in bosnia in the 90s	Q1069736,Q1091051,Q12746404,Q1387922,Q15119203,Q160774,Q1756737,Q181533,Q1907384,Q1935145,Q2409105,Q242352,Q2504602,Q2887960,Q2984013,Q3042255,Q3268036,Q3288108,Q3354894,Q4335295,Q4335297,Q4505468,Q4695022,Q5487383,Q567343,Q6393896,Q6470616,Q6556186,Q7097293,Q7097583,Q7533535,Q7628907,Q769377,Q8079711
who was the president during the time the opponent of john hospers was in the office	Q9588
what was the significant event which happened to the sleepers in the year 1860	Q566889
when was ted bundys execution	1989-01-24T00:00:00Z
who was the first ever liverpool manager	Q2914931
who's the current leader of bosnia	Q312355
what is the start time for marrakesh has country as morocco	1956-03-02T00:00:00Z
on january 1, 2013 james cameron received which award	Q3405093,Q4287207
who was the person with chris rock when he was awarded the lunt-fontanne award for ensemble excellence	Q2256321,Q231395,Q428819,Q8060892
what year of the world series had the yankees as the winners and the cincinnati reds as the runner up	Q1051837,Q1051846,Q1316734,Q1316770,Q1316802,Q155391,Q3130846,Q4561415,Q4562126,Q4562311,Q4563898,Q4564126,Q4564356,Q4564598,Q4564977,Q4565294,Q6145292,Q6147072,Q845534,Q845599,Q845603,Q845607,Q845627,Q845650,Q845655,Q845665,Q922550
what is the point in time for kevin garnett has award received as nba most valuable player award	2004-01-01T00:00:00Z
what is the point in time for karl jaspers has nominated for as nobel prize in literature	1950-01-01T00:00:00Z,1960-01-01T00:00:00Z
in 1952, j.b.s. haldane earned what accolade	Q756994
who won the worlds first super bowl	Q213837
which politician that resigned from his position after 1829 was the secretary of state while andrew jackson was president	Q11820,Q544396,Q551362
what is position held of liu xiaobo where start time is 2003-0-0	Q1255921
which type of government system, is utilized currently, by the subject of the picture, russian_federation_(orthographic_projection)	Q1520223,Q49890,Q512187
what percentage of the grapes in a 1966 chateau latour grand vin are merlot	20
which position david trimble holds and when did he select	Q2076187,Q2076208,Q4593848,Q543609,Q590740,Q7898476,Q918503
what is award received of george marshall that is point in time is 1959-5-4	Q152337
on january 1, 2011, what was the currency of bonaire	Q522701
what year did romain rolland win the prix femina	1905-01-01T00:00:00Z
what is the point in time for tom wolfe has award received as dos passos prize	1984-01-01T00:00:00Z
when did andrei sakharov receive the order of lenin	1956-01-01T00:00:00Z
who preceded and who succeeded clovis i as king of franks	Q189660,Q193869,Q212852,Q233461,Q28984
what year did the us presidential candidate who said "our union: it must be preserved." run for president	Q534192,Q618127,Q698489
who was the first president of zimbabwe	Q313711
when and the place did victor hugo marry his spouse, adele foucher	Q295844,1822-10-12T00:00:00Z
what country is guayaquil from who died in 1533	Q28573
when was the 2012 calgary stampede	2012-01-01T00:00:00Z
what is the point in time for yasser arafat has award received as nobel peace prize	1994-01-01T00:00:00Z
when did pedro martinez stop playing for the boston red sox	2004-01-01T00:00:00Z
for which team did the nominee for the lpf most valuable player award play for in 2011	Q267245,Q8682
what is the name of the owner of the chrysler corporation 2011 who is also created the pacific halibut fishery	Q15678788
in what subject did linda nochlin major while attending new york university institute of fine arts	Q50641
what is together with and point in time of arthur lewis has award received as sveriges riksbank prize in economic sciences in memory of alfred nobel	Q233947,1979-01-01T00:00:00Z
when and for what did martin scorsese receive the honorary césar	Q295834,Q384352,Q437254,2000-01-01T00:00:00Z
who first settled in new zealand	Q1042001
what was the second position held by pierre de coubertin	Q7241513
on what date did yul brynner receive the special tony award	1985-01-01T00:00:00Z
who was us president during the admiralty islands campaign	Q8007
who is the leader in vietnam in 2011	Q57400,Q57407
what is the end time for georges clemenceau has position held as minister of war	1920-01-20T00:00:00Z
in the year 1982 sierra leone had a population of how many	3330947
what date was brad pitt awarded the volpi cup for best actor	2007-01-01T00:00:00Z
what is the amount of potassium-40 before it decays into argon-40	0.1072
what was the significant event celebrated in the honor of hans-georg gadamer on february 11, 2000	Q2944360
what is the name of the 15411-seat venue where the 2012 ncaa basketball tournament was held	Q34404
what did maggie cheung talk about in her speech hen she was nominated for the cesar award for best actress	Q660332
what is number of out of school children of chad that is point in time is 2003-1-1	1757281
what is nominated for of ilya prigogine that is point in time is 1958-1-1	Q38104
what is date of birth and date of death of isabella i of castile has child as joanna of castile	1479-11-06T00:00:00Z,1555-04-12T00:00:00Z
what is the end time for george harrison has part of as the beatles	1970-01-01T00:00:00Z
when was patrcia roberts harris born	1924-05-31T00:00:00Z
when was the backups of universite de montreal made	1843-01-01T00:00:00Z,1892-01-01T00:00:00Z,1993-01-01T00:00:00Z,1996-01-01T00:00:00Z,2004-01-01T00:00:00Z
what is the point in time for dakahlia governorate has population as 6492381	2017-03-28T00:00:00Z
what is the point in time for tom hardy has award received as bifa award for best performance by an actor in a british independent film	2009-01-01T00:00:00Z
who won best art direction when billy wilder won best picture	Q507137
when did joe mcelderry won x factor	Q1319979
when did mumbai ended up freed from the portuguese domain	1661-01-01T00:00:00Z
in 2016 what was the invlation rate for senegal	2.1
until the end of 1846, what was alabama's capital	Q79580
what was barack obama before he became the president	Q13217683
what 2011 film was directed by john singleton and featured taylor lautner	Q143716,Q517958,Q60506
what was anna freud's country of citizenship in 1946	Q40
when did the champion of 1976 uefa cup final win the champions leagues	Q718741
which is the name of the child of abigail adams, born on the 14th of july 1765	Q4667661
when was martha baird and john d rockefeller jr married	1951-01-01T00:00:00Z
what was the position held by bramwell booth in 1929	Q847768
when did molly pitcher get married to john hayes	1769-07-24T00:00:00Z
who did dorothy malone marry in 1959	Q2480843
when did chipper jones get drafted	Q4586106
what is twinned administrative body of avignon that is start time is 1967-9-4	Q12812
what is head of government of phoenix that is start time is 2004-0-0	Q165803
what country fought in the gulf war in 1991 where the imam hussein mosque bombing took place	Q142,Q145,Q30,Q408,Q414,Q796,Q851
when was chad micheal murry born	1981-08-24T00:00:00Z
what is population of mashhad that is point in time is 1991-9-11	1559155
what is date of birth and date of death of frederick william i of prussia has child as princess friederike luise of prussia	1714-09-28T00:00:00Z,1784-02-04T00:00:00Z
in what arena did the 2012 ncaa basketball tournament take place, which is located in the city of atlanta	Q34404
who was vice president after kennedy died	Q9640
at the point when is the date of beginning of the book distribute for astronomy and astrophysics	1920-01-01T00:00:00Z
what year did henry the viii marry his first wife	1506-06-11T00:00:00Z
who defeated george hw bush in 1992	Q1124
when was the last time the dodgers won the world series	Q1526568,Q1983763,Q4295884,Q4295885,Q4572071
in 2011, who was the leader of the country where samanã¡ english is spoken	Q151944
which was the most recent superbowl won by the ny giants	Q1512351,Q1808572,Q597314,Q849079
who was the first president to serve 3 terms	Q8007
what did bill clinton accomplish before his presidency	Q1124
what is the start time for plácido domingo has spouse as marta domingo	1962-08-01T00:00:00Z
what is partner of hugh hefner that is end time is 1976-1-1	Q435826
what position did frank b. kellogg hold starting on 1925-3-5	Q14213
what is the end time for james comey as an independent politician	2018-01-01T00:00:00Z
what is award received of william friedkin that is point in time is 1971-0-0	Q103360,Q5280675
what team that won the 1956 pequeã±a copa del mundo de clubes championship does cristiano ronaldo play for in 2012	Q267245,Q8682
date was the battle of thermopylae fought	-0479-01-01T00:00:00Z
in which year did elvis record his first song	1954-01-01T00:00:00Z
what is the end cause for ian paisley has position held as member of the 45th parliament of the united kingdom	Q741182
who is the operator of rainbow warrior (1955)	Q81307
when did nikolay makarov receive the state stalin prize	1952-01-01T00:00:00Z
who became the president of south africa in 1989	Q151813
who is the falcons quarterback 2012	Q2083133,Q5291122,Q984327
when did the ravens beat the giants in the superbowl	2001-01-28T00:00:00Z
who owns chrysler corporation 2011	Q15678788
who owned keyhole, inc in 2012	Q4934
name the weekly newspapers whose first alphabet is e.	Q274581,Élet és Irodalom,Élet és Tudomány
what networking protocol was first used by novell netware and is not supported on the internet	Q691990
which team won the 2010 f1 world championship	Q173663
what year was the 25th amendment ratified	1967-01-01T00:00:00Z
which award did howard jacobson receive in 2013	Q891461
what is spouse of hugh masekela that is start time is 1964-0-0	Q146256
where was the first gulf war fought that appointed the coalition provisional authority	Q31945,Q34675,Q796,Q801,Q817,Q851
who did ginger rogers marry and when did they divorce	Q2480843,Q3568810,Q444371,Q6111408,Q6114566,1931-01-01T00:00:00Z,1940-01-01T00:00:00Z,1947-01-01T00:00:00Z,1957-01-01T00:00:00Z,1969-01-01T00:00:00Z
what was chester arthur job before president	Q40348
when did marilyn monroe get an award	1958-01-01T00:00:00Z,1959-01-01T00:00:00Z,1961-01-01T00:00:00Z
when was delhi, india founded	1947-08-15T00:00:00Z
what 1994 film starring samuel l jackson was about two hit men two diner bandits and a boxer	Q104123
what is the date of death for louis ix of france has child as peter, count of perche and alençon	1284-04-13T00:00:00Z
where did lionel of antwerp's sister live	Q105278,Q106151
what is the end time for don bradman has member of sports team as australia national cricket team	1948-01-01T00:00:00Z
what is position held of neville chamberlain and elected in	Q2632991,Q3042701,Q3084294,Q3084303,Q517639,Q918375,Q918378
what is inception and dissolved, abolished or demolished of european union has follows as european coal and steel community	1952-07-23T00:00:00Z,2002-07-23T00:00:00Z
what team that won the super bowl xlvii championship did michael oher play for in 2009	Q276539
what is first satellite to orbit the earth launched into space by the russians	Q80811
who did george w. bush run against his second term that held his governmental position the earliest	Q22316
what year was first world series	Q1568891
when did valentina tereshkova receive the order of lenin	1963-01-01T00:00:00Z,1981-01-01T00:00:00Z
what was the year thomas edison's second wife die	1947-08-24T00:00:00Z
what is the point in time for guatemala has inflation rate as 12.3	1988-01-01T00:00:00Z
what was anjelica huston nominated for at the 63rd academy awards	Q103618
what is the end time for anaïs nin has spouse as rupert pole	1966-01-01T00:00:00Z
what is academic major and academic degree of melinda gates has educated at as duke university	Q163727,Q191701,Q21198,Q8134
what is the population of kabardino balkaria today	868174
what is award received of robert fisk that is point in time is 2000-0-0	Q4747382
what currency is currently used in the country where the fila brasileiro originated	Q173117
which award was given to colin powell in 1991-0-0	Q1994926
which of the 2008 atlantic hurricane season's tropical cyclones killed the most people	Q1632026
what is award received of oliver lodge that is point in time is 1932-1-1	Q1396110
what was the population of the gaza strip on january 1, 2014	2000000
when did an award named telegatto was awarded to sophia loren	2001-01-01T00:00:00Z
what was the last superbowl won by the 2009 afc champions	Q853768
when was steven stamkos drafted	2008-01-01T00:00:00Z
which album did x japan release in june 1994	Q1146867
what was the first dog to go in space	Q53662
who was the wife of the second us perident	Q206191
what is the start time for hurrem sultan has country of citizenship as crown of the kingdom of poland	1502-01-01T00:00:00Z
what were the compositions made by bach in 1749	Q310549
when did rosas mom born	1888-01-01T00:00:00Z
what is position held of jeremy corbyn and elected in	Q215622,Q25052149,Q30173038,Q3586935,Q428598,Q543609,Q590740,Q918466,Q918472,Q918503
who followed hu yaobang as the chairperson of the communist party of china and who succeeded him	Q41570,Q99829,Q99850
what is nominated for of maria sharapova that is point in time is 2007-0-0	Q16275104,Q1648927
what is human development index of chile that is point in time is 2012-0-0	0.819,0.827
when was the chinese flag designed	1949-09-27T00:00:00Z
what is award received of leonid brezhnev that is point in time is 1974-7-21	Q1991972,Q430479,Q694401
what is award received of martti ahtisaari that is point in time is 2007-1-1	Q1479435
when did the famous tennis player that went to indiana university east win the wimbledon	Q244370,Q832484,Q912491,Q912527
what is the currency of germany now	Q4916
what is the title given to konstantinos karamanlis on july, 24, 1974	Q4377230
what time did john winthrop's position as governor of the massachusetts bay colony end	1634-05-14T00:00:00Z,1640-05-13T00:00:00Z,1644-05-29T00:00:00Z,1649-05-02T00:00:00Z
what was the electorate of muntinlupa on april 28, 2004	227892
what is award received of milton friedman that is point in time is 1976-1-1	Q47170
when did martina navratilova retire as a member of the czechoslovakia federation cup sports team	1975-01-01T00:00:00Z
who was the us president when the louisiana territory was purchased	Q11812
english prime minister during the french revolution	Q128902
what famous person who went to edward devotion school that died first	Q9696
what is award received from kirk douglas that is point in time is 1991 - 0 - 0	Q292044
what is country of citizenship of joseph fourier that is end time is 1815-3-20	Q207162,Q71084
what is the name of the movie that taylor lautner starred in, in 2011 and was decorated by julie smith	Q143716,Q517958,Q60506
bach composed what famous piece in 1749	Q310549
how many matches and goals did kenny dalglish get when he played for liverpool f.c.	118,355
what is population of hobart that is point in time is 2016-8-9	222356
when will the chairperson for walgreens, charles rudolph walgreen, sr., start	1901-01-01T00:00:00Z
who was governor of minnesota when hurricane on the bayou was released	Q160181
when was louis ix of france born, and when did was his son blanche de france born	1240-01-01T00:00:00Z,1243-01-01T00:00:00Z
who was the president in 2012 of the country where unidad de valor constante is the chosen currency	Q19581
on december 28, 1946, who did aristotle onassis marry	Q3564608
which type of gameplay mode is second life most considered	Q6895044
what team founded in 1967 did reggie bush play for in 2011	Q223243
what is twilight first part name	Q160071
what nomination did anne revere get in 1943	Q106301
what year did president obama graduate from columbia university	1983-01-01T00:00:00Z
what is the start time for ernest renan has member of as hungarian academy of sciences	1859-01-01T00:00:00Z
who followed the series of rama	Q26701417
when did nazareth break away from the ottoman empire	1917-01-01T00:00:00Z
who appointed the first us chief justice in 1789	Q310847
who discovered the first colored camera	Q9095
what year was charles vi king of hungary	1711-01-01T00:00:00Z
what caused the end of harold macmillan's position as member of the 39th parliament	Q741182,Q748667
at what point in time was billy ray cyrus nominated for the grammy award for best male country vocal performance	1992-01-01T00:00:00Z
in 2011, who was the leader of the circulation area of the newspaper reference news	Q15029
what is twinned administrative body of guangxi zhuang autonomous region that is start time is 1982-5-20	Q130308
what course did jeff bezos take while attending princeton university	Q21198,Q43035,Q787674
first movie with billy jack in it	Q1961825
when was the first pope of the catholic church	0030-01-01T00:00:00Z
when ufa, the administrative territorial entity as republic of bashkortostan, started	1990-10-11T00:00:00Z
what is the last year that the orioles were in the world series	Q1581759,Q4295890,Q4295895
when was stove top stuffing introduced	1972-01-01T00:00:00Z
when did the tv show lassie originally air	1971-01-01T00:00:00Z
crazy safari is followed by what location in the next story	Q258,Q47700
what is award received of ettore scola that is point in time is 1980-0-0	Q978420
mention the spouse name of honore de balzac in the year 1850	Q263997
what year did elvis recored his first song	1954-01-01T00:00:00Z
when did barnaul became an administrative territorial entity of altai krai and when did it end	1937-09-28T00:00:00Z,2008-12-26T00:00:00Z
what is temperature and phase of matter of water has phase point as critical point	Q11432,Q11435,647.14
which tv director was born on july 16, 1902	Q505780
what is elected in and electoral district of john howard has position held as member of the australian house of representatives	Q3586899
what was michael chabon nominated for at the start of 2008	Q255032,Q2576795
what is award received of lillian gish that is point in time is 1984-0-0	Q292044
who is the coach of sabres now	Q5292696
what was the branch of bill cosby when he was a hospital corpsman	Q11220
who was the prime minister of japan from 2011 until december, 2012	Q47846,Q57647
tell me who malcolm fraser married in 1956	Q7681225
what position did shigeru yoshida hold starting on 5-22-1946	Q274948
when was dennis hopper nominated for a primetime emmy award for outstanding lead actor in a miniseries or a movie	1991-01-01T00:00:00Z
what is nominated for of john galsworthy that is point in time is 1932-1-1	Q37922
what year did nikephoros ii phokas step down as byzantine emperor	0969-12-16T00:00:00Z
give the name of the position that william iv from the uk, hold in 1830	Q12097,Q16852400
who was secretary of state under bush 41 during the war	Q150851,Q47216
who was the first american female who travelled into space	Q49285
who became the head of government of romania on 26th of january 1865	Q1127800,Q2138565
when did dag hammarskjold end his term as the united nations secretary-general	1961-09-18T00:00:00Z
what is the start time for agra has located in the administrative territorial entity as agra district	1801-01-01T00:00:00Z
in what years did the organization who has someone called larry baer in leadership win the world series	Q1190373,Q17514457,Q928040
when did billie jean king win the library of congress living legend award	2000-04-01T00:00:00Z
yuri gagarin received which award in 4/29/1961	Q1428575,Q178473,Q185493,Q1948730,Q2028781,Q2340171,Q2638119,Q4315048,Q458911
what is bing crosbys 2nd wife name	Q274169
when did richard 3rd become king	1483-06-26T00:00:00Z
first mario bros gameboy game come out	Q610968
gwendoly brooks received an award in 1994, what was the award for	Q6175526
what is date of incorporation of nominee for of joan rivers	1947-01-01T00:00:00Z
in which city, does the actor that was the character, waterpark girl, live in 2010 to currently	Q60
what is the literary work for followed by of war and peace	Q147787
what is the end time for george frideric handel has educated at as university of halle-wittenberg	1703-01-01T00:00:00Z
when did carson palmer win the heisman trophy	2002-01-01T00:00:00Z
who was the president of the country of origin for the araucana breed in 2011	Q306
who ran for vice-president in 2012 with the author of "dreams from my father"	Q6279
who was governor of texas in 2003	Q215057
where was hockey world cup 2010 held	Q987
which currency should be used at the place where the breed called egyptian mau originated from in 2013	Q199462
when did boosie father die	1997-01-01T00:00:00Z
who was the first spouse of the artist who healdines the breaking hearts tour	Q966906
what is educated at of louise bourgeois that is end time is 1938-1-1	Q273593,Q337480,Q337504
what vincente del bosque member stopped playing in 1973	Q743557
what is is the antonym of of landscape of of after the bath	Q1153471,Q1544759,Q2,Q8441
what is member of sports team of jonah lomu that is start time is 1999-1-1	Q586617,Q639797
in 1981 what award did danny devito win	Q1285970
what award did alfred lunt receive which made him the subject of the 9th tony awards	Q1445521
when was sevastopol placed in the ussr	1991-08-24T00:00:00Z
who was the senator of vichy france , that commands amid the fight of verdun	Q5721
who was the final cause of the election at john stuart mill who has a position as a member of the 19th uk parliament	Q2074533,Q741182
what material is used in painting the leaf	Q22945340
what award was dianne wiest nominated for at the 67th academy awards	Q106301
what was the location did shining published on november 7, 1980	Q145,Q183,Q30,Q34
title the individual who driven to the generation of the birth of a nation	Q10354103,Q118551,Q144085,Q165399,Q174259,Q251347,Q3712521,Q3791612,Q407972,Q408163,Q408637,Q413591,Q41576,Q417597,Q417909,Q419394,Q421381,Q422418,Q422438,Q423437,Q423757,Q424238,Q424940,Q425120,Q425295,Q4890934,Q58375,Q6821618,Q7739,Q947595,Q976559
who did abyssinia belong to in 1935	Q38
what is head of government of piedmont that is start time is 2014-5-26	Q1054714
who owned google in 2012 and was born on 03/25/1997	Q4934
when tupac was shot	1996-09-07T00:00:00Z
when did alice munro receive the nobel prize in literature and how much money did she receive	2013-01-01T00:00:00Z,8000000
what was andrew clements first book he wrote	Q1004005
when did educated at of carl sagan and end time	Q131252,1955-01-01T00:00:00Z,1956-01-01T00:00:00Z,1960-01-01T00:00:00Z
who's the king of the country, that has the national anthem of nokor reach, currently	Q57319
when anne of great britain, started her position monarch of england	1702-03-08T00:00:00Z
what song did eminem release first	Q676125
who represented the us government when signing the anzus agreement	Q214758,Q388215
what year did michael jordan started his career	Q1537366
what was the population of spokane at the beginning of 2007	202900
which comet family grouping is great comet of 1843 in	Q386772
david mitchell was nominated for the guardian first book award for which work	Q1062528
in what year did the subject of the image "william-jennings_bryan-speaking-c1896" run for president	Q699227,Q72835
what is the point in time for johann olav koss has award received as jonas prize	2009-01-01T00:00:00Z
what is twinned administrative body of qiqihar that is start time is 2008-4-0	Q37133,Q57002,Q708605
what year did madjer join sports teamn botafogo f.r.	2012-01-01T00:00:00Z
in how many years was the harley davidson nightster produced	2
who are the first three presidents of the us	Q11806,Q11812,Q23
where was the 1st world science fiction convention held	Q30
what is the human for conflict of battle of austerlitz	Q1356941,Q185801,Q1975065,Q2833653,Q3170357,Q375861,Q700437,Q703307,Q941947
what was jack black's most recent movie	Q60501923
who was the very first president of the us	Q23
who led the us during the great depression	Q35236
who runs china 2011	Q15029
who is the south vietnam leader in 1960-1975	Q192502,Q313707,Q334419,Q504362
what was the currency used in france before the euro	Q184172
what book did charles darwin wrote in 1859	Q20968204
what is operated by of railway line of 36th street	Q688893
who is the first drummer band in nirvana	Q1990978
when did ernest lawrence receive the award for the comstock prize in physics	1938-01-01T00:00:00Z
what was the first movie ashley greene played in	Q781534
when was pierre laval named as a appointee prime serve of france	1940-07-11T00:00:00Z
when did they start building the giza pyramid	-2559-01-01T00:00:00Z
name an italian opera played for the first time at teatro la fenice that contains the word la in its name	Q186162,La traviata
which violent events started on 1995-04-07	Q4335326
when did kerry run for president	Q6243002
what year did miklos horthy and magdolna purgly divorce	1957-02-09T00:00:00Z
what was the population of staten island on july 1st, 2013	472621
when did angela merkel complete her doctoral thesis at the german academy of sciences at berlin	1986-01-01T00:00:00Z
which award did cherry jones win in the 49th tony awards	Q185299
what is the start time for axel springer has spouse as martha else meyer	1933-11-01T00:00:00Z
when was the hyogo prefecture first known as western australia	1981-06-23T00:00:00Z
what kind of government does spain have now	Q3330103
what is presenter of meet the press that is start time is 1984-9-16	Q7358696
as of the year 2010, who leads the nation which uses the dominican peso as currency	Q151944
in what events did lamar odom play for the clippers before 2002	Q1132622,Q1132641,Q1132667,Q1135932,Q113619
who is the president of the place that had the courts of justice of the european union in 2011	Q55910
what is capital of mughal empire that is start time is 1648-0-0	Q3242297
what is nominated for of isabelle adjani that is point in time is 1995-0-0	Q24241
what was latin americas first independent state	Q414
what is the point in time for queen has award received as rock and roll hall of fame	2001-01-01T00:00:00Z
in what years have the dodgers won the world series	Q1526568,Q1983763,Q4295884,Q4295885,Q4572071
what is the followed by for mo yan has award received as nobel prize in literature	Q234819
what is award received of william faulkner that is point in time is 1955-0-0	Q3873144,Q572316,Q833633
what is population of city of london that is point in time is 1971-0-0	4325
what is home venue of new york yankees that is end time is 1922-0-0	Q1276360
what is the point in time for alexander iii of russia has award received as knight grand cross of the military order of william	1881-03-17T00:00:00Z
when did francis marion die	1795-02-27T00:00:00Z
where did the actor from the film "an uncommon kindness: the father damien story" live in 2011	Q62
what is position held of ayub khan that is end time is 1958-10-26	Q5097006,Q735575
what is award received of arthur smith woodward that is point in time is 1924-0-0	Q832424
what is elected in and end cause of ramsay macdonald has position held as member of the 37th parliament of the united kingdom	Q5247364,Q7864918
what was the political rule in 1912 in britain	Q16257567
where was 1998 world cup held	Q142
what is award received of anna politkovskaya that is point in time is 2003-0-0	Q1821245
what is award received from goodfellas that is the subject of 63rd academy awards	Q106291
for what work was david mitchell nominated for the guardian first book award	Q1062528
who was born on the same day as william gilbert	Q192706
in 1955, what was saint-john perse nominated for	Q37922
when did the republic of bashkortostan cease to be under the administrative territorial entity of the russian soviet federative socialist republic	1991-12-25T00:00:00Z
in what years with events ending after 2002 did lamar odom play for the clippers	Q1132622,Q1132641,Q1132667,Q1135932,Q113619
who was johnny depp partnered with until 1993	Q101797
from when and till when did alfred marshall live in marshall house, cambridge	1886-01-01T00:00:00Z,1924-01-01T00:00:00Z
what was educated at g.e.moore that starting time is 1882-0-0	Q1264867
manichaeism was discovered in egypt when	0241-01-01T00:00:00Z
what is robert pattisons first film	Q102225
what is kevin rudd's position and when has he been elected	Q1357740
who was the man of the tournament in 1983 world cup	Q2602636
what position was played by glen mcleod cooper johnson in the 2010 world cup	Q336286
since when has the arabic alphabet been used	0400-01-01T00:00:00Z
what is first described of deimos , that has partners is angeline stickney	Q106559
who plays dumbledore in the first 6 harry potter movies	Q106775
what is population of tuvalu that is point in time is 1996-0-0	9264
when was the last time the champion of the 2013 afc championship game win the superbowl	Q126291
what political figure was part of the first crusade	Q174506,Q460244,Q477406,Q611644,Q740369
what is member of sports team of ian botham that is end time is 1988-0-0	Q3590768
when did shawn johnson won the gold medal	Q8567
what was the chinese dynasty after the yuan called	Q7462
tell me the position held by david packard, who was born 1-24-1969	Q2297543
what year did the steelers win the super bowl championship with the baltimore ravens as runner-ups	Q1188005,Q585801,Q620277,Q632786,Q853768,Q904928
what jane fonda was spouse in the year 1973	Q352953
when did chris hadfield win the doctor honoris causa	1996-01-01T00:00:00Z,1999-01-01T00:00:00Z
what is population of laos that is point in time is 1960-0-0	2119731
which computer operating system was released on 2008-09-20	Q94
who was the first american idol to win	Q483507
what north korean ruler died on july 8th, 1994	Q56226
in 1993 laura dern wed whom	Q106706
what is award received of e. e. cummings that is point in time is 1944-0-0	Q7493801
how many people lived in the turks and caicos islands during 1985	9502
when did yoko ono get an emmy	Q17019319,Q4992254,Q904528,1981-01-01T00:00:00Z,2000-01-01T00:00:00Z,2005-01-01T00:00:00Z,2010-01-01T00:00:00Z
who were the people first arrive at vietnam	Q148
when does alexey leonov's event end	1965-03-19T00:00:00Z
give me the name of the award that betty williams received on 1976-0-0	Q35637
what 2009 governor of arizona is also a member of the democratic party	Q229032,Q236941
which album did zimmers hole release in 1999	Q4949870
of racehorses born in 1905, which has the same breeder as mahubah	Q5429902
in which years did the basketball team that claimed victory in the 2004 nba finals claim the championship	Q1022085,Q4585299,Q4586134
after the person who stated "we want to be first; not first if, not first but; but first!" died, who was the vice president	Q9640
in 1932, john galsworthy was nominated for what type of work	Q37922
on jan 1st, 1915, what did henri bergson get nominated for	Q37922
what is head of government of navarre that is start time is 1996-9-18	Q3045524
when did hitler invade holland	1940-05-10T00:00:00Z
what was dewitt clinton's position on 1-1-1807	Q785304
what is the literary work for follows of pride and prejudice	Q274744
tell me the award received by arthur smith woodward in 1924	Q832424
which former state senator was governor of ohio in 2011	Q465295,Q69319
what was jacqueline wilson's first book published called	Q7766806
when did jack barry take over as the head coach of the boston red sox	1917-01-01T00:00:00Z
what is work location of ruth bernhard that is end time is 1953-1-1	Q65
what is history of parliament id of john dudley, 1st duke of northumberland	1509-1558/member/dudley-sir-john-15046-53
when date created for label of the cure	1913-01-01T00:00:00Z,1950-01-01T00:00:00Z,1966-01-01T00:00:00Z,1971-01-01T00:00:00Z,1978-01-01T00:00:00Z,1980-01-01T00:00:00Z,2006-01-01T00:00:00Z
which was the team that cristiano ronaldo join in 2009	Q8682
who came before josef kramer in power	Q158227,Q631205,Q678584
what is net worth estimate of kim kardashian that is point in time is 2015-0-0	85000000
what was the number of inhabitants in thailand in 2006	65883961
what is authors of corpus juris civilis , that has after is justin ii	Q41866
what was his first wife's name dr seuss	Q5702956
second women to climb mount everest	Q25850408
when did smita patil receive the national film award for best actress	1978-01-01T00:00:00Z,1981-01-01T00:00:00Z
when did nicolás maduro start as secretary general of the non-aligned movement	2016-09-17T00:00:00Z
list down the works composed by johann sebastian bach in 1749	Q310549
when did john von neumann take kara dan von neumann as his spouse	1938-01-01T00:00:00Z
in what years did the subject of the image "150px-new york knicks logo.png" win the championship	Q4574079,Q4575625
for which party was zine el abidine ben ali a member in 1988	Q1137248
what is the given first name of louis agassiz	Q7521081
who won the grammy award for best female pop artist in 1996	Q151231
in what year did the detroit pistons win the sports championship where the championship results were 4-1	Q1022085,Q4585299,Q4586134
what is population of austria-hungary that is point in time is 1914-0-0	52800000
what kind of weaponry was employed during the beslan school hostage crisis	Q12796
what was the first film to be released on home video before winning best picture at the academy awards	Q133654
on what date was the auschwitz concentration camp changed to the nazi concentration camp	1940-05-01T00:00:00Z
what is the followed by for georges-eugène haussmann has member of as académie des beaux-arts	Q390367
when did karl popper received the otto hahn peace medal	1993-01-01T00:00:00Z
in 2009, what away did roger federer win	Q4896696,Q693708
what is the divorce date for alla pugacheva from his wife mykolas orbakas	1973-01-01T00:00:00Z
what venue with a capacity of more the 18,422 held the ncaa 2012 basketball tournament	Q34404
when was ashley risdale born	1985-07-02T00:00:00Z
what is the start time for roberto carlos has member of sports team as brazil national football team	1992-01-01T00:00:00Z
when ddi francis marion die	1795-02-27T00:00:00Z
what is award received of hermann von helmholtz that is point in time is 1866-1-1	Q565030
what is number of out of school children of oceania that is point in time is 2005-1-1	1116805,893274
who is the president of the jurisdiction that had a governmental office holder named carlos manuel piedra in 2009	Q46809
what is start time and end time of kim novak has spouse as richard johnson	1965-01-01T00:00:00Z,1966-01-01T00:00:00Z
what year did the man who spoke about bimetallism run for president	Q699227,Q72835
when is the last time the pittsburgh steelers won a superbowl	Q853768
who was the first african american us surgeon general	Q4793645
what is award received of michael moorcock that is point in time is 1976-0-0	Q4820684
[truncated: 7,605 more rows]
