# Supplementary material for: Beyond top-k: knowledge reasoning for multi-answer temporal questions based on revalidation framework
Source: PeerJ Comput Sci. 2023 Dec 8;9:e1725. doi: 10.7717/peerj-cs.1725 (PMC10773896; doi:10.7717/peerj-cs.1725)
Supplement: Supplemental Information 4 [file peerj-cs-09-1725-s004.zip › MATQA-main/Detect/KGD/neo_db/query_graph.py]

import re
from py2neo import Graph
import base64
graph = Graph('http://localhost:7474/db/data/')


def query(name, req=''):
    if len(req) == 0:
        data = graph.run("match(p:s {name:'%s'}) -[r]->(n) return p.name, r, n.name limit 50" % ''.join(name))
    else:
        data = graph.run("match(p:s {name:'%s'}) -[r:%s]->(n) return p.name, r, n.name limit 50" % (name, req))

    data = list(data)
    return get_json_data(data)


def get_json_data(data):
    """
    Query result analysis
    :param data:
    :return:
    """
    json_data = {'data': [], "links": []}
    d = []

    for i in data:
        d.append(i['p.name']+"_")
        d.append(i['n.name']+"_")
        d = list(set(d))
    name_dict = {}
    count = 0
    for j in d:
        j_array = j.split("_")

        data_item = {}
        name_dict[j_array[0]] = count
        count += 1
        data_item['name'] = j_array[0]
        json_data['data'].append(data_item)
    for i in data:
        string = str(i['r'])
        result = string.split('-[:')[1].split(' {}]->(')[0]
        # print('result:', string)
        link_item = {}
        try:
            link_item['target'] = name_dict[i['n.name']]
            link_item['source'] = name_dict[i['p.name']]
            link_item['value'] = result
            json_data['links'].append(link_item)
        except Exception as ex:
            pass
    return json_data
