# Supplementary material for: Beyond top-k: knowledge reasoning for multi-answer temporal questions based on revalidation framework
Source: PeerJ Comput Sci. 2023 Dec 8;9:e1725. doi: 10.7717/peerj-cs.1725 (PMC10773896; doi:10.7717/peerj-cs.1725)
Supplement: Supplemental Information 4 [file peerj-cs-09-1725-s004.zip › MATQA-main/Detect/logs/proposed_mt.txt]

time:2022-10-08 08:56:51	epoch: 1	step:0	loss:9.099	acc:0.0	f1:0.0	pre:0.0	recall:0.0
time:2022-10-08 08:57:06	epoch: 2	step:1	loss:9.51	acc:0.0	f1:0.0	pre:0.0	recall:0.0
time:2022-10-08 08:57:07	epoch: 3	step:2	loss:10.02	acc:0.0	f1:0.0	pre:0.0	recall:0.0
time:2022-10-08 08:57:08	epoch: 4	step:3	loss:10.22	acc:0.0	f1:0.0	pre:0.0	recall:0.0
time:2022-10-08 08:57:09	epoch: 5	step:4	loss:11.39	acc:0.0	f1:0.0	pre:0.0	recall:0.0
time:2022-10-08 08:57:09	epoch: 6	step:5	loss:11.47	acc:0.0	f1:0.0	pre:0.0	recall:0.0
time:2022-10-08 08:57:10	epoch: 7	step:6	loss:10.98	acc:0.0	f1:0.0	pre:0.0	recall:0.0
time:2022-10-08 08:57:11	epoch: 8	step:7	loss:12.44	acc:0.0	f1:0.0	pre:0.0	recall:0.0
time:2022-10-08 08:57:12	epoch: 9	step:8	loss:11.18	acc:0.0	f1:0.0	pre:0.0	recall:0.0
time:2022-10-08 08:57:13	epoch: 10	step:9	loss:12.93	acc:0.0	f1:0.0	pre:0.0	recall:0.0
time:2022-10-08 08:57:14	epoch: 11	step:10	loss:11.73	acc:0.03125	f1:0.02273	pre:0.02273	recall:0.02273
time:2022-10-08 08:57:15	epoch: 12	step:11	loss:11.72	acc:0.0	f1:0.0	pre:0.0	recall:0.0
time:2022-10-08 08:57:16	epoch: 13	step:12	loss:12.36	acc:0.0	f1:0.0	pre:0.0	recall:0.0
time:2022-10-08 08:57:17	epoch: 14	step:13	loss:12.82	acc:0.0	f1:0.0	pre:0.0	recall:0.0
time:2022-10-08 08:57:18	epoch: 15	step:14	loss:11.89	acc:0.0	f1:0.0	pre:0.0	recall:0.0
time:2022-10-08 08:57:19	epoch: 16	step:15	loss:11.39	acc:0.03125	f1:0.002941	pre:0.001563	recall:0.025
time:2022-10-08 08:57:20	epoch: 17	step:16	loss:12.37	acc:0.0	f1:0.0	pre:0.0	recall:0.0
time:2022-10-08 08:57:21	epoch: 18	step:17	loss:12.33	acc:0.03125	f1:0.02222	pre:0.02222	recall:0.02222
time:2022-10-08 08:57:22	epoch: 19	step:18	loss:11.78	acc:0.0	f1:0.0	pre:0.0	recall:0.0
time:2022-10-08 08:57:23	epoch: 20	step:19	loss:11.03	acc:0.03125	f1:0.02273	pre:0.02273	recall:0.02273
time:2022-10-08 08:57:24	epoch: 21	step:20	loss:11.42	acc:0.0	f1:0.0	pre:0.0	recall:0.0
time:2022-10-08 08:57:24	epoch: 22	step:21	loss:11.54	acc:0.0	f1:0.0	pre:0.0	recall:0.0
time:2022-10-08 08:57:25	epoch: 23	step:22	loss:11.5	acc:0.0	f1:0.0	pre:0.0	recall:0.0
time:2022-10-08 08:57:26	epoch: 24	step:23	loss:10.1	acc:0.0625	f1:0.04878	pre:0.04878	recall:0.04878
time:2022-10-08 08:57:27	epoch: 25	step:24	loss:11.54	acc:0.0	f1:0.0	pre:0.0	recall:0.0
time:2022-10-08 08:57:28	epoch: 26	step:25	loss:12.46	acc:0.03125	f1:0.02273	pre:0.02273	recall:0.02273
time:2022-10-08 08:57:29	epoch: 27	step:26	loss:10.92	acc:0.03125	f1:0.002801	pre:0.001488	recall:0.02381
time:2022-10-08 08:57:30	epoch: 28	step:27	loss:10.02	acc:0.0	f1:0.0	pre:0.0	recall:0.0
time:2022-10-08 08:57:31	epoch: 29	step:28	loss:11.37	acc:0.0	f1:0.0	pre:0.0	recall:0.0
time:2022-10-08 08:57:32	epoch: 30	step:29	loss:10.33	acc:0.03125	f1:0.01418	pre:0.01064	recall:0.02128
time:2022-10-08 08:57:33	epoch: 31	step:30	loss:12.08	acc:0.0	f1:0.0	pre:0.0	recall:0.0
time:2022-10-08 08:57:34	epoch: 32	step:31	loss:10.48	acc:0.0	f1:0.0	pre:0.0	recall:0.0
time:2022-10-08 08:57:35	epoch: 33	step:32	loss:11.32	acc:0.0	f1:0.0	pre:0.0	recall:0.0
time:2022-10-08 08:57:36	epoch: 34	step:33	loss:10.32	acc:0.0	f1:0.0	pre:0.0	recall:0.0
time:2022-10-08 08:57:37	epoch: 35	step:34	loss:11.14	acc:0.03125	f1:0.02174	pre:0.02174	recall:0.02174
time:2022-10-08 08:57:38	epoch: 36	step:35	loss:9.505	acc:0.0625	f1:0.04444	pre:0.04444	recall:0.04444
time:2022-10-08 08:57:39	epoch: 37	step:36	loss:9.995	acc:0.03125	f1:0.02174	pre:0.02174	recall:0.02174
time:2022-10-08 08:57:40	epoch: 38	step:37	loss:9.39	acc:0.0	f1:0.0	pre:0.0	recall:0.0
time:2022-10-08 08:57:40	epoch: 39	step:38	loss:9.79	acc:0.03125	f1:0.01587	pre:0.0119	recall:0.02381
time:2022-10-08 08:57:41	epoch: 40	step:39	loss:9.529	acc:0.09375	f1:0.04637	pre:0.05395	recall:0.06579
time:2022-10-08 08:57:42	epoch: 41	step:40	loss:9.267	acc:0.0625	f1:0.04878	pre:0.04878	recall:0.04878
time:2022-10-08 08:57:43	epoch: 42	step:41	loss:10.71	acc:0.0	f1:0.0	pre:0.0	recall:0.0
time:2022-10-08 08:57:44	epoch: 43	step:42	loss:8.085	acc:0.0625	f1:0.02834	pre:0.02715	recall:0.03846
time:2022-10-08 08:57:45	epoch: 44	step:43	loss:9.266	acc:0.03125	f1:0.01587	pre:0.0119	recall:0.02381
time:2022-10-08 08:57:46	epoch: 45	step:44	loss:9.024	acc:0.03125	f1:0.02273	pre:0.02273	recall:0.02273
time:2022-10-08 08:57:47	epoch: 46	step:45	loss:10.08	acc:0.0	f1:0.0	pre:0.0	recall:0.0
time:2022-10-08 08:57:48	epoch: 47	step:46	loss:9.79	acc:0.03125	f1:0.025	pre:0.025	recall:0.025
time:2022-10-08 08:57:49	epoch: 48	step:47	loss:8.59	acc:0.03125	f1:0.02632	pre:0.02632	recall:0.02632
time:2022-10-08 08:57:50	epoch: 49	step:48	loss:9.578	acc:0.03125	f1:0.02632	pre:0.02632	recall:0.02632
time:2022-10-08 08:57:51	epoch: 50	step:49	loss:10.31	acc:0.0	f1:0.0	pre:0.0	recall:0.0
time:2022-10-08 08:57:52	epoch: 51	step:50	loss:10.22	acc:0.0	f1:0.0	pre:0.0	recall:0.0
time:2022-10-08 08:57:53	epoch: 52	step:51	loss:8.977	acc:0.0	f1:0.0	pre:0.0	recall:0.0
time:2022-10-08 08:57:54	epoch: 53	step:52	loss:9.523	acc:0.0	f1:0.0	pre:0.0	recall:0.0
time:2022-10-08 08:57:55	epoch: 54	step:53	loss:8.275	acc:0.09375	f1:0.06838	pre:0.07692	recall:0.0641
time:2022-10-08 08:57:56	epoch: 55	step:54	loss:9.888	acc:0.03125	f1:0.02439	pre:0.02439	recall:0.02439
time:2022-10-08 08:57:57	epoch: 56	step:55	loss:9.976	acc:0.0625	f1:0.04878	pre:0.04878	recall:0.04878
time:2022-10-08 08:57:57	epoch: 57	step:56	loss:9.877	acc:0.0	f1:0.0	pre:0.0	recall:0.0
time:2022-10-08 08:57:58	epoch: 58	step:57	loss:8.161	acc:0.09375	f1:0.07692	pre:0.07692	recall:0.07692
time:2022-10-08 08:57:59	epoch: 59	step:58	loss:8.731	acc:0.03125	f1:0.02381	pre:0.02381	recall:0.02381
time:2022-10-08 08:58:00	epoch: 60	step:59	loss:8.661	acc:0.09375	f1:0.06818	pre:0.06818	recall:0.06818
time:2022-10-08 08:58:01	epoch: 61	step:60	loss:8.765	acc:0.0	f1:0.0	pre:0.0	recall:0.0
time:2022-10-08 08:58:02	epoch: 62	step:61	loss:8.777	acc:0.09375	f1:0.05797	pre:0.05435	recall:0.06522
time:2022-10-08 08:58:03	epoch: 63	step:62	loss:9.315	acc:0.0625	f1:0.04082	pre:0.04082	recall:0.04082
time:2022-10-08 08:58:04	epoch: 64	step:63	loss:8.62	acc:0.0	f1:0.0	pre:0.0	recall:0.0
time:2022-10-08 08:58:05	epoch: 65	step:64	loss:10.03	acc:0.03125	f1:0.02174	pre:0.02174	recall:0.02174
time:2022-10-08 08:58:06	epoch: 66	step:65	loss:8.225	acc:0.03125	f1:0.02326	pre:0.02326	recall:0.02326
time:2022-10-08 08:58:07	epoch: 67	step:66	loss:9.816	acc:0.0	f1:0.0	pre:0.0	recall:0.0
time:2022-10-08 08:58:08	epoch: 68	step:67	loss:9.109	acc:0.0625	f1:0.04762	pre:0.04762	recall:0.04762
time:2022-10-08 08:58:09	epoch: 69	step:68	loss:8.445	acc:0.0	f1:0.0	pre:0.0	recall:0.0
time:2022-10-08 08:58:10	epoch: 70	step:69	loss:9.674	acc:0.03125	f1:0.02381	pre:0.02381	recall:0.02381
time:2022-10-08 08:58:11	epoch: 71	step:70	loss:9.042	acc:0.03125	f1:0.02222	pre:0.02222	recall:0.02222
time:2022-10-08 08:58:12	epoch: 72	step:71	loss:8.749	acc:0.09375	f1:0.075	pre:0.075	recall:0.075
time:2022-10-08 08:58:12	epoch: 73	step:72	loss:8.86	acc:0.09375	f1:0.07143	pre:0.07143	recall:0.07143
time:2022-10-08 08:58:13	epoch: 74	step:73	loss:9.632	acc:0.03125	f1:0.02439	pre:0.02439	recall:0.02439
time:2022-10-08 08:58:14	epoch: 75	step:74	loss:7.922	acc:0.09375	f1:0.06818	pre:0.06818	recall:0.06818
time:2022-10-08 08:58:15	epoch: 76	step:75	loss:7.809	acc:0.1562	f1:0.1087	pre:0.1087	recall:0.1087
time:2022-10-08 08:58:16	epoch: 77	step:76	loss:8.321	acc:0.0625	f1:0.04348	pre:0.04348	recall:0.04348
time:2022-10-08 08:58:17	epoch: 78	step:77	loss:9.077	acc:0.09375	f1:0.07143	pre:0.07143	recall:0.07143
time:2022-10-08 08:58:18	epoch: 79	step:78	loss:9.624	acc:0.0625	f1:0.04545	pre:0.04545	recall:0.04545
time:2022-10-08 08:58:19	epoch: 80	step:79	loss:8.946	acc:0.03125	f1:0.02083	pre:0.02083	recall:0.02083
time:2022-10-08 08:58:20	epoch: 81	step:80	loss:8.897	acc:0.09375	f1:0.06818	pre:0.06818	recall:0.06818
time:2022-10-08 08:58:21	epoch: 82	step:81	loss:9.484	acc:0.0625	f1:0.04762	pre:0.04762	recall:0.04762
time:2022-10-08 08:58:22	epoch: 83	step:82	loss:9.236	acc:0.1562	f1:0.1163	pre:0.1163	recall:0.1163
time:2022-10-08 08:58:23	epoch: 84	step:83	loss:9.336	acc:0.09375	f1:0.06818	pre:0.06818	recall:0.06818
time:2022-10-08 08:58:24	epoch: 85	step:84	loss:8.251	acc:0.0625	f1:0.04167	pre:0.04167	recall:0.04167
time:2022-10-08 08:58:25	epoch: 86	step:85	loss:8.528	acc:0.125	f1:0.05797	pre:0.05435	recall:0.06522
time:2022-10-08 08:58:26	epoch: 87	step:86	loss:9.341	acc:0.09375	f1:0.05303	pre:0.05	recall:0.06818
time:2022-10-08 08:58:27	epoch: 88	step:87	loss:7.94	acc:0.1562	f1:0.1136	pre:0.1136	recall:0.1136
time:2022-10-08 08:58:27	epoch: 89	step:88	loss:8.236	acc:0.0625	f1:0.02778	pre:0.02083	recall:0.04167
time:2022-10-08 08:58:28	epoch: 90	step:89	loss:8.163	acc:0.1562	f1:0.102	pre:0.102	recall:0.102
time:2022-10-08 08:58:29	epoch: 91	step:90	loss:9.032	acc:0.03125	f1:0.01852	pre:0.01852	recall:0.01852
time:2022-10-08 08:58:30	epoch: 92	step:91	loss:8.066	acc:0.125	f1:0.08163	pre:0.08163	recall:0.08163
time:2022-10-08 08:58:31	epoch: 93	step:92	loss:9.099	acc:0.09375	f1:0.05882	pre:0.05882	recall:0.05882
time:2022-10-08 08:58:32	epoch: 94	step:93	loss:7.822	acc:0.0625	f1:0.04167	pre:0.04167	recall:0.04167
time:2022-10-08 08:58:33	epoch: 95	step:94	loss:8.283	acc:0.0625	f1:0.04255	pre:0.04255	recall:0.04255
time:2022-10-08 08:58:34	epoch: 96	step:95	loss:8.856	acc:0.0625	f1:0.04545	pre:0.04545	recall:0.04545
time:2022-10-08 08:58:35	epoch: 97	step:96	loss:7.994	acc:0.1562	f1:0.1163	pre:0.1163	recall:0.1163
time:2022-10-08 08:58:36	epoch: 98	step:97	loss:7.74	acc:0.125	f1:0.08696	pre:0.08696	recall:0.08696
time:2022-10-08 08:58:37	epoch: 99	step:98	loss:8.616	acc:0.09375	f1:0.06977	pre:0.06977	recall:0.06977
time:2022-10-08 08:58:38	epoch: 100	step:99	loss:9.31	acc:0.0	f1:0.0	pre:0.0	recall:0.0
time:2022-10-08 08:58:39	epoch: 101	step:100	loss:7.549	acc:0.0625	f1:0.03788	pre:0.03409	recall:0.04545
time:2022-10-08 08:58:40	epoch: 102	step:101	loss:7.786	acc:0.125	f1:0.09091	pre:0.09091	recall:0.09091
time:2022-10-08 08:58:41	epoch: 103	step:102	loss:8.755	acc:0.09375	f1:0.0625	pre:0.0625	recall:0.0625
time:2022-10-08 08:58:42	epoch: 104	step:103	loss:9.079	acc:0.0	f1:0.0	pre:0.0	recall:0.0
time:2022-10-08 08:58:43	epoch: 105	step:104	loss:7.92	acc:0.09375	f1:0.04969	pre:0.0471	recall:0.06522
time:2022-10-08 08:58:44	epoch: 106	step:105	loss:8.006	acc:0.125	f1:0.0719	pre:0.07843	recall:0.06863
time:2022-10-08 08:58:45	epoch: 107	step:106	loss:7.864	acc:0.09375	f1:0.06	pre:0.06	recall:0.06
time:2022-10-08 08:58:45	epoch: 108	step:107	loss:8.846	acc:0.03125	f1:0.02128	pre:0.02128	recall:0.02128
time:2022-10-08 08:58:46	epoch: 109	step:108	loss:7.316	acc:0.09375	f1:0.06667	pre:0.06667	recall:0.06667
time:2022-10-08 08:58:47	epoch: 110	step:109	loss:7.133	acc:0.09375	f1:0.06818	pre:0.06818	recall:0.06818
time:2022-10-08 08:58:48	epoch: 111	step:110	loss:7.669	acc:0.125	f1:0.08333	pre:0.09091	recall:0.07955
time:2022-10-08 08:58:49	epoch: 112	step:111	loss:8.459	acc:0.09375	f1:0.06383	pre:0.06383	recall:0.06383
time:2022-10-08 08:58:50	epoch: 113	step:112	loss:7.212	acc:0.1875	f1:0.1078	pre:0.1046	recall:0.1176
time:2022-10-08 08:58:51	epoch: 114	step:113	loss:7.1	acc:0.1562	f1:0.1087	pre:0.1087	recall:0.1087
time:2022-10-08 08:58:52	epoch: 115	step:114	loss:7.166	acc:0.1875	f1:0.1349	pre:0.1429	recall:0.131
time:2022-10-08 08:58:53	epoch: 116	step:115	loss:8.124	acc:0.0625	f1:0.04	pre:0.04	recall:0.04
time:2022-10-08 08:58:54	epoch: 117	step:116	loss:8.393	acc:0.0625	f1:0.04082	pre:0.04082	recall:0.04082
time:2022-10-08 08:58:55	epoch: 118	step:117	loss:8.719	acc:0.03125	f1:0.02041	pre:0.02041	recall:0.02041
time:2022-10-08 08:58:56	epoch: 119	step:118	loss:7.154	acc:0.1875	f1:0.1277	pre:0.1277	recall:0.1277
time:2022-10-08 08:58:57	epoch: 120	step:119	loss:7.864	acc:0.09375	f1:0.05797	pre:0.05435	recall:0.06522
time:2022-10-08 08:58:58	epoch: 121	step:120	loss:6.946	acc:0.1562	f1:0.1064	pre:0.1064	recall:0.1064
time:2022-10-08 08:58:59	epoch: 122	step:121	loss:6.201	acc:0.1562	f1:0.1037	pre:0.1111	recall:0.1
time:2022-10-08 08:59:00	epoch: 123	step:122	loss:7.013	acc:0.2188	f1:0.1429	pre:0.1429	recall:0.1429
time:2022-10-08 08:59:01	epoch: 124	step:123	loss:7.708	acc:0.0625	f1:0.03623	pre:0.03261	recall:0.04348
time:2022-10-08 08:59:02	epoch: 125	step:124	loss:7.517	acc:0.1562	f1:0.1042	pre:0.1042	recall:0.1042
time:2022-10-08 08:59:03	epoch: 126	step:125	loss:6.541	acc:0.125	f1:0.08	pre:0.08	recall:0.08
time:2022-10-08 08:59:04	epoch: 127	step:126	loss:7.183	acc:0.0625	f1:0.04167	pre:0.04167	recall:0.04167
time:2022-10-08 08:59:04	epoch: 128	step:127	loss:7.176	acc:0.1562	f1:0.1032	pre:0.1071	recall:0.1071
time:2022-10-08 08:59:05	epoch: 129	step:128	loss:6.747	acc:0.1562	f1:0.1085	pre:0.1163	recall:0.1047
time:2022-10-08 08:59:06	epoch: 130	step:129	loss:6.901	acc:0.1875	f1:0.1232	pre:0.1196	recall:0.1304
time:2022-10-08 08:59:07	epoch: 131	step:130	loss:8.237	acc:0.09375	f1:0.05319	pre:0.04965	recall:0.06383
time:2022-10-08 08:59:08	epoch: 132	step:131	loss:6.938	acc:0.09375	f1:0.06122	pre:0.06122	recall:0.06122
time:2022-10-08 08:59:09	epoch: 133	step:132	loss:7.417	acc:0.125	f1:0.08333	pre:0.08333	recall:0.08333
time:2022-10-08 08:59:10	epoch: 134	step:133	loss:7.492	acc:0.09375	f1:0.06	pre:0.06	recall:0.06
time:2022-10-08 08:59:11	epoch: 135	step:134	loss:6.28	acc:0.1562	f1:0.1037	pre:0.1	recall:0.1111
time:2022-10-08 08:59:12	epoch: 136	step:135	loss:8.444	acc:0.1875	f1:0.1333	pre:0.1333	recall:0.1333
time:2022-10-08 08:59:13	epoch: 137	step:136	loss:7.566	acc:0.0625	f1:0.04255	pre:0.04255	recall:0.04255
time:2022-10-08 08:59:14	epoch: 138	step:137	loss:7.994	acc:0.1875	f1:0.1224	pre:0.1224	recall:0.1224
time:2022-10-08 08:59:15	epoch: 139	step:138	loss:6.295	acc:0.2188	f1:0.1383	pre:0.1348	recall:0.1489
time:2022-10-08 08:59:16	epoch: 140	step:139	loss:7.612	acc:0.0625	f1:0.04255	pre:0.04255	recall:0.04255
time:2022-10-08 08:59:17	epoch: 141	step:140	loss:7.775	acc:0.1562	f1:0.1064	pre:0.1064	recall:0.1064
time:2022-10-08 08:59:18	epoch: 142	step:141	loss:7.844	acc:0.1562	f1:0.09615	pre:0.09615	recall:0.09615
time:2022-10-08 08:59:19	epoch: 143	step:142	loss:6.428	acc:0.125	f1:0.08889	pre:0.08889	recall:0.08889
time:2022-10-08 08:59:20	epoch: 144	step:143	loss:7.256	acc:0.125	f1:0.09091	pre:0.09091	recall:0.09091
time:2022-10-08 08:59:21	epoch: 145	step:144	loss:7.146	acc:0.1562	f1:0.0898	pre:0.08673	recall:0.102
time:2022-10-08 08:59:22	epoch: 146	step:145	loss:6.72	acc:0.1562	f1:0.0963	pre:0.09444	recall:0.1
time:2022-10-08 08:59:22	epoch: 147	step:146	loss:7.517	acc:0.09375	f1:0.0625	pre:0.0625	recall:0.0625
time:2022-10-08 08:59:23	epoch: 148	step:147	loss:6.723	acc:0.1875	f1:0.1126	pre:0.1109	recall:0.1304
time:2022-10-08 08:59:24	epoch: 149	step:148	loss:7.558	acc:0.125	f1:0.07246	pre:0.07609	recall:0.07609
time:2022-10-08 08:59:25	epoch: 150	step:149	loss:6.939	acc:0.09375	f1:0.05674	pre:0.05319	recall:0.06383
time:2022-10-08 08:59:26	epoch: 151	step:150	loss:5.651	acc:0.2812	f1:0.1812	pre:0.1848	recall:0.1848
time:2022-10-08 08:59:27	epoch: 152	step:151	loss:7.274	acc:0.125	f1:0.08163	pre:0.08163	recall:0.08163
time:2022-10-08 08:59:28	epoch: 153	step:152	loss:6.192	acc:0.1562	f1:0.102	pre:0.102	recall:0.102
time:2022-10-08 08:59:29	epoch: 154	step:153	loss:6.536	acc:0.125	f1:0.08163	pre:0.08163	recall:0.08163
time:2022-10-08 08:59:30	epoch: 155	step:154	loss:6.213	acc:0.2188	f1:0.1489	pre:0.1489	recall:0.1489
time:2022-10-08 08:59:31	epoch: 156	step:155	loss:7.713	acc:0.09375	f1:0.05814	pre:0.05426	recall:0.06977
time:2022-10-08 08:59:32	epoch: 157	step:156	loss:8.487	acc:0.0625	f1:0.04167	pre:0.04167	recall:0.04167
time:2022-10-08 08:59:33	epoch: 158	step:157	loss:7.442	acc:0.2188	f1:0.1418	pre:0.1383	recall:0.1489
time:2022-10-08 08:59:34	epoch: 159	step:158	loss:7.128	acc:0.25	f1:0.1633	pre:0.1633	recall:0.1633
time:2022-10-08 08:59:35	epoch: 160	step:159	loss:6.769	acc:0.1875	f1:0.12	pre:0.12	recall:0.12
time:2022-10-08 08:59:36	epoch: 161	step:160	loss:5.841	acc:0.2188	f1:0.1418	pre:0.1383	recall:0.1489
time:2022-10-08 08:59:37	epoch: 162	step:161	loss:6.815	acc:0.125	f1:0.07692	pre:0.07692	recall:0.07692
time:2022-10-08 08:59:38	epoch: 163	step:162	loss:7.606	acc:0.1875	f1:0.1224	pre:0.1224	recall:0.1224
time:2022-10-08 08:59:39	epoch: 164	step:163	loss:6.594	acc:0.1875	f1:0.1039	pre:0.1047	recall:0.1085
time:2022-10-08 08:59:39	epoch: 165	step:164	loss:6.467	acc:0.125	f1:0.07801	pre:0.07447	recall:0.08511
time:2022-10-08 08:59:40	epoch: 166	step:165	loss:7.652	acc:0.125	f1:0.07639	pre:0.07292	recall:0.08333
time:2022-10-08 08:59:41	epoch: 167	step:166	loss:6.915	acc:0.125	f1:0.09302	pre:0.09302	recall:0.09302
time:2022-10-08 08:59:42	epoch: 168	step:167	loss:6.005	acc:0.1875	f1:0.1333	pre:0.1333	recall:0.1333
time:2022-10-08 08:59:43	epoch: 169	step:168	loss:5.633	acc:0.25	f1:0.1597	pre:0.1562	recall:0.1667
time:2022-10-08 08:59:44	epoch: 170	step:169	loss:6.727	acc:0.09375	f1:0.0625	pre:0.0625	recall:0.0625
time:2022-10-08 08:59:45	epoch: 171	step:170	loss:6.608	acc:0.125	f1:0.08889	pre:0.08889	recall:0.08889
time:2022-10-08 08:59:46	epoch: 172	step:171	loss:5.354	acc:0.2188	f1:0.1522	pre:0.1522	recall:0.1522
time:2022-10-08 08:59:47	epoch: 173	step:172	loss:5.869	acc:0.1875	f1:0.1136	pre:0.1136	recall:0.1136
time:2022-10-08 08:59:48	epoch: 174	step:173	loss:5.926	acc:0.3125	f1:0.1973	pre:0.1939	recall:0.2041
time:2022-10-08 08:59:49	epoch: 175	step:174	loss:6.735	acc:0.1875	f1:0.1304	pre:0.1304	recall:0.1304
time:2022-10-08 08:59:50	epoch: 176	step:175	loss:6.602	acc:0.1875	f1:0.1364	pre:0.1364	recall:0.1364
time:2022-10-08 08:59:51	epoch: 177	step:176	loss:5.824	acc:0.25	f1:0.1682	pre:0.1648	recall:0.1818
time:2022-10-08 08:59:52	epoch: 178	step:177	loss:5.77	acc:0.1875	f1:0.125	pre:0.125	recall:0.125
time:2022-10-08 08:59:53	epoch: 179	step:178	loss:6.507	acc:0.1875	f1:0.117	pre:0.1135	recall:0.1277
time:2022-10-08 08:59:54	epoch: 180	step:179	loss:6.598	acc:0.2188	f1:0.1389	pre:0.1354	recall:0.1458
time:2022-10-08 08:59:55	epoch: 181	step:180	loss:6.393	acc:0.1875	f1:0.1224	pre:0.1224	recall:0.1224
time:2022-10-08 08:59:56	epoch: 182	step:181	loss:7.515	acc:0.0625	f1:0.03774	pre:0.03774	recall:0.03774
time:2022-10-08 08:59:57	epoch: 183	step:182	loss:6.675	acc:0.2188	f1:0.1489	pre:0.1489	recall:0.1489
time:2022-10-08 08:59:57	epoch: 184	step:183	loss:6.698	acc:0.25	f1:0.1468	pre:0.1401	recall:0.1702
time:2022-10-08 08:59:58	epoch: 185	step:184	loss:6.832	acc:0.1562	f1:0.09434	pre:0.09434	recall:0.09434
time:2022-10-08 08:59:59	epoch: 186	step:185	loss:6.821	acc:0.2188	f1:0.1522	pre:0.1522	recall:0.1522
time:2022-10-08 09:00:00	epoch: 187	step:186	loss:4.456	acc:0.4062	f1:0.2826	pre:0.2826	recall:0.2826
time:2022-10-08 09:00:01	epoch: 188	step:187	loss:6.845	acc:0.2812	f1:0.18	pre:0.18	recall:0.18
time:2022-10-08 09:00:02	epoch: 189	step:188	loss:6.531	acc:0.125	f1:0.06803	pre:0.06122	recall:0.08163
time:2022-10-08 09:00:03	epoch: 190	step:189	loss:6.439	acc:0.2188	f1:0.1307	pre:0.1275	recall:0.1373
time:2022-10-08 09:00:04	epoch: 191	step:190	loss:5.847	acc:0.09375	f1:0.06122	pre:0.06122	recall:0.06122
time:2022-10-08 09:00:05	epoch: 192	step:191	loss:5.773	acc:0.2812	f1:0.1775	pre:0.1703	recall:0.1957
time:2022-10-08 09:00:06	epoch: 193	step:192	loss:4.284	acc:0.3125	f1:0.1852	pre:0.1852	recall:0.1852
time:2022-10-08 09:00:07	epoch: 194	step:193	loss:6.44	acc:0.1875	f1:0.1176	pre:0.1176	recall:0.1176
time:2022-10-08 09:00:08	epoch: 195	step:194	loss:5.853	acc:0.1875	f1:0.1277	pre:0.1277	recall:0.1277
time:2022-10-08 09:00:09	epoch: 196	step:195	loss:5.868	acc:0.25	f1:0.1667	pre:0.1667	recall:0.1667
time:2022-10-08 09:00:10	epoch: 197	step:196	loss:5.543	acc:0.2188	f1:0.1333	pre:0.13	recall:0.14
time:2022-10-08 09:00:11	epoch: 198	step:197	loss:6.55	acc:0.125	f1:0.0719	pre:0.06863	recall:0.07843
time:2022-10-08 09:00:12	epoch: 199	step:198	loss:6.727	acc:0.09375	f1:0.06	pre:0.06	recall:0.06
time:2022-10-08 09:00:13	epoch: 200	step:199	loss:5.428	acc:0.2188	f1:0.1418	pre:0.1489	recall:0.1383
time:2022-10-08 09:00:13	epoch: 201	step:200	loss:5.181	acc:0.3125	f1:0.2101	pre:0.2065	recall:0.2174
time:2022-10-08 09:00:14	epoch: 202	step:201	loss:6.521	acc:0.1875	f1:0.1141	pre:0.1118	recall:0.1304
time:2022-10-08 09:00:15	epoch: 203	step:202	loss:5.291	acc:0.1875	f1:0.1086	pre:0.1139	recall:0.1222
time:2022-10-08 09:00:16	epoch: 204	step:203	loss:6.168	acc:0.1562	f1:0.1042	pre:0.1042	recall:0.1042
time:2022-10-08 09:00:17	epoch: 205	step:204	loss:5.351	acc:0.2188	f1:0.1458	pre:0.1458	recall:0.1458
time:2022-10-08 09:00:18	epoch: 206	step:205	loss:6.794	acc:0.1875	f1:0.1224	pre:0.1224	recall:0.1224
time:2022-10-08 09:00:19	epoch: 207	step:206	loss:5.425	acc:0.2188	f1:0.1481	pre:0.1444	recall:0.1556
time:2022-10-08 09:00:20	epoch: 208	step:207	loss:5.112	acc:0.2812	f1:0.1765	pre:0.1765	recall:0.1765
time:2022-10-08 09:00:21	epoch: 209	step:208	loss:5.312	acc:0.2188	f1:0.1522	pre:0.1522	recall:0.1522
time:2022-10-08 09:00:22	epoch: 210	step:209	loss:6.61	acc:0.1562	f1:0.1	pre:0.1	recall:0.1
time:2022-10-08 09:00:23	epoch: 211	step:210	loss:5.524	acc:0.3125	f1:0.2174	pre:0.2174	recall:0.2174
time:2022-10-08 09:00:24	epoch: 212	step:211	loss:5.602	acc:0.1875	f1:0.1277	pre:0.1277	recall:0.1277
time:2022-10-08 09:00:25	epoch: 213	step:212	loss:5.349	acc:0.25	f1:0.1631	pre:0.1702	recall:0.1596
time:2022-10-08 09:00:26	epoch: 214	step:213	loss:5.474	acc:0.2812	f1:0.2045	pre:0.2045	recall:0.2045
time:2022-10-08 09:00:27	epoch: 215	step:214	loss:5.819	acc:0.25	f1:0.16	pre:0.16	recall:0.16
time:2022-10-08 09:00:28	epoch: 216	step:215	loss:5.696	acc:0.25	f1:0.1778	pre:0.1778	recall:0.1778
time:2022-10-08 09:00:29	epoch: 217	step:216	loss:5.996	acc:0.1875	f1:0.1259	pre:0.1333	recall:0.1222
time:2022-10-08 09:00:30	epoch: 218	step:217	loss:5.982	acc:0.1875	f1:0.1181	pre:0.1146	recall:0.125
time:2022-10-08 09:00:31	epoch: 219	step:218	loss:4.969	acc:0.3125	f1:0.2174	pre:0.2174	recall:0.2174
time:2022-10-08 09:00:32	epoch: 220	step:219	loss:5.735	acc:0.1875	f1:0.1133	pre:0.11	recall:0.12
time:2022-10-08 09:00:33	epoch: 221	step:220	loss:4.51	acc:0.375	f1:0.25	pre:0.2464	recall:0.2609
time:2022-10-08 09:00:34	epoch: 222	step:221	loss:4.764	acc:0.3125	f1:0.1915	pre:0.1915	recall:0.1915
time:2022-10-08 09:00:35	epoch: 223	step:222	loss:5.251	acc:0.3438	f1:0.2097	pre:0.2049	recall:0.2188
time:2022-10-08 09:00:36	epoch: 224	step:223	loss:5.273	acc:0.2812	f1:0.1806	pre:0.1771	recall:0.1875
time:2022-10-08 09:00:36	epoch: 225	step:224	loss:6.546	acc:0.25	f1:0.1667	pre:0.1739	recall:0.163
time:2022-10-08 09:00:37	epoch: 226	step:225	loss:4.72	acc:0.3125	f1:0.2222	pre:0.2222	recall:0.2222
time:2022-10-08 09:00:38	epoch: 227	step:226	loss:5.161	acc:0.25	f1:0.1704	pre:0.1667	recall:0.1778
time:2022-10-08 09:00:39	epoch: 228	step:227	loss:4.779	acc:0.3438	f1:0.2391	pre:0.2391	recall:0.2391
time:2022-10-08 09:00:40	epoch: 229	step:228	loss:5.535	acc:0.2188	f1:0.1429	pre:0.1429	recall:0.1429
time:2022-10-08 09:00:41	epoch: 230	step:229	loss:4.848	acc:0.3438	f1:0.2444	pre:0.2444	recall:0.2444
time:2022-10-08 09:00:42	epoch: 231	step:230	loss:5.963	acc:0.2812	f1:0.1731	pre:0.1731	recall:0.1731
time:2022-10-08 09:00:43	epoch: 232	step:231	loss:4.973	acc:0.2812	f1:0.1769	pre:0.1837	recall:0.1735
time:2022-10-08 09:00:44	epoch: 233	step:232	loss:4.862	acc:0.3125	f1:0.1961	pre:0.1961	recall:0.1961
time:2022-10-08 09:00:45	epoch: 234	step:233	loss:4.708	acc:0.3438	f1:0.2177	pre:0.2143	recall:0.2245
time:2022-10-08 09:00:46	epoch: 235	step:234	loss:5.644	acc:0.2812	f1:0.1733	pre:0.18	recall:0.17
time:2022-10-08 09:00:47	epoch: 236	step:235	loss:5.789	acc:0.2188	f1:0.1354	pre:0.1319	recall:0.1458
time:2022-10-08 09:00:48	epoch: 237	step:236	loss:4.939	acc:0.3438	f1:0.2292	pre:0.2292	recall:0.2292
time:2022-10-08 09:00:49	epoch: 238	step:237	loss:5.787	acc:0.1875	f1:0.1222	pre:0.1185	recall:0.1333
time:2022-10-08 09:00:50	epoch: 239	step:238	loss:5.668	acc:0.1562	f1:0.09259	pre:0.09259	recall:0.09259
time:2022-10-08 09:00:51	epoch: 240	step:239	loss:5.612	acc:0.25	f1:0.1702	pre:0.1702	recall:0.1702
time:2022-10-08 09:00:52	epoch: 241	step:240	loss:5.524	acc:0.2188	f1:0.1377	pre:0.1413	recall:0.1413
time:2022-10-08 09:00:53	epoch: 242	step:241	loss:4.681	acc:0.3125	f1:0.2074	pre:0.2044	recall:0.2222
time:2022-10-08 09:00:54	epoch: 243	step:242	loss:5.482	acc:0.2188	f1:0.14	pre:0.14	recall:0.14
time:2022-10-08 09:00:54	epoch: 244	step:243	loss:5.55	acc:0.1875	f1:0.1259	pre:0.1222	recall:0.1333
time:2022-10-08 09:00:55	epoch: 245	step:244	loss:5.032	acc:0.09375	f1:0.05435	pre:0.05072	recall:0.06522
time:2022-10-08 09:00:56	epoch: 246	step:245	loss:5.014	acc:0.25	f1:0.1783	pre:0.1744	recall:0.186
time:2022-10-08 09:00:57	epoch: 247	step:246	loss:5.066	acc:0.2812	f1:0.2016	pre:0.1977	recall:0.2093
time:2022-10-08 09:00:58	epoch: 248	step:247	loss:4.431	acc:0.2188	f1:0.1556	pre:0.1556	recall:0.1556
time:2022-10-08 09:00:59	epoch: 249	step:248	loss:4.675	acc:0.3125	f1:0.2074	pre:0.2111	recall:0.2111
time:2022-10-08 09:01:00	epoch: 250	step:249	loss:4.628	acc:0.2812	f1:0.1875	pre:0.1875	recall:0.1875
time:2022-10-08 09:01:01	epoch: 251	step:250	loss:4.85	acc:0.2812	f1:0.1806	pre:0.1771	recall:0.1875
time:2022-10-08 09:01:02	epoch: 252	step:251	loss:4.407	acc:0.2812	f1:0.1769	pre:0.1735	recall:0.1837
time:2022-10-08 09:01:03	epoch: 253	step:252	loss:4.271	acc:0.3438	f1:0.234	pre:0.234	recall:0.234
time:2022-10-08 09:01:04	epoch: 254	step:253	loss:4.738	acc:0.3438	f1:0.2292	pre:0.2292	recall:0.2292
time:2022-10-08 09:01:05	epoch: 255	step:254	loss:4.775	acc:0.3125	f1:0.2041	pre:0.2041	recall:0.2041
time:2022-10-08 09:01:06	epoch: 256	step:255	loss:4.864	acc:0.3125	f1:0.2045	pre:0.197	recall:0.2273
time:2022-10-08 09:01:07	epoch: 257	step:256	loss:4.509	acc:0.2812	f1:0.1915	pre:0.1915	recall:0.1915
time:2022-10-08 09:01:08	epoch: 258	step:257	loss:5.082	acc:0.2188	f1:0.1296	pre:0.1296	recall:0.1296
time:2022-10-08 09:01:08	epoch: 259	step:258	loss:3.998	acc:0.3438	f1:0.2319	pre:0.2391	recall:0.2283
time:2022-10-08 09:01:09	epoch: 260	step:259	loss:4.098	acc:0.375	f1:0.2553	pre:0.2553	recall:0.2553
time:2022-10-08 09:01:10	epoch: 261	step:260	loss:4.812	acc:0.25	f1:0.1597	pre:0.1667	recall:0.1562
time:2022-10-08 09:01:11	epoch: 262	step:261	loss:4.521	acc:0.2812	f1:0.18	pre:0.18	recall:0.18
time:2022-10-08 09:01:12	epoch: 263	step:262	loss:5.087	acc:0.3438	f1:0.2148	pre:0.2111	recall:0.2222
time:2022-10-08 09:01:13	epoch: 264	step:263	loss:4.307	acc:0.2812	f1:0.1875	pre:0.1875	recall:0.1875
time:2022-10-08 09:01:14	epoch: 265	step:264	loss:4.208	acc:0.3125	f1:0.2148	pre:0.2111	recall:0.2222
time:2022-10-08 09:01:15	epoch: 266	step:265	loss:5.088	acc:0.1875	f1:0.1069	pre:0.1038	recall:0.1132
time:2022-10-08 09:01:16	epoch: 267	step:266	loss:5.466	acc:0.125	f1:0.08	pre:0.08	recall:0.08
time:2022-10-08 09:01:17	epoch: 268	step:267	loss:4.474	acc:0.2812	f1:0.1915	pre:0.1915	recall:0.1915
time:2022-10-08 09:01:18	epoch: 269	step:268	loss:4.833	acc:0.3125	f1:0.2128	pre:0.2128	recall:0.2128
time:2022-10-08 09:01:19	epoch: 270	step:269	loss:4.323	acc:0.2812	f1:0.1938	pre:0.1977	recall:0.1977
time:2022-10-08 09:01:20	epoch: 271	step:270	loss:4.064	acc:0.4062	f1:0.2645	pre:0.2717	recall:0.2681
time:2022-10-08 09:01:21	epoch: 272	step:271	loss:5.293	acc:0.2188	f1:0.1628	pre:0.1628	recall:0.1628
time:2022-10-08 09:01:22	epoch: 273	step:272	loss:4.444	acc:0.2812	f1:0.2	pre:0.2	recall:0.2
time:2022-10-08 09:01:23	epoch: 274	step:273	loss:4.446	acc:0.3125	f1:0.2083	pre:0.2083	recall:0.2083
time:2022-10-08 09:01:24	epoch: 275	step:274	loss:4.437	acc:0.3438	f1:0.25	pre:0.25	recall:0.25
time:2022-10-08 09:01:24	epoch: 276	step:275	loss:4.601	acc:0.2812	f1:0.1773	pre:0.1742	recall:0.1818
time:2022-10-08 09:01:25	epoch: 277	step:276	loss:4.302	acc:0.4062	f1:0.2553	pre:0.2553	recall:0.2553
time:2022-10-08 09:01:26	epoch: 278	step:277	loss:4.793	acc:0.2812	f1:0.16	pre:0.16	recall:0.16
time:2022-10-08 09:01:27	epoch: 279	step:278	loss:4.95	acc:0.2188	f1:0.1489	pre:0.1489	recall:0.1489
time:2022-10-08 09:01:28	epoch: 280	step:279	loss:4.493	acc:0.3438	f1:0.2558	pre:0.2558	recall:0.2558
time:2022-10-08 09:01:29	epoch: 281	step:280	loss:3.821	acc:0.5	f1:0.373	pre:0.369	recall:0.381
time:2022-10-08 09:01:30	epoch: 282	step:281	loss:4.484	acc:0.3438	f1:0.2174	pre:0.2217	recall:0.2283
time:2022-10-08 09:01:31	epoch: 283	step:282	loss:4.284	acc:0.2188	f1:0.1135	pre:0.1064	recall:0.1277
time:2022-10-08 09:01:32	epoch: 284	step:283	loss:4.341	acc:0.3438	f1:0.2157	pre:0.2157	recall:0.2157
time:2022-10-08 09:01:33	epoch: 285	step:284	loss:4.498	acc:0.3125	f1:0.2174	pre:0.2174	recall:0.2174
time:2022-10-08 09:01:34	epoch: 286	step:285	loss:3.766	acc:0.375	f1:0.2381	pre:0.2347	recall:0.2449
time:2022-10-08 09:01:35	epoch: 287	step:286	loss:3.89	acc:0.4062	f1:0.3023	pre:0.3023	recall:0.3023
time:2022-10-08 09:01:36	epoch: 288	step:287	loss:4.613	acc:0.3438	f1:0.2537	pre:0.25	recall:0.2683
time:2022-10-08 09:01:37	epoch: 289	step:288	loss:3.233	acc:0.5	f1:0.3478	pre:0.3478	recall:0.3478
time:2022-10-08 09:01:38	epoch: 290	step:289	loss:4.934	acc:0.25	f1:0.16	pre:0.16	recall:0.16
time:2022-10-08 09:01:39	epoch: 291	step:290	loss:4.061	acc:0.25	f1:0.1631	pre:0.1702	recall:0.1596
time:2022-10-08 09:01:40	epoch: 292	step:291	loss:4.113	acc:0.4375	f1:0.3178	pre:0.3256	recall:0.314
time:2022-10-08 09:01:40	epoch: 293	step:292	loss:4.175	acc:0.2812	f1:0.1875	pre:0.1875	recall:0.1875
time:2022-10-08 09:01:41	epoch: 294	step:293	loss:3.878	acc:0.4062	f1:0.2868	pre:0.2791	recall:0.3023
time:2022-10-08 09:01:42	epoch: 295	step:294	loss:4.014	acc:0.375	f1:0.2667	pre:0.2667	recall:0.2667
time:2022-10-08 09:01:43	epoch: 296	step:295	loss:4.157	acc:0.2812	f1:0.1915	pre:0.1915	recall:0.1915
time:2022-10-08 09:01:44	epoch: 297	step:296	loss:4.023	acc:0.375	f1:0.2553	pre:0.2553	recall:0.2553
time:2022-10-08 09:01:45	epoch: 298	step:297	loss:4.117	acc:0.4375	f1:0.3182	pre:0.3182	recall:0.3182
time:2022-10-08 09:01:46	epoch: 299	step:298	loss:4.405	acc:0.4062	f1:0.2717	pre:0.2681	recall:0.2826
time:2022-10-08 09:01:47	epoch: 300	step:299	loss:3.981	acc:0.375	f1:0.2553	pre:0.2553	recall:0.2553
time:2022-10-08 09:01:48	epoch: 301	step:300	loss:4.236	acc:0.2812	f1:0.1765	pre:0.1765	recall:0.1765
time:2022-10-08 09:01:49	epoch: 302	step:301	loss:4.382	acc:0.2188	f1:0.1321	pre:0.1321	recall:0.1321
time:2022-10-08 09:01:50	epoch: 303	step:302	loss:4.052	acc:0.3125	f1:0.1969	pre:0.2016	recall:0.1977
time:2022-10-08 09:01:51	epoch: 304	step:303	loss:3.302	acc:0.4688	f1:0.3411	pre:0.3372	recall:0.3488
time:2022-10-08 09:01:52	epoch: 305	step:304	loss:4.247	acc:0.2812	f1:0.1837	pre:0.1837	recall:0.1837
time:2022-10-08 09:01:53	epoch: 306	step:305	loss:3.669	acc:0.3438	f1:0.2444	pre:0.2444	recall:0.2444
time:2022-10-08 09:01:54	epoch: 307	step:306	loss:3.582	acc:0.5	f1:0.3651	pre:0.369	recall:0.369
time:2022-10-08 09:01:54	epoch: 308	step:307	loss:3.882	acc:0.3438	f1:0.2213	pre:0.2181	recall:0.234
time:2022-10-08 09:01:55	epoch: 309	step:308	loss:4.527	acc:0.25	f1:0.1702	pre:0.1702	recall:0.1702
time:2022-10-08 09:01:56	epoch: 310	step:309	loss:3.311	acc:0.5	f1:0.4	pre:0.4	recall:0.4
time:2022-10-08 09:01:57	epoch: 311	step:310	loss:4.163	acc:0.3125	f1:0.2128	pre:0.2128	recall:0.2128
time:2022-10-08 09:01:58	epoch: 312	step:311	loss:3.909	acc:0.3125	f1:0.2029	pre:0.2065	recall:0.2065
time:2022-10-08 09:01:59	epoch: 313	step:312	loss:4.0	acc:0.2812	f1:0.1915	pre:0.1915	recall:0.1915
time:2022-10-08 09:02:00	epoch: 314	step:313	loss:4.788	acc:0.1562	f1:0.1	pre:0.1	recall:0.1
time:2022-10-08 09:02:01	epoch: 315	step:314	loss:3.949	acc:0.3125	f1:0.2101	pre:0.2065	recall:0.2174
time:2022-10-08 09:02:02	epoch: 316	step:315	loss:3.589	acc:0.4062	f1:0.3023	pre:0.3023	recall:0.3023
time:2022-10-08 09:02:03	epoch: 317	step:316	loss:4.486	acc:0.1875	f1:0.1156	pre:0.1122	recall:0.1224
time:2022-10-08 09:02:04	epoch: 318	step:317	loss:3.328	acc:0.4375	f1:0.3043	pre:0.3043	recall:0.3043
time:2022-10-08 09:02:05	epoch: 319	step:318	loss:3.813	acc:0.375	f1:0.2605	pre:0.2584	recall:0.2791
time:2022-10-08 09:02:06	epoch: 320	step:319	loss:3.779	acc:0.3438	f1:0.25	pre:0.25	recall:0.25
time:2022-10-08 09:02:07	epoch: 321	step:320	loss:3.727	acc:0.4062	f1:0.2766	pre:0.2766	recall:0.2766
time:2022-10-08 09:02:08	epoch: 322	step:321	loss:3.55	acc:0.4375	f1:0.3043	pre:0.3043	recall:0.3043
time:2022-10-08 09:02:09	epoch: 323	step:322	loss:4.308	acc:0.3125	f1:0.1961	pre:0.1961	recall:0.1961
time:2022-10-08 09:02:10	epoch: 324	step:323	loss:3.998	acc:0.2812	f1:0.1875	pre:0.1875	recall:0.1875
time:2022-10-08 09:02:10	epoch: 325	step:324	loss:3.443	acc:0.375	f1:0.2482	pre:0.2447	recall:0.2553
time:2022-10-08 09:02:11	epoch: 326	step:325	loss:3.849	acc:0.3125	f1:0.1887	pre:0.1887	recall:0.1887
time:2022-10-08 09:02:12	epoch: 327	step:326	loss:3.588	acc:0.3438	f1:0.2157	pre:0.2157	recall:0.2157
time:2022-10-08 09:02:13	epoch: 328	step:327	loss:3.915	acc:0.4688	f1:0.3261	pre:0.3261	recall:0.3261
time:2022-10-08 09:02:14	epoch: 329	step:328	loss:3.609	acc:0.4375	f1:0.2979	pre:0.2979	recall:0.2979
time:2022-10-08 09:02:15	epoch: 330	step:329	loss:4.124	acc:0.2812	f1:0.1765	pre:0.1765	recall:0.1765
time:2022-10-08 09:02:16	epoch: 331	step:330	loss:3.086	acc:0.4375	f1:0.2917	pre:0.2917	recall:0.2917
time:2022-10-08 09:02:17	epoch: 332	step:331	loss:3.291	acc:0.5	f1:0.3561	pre:0.3523	recall:0.3636
time:2022-10-08 09:02:18	epoch: 333	step:332	loss:3.023	acc:0.5625	f1:0.4109	pre:0.407	recall:0.4186
time:2022-10-08 09:02:19	epoch: 334	step:333	loss:4.473	acc:0.2188	f1:0.14	pre:0.14	recall:0.14
time:2022-10-08 09:02:20	epoch: 335	step:334	loss:4.007	acc:0.3125	f1:0.1753	pre:0.1681	recall:0.1915
time:2022-10-08 09:02:21	epoch: 336	step:335	loss:3.353	acc:0.4375	f1:0.2917	pre:0.2917	recall:0.2917
time:2022-10-08 09:02:22	epoch: 337	step:336	loss:2.841	acc:0.5312	f1:0.3778	pre:0.3778	recall:0.3778
time:2022-10-08 09:02:23	epoch: 338	step:337	loss:3.719	acc:0.3125	f1:0.1923	pre:0.1923	recall:0.1923
time:2022-10-08 09:02:24	epoch: 339	step:338	loss:3.805	acc:0.3438	f1:0.2083	pre:0.2188	recall:0.2083
time:2022-10-08 09:02:25	epoch: 340	step:339	loss:3.798	acc:0.375	f1:0.25	pre:0.25	recall:0.25
time:2022-10-08 09:02:26	epoch: 341	step:340	loss:3.506	acc:0.2812	f1:0.1731	pre:0.1731	recall:0.1731
time:2022-10-08 09:02:27	epoch: 342	step:341	loss:3.347	acc:0.4688	f1:0.303	pre:0.2955	recall:0.3182
time:2022-10-08 09:02:28	epoch: 343	step:342	loss:3.678	acc:0.4062	f1:0.26	pre:0.26	recall:0.26
time:2022-10-08 09:02:29	epoch: 344	step:343	loss:3.172	acc:0.5	f1:0.3404	pre:0.3404	recall:0.3404
time:2022-10-08 09:02:29	epoch: 345	step:344	loss:2.764	acc:0.5625	f1:0.4091	pre:0.4091	recall:0.4091
time:2022-10-08 09:02:30	epoch: 346	step:345	loss:2.971	acc:0.4688	f1:0.3111	pre:0.3111	recall:0.3222
time:2022-10-08 09:02:31	epoch: 347	step:346	loss:3.597	acc:0.4062	f1:0.2708	pre:0.2708	recall:0.2708
time:2022-10-08 09:02:32	epoch: 348	step:347	loss:3.158	acc:0.4062	f1:0.2754	pre:0.2826	recall:0.2717
time:2022-10-08 09:02:33	epoch: 349	step:348	loss:3.704	acc:0.375	f1:0.2308	pre:0.2308	recall:0.2308
time:2022-10-08 09:02:34	epoch: 350	step:349	loss:3.69	acc:0.2812	f1:0.1701	pre:0.1632	recall:0.1875
time:2022-10-08 09:02:35	epoch: 351	step:350	loss:2.874	acc:0.5938	f1:0.4524	pre:0.4524	recall:0.4524
time:2022-10-08 09:02:36	epoch: 352	step:351	loss:3.712	acc:0.3438	f1:0.2245	pre:0.2245	recall:0.2245
time:2022-10-08 09:02:37	epoch: 353	step:352	loss:3.129	acc:0.4688	f1:0.3125	pre:0.3125	recall:0.3125
time:2022-10-08 09:02:38	epoch: 354	step:353	loss:3.745	acc:0.5	f1:0.3404	pre:0.3404	recall:0.3404
time:2022-10-08 09:02:39	epoch: 355	step:354	loss:3.118	acc:0.4062	f1:0.26	pre:0.26	recall:0.26
time:2022-10-08 09:02:40	epoch: 356	step:355	loss:2.727	acc:0.4375	f1:0.2917	pre:0.2917	recall:0.2917
time:2022-10-08 09:02:41	epoch: 357	step:356	loss:3.233	acc:0.4688	f1:0.3333	pre:0.3333	recall:0.3333
time:2022-10-08 09:02:42	epoch: 358	step:357	loss:3.54	acc:0.375	f1:0.2533	pre:0.25	recall:0.2667
time:2022-10-08 09:02:43	epoch: 359	step:358	loss:3.303	acc:0.4688	f1:0.3188	pre:0.3152	recall:0.3261
time:2022-10-08 09:02:44	epoch: 360	step:359	loss:3.324	acc:0.5	f1:0.3422	pre:0.3389	recall:0.3556
time:2022-10-08 09:02:45	epoch: 361	step:360	loss:3.057	acc:0.4688	f1:0.3182	pre:0.3182	recall:0.3182
time:2022-10-08 09:02:46	epoch: 362	step:361	loss:2.976	acc:0.5	f1:0.3333	pre:0.3333	recall:0.3333
time:2022-10-08 09:02:46	epoch: 363	step:362	loss:3.31	acc:0.4688	f1:0.3061	pre:0.3061	recall:0.3061
time:2022-10-08 09:02:47	epoch: 364	step:363	loss:3.106	acc:0.4688	f1:0.3191	pre:0.3191	recall:0.3191
time:2022-10-08 09:02:48	epoch: 365	step:364	loss:3.247	acc:0.4062	f1:0.2549	pre:0.2549	recall:0.2549
time:2022-10-08 09:02:49	epoch: 366	step:365	loss:3.392	acc:0.4688	f1:0.3488	pre:0.3488	recall:0.3488
time:2022-10-08 09:02:50	epoch: 367	step:366	loss:2.944	acc:0.4688	f1:0.3231	pre:0.3214	recall:0.3254
time:2022-10-08 09:02:51	epoch: 368	step:367	loss:2.803	acc:0.625	f1:0.5	pre:0.5	recall:0.5
time:2022-10-08 09:02:52	epoch: 369	step:368	loss:3.371	acc:0.4062	f1:0.2766	pre:0.2766	recall:0.2766
time:2022-10-08 09:02:53	epoch: 370	step:369	loss:3.408	acc:0.4062	f1:0.2708	pre:0.2708	recall:0.2708
time:2022-10-08 09:02:54	epoch: 371	step:370	loss:3.454	acc:0.4062	f1:0.2754	pre:0.2717	recall:0.2826
time:2022-10-08 09:02:55	epoch: 372	step:371	loss:2.706	acc:0.5625	f1:0.4206	pre:0.4167	recall:0.4286
time:2022-10-08 09:02:56	epoch: 373	step:372	loss:3.238	acc:0.4062	f1:0.2708	pre:0.2708	recall:0.2708
time:2022-10-08 09:02:57	epoch: 374	step:373	loss:3.143	acc:0.4688	f1:0.3121	pre:0.3085	recall:0.3191
time:2022-10-08 09:02:58	epoch: 375	step:374	loss:3.389	acc:0.4062	f1:0.2708	pre:0.2708	recall:0.2708
time:2022-10-08 09:02:59	epoch: 376	step:375	loss:2.694	acc:0.5625	f1:0.4015	pre:0.3977	recall:0.4091
time:2022-10-08 09:03:00	epoch: 377	step:376	loss:2.546	acc:0.4688	f1:0.3409	pre:0.3409	recall:0.3409
time:2022-10-08 09:03:01	epoch: 378	step:377	loss:2.51	acc:0.4688	f1:0.3061	pre:0.3061	recall:0.3061
time:2022-10-08 09:03:02	epoch: 379	step:378	loss:3.205	acc:0.4062	f1:0.2955	pre:0.2955	recall:0.2955
time:2022-10-08 09:03:03	epoch: 380	step:379	loss:2.802	acc:0.5312	f1:0.3953	pre:0.3953	recall:0.3953
time:2022-10-08 09:03:04	epoch: 381	step:380	loss:2.093	acc:0.6875	f1:0.5238	pre:0.5238	recall:0.5238
time:2022-10-08 09:03:05	epoch: 382	step:381	loss:2.866	acc:0.5	f1:0.3481	pre:0.3556	recall:0.3444
time:2022-10-08 09:03:05	epoch: 383	step:382	loss:2.993	acc:0.4375	f1:0.2908	pre:0.2872	recall:0.2979
time:2022-10-08 09:03:06	epoch: 384	step:383	loss:3.748	acc:0.2188	f1:0.1346	pre:0.1346	recall:0.1346
time:2022-10-08 09:03:07	epoch: 385	step:384	loss:2.935	acc:0.4375	f1:0.2857	pre:0.2857	recall:0.2857
time:2022-10-08 09:03:08	epoch: 386	step:385	loss:3.302	acc:0.4062	f1:0.2653	pre:0.2653	recall:0.2653
time:2022-10-08 09:03:09	epoch: 387	step:386	loss:2.924	acc:0.5	f1:0.3333	pre:0.3333	recall:0.3333
time:2022-10-08 09:03:10	epoch: 388	step:387	loss:2.332	acc:0.6562	f1:0.4884	pre:0.4884	recall:0.4884
time:2022-10-08 09:03:11	epoch: 389	step:388	loss:3.235	acc:0.3438	f1:0.21	pre:0.2067	recall:0.22
time:2022-10-08 09:03:12	epoch: 390	step:389	loss:2.277	acc:0.4688	f1:0.3125	pre:0.3125	recall:0.3125
time:2022-10-08 09:03:13	epoch: 391	step:390	loss:3.237	acc:0.4375	f1:0.2857	pre:0.2857	recall:0.2857
time:2022-10-08 09:03:14	epoch: 392	step:391	loss:2.712	acc:0.5	f1:0.3478	pre:0.3478	recall:0.3478
time:2022-10-08 09:03:15	epoch: 393	step:392	loss:3.054	acc:0.4688	f1:0.3125	pre:0.3125	recall:0.3125
time:2022-10-08 09:03:16	epoch: 394	step:393	loss:2.63	acc:0.5625	f1:0.3913	pre:0.3913	recall:0.3913
time:2022-10-08 09:03:17	epoch: 395	step:394	loss:2.51	acc:0.5	f1:0.3478	pre:0.3478	recall:0.3478
time:2022-10-08 09:03:18	epoch: 396	step:395	loss:2.556	acc:0.5625	f1:0.4186	pre:0.4186	recall:0.4186
time:2022-10-08 09:03:19	epoch: 397	step:396	loss:3.45	acc:0.4062	f1:0.2585	pre:0.2551	recall:0.2653
time:2022-10-08 09:03:20	epoch: 398	step:397	loss:2.216	acc:0.625	f1:0.4683	pre:0.4762	recall:0.4643
time:2022-10-08 09:03:21	epoch: 399	step:398	loss:2.588	acc:0.5625	f1:0.3913	pre:0.3913	recall:0.3913
time:2022-10-08 09:03:22	epoch: 400	step:399	loss:2.9	acc:0.5312	f1:0.3876	pre:0.3837	recall:0.3953
time:2022-10-08 09:03:22	epoch: 401	step:400	loss:2.418	acc:0.5938	f1:0.4242	pre:0.4205	recall:0.4318
time:2022-10-08 09:03:23	epoch: 402	step:401	loss:2.725	acc:0.625	f1:0.4545	pre:0.4545	recall:0.4545
time:2022-10-08 09:03:24	epoch: 403	step:402	loss:2.556	acc:0.625	f1:0.4651	pre:0.4651	recall:0.4651
time:2022-10-08 09:03:25	epoch: 404	step:403	loss:3.4	acc:0.4375	f1:0.2908	pre:0.2872	recall:0.2979
time:2022-10-08 09:03:26	epoch: 405	step:404	loss:3.261	acc:0.4062	f1:0.2708	pre:0.2708	recall:0.2708
time:2022-10-08 09:03:27	epoch: 406	step:405	loss:2.718	acc:0.5625	f1:0.4	pre:0.4	recall:0.4
time:2022-10-08 09:03:28	epoch: 407	step:406	loss:3.084	acc:0.5	f1:0.3406	pre:0.337	recall:0.3478
time:2022-10-08 09:03:29	epoch: 408	step:407	loss:2.743	acc:0.4688	f1:0.3061	pre:0.3061	recall:0.3061
time:2022-10-08 09:03:30	epoch: 409	step:408	loss:2.464	acc:0.625	f1:0.4545	pre:0.4545	recall:0.4545
time:2022-10-08 09:03:31	epoch: 410	step:409	loss:1.988	acc:0.625	f1:0.4574	pre:0.4651	recall:0.4535
time:2022-10-08 09:03:32	epoch: 411	step:410	loss:2.884	acc:0.5	f1:0.3561	pre:0.3636	recall:0.3523
time:2022-10-08 09:03:33	epoch: 412	step:411	loss:2.985	acc:0.4688	f1:0.3061	pre:0.3061	recall:0.3061
time:2022-10-08 09:03:34	epoch: 413	step:412	loss:2.964	acc:0.4375	f1:0.2917	pre:0.2917	recall:0.2917
time:2022-10-08 09:03:35	epoch: 414	step:413	loss:2.73	acc:0.5	f1:0.3478	pre:0.3478	recall:0.3478
time:2022-10-08 09:03:36	epoch: 415	step:414	loss:2.555	acc:0.5938	f1:0.4318	pre:0.4318	recall:0.4318
time:2022-10-08 09:03:37	epoch: 416	step:415	loss:2.297	acc:0.5625	f1:0.4	pre:0.4	recall:0.4
time:2022-10-08 09:03:38	epoch: 417	step:416	loss:2.433	acc:0.5938	f1:0.4186	pre:0.4186	recall:0.4186
time:2022-10-08 09:03:39	epoch: 418	step:417	loss:1.976	acc:0.6562	f1:0.5	pre:0.5	recall:0.5
time:2022-10-08 09:03:39	epoch: 419	step:418	loss:2.881	acc:0.4375	f1:0.2979	pre:0.2979	recall:0.2979
time:2022-10-08 09:03:40	epoch: 420	step:419	loss:2.701	acc:0.5312	f1:0.3864	pre:0.3864	recall:0.3864
time:2022-10-08 09:03:41	epoch: 421	step:420	loss:2.752	acc:0.5	f1:0.3636	pre:0.3636	recall:0.3636
time:2022-10-08 09:03:42	epoch: 422	step:421	loss:1.619	acc:0.6875	f1:0.5238	pre:0.5238	recall:0.5238
time:2022-10-08 09:03:43	epoch: 423	step:422	loss:2.553	acc:0.5625	f1:0.3926	pre:0.4	recall:0.3889
time:2022-10-08 09:03:44	epoch: 424	step:423	loss:3.187	acc:0.4062	f1:0.24	pre:0.24	recall:0.24
time:2022-10-08 09:03:45	epoch: 425	step:424	loss:2.476	acc:0.625	f1:0.4683	pre:0.4643	recall:0.4762
time:2022-10-08 09:03:46	epoch: 426	step:425	loss:2.203	acc:0.5938	f1:0.4318	pre:0.4318	recall:0.4318
time:2022-10-08 09:03:47	epoch: 427	step:426	loss:2.535	acc:0.5625	f1:0.4	pre:0.4	recall:0.4
time:2022-10-08 09:03:48	epoch: 428	step:427	loss:2.428	acc:0.5625	f1:0.3913	pre:0.3913	recall:0.3913
time:2022-10-08 09:03:49	epoch: 429	step:428	loss:2.06	acc:0.625	f1:0.4651	pre:0.4651	recall:0.4651
time:2022-10-08 09:03:50	epoch: 430	step:429	loss:2.327	acc:0.5938	f1:0.4524	pre:0.4524	recall:0.4524
time:2022-10-08 09:03:51	epoch: 431	step:430	loss:1.964	acc:0.7188	f1:0.55	pre:0.55	recall:0.55
time:2022-10-08 09:03:52	epoch: 432	step:431	loss:2.207	acc:0.6562	f1:0.5	pre:0.5	recall:0.5
time:2022-10-08 09:03:53	epoch: 433	step:432	loss:2.206	acc:0.625	f1:0.4651	pre:0.4651	recall:0.4651
time:2022-10-08 09:03:54	epoch: 434	step:433	loss:2.569	acc:0.5625	f1:0.4091	pre:0.4091	recall:0.4091
time:2022-10-08 09:03:55	epoch: 435	step:434	loss:1.989	acc:0.5938	f1:0.4242	pre:0.4205	recall:0.4318
time:2022-10-08 09:03:56	epoch: 436	step:435	loss:2.708	acc:0.5	f1:0.3404	pre:0.3404	recall:0.3404
time:2022-10-08 09:03:57	epoch: 437	step:436	loss:2.527	acc:0.5625	f1:0.3913	pre:0.3913	recall:0.3913
time:2022-10-08 09:03:57	epoch: 438	step:437	loss:2.55	acc:0.5	f1:0.3556	pre:0.3556	recall:0.3556
time:2022-10-08 09:03:58	epoch: 439	step:438	loss:2.28	acc:0.5625	f1:0.4	pre:0.4	recall:0.4
time:2022-10-08 09:03:59	epoch: 440	step:439	loss:2.031	acc:0.625	f1:0.4634	pre:0.4634	recall:0.4634
time:2022-10-08 09:04:00	epoch: 441	step:440	loss:1.726	acc:0.6875	f1:0.5285	pre:0.5244	recall:0.5366
time:2022-10-08 09:04:01	epoch: 442	step:441	loss:2.28	acc:0.5938	f1:0.4524	pre:0.4524	recall:0.4524
time:2022-10-08 09:04:02	epoch: 443	step:442	loss:2.526	acc:0.5625	f1:0.3939	pre:0.3977	recall:0.3977
time:2022-10-08 09:04:03	epoch: 444	step:443	loss:1.986	acc:0.625	f1:0.4524	pre:0.4524	recall:0.4524
time:2022-10-08 09:04:04	epoch: 445	step:444	loss:1.915	acc:0.6875	f1:0.547	pre:0.5513	recall:0.5513
time:2022-10-08 09:04:05	epoch: 446	step:445	loss:3.178	acc:0.4688	f1:0.2979	pre:0.2979	recall:0.2979
time:2022-10-08 09:04:06	epoch: 447	step:446	loss:2.046	acc:0.5938	f1:0.4318	pre:0.4318	recall:0.4318
time:2022-10-08 09:04:07	epoch: 448	step:447	loss:2.472	acc:0.625	f1:0.4651	pre:0.4651	recall:0.4651
time:2022-10-08 09:04:08	epoch: 449	step:448	loss:2.584	acc:0.5	f1:0.3404	pre:0.3404	recall:0.3404
time:2022-10-08 09:04:09	epoch: 450	step:449	loss:2.035	acc:0.5625	f1:0.3939	pre:0.3864	recall:0.4091
time:2022-10-08 09:04:10	epoch: 451	step:450	loss:2.415	acc:0.625	f1:0.4683	pre:0.4643	recall:0.4762
time:2022-10-08 09:04:11	epoch: 452	step:451	loss:2.176	acc:0.5625	f1:0.3913	pre:0.3913	recall:0.3913
time:2022-10-08 09:04:12	epoch: 453	step:452	loss:2.051	acc:0.625	f1:0.4651	pre:0.4651	recall:0.4651
time:2022-10-08 09:04:13	epoch: 454	step:453	loss:2.661	acc:0.5	f1:0.3333	pre:0.3333	recall:0.3333
time:2022-10-08 09:04:14	epoch: 455	step:454	loss:2.326	acc:0.5938	f1:0.4318	pre:0.4318	recall:0.4318
time:2022-10-08 09:04:14	epoch: 456	step:455	loss:2.399	acc:0.5312	f1:0.3696	pre:0.3696	recall:0.3696
time:2022-10-08 09:04:15	epoch: 457	step:456	loss:2.475	acc:0.5625	f1:0.3926	pre:0.3889	recall:0.4
time:2022-10-08 09:04:16	epoch: 458	step:457	loss:2.201	acc:0.625	f1:0.4762	pre:0.4762	recall:0.4762
time:2022-10-08 09:04:17	epoch: 459	step:458	loss:2.301	acc:0.625	f1:0.4651	pre:0.4651	recall:0.4651
time:2022-10-08 09:04:18	epoch: 460	step:459	loss:2.679	acc:0.4688	f1:0.3191	pre:0.3191	recall:0.3191
time:2022-10-08 09:04:19	epoch: 461	step:460	loss:2.761	acc:0.4688	f1:0.3056	pre:0.3021	recall:0.3125
time:2022-10-08 09:04:20	epoch: 462	step:461	loss:2.337	acc:0.5625	f1:0.4	pre:0.4	recall:0.4
time:2022-10-08 09:04:21	epoch: 463	step:462	loss:2.39	acc:0.5625	f1:0.3913	pre:0.3913	recall:0.3913
time:2022-10-08 09:04:22	epoch: 464	step:463	loss:1.686	acc:0.8125	f1:0.6937	pre:0.6892	recall:0.7027
time:2022-10-08 09:04:23	epoch: 465	step:464	loss:1.794	acc:0.625	f1:0.4545	pre:0.4545	recall:0.4545
time:2022-10-08 09:04:24	epoch: 466	step:465	loss:1.921	acc:0.6562	f1:0.4921	pre:0.4881	recall:0.5
time:2022-10-08 09:04:25	epoch: 467	step:466	loss:1.465	acc:0.7188	f1:0.561	pre:0.561	recall:0.561
time:2022-10-08 09:04:26	epoch: 468	step:467	loss:2.173	acc:0.7188	f1:0.561	pre:0.561	recall:0.561
time:2022-10-08 09:04:27	epoch: 469	step:468	loss:2.06	acc:0.6562	f1:0.5122	pre:0.5122	recall:0.5122
time:2022-10-08 09:04:28	epoch: 470	step:469	loss:1.199	acc:0.7812	f1:0.6491	pre:0.6447	recall:0.6579
time:2022-10-08 09:04:29	epoch: 471	step:470	loss:1.904	acc:0.6875	f1:0.5417	pre:0.55	recall:0.5375
time:2022-10-08 09:04:29	epoch: 472	step:471	loss:2.01	acc:0.6875	f1:0.5417	pre:0.5375	recall:0.55
time:2022-10-08 09:04:30	epoch: 473	step:472	loss:2.382	acc:0.5625	f1:0.4015	pre:0.4091	recall:0.3977
time:2022-10-08 09:04:31	epoch: 474	step:473	loss:1.971	acc:0.625	f1:0.4545	pre:0.4545	recall:0.4545
time:2022-10-08 09:04:32	epoch: 475	step:474	loss:2.574	acc:0.6875	f1:0.5238	pre:0.5238	recall:0.5238
time:2022-10-08 09:04:33	epoch: 476	step:475	loss:1.468	acc:0.7188	f1:0.5556	pre:0.5641	recall:0.5513
time:2022-10-08 09:04:34	epoch: 477	step:476	loss:1.895	acc:0.625	f1:0.4715	pre:0.4756	recall:0.4756
time:2022-10-08 09:04:35	epoch: 478	step:477	loss:1.967	acc:0.6875	f1:0.5238	pre:0.5238	recall:0.5238
time:2022-10-08 09:04:36	epoch: 479	step:478	loss:1.746	acc:0.6562	f1:0.4921	pre:0.5	recall:0.4881
time:2022-10-08 09:04:37	epoch: 480	step:479	loss:2.366	acc:0.5312	f1:0.3864	pre:0.3864	recall:0.3864
time:2022-10-08 09:04:38	epoch: 481	step:480	loss:1.876	acc:0.7188	f1:0.561	pre:0.561	recall:0.561
time:2022-10-08 09:04:39	epoch: 482	step:481	loss:2.3	acc:0.625	f1:0.4545	pre:0.4545	recall:0.4545
time:2022-10-08 09:04:40	epoch: 483	step:482	loss:2.052	acc:0.7188	f1:0.575	pre:0.575	recall:0.575
time:2022-10-08 09:04:41	epoch: 484	step:483	loss:1.474	acc:0.6875	f1:0.5366	pre:0.5366	recall:0.5366
time:2022-10-08 09:04:42	epoch: 485	step:484	loss:1.49	acc:0.7188	f1:0.561	pre:0.561	recall:0.561
time:2022-10-08 09:04:43	epoch: 486	step:485	loss:2.388	acc:0.5	f1:0.3404	pre:0.3404	recall:0.3404
time:2022-10-08 09:04:43	epoch: 487	step:486	loss:1.169	acc:0.8125	f1:0.6842	pre:0.6842	recall:0.6842
time:2022-10-08 09:04:44	epoch: 488	step:487	loss:1.557	acc:0.7812	f1:0.641	pre:0.641	recall:0.641
time:2022-10-08 09:04:45	epoch: 489	step:488	loss:1.442	acc:0.8438	f1:0.7297	pre:0.7297	recall:0.7297
time:2022-10-08 09:04:46	epoch: 490	step:489	loss:2.067	acc:0.5938	f1:0.4222	pre:0.4222	recall:0.4222
time:2022-10-08 09:04:47	epoch: 491	step:490	loss:2.159	acc:0.6875	f1:0.5417	pre:0.5375	recall:0.55
time:2022-10-08 09:04:48	epoch: 492	step:491	loss:1.29	acc:0.6875	f1:0.5285	pre:0.5244	recall:0.5366
time:2022-10-08 09:04:49	epoch: 493	step:492	loss:1.207	acc:0.8125	f1:0.6842	pre:0.6842	recall:0.6842
time:2022-10-08 09:04:50	epoch: 494	step:493	loss:1.483	acc:0.7188	f1:0.561	pre:0.561	recall:0.561
time:2022-10-08 09:04:51	epoch: 495	step:494	loss:2.17	acc:0.6562	f1:0.4884	pre:0.4884	recall:0.4884
time:2022-10-08 09:04:52	epoch: 496	step:495	loss:2.078	acc:0.5625	f1:0.4	pre:0.4	recall:0.4
time:2022-10-08 09:04:53	epoch: 497	step:496	loss:1.609	acc:0.6562	f1:0.4884	pre:0.4884	recall:0.4884
time:2022-10-08 09:04:54	epoch: 498	step:497	loss:2.062	acc:0.5938	f1:0.4419	pre:0.4419	recall:0.4419
time:2022-10-08 09:04:55	epoch: 499	step:498	loss:1.72	acc:0.6562	f1:0.4797	pre:0.4756	recall:0.4878
time:2022-10-08 09:04:56	epoch: 500	step:499	loss:2.371	acc:0.5312	f1:0.3556	pre:0.3556	recall:0.3556
time:2022-10-08 09:04:57	epoch: 501	step:500	loss:1.824	acc:0.6875	f1:0.5238	pre:0.5238	recall:0.5238
time:2022-10-08 09:04:58	epoch: 502	step:501	loss:1.796	acc:0.6562	f1:0.5041	pre:0.5	recall:0.5122
time:2022-10-08 09:04:59	epoch: 503	step:502	loss:2.179	acc:0.5938	f1:0.4512	pre:0.4634	recall:0.4472
time:2022-10-08 09:05:00	epoch: 504	step:503	loss:2.264	acc:0.6562	f1:0.4878	pre:0.4878	recall:0.4878
time:2022-10-08 09:05:00	epoch: 505	step:504	loss:2.087	acc:0.6562	f1:0.4884	pre:0.4884	recall:0.4884
time:2022-10-08 09:05:01	epoch: 506	step:505	loss:1.547	acc:0.6875	f1:0.5	pre:0.5	recall:0.5
time:2022-10-08 09:05:02	epoch: 507	step:506	loss:1.138	acc:0.8438	f1:0.7222	pre:0.7222	recall:0.7222
time:2022-10-08 09:05:03	epoch: 508	step:507	loss:1.454	acc:0.75	f1:0.6	pre:0.6	recall:0.6
time:2022-10-08 09:05:04	epoch: 509	step:508	loss:1.49	acc:0.6875	f1:0.547	pre:0.5385	recall:0.5641
time:2022-10-08 09:05:05	epoch: 510	step:509	loss:0.9658	acc:0.875	f1:0.7778	pre:0.7778	recall:0.7778
time:2022-10-08 09:05:06	epoch: 511	step:510	loss:1.711	acc:0.625	f1:0.4545	pre:0.4545	recall:0.4545
time:2022-10-08 09:05:07	epoch: 512	step:511	loss:1.524	acc:0.6875	f1:0.5333	pre:0.525	recall:0.55
time:2022-10-08 09:05:08	epoch: 513	step:512	loss:1.42	acc:0.7812	f1:0.6491	pre:0.6447	recall:0.6579
time:2022-10-08 09:05:09	epoch: 514	step:513	loss:1.434	acc:0.75	f1:0.6228	pre:0.6184	recall:0.6316
time:2022-10-08 09:05:10	epoch: 515	step:514	loss:1.522	acc:0.6875	f1:0.5285	pre:0.5366	recall:0.5244
time:2022-10-08 09:05:11	epoch: 516	step:515	loss:1.859	acc:0.6875	f1:0.5299	pre:0.5385	recall:0.5256
time:2022-10-08 09:05:12	epoch: 517	step:516	loss:1.727	acc:0.625	f1:0.4762	pre:0.4762	recall:0.4762
time:2022-10-08 09:05:13	epoch: 518	step:517	loss:1.869	acc:0.7188	f1:0.5556	pre:0.5513	recall:0.5641
time:2022-10-08 09:05:13	epoch: 519	step:518	loss:1.167	acc:0.8125	f1:0.6842	pre:0.6842	recall:0.6842
time:2022-10-08 09:05:14	epoch: 520	step:519	loss:1.895	acc:0.625	f1:0.4574	pre:0.4651	recall:0.4535
time:2022-10-08 09:05:15	epoch: 521	step:520	loss:1.476	acc:0.8125	f1:0.6842	pre:0.6842	recall:0.6842
time:2022-10-08 09:05:16	epoch: 522	step:521	loss:1.453	acc:0.6875	f1:0.5238	pre:0.5238	recall:0.5238
time:2022-10-08 09:05:17	epoch: 523	step:522	loss:2.228	acc:0.625	f1:0.4603	pre:0.4643	recall:0.4643
time:2022-10-08 09:05:18	epoch: 524	step:523	loss:1.762	acc:0.6562	f1:0.4884	pre:0.4884	recall:0.4884
time:2022-10-08 09:05:19	epoch: 525	step:524	loss:1.34	acc:0.7188	f1:0.5812	pre:0.5897	recall:0.5769
time:2022-10-08 09:05:20	epoch: 526	step:525	loss:1.41	acc:0.7812	f1:0.641	pre:0.641	recall:0.641
time:2022-10-08 09:05:21	epoch: 527	step:526	loss:0.7077	acc:0.9062	f1:0.8286	pre:0.8286	recall:0.8286
time:2022-10-08 09:05:22	epoch: 528	step:527	loss:1.957	acc:0.6562	f1:0.5	pre:0.5	recall:0.5
time:2022-10-08 09:05:23	epoch: 529	step:528	loss:0.8398	acc:0.875	f1:0.7905	pre:0.7857	recall:0.8
time:2022-10-08 09:05:24	epoch: 530	step:529	loss:1.545	acc:0.7188	f1:0.5641	pre:0.5641	recall:0.5641
time:2022-10-08 09:05:25	epoch: 531	step:530	loss:1.841	acc:0.6562	f1:0.4921	pre:0.5	recall:0.4881
time:2022-10-08 09:05:26	epoch: 532	step:531	loss:1.456	acc:0.6562	f1:0.5122	pre:0.5122	recall:0.5122
time:2022-10-08 09:05:27	epoch: 533	step:532	loss:1.774	acc:0.6875	f1:0.5385	pre:0.5385	recall:0.5385
time:2022-10-08 09:05:28	epoch: 534	step:533	loss:1.53	acc:0.7188	f1:0.5877	pre:0.5921	recall:0.5921
time:2022-10-08 09:05:29	epoch: 535	step:534	loss:0.9981	acc:0.7812	f1:0.641	pre:0.641	recall:0.641
time:2022-10-08 09:05:29	epoch: 536	step:535	loss:1.391	acc:0.6562	f1:0.4921	pre:0.4881	recall:0.5
time:2022-10-08 09:05:30	epoch: 537	step:536	loss:1.189	acc:0.8438	f1:0.7407	pre:0.75	recall:0.7361
time:2022-10-08 09:05:31	epoch: 538	step:537	loss:0.9166	acc:0.875	f1:0.7778	pre:0.7778	recall:0.7778
time:2022-10-08 09:05:32	epoch: 539	step:538	loss:1.554	acc:0.75	f1:0.6	pre:0.6	recall:0.6
time:2022-10-08 09:05:33	epoch: 540	step:539	loss:1.797	acc:0.6875	f1:0.5366	pre:0.5366	recall:0.5366
time:2022-10-08 09:05:34	epoch: 541	step:540	loss:1.112	acc:0.7812	f1:0.641	pre:0.641	recall:0.641
time:2022-10-08 09:05:35	epoch: 542	step:541	loss:1.616	acc:0.6875	f1:0.5238	pre:0.5238	recall:0.5238
time:2022-10-08 09:05:36	epoch: 543	step:542	loss:1.215	acc:0.8438	f1:0.7297	pre:0.7297	recall:0.7297
time:2022-10-08 09:05:37	epoch: 544	step:543	loss:1.416	acc:0.6875	f1:0.5366	pre:0.5366	recall:0.5366
time:2022-10-08 09:05:38	epoch: 545	step:544	loss:1.256	acc:0.8125	f1:0.6937	pre:0.6892	recall:0.7027
time:2022-10-08 09:05:39	epoch: 546	step:545	loss:1.578	acc:0.6562	f1:0.4884	pre:0.4884	recall:0.4884
time:2022-10-08 09:05:40	epoch: 547	step:546	loss:1.114	acc:0.875	f1:0.7778	pre:0.7778	recall:0.7778
time:2022-10-08 09:05:41	epoch: 548	step:547	loss:1.28	acc:0.7812	f1:0.6491	pre:0.6447	recall:0.6579
time:2022-10-08 09:05:42	epoch: 549	step:548	loss:1.698	acc:0.6875	f1:0.5238	pre:0.5238	recall:0.5238
time:2022-10-08 09:05:43	epoch: 550	step:549	loss:1.081	acc:0.75	f1:0.6	pre:0.6	recall:0.6
time:2022-10-08 09:05:44	epoch: 551	step:550	loss:1.183	acc:0.75	f1:0.6154	pre:0.6154	recall:0.6154
time:2022-10-08 09:05:44	epoch: 552	step:551	loss:1.257	acc:0.7812	f1:0.6491	pre:0.6447	recall:0.6579
time:2022-10-08 09:05:45	epoch: 553	step:552	loss:0.8991	acc:0.8125	f1:0.7222	pre:0.7222	recall:0.7222
time:2022-10-08 09:05:46	epoch: 554	step:553	loss:0.9235	acc:0.7812	f1:0.641	pre:0.641	recall:0.641
time:2022-10-08 09:05:47	epoch: 555	step:554	loss:1.152	acc:0.8438	f1:0.75	pre:0.75	recall:0.75
time:2022-10-08 09:05:48	epoch: 556	step:555	loss:1.064	acc:0.7812	f1:0.6486	pre:0.6486	recall:0.6486
time:2022-10-08 09:05:49	epoch: 557	step:556	loss:1.153	acc:0.8125	f1:0.6937	pre:0.6892	recall:0.7027
time:2022-10-08 09:05:50	epoch: 558	step:557	loss:1.248	acc:0.6875	f1:0.5238	pre:0.5238	recall:0.5238
time:2022-10-08 09:05:51	epoch: 559	step:558	loss:1.729	acc:0.6562	f1:0.5256	pre:0.5256	recall:0.5256
time:2022-10-08 09:05:52	epoch: 560	step:559	loss:1.037	acc:0.8438	f1:0.7222	pre:0.7222	recall:0.7222
time:2022-10-08 09:05:53	epoch: 561	step:560	loss:1.096	acc:0.8438	f1:0.7407	pre:0.7361	recall:0.75
time:2022-10-08 09:05:54	epoch: 562	step:561	loss:0.5024	acc:0.9375	f1:0.8824	pre:0.8824	recall:0.8824
time:2022-10-08 09:05:55	epoch: 563	step:562	loss:1.604	acc:0.7188	f1:0.561	pre:0.561	recall:0.561
time:2022-10-08 09:05:56	epoch: 564	step:563	loss:1.178	acc:0.6875	f1:0.55	pre:0.55	recall:0.55
time:2022-10-08 09:05:57	epoch: 565	step:564	loss:1.319	acc:0.6875	f1:0.5366	pre:0.5366	recall:0.5366
time:2022-10-08 09:05:58	epoch: 566	step:565	loss:0.5547	acc:0.9688	f1:0.9375	pre:0.9375	recall:0.9375
time:2022-10-08 09:05:59	epoch: 567	step:566	loss:1.468	acc:0.7812	f1:0.641	pre:0.641	recall:0.641
time:2022-10-08 09:06:00	epoch: 568	step:567	loss:1.017	acc:0.8438	f1:0.7297	pre:0.7297	recall:0.7297
time:2022-10-08 09:06:01	epoch: 569	step:568	loss:0.8734	acc:0.875	f1:0.7905	pre:0.8	recall:0.7857
time:2022-10-08 09:06:02	epoch: 570	step:569	loss:0.8392	acc:0.8125	f1:0.7027	pre:0.7027	recall:0.7027
time:2022-10-08 09:06:02	epoch: 571	step:570	loss:0.853	acc:0.9062	f1:0.8286	pre:0.8286	recall:0.8286
time:2022-10-08 09:06:03	epoch: 572	step:571	loss:0.6995	acc:0.9375	f1:0.8824	pre:0.8824	recall:0.8824
time:2022-10-08 09:06:04	epoch: 573	step:572	loss:1.307	acc:0.8125	f1:0.6842	pre:0.6842	recall:0.6842
time:2022-10-08 09:06:05	epoch: 574	step:573	loss:1.371	acc:0.75	f1:0.5897	pre:0.5897	recall:0.5897
time:2022-10-08 09:06:06	epoch: 575	step:574	loss:0.9516	acc:0.7812	f1:0.6579	pre:0.6579	recall:0.6579
time:2022-10-08 09:06:07	epoch: 576	step:575	loss:0.9837	acc:0.7812	f1:0.6579	pre:0.6579	recall:0.6579
time:2022-10-08 09:06:08	epoch: 577	step:576	loss:0.7242	acc:0.8438	f1:0.7297	pre:0.7297	recall:0.7297
time:2022-10-08 09:06:09	epoch: 578	step:577	loss:0.6785	acc:0.8438	f1:0.7297	pre:0.7297	recall:0.7297
time:2022-10-08 09:06:10	epoch: 579	step:578	loss:0.808	acc:0.8438	f1:0.7429	pre:0.7429	recall:0.7429
time:2022-10-08 09:06:11	epoch: 580	step:579	loss:0.951	acc:0.8125	f1:0.6842	pre:0.6842	recall:0.6842
time:2022-10-08 09:06:12	epoch: 581	step:580	loss:0.7078	acc:0.875	f1:0.7778	pre:0.7778	recall:0.7778
time:2022-10-08 09:06:13	epoch: 582	step:581	loss:1.094	acc:0.8438	f1:0.7297	pre:0.7297	recall:0.7297
time:2022-10-08 09:06:14	epoch: 583	step:582	loss:1.063	acc:0.8125	f1:0.6937	pre:0.6892	recall:0.7027
time:2022-10-08 09:06:15	epoch: 584	step:583	loss:0.7099	acc:0.875	f1:0.7778	pre:0.7778	recall:0.7778
time:2022-10-08 09:06:16	epoch: 585	step:584	loss:0.2889	acc:0.9688	f1:0.9394	pre:0.9394	recall:0.9394
time:2022-10-08 09:06:17	epoch: 586	step:585	loss:0.9599	acc:0.8438	f1:0.7297	pre:0.7297	recall:0.7297
time:2022-10-08 09:06:18	epoch: 587	step:586	loss:0.7544	acc:0.9062	f1:0.8431	pre:0.8382	recall:0.8529
time:2022-10-08 09:06:18	epoch: 588	step:587	loss:1.576	acc:0.625	f1:0.4683	pre:0.4643	recall:0.4762
time:2022-10-08 09:06:19	epoch: 589	step:588	loss:1.072	acc:0.7812	f1:0.641	pre:0.641	recall:0.641
time:2022-10-08 09:06:20	epoch: 590	step:589	loss:0.9651	acc:0.75	f1:0.6	pre:0.6	recall:0.6
time:2022-10-08 09:06:21	epoch: 591	step:590	loss:0.7264	acc:0.8438	f1:0.7297	pre:0.7297	recall:0.7297
time:2022-10-08 09:06:22	epoch: 592	step:591	loss:1.314	acc:0.75	f1:0.6154	pre:0.6154	recall:0.6154
time:2022-10-08 09:06:23	epoch: 593	step:592	loss:0.7593	acc:0.8438	f1:0.7222	pre:0.7222	recall:0.7222
time:2022-10-08 09:06:24	epoch: 594	step:593	loss:0.6611	acc:0.9375	f1:0.8824	pre:0.8824	recall:0.8824
time:2022-10-08 09:06:25	epoch: 595	step:594	loss:0.95	acc:0.75	f1:0.6154	pre:0.6154	recall:0.6154
time:2022-10-08 09:06:26	epoch: 596	step:595	loss:0.7437	acc:0.9062	f1:0.8286	pre:0.8286	recall:0.8286
time:2022-10-08 09:06:27	epoch: 597	step:596	loss:0.7331	acc:0.9375	f1:0.8824	pre:0.8824	recall:0.8824
time:2022-10-08 09:06:28	epoch: 598	step:597	loss:0.5646	acc:0.9062	f1:0.8286	pre:0.8286	recall:0.8286
time:2022-10-08 09:06:29	epoch: 599	step:598	loss:1.27	acc:0.75	f1:0.6154	pre:0.6154	recall:0.6154
time:2022-10-08 09:06:30	epoch: 600	step:599	loss:1.103	acc:0.7812	f1:0.6316	pre:0.6316	recall:0.6316
time:2022-10-08 09:06:31	epoch: 601	step:600	loss:0.2191	acc:1.0	f1:1.0	pre:1.0	recall:1.0
time:2022-10-08 09:06:32	epoch: 602	step:601	loss:0.816	acc:0.8125	f1:0.6842	pre:0.6842	recall:0.6842
time:2022-10-08 09:06:33	epoch: 603	step:602	loss:0.7767	acc:0.7812	f1:0.641	pre:0.641	recall:0.641
time:2022-10-08 09:06:33	epoch: 604	step:603	loss:1.15	acc:0.7812	f1:0.6579	pre:0.6579	recall:0.6579
time:2022-10-08 09:06:34	epoch: 605	step:604	loss:1.503	acc:0.7812	f1:0.6491	pre:0.6579	recall:0.6447
time:2022-10-08 09:06:35	epoch: 606	step:605	loss:0.7242	acc:0.8438	f1:0.7222	pre:0.7222	recall:0.7222
time:2022-10-08 09:06:36	epoch: 607	step:606	loss:0.2936	acc:1.0	f1:1.0	pre:1.0	recall:1.0
time:2022-10-08 09:06:37	epoch: 608	step:607	loss:0.9828	acc:0.8125	f1:0.6757	pre:0.6757	recall:0.6757
time:2022-10-08 09:06:38	epoch: 609	step:608	loss:0.9573	acc:0.75	f1:0.6068	pre:0.6026	recall:0.6154
time:2022-10-08 09:06:39	epoch: 610	step:609	loss:1.207	acc:0.875	f1:0.7778	pre:0.7778	recall:0.7778
time:2022-10-08 09:06:40	epoch: 611	step:610	loss:1.414	acc:0.7188	f1:0.561	pre:0.561	recall:0.561
time:2022-10-08 09:06:41	epoch: 612	step:611	loss:0.7871	acc:0.8438	f1:0.7297	pre:0.7297	recall:0.7297
time:2022-10-08 09:06:42	epoch: 613	step:612	loss:1.025	acc:0.8125	f1:0.6842	pre:0.6842	recall:0.6842
time:2022-10-08 09:06:43	epoch: 614	step:613	loss:0.8189	acc:0.7812	f1:0.641	pre:0.641	recall:0.641
time:2022-10-08 09:06:44	epoch: 615	step:614	loss:0.713	acc:0.875	f1:0.8	pre:0.8	recall:0.8
time:2022-10-08 09:06:45	epoch: 616	step:615	loss:1.061	acc:0.75	f1:0.6324	pre:0.6333	recall:0.6429
time:2022-10-08 09:06:46	epoch: 617	step:616	loss:0.7889	acc:0.8125	f1:0.6937	pre:0.6892	recall:0.7027
time:2022-10-08 09:06:47	epoch: 618	step:617	loss:0.8312	acc:0.8438	f1:0.7297	pre:0.7297	recall:0.7297
time:2022-10-08 09:06:48	epoch: 619	step:618	loss:0.9689	acc:0.7812	f1:0.641	pre:0.641	recall:0.641
time:2022-10-08 09:06:49	epoch: 620	step:619	loss:0.6373	acc:0.9062	f1:0.8286	pre:0.8286	recall:0.8286
time:2022-10-08 09:06:49	epoch: 621	step:620	loss:1.334	acc:0.8125	f1:0.6937	pre:0.6892	recall:0.7027
time:2022-10-08 09:06:50	epoch: 622	step:621	loss:1.181	acc:0.7812	f1:0.6491	pre:0.6447	recall:0.6579
time:2022-10-08 09:06:51	epoch: 623	step:622	loss:0.4771	acc:0.9062	f1:0.8286	pre:0.8286	recall:0.8286
time:2022-10-08 09:06:52	epoch: 624	step:623	loss:0.7886	acc:0.7812	f1:0.6579	pre:0.6579	recall:0.6579
time:2022-10-08 09:06:53	epoch: 625	step:624	loss:0.6842	acc:0.875	f1:0.7905	pre:0.7857	recall:0.8
time:2022-10-08 09:06:54	epoch: 626	step:625	loss:0.7045	acc:0.8125	f1:0.6937	pre:0.7027	recall:0.6892
time:2022-10-08 09:06:55	epoch: 627	step:626	loss:0.8179	acc:0.8438	f1:0.7333	pre:0.7286	recall:0.7429
time:2022-10-08 09:06:56	epoch: 628	step:627	loss:0.9825	acc:0.75	f1:0.6053	pre:0.6053	recall:0.6053
time:2022-10-08 09:06:57	epoch: 629	step:628	loss:0.4076	acc:0.9062	f1:0.8286	pre:0.8286	recall:0.8286
time:2022-10-08 09:06:58	epoch: 630	step:629	loss:0.9674	acc:0.7812	f1:0.6944	pre:0.6944	recall:0.6944
time:2022-10-08 09:06:59	epoch: 631	step:630	loss:0.7343	acc:0.875	f1:0.7778	pre:0.7778	recall:0.7778
time:2022-10-08 09:07:00	epoch: 632	step:631	loss:0.9101	acc:0.875	f1:0.7905	pre:0.7857	recall:0.8
time:2022-10-08 09:07:01	epoch: 633	step:632	loss:1.221	acc:0.7812	f1:0.6396	pre:0.6351	recall:0.6486
time:2022-10-08 09:07:02	epoch: 634	step:633	loss:0.5993	acc:0.9375	f1:0.8824	pre:0.8824	recall:0.8824
time:2022-10-08 09:07:03	epoch: 635	step:634	loss:0.7466	acc:0.7812	f1:0.6579	pre:0.6579	recall:0.6579
time:2022-10-08 09:07:04	epoch: 636	step:635	loss:0.7832	acc:0.7188	f1:0.5526	pre:0.5526	recall:0.5526
time:2022-10-08 09:07:05	epoch: 637	step:636	loss:0.7709	acc:0.875	f1:0.7714	pre:0.7714	recall:0.7714
time:2022-10-08 09:07:05	epoch: 638	step:637	loss:1.473	acc:0.8125	f1:0.6842	pre:0.6842	recall:0.6842
time:2022-10-08 09:07:06	epoch: 639	step:638	loss:0.4983	acc:0.9062	f1:0.8235	pre:0.8235	recall:0.8235
time:2022-10-08 09:07:07	epoch: 640	step:639	loss:0.4857	acc:0.9688	f1:0.9394	pre:0.9394	recall:0.9394
time:2022-10-08 09:07:08	epoch: 641	step:640	loss:0.7875	acc:0.8125	f1:0.6842	pre:0.6842	recall:0.6842
time:2022-10-08 09:07:09	epoch: 642	step:641	loss:0.2802	acc:0.9688	f1:0.9394	pre:0.9394	recall:0.9394
time:2022-10-08 09:07:10	epoch: 643	step:642	loss:0.6892	acc:0.8125	f1:0.6757	pre:0.6757	recall:0.6757
time:2022-10-08 09:07:11	epoch: 644	step:643	loss:0.4655	acc:0.9375	f1:0.8788	pre:0.8788	recall:0.8788
time:2022-10-08 09:07:12	epoch: 645	step:644	loss:0.652	acc:0.9062	f1:0.8485	pre:0.8485	recall:0.8485
time:2022-10-08 09:07:13	epoch: 646	step:645	loss:0.7853	acc:0.8438	f1:0.7407	pre:0.7361	recall:0.75
time:2022-10-08 09:07:14	epoch: 647	step:646	loss:0.603	acc:0.875	f1:0.7714	pre:0.7714	recall:0.7714
time:2022-10-08 09:07:15	epoch: 648	step:647	loss:0.6567	acc:0.875	f1:0.7778	pre:0.7778	recall:0.7778
time:2022-10-08 09:07:16	epoch: 649	step:648	loss:0.6084	acc:0.8438	f1:0.7297	pre:0.7297	recall:0.7297
time:2022-10-08 09:07:17	epoch: 650	step:649	loss:1.155	acc:0.75	f1:0.614	pre:0.6184	recall:0.6184
time:2022-10-08 09:07:18	epoch: 651	step:650	loss:0.4979	acc:0.9062	f1:0.8286	pre:0.8286	recall:0.8286
time:2022-10-08 09:07:19	epoch: 652	step:651	loss:0.6749	acc:0.8125	f1:0.6757	pre:0.6757	recall:0.6757
time:2022-10-08 09:07:20	epoch: 653	step:652	loss:0.5229	acc:0.9375	f1:0.8824	pre:0.8824	recall:0.8824
time:2022-10-08 09:07:21	epoch: 654	step:653	loss:0.6344	acc:0.9062	f1:0.8586	pre:0.8485	recall:0.8788
time:2022-10-08 09:07:22	epoch: 655	step:654	loss:0.7324	acc:0.7812	f1:0.6579	pre:0.6579	recall:0.6579
time:2022-10-08 09:07:22	epoch: 656	step:655	loss:0.7605	acc:0.875	f1:0.7778	pre:0.7778	recall:0.7778
time:2022-10-08 09:07:23	epoch: 657	step:656	loss:0.468	acc:0.875	f1:0.8	pre:0.8	recall:0.8
time:2022-10-08 09:07:24	epoch: 658	step:657	loss:1.068	acc:0.7812	f1:0.641	pre:0.641	recall:0.641
time:2022-10-08 09:07:25	epoch: 659	step:658	loss:1.316	acc:0.7188	f1:0.561	pre:0.561	recall:0.561
time:2022-10-08 09:07:26	epoch: 660	step:659	loss:0.9468	acc:0.8438	f1:0.7297	pre:0.7297	recall:0.7297
time:2022-10-08 09:07:27	epoch: 661	step:660	loss:0.5721	acc:0.9375	f1:0.8824	pre:0.8824	recall:0.8824
time:2022-10-08 09:07:28	epoch: 662	step:661	loss:0.5294	acc:0.8438	f1:0.7222	pre:0.7222	recall:0.7222
time:2022-10-08 09:07:29	epoch: 663	step:662	loss:0.8993	acc:0.8125	f1:0.6842	pre:0.6842	recall:0.6842
time:2022-10-08 09:07:30	epoch: 664	step:663	loss:0.3503	acc:0.9688	f1:0.9394	pre:0.9394	recall:0.9394
time:2022-10-08 09:07:31	epoch: 665	step:664	loss:0.6695	acc:0.8438	f1:0.7297	pre:0.7297	recall:0.7297
time:2022-10-08 09:07:32	epoch: 666	step:665	loss:0.6566	acc:0.9062	f1:0.8286	pre:0.8286	recall:0.8286
time:2022-10-08 09:07:33	epoch: 667	step:666	loss:0.7551	acc:0.875	f1:0.7778	pre:0.7778	recall:0.7778
time:2022-10-08 09:07:34	epoch: 668	step:667	loss:1.345	acc:0.8125	f1:0.6937	pre:0.7027	recall:0.6892
time:2022-10-08 09:07:35	epoch: 669	step:668	loss:1.478	acc:0.75	f1:0.6306	pre:0.6351	recall:0.6351
time:2022-10-08 09:07:36	epoch: 670	step:669	loss:0.4494	acc:0.9375	f1:0.8788	pre:0.8788	recall:0.8788
time:2022-10-08 09:07:37	epoch: 671	step:670	loss:0.341	acc:0.9688	f1:0.9394	pre:0.9394	recall:0.9394
time:2022-10-08 09:07:38	epoch: 672	step:671	loss:0.6406	acc:0.875	f1:0.7778	pre:0.7778	recall:0.7778
time:2022-10-08 09:07:38	epoch: 673	step:672	loss:0.4679	acc:0.9062	f1:0.8182	pre:0.8182	recall:0.8182
time:2022-10-08 09:07:39	epoch: 674	step:673	loss:0.6933	acc:0.7812	f1:0.641	pre:0.641	recall:0.641
time:2022-10-08 09:07:40	epoch: 675	step:674	loss:0.4026	acc:0.9688	f1:0.9394	pre:0.9394	recall:0.9394
time:2022-10-08 09:07:41	epoch: 676	step:675	loss:0.4133	acc:0.9062	f1:0.8235	pre:0.8235	recall:0.8235
time:2022-10-08 09:07:42	epoch: 677	step:676	loss:0.611	acc:0.875	f1:0.7778	pre:0.7778	recall:0.7778
time:2022-10-08 09:07:43	epoch: 678	step:677	loss:0.5845	acc:0.8438	f1:0.7297	pre:0.7297	recall:0.7297
time:2022-10-08 09:07:44	epoch: 679	step:678	loss:0.1733	acc:0.9688	f1:0.9394	pre:0.9394	recall:0.9394
time:2022-10-08 09:07:45	epoch: 680	step:679	loss:0.2577	acc:0.9375	f1:0.8824	pre:0.8824	recall:0.8824
time:2022-10-08 09:07:46	epoch: 681	step:680	loss:0.6181	acc:0.9688	f1:0.9394	pre:0.9394	recall:0.9394
time:2022-10-08 09:07:47	epoch: 682	step:681	loss:0.4265	acc:0.875	f1:0.7778	pre:0.7778	recall:0.7778
time:2022-10-08 09:07:48	epoch: 683	step:682	loss:0.8765	acc:0.8125	f1:0.6842	pre:0.6842	recall:0.6842
time:2022-10-08 09:07:49	epoch: 684	step:683	loss:0.5333	acc:0.9062	f1:0.8286	pre:0.8286	recall:0.8286
time:2022-10-08 09:07:50	epoch: 685	step:684	loss:0.485	acc:0.9375	f1:0.8788	pre:0.8788	recall:0.8788
time:2022-10-08 09:07:51	epoch: 686	step:685	loss:1.02	acc:0.7812	f1:0.641	pre:0.641	recall:0.641
time:2022-10-08 09:07:52	epoch: 687	step:686	loss:0.5489	acc:0.9062	f1:0.8286	pre:0.8286	recall:0.8286
time:2022-10-08 09:07:53	epoch: 688	step:687	loss:0.2378	acc:0.9688	f1:0.9394	pre:0.9394	recall:0.9394
time:2022-10-08 09:07:54	epoch: 689	step:688	loss:0.8486	acc:0.8125	f1:0.6842	pre:0.6842	recall:0.6842
time:2022-10-08 09:07:54	epoch: 690	step:689	loss:0.3729	acc:0.9375	f1:0.8824	pre:0.8824	recall:0.8824
time:2022-10-08 09:07:55	epoch: 691	step:690	loss:0.7322	acc:0.8125	f1:0.6757	pre:0.6757	recall:0.6757
time:2022-10-08 09:07:56	epoch: 692	step:691	loss:0.3538	acc:0.9062	f1:0.8286	pre:0.8286	recall:0.8286
time:2022-10-08 09:07:57	epoch: 693	step:692	loss:0.3952	acc:0.9062	f1:0.8286	pre:0.8286	recall:0.8286
time:2022-10-08 09:07:58	epoch: 694	step:693	loss:0.9011	acc:0.875	f1:0.7905	pre:0.7857	recall:0.8
time:2022-10-08 09:07:59	epoch: 695	step:694	loss:0.4269	acc:0.9062	f1:0.8182	pre:0.8182	recall:0.8182
time:2022-10-08 09:08:00	epoch: 696	step:695	loss:0.7729	acc:0.8125	f1:0.6842	pre:0.6842	recall:0.6842
time:2022-10-08 09:08:01	epoch: 697	step:696	loss:1.191	acc:0.7812	f1:0.641	pre:0.641	recall:0.641
time:2022-10-08 09:08:02	epoch: 698	step:697	loss:0.3919	acc:0.9062	f1:0.8286	pre:0.8286	recall:0.8286
time:2022-10-08 09:08:03	epoch: 699	step:698	loss:0.6759	acc:0.9062	f1:0.8286	pre:0.8286	recall:0.8286
time:2022-10-08 09:08:04	epoch: 700	step:699	loss:0.533	acc:0.9062	f1:0.8286	pre:0.8286	recall:0.8286
time:2022-10-08 09:08:05	epoch: 701	step:700	loss:0.4952	acc:0.875	f1:0.8088	pre:0.8039	recall:0.8235
time:2022-10-08 09:08:06	epoch: 702	step:701	loss:0.4927	acc:0.9375	f1:0.8788	pre:0.8788	recall:0.8788
time:2022-10-08 09:08:07	epoch: 703	step:702	loss:0.4987	acc:0.9062	f1:0.8286	pre:0.8286	recall:0.8286
time:2022-10-08 09:08:08	epoch: 704	step:703	loss:0.5057	acc:0.9062	f1:0.8286	pre:0.8286	recall:0.8286
time:2022-10-08 09:08:09	epoch: 705	step:704	loss:0.3557	acc:0.9062	f1:0.8235	pre:0.8235	recall:0.8235
time:2022-10-08 09:08:09	epoch: 706	step:705	loss:0.5471	acc:0.875	f1:0.7778	pre:0.7778	recall:0.7778
time:2022-10-08 09:08:10	epoch: 707	step:706	loss:1.045	acc:0.7812	f1:0.6491	pre:0.6579	recall:0.6447
time:2022-10-08 09:08:11	epoch: 708	step:707	loss:0.525	acc:0.8438	f1:0.75	pre:0.75	recall:0.75
time:2022-10-08 09:08:12	epoch: 709	step:708	loss:0.5997	acc:0.8438	f1:0.7297	pre:0.7297	recall:0.7297
time:2022-10-08 09:08:13	epoch: 710	step:709	loss:0.3595	acc:0.9375	f1:0.8824	pre:0.8824	recall:0.8824
time:2022-10-08 09:08:14	epoch: 711	step:710	loss:0.6059	acc:0.875	f1:0.7778	pre:0.7778	recall:0.7778
time:2022-10-08 09:08:15	epoch: 712	step:711	loss:0.4849	acc:0.875	f1:0.7714	pre:0.7714	recall:0.7714
time:2022-10-08 09:08:16	epoch: 713	step:712	loss:0.5191	acc:0.9375	f1:0.8824	pre:0.8824	recall:0.8824
time:2022-10-08 09:08:17	epoch: 714	step:713	loss:0.5441	acc:0.9375	f1:0.8824	pre:0.8824	recall:0.8824
time:2022-10-08 09:08:18	epoch: 715	step:714	loss:0.5803	acc:0.8438	f1:0.75	pre:0.75	recall:0.75
time:2022-10-08 09:08:19	epoch: 716	step:715	loss:1.626	acc:0.8125	f1:0.7027	pre:0.7027	recall:0.7027
time:2022-10-08 09:08:20	epoch: 717	step:716	loss:0.6455	acc:0.8438	f1:0.7429	pre:0.7429	recall:0.7429
time:2022-10-08 09:08:21	epoch: 718	step:717	loss:0.8904	acc:0.7812	f1:0.641	pre:0.641	recall:0.641
time:2022-10-08 09:08:22	epoch: 719	step:718	loss:0.6225	acc:0.9062	f1:0.8286	pre:0.8286	recall:0.8286
time:2022-10-08 09:08:23	epoch: 720	step:719	loss:0.8126	acc:0.875	f1:0.7778	pre:0.7778	recall:0.7778
time:2022-10-08 09:08:24	epoch: 721	step:720	loss:1.107	acc:0.75	f1:0.6	pre:0.6	recall:0.6
time:2022-10-08 09:08:24	epoch: 722	step:721	loss:0.8261	acc:0.8438	f1:0.7222	pre:0.7222	recall:0.7222
time:2022-10-08 09:08:25	epoch: 723	step:722	loss:0.573	acc:0.9062	f1:0.8431	pre:0.8382	recall:0.8529
time:2022-10-08 09:08:26	epoch: 724	step:723	loss:0.7718	acc:0.8125	f1:0.6757	pre:0.6757	recall:0.6757
time:2022-10-08 09:08:27	epoch: 725	step:724	loss:0.5036	acc:0.9062	f1:0.8235	pre:0.8235	recall:0.8235
time:2022-10-08 09:08:28	epoch: 726	step:725	loss:0.6081	acc:0.875	f1:0.7778	pre:0.7778	recall:0.7778
time:2022-10-08 09:08:29	epoch: 727	step:726	loss:0.1846	acc:0.9688	f1:0.9394	pre:0.9394	recall:0.9394
time:2022-10-08 09:08:30	epoch: 728	step:727	loss:0.888	acc:0.6875	f1:0.5333	pre:0.5375	recall:0.5375
time:2022-10-08 09:08:31	epoch: 729	step:728	loss:0.9775	acc:0.875	f1:0.7778	pre:0.7778	recall:0.7778
time:2022-10-08 09:08:32	epoch: 730	step:729	loss:0.6447	acc:0.875	f1:0.7778	pre:0.7778	recall:0.7778
time:2022-10-08 09:08:33	epoch: 731	step:730	loss:0.8063	acc:0.8125	f1:0.6757	pre:0.6757	recall:0.6757
time:2022-10-08 09:08:34	epoch: 732	step:731	loss:0.3043	acc:0.9688	f1:0.9375	pre:0.9375	recall:0.9375
time:2022-10-08 09:08:35	epoch: 733	step:732	loss:0.8834	acc:0.875	f1:0.7905	pre:0.8	recall:0.7857
time:2022-10-08 09:08:36	epoch: 734	step:733	loss:0.5414	acc:0.875	f1:0.7778	pre:0.7778	recall:0.7778
time:2022-10-08 09:08:37	epoch: 735	step:734	loss:0.5427	acc:0.875	f1:0.7778	pre:0.7778	recall:0.7778
time:2022-10-08 09:08:38	epoch: 736	step:735	loss:0.5171	acc:0.875	f1:0.7778	pre:0.7778	recall:0.7778
time:2022-10-08 09:08:39	epoch: 737	step:736	loss:1.013	acc:0.8438	f1:0.7677	pre:0.7879	recall:0.7576
time:2022-10-08 09:08:40	epoch: 738	step:737	loss:0.3685	acc:0.9375	f1:0.8824	pre:0.8824	recall:0.8824
time:2022-10-08 09:08:41	epoch: 739	step:738	loss:0.2268	acc:0.9688	f1:0.9375	pre:0.9375	recall:0.9375
time:2022-10-08 09:08:41	epoch: 740	step:739	loss:0.5294	acc:0.9062	f1:0.8286	pre:0.8286	recall:0.8286
time:2022-10-08 09:08:42	epoch: 741	step:740	loss:0.8061	acc:0.8125	f1:0.6842	pre:0.6842	recall:0.6842
time:2022-10-08 09:08:43	epoch: 742	step:741	loss:0.1337	acc:0.9688	f1:0.9394	pre:0.9394	recall:0.9394
time:2022-10-08 09:08:44	epoch: 743	step:742	loss:0.2141	acc:0.9688	f1:0.9394	pre:0.9394	recall:0.9394
time:2022-10-08 09:08:45	epoch: 744	step:743	loss:0.363	acc:1.0	f1:1.0	pre:1.0	recall:1.0
time:2022-10-08 09:08:46	epoch: 745	step:744	loss:0.7309	acc:0.9062	f1:0.8431	pre:0.8382	recall:0.8529
time:2022-10-08 09:08:47	epoch: 746	step:745	loss:0.5713	acc:0.9062	f1:0.8286	pre:0.8286	recall:0.8286
time:2022-10-08 09:08:48	epoch: 747	step:746	loss:0.4667	acc:0.9062	f1:0.8286	pre:0.8286	recall:0.8286
time:2022-10-08 09:08:49	epoch: 748	step:747	loss:0.3255	acc:0.9688	f1:0.9394	pre:0.9394	recall:0.9394
time:2022-10-08 09:08:50	epoch: 749	step:748	loss:0.5484	acc:0.875	f1:0.7778	pre:0.7778	recall:0.7778
time:2022-10-08 09:08:51	epoch: 750	step:749	loss:0.906	acc:0.75	f1:0.6	pre:0.6	recall:0.6
time:2022-10-08 09:08:52	epoch: 751	step:750	loss:0.2184	acc:0.9688	f1:0.9394	pre:0.9394	recall:0.9394
time:2022-10-08 09:08:53	epoch: 752	step:751	loss:0.2293	acc:1.0	f1:1.0	pre:1.0	recall:1.0
time:2022-10-08 09:08:54	epoch: 753	step:752	loss:0.5889	acc:0.9375	f1:0.8824	pre:0.8824	recall:0.8824
time:2022-10-08 09:08:54	epoch: 754	step:753	loss:0.3501	acc:0.9375	f1:0.8788	pre:0.8788	recall:0.8788
time:2022-10-08 09:08:55	epoch: 755	step:754	loss:0.5529	acc:0.8438	f1:0.7297	pre:0.7297	recall:0.7297
time:2022-10-08 09:08:56	epoch: 756	step:755	loss:0.3788	acc:0.9375	f1:0.8958	pre:0.8906	recall:0.9062
time:2022-10-08 09:08:57	epoch: 757	step:756	loss:0.7412	acc:0.875	f1:0.8039	pre:0.8235	recall:0.7941
time:2022-10-08 09:08:58	epoch: 758	step:757	loss:0.3238	acc:0.9375	f1:0.8824	pre:0.8824	recall:0.8824
time:2022-10-08 09:08:59	epoch: 759	step:758	loss:0.5752	acc:0.8438	f1:0.7407	pre:0.75	recall:0.7361
time:2022-10-08 09:09:00	epoch: 760	step:759	loss:0.7179	acc:0.8125	f1:0.6842	pre:0.6842	recall:0.6842
time:2022-10-08 09:09:01	epoch: 761	step:760	loss:0.267	acc:0.9688	f1:0.9394	pre:0.9394	recall:0.9394
time:2022-10-08 09:09:02	epoch: 762	step:761	loss:0.8212	acc:0.8438	f1:0.7297	pre:0.7297	recall:0.7297
time:2022-10-08 09:09:03	epoch: 763	step:762	loss:0.4297	acc:0.9062	f1:0.8286	pre:0.8286	recall:0.8286
time:2022-10-08 09:09:04	epoch: 764	step:763	loss:0.565	acc:0.9375	f1:0.8824	pre:0.8824	recall:0.8824
time:2022-10-08 09:09:05	epoch: 765	step:764	loss:0.5762	acc:0.8438	f1:0.7407	pre:0.75	recall:0.7361
time:2022-10-08 09:09:06	epoch: 766	step:765	loss:0.4039	acc:0.9375	f1:0.8824	pre:0.8824	recall:0.8824
time:2022-10-08 09:09:07	epoch: 767	step:766	loss:0.6064	acc:0.8438	f1:0.7297	pre:0.7297	recall:0.7297
time:2022-10-08 09:09:08	epoch: 768	step:767	loss:0.5312	acc:0.875	f1:0.7714	pre:0.7714	recall:0.7714
time:2022-10-08 09:09:08	epoch: 769	step:768	loss:0.1519	acc:0.9688	f1:0.9394	pre:0.9394	recall:0.9394
time:2022-10-08 09:09:09	epoch: 770	step:769	loss:0.1973	acc:0.9375	f1:0.8788	pre:0.8788	recall:0.8788
time:2022-10-08 09:09:10	epoch: 771	step:770	loss:0.4443	acc:0.9375	f1:0.899	pre:0.8939	recall:0.9091
time:2022-10-08 09:09:11	epoch: 772	step:771	loss:0.6685	acc:0.8438	f1:0.7297	pre:0.7297	recall:0.7297
time:2022-10-08 09:09:12	epoch: 773	step:772	loss:0.7268	acc:0.875	f1:0.803	pre:0.8182	recall:0.798
time:2022-10-08 09:09:13	epoch: 774	step:773	loss:0.4381	acc:0.9062	f1:0.8286	pre:0.8286	recall:0.8286
time:2022-10-08 09:09:14	epoch: 775	step:774	loss:0.2006	acc:0.9375	f1:0.8824	pre:0.8824	recall:0.8824
time:2022-10-08 09:09:15	epoch: 776	step:775	loss:0.7027	acc:0.8438	f1:0.7297	pre:0.7297	recall:0.7297
time:2022-10-08 09:09:16	epoch: 777	step:776	loss:0.4869	acc:0.8438	f1:0.7297	pre:0.7297	recall:0.7297
time:2022-10-08 09:09:17	epoch: 778	step:777	loss:0.2856	acc:0.9062	f1:0.8235	pre:0.8235	recall:0.8235
time:2022-10-08 09:09:18	epoch: 779	step:778	loss:0.4111	acc:0.8438	f1:0.7407	pre:0.7361	recall:0.75
time:2022-10-08 09:09:19	epoch: 780	step:779	loss:0.7795	acc:0.8125	f1:0.7027	pre:0.7027	recall:0.7027
time:2022-10-08 09:09:20	epoch: 781	step:780	loss:0.3986	acc:0.9062	f1:0.8286	pre:0.8286	recall:0.8286
time:2022-10-08 09:09:21	epoch: 782	step:781	loss:0.6735	acc:0.9062	f1:0.8286	pre:0.8286	recall:0.8286
time:2022-10-08 09:09:22	epoch: 783	step:782	loss:0.2993	acc:0.9375	f1:0.899	pre:0.8939	recall:0.9091
time:2022-10-08 09:09:23	epoch: 784	step:783	loss:0.2698	acc:0.9375	f1:0.8824	pre:0.8824	recall:0.8824
time:2022-10-08 09:09:23	epoch: 785	step:784	loss:0.754	acc:0.8438	f1:0.7297	pre:0.7297	recall:0.7297
time:2022-10-08 09:09:24	epoch: 786	step:785	loss:0.6318	acc:0.8438	f1:0.7297	pre:0.7297	recall:0.7297
time:2022-10-08 09:09:25	epoch: 787	step:786	loss:0.31	acc:0.9062	f1:0.8286	pre:0.8286	recall:0.8286
time:2022-10-08 09:09:26	epoch: 788	step:787	loss:0.4515	acc:0.875	f1:0.7778	pre:0.7778	recall:0.7778
time:2022-10-08 09:09:27	epoch: 789	step:788	loss:0.5952	acc:0.9062	f1:0.8286	pre:0.8286	recall:0.8286
time:2022-10-08 09:09:28	epoch: 790	step:789	loss:0.2531	acc:0.9688	f1:0.9375	pre:0.9375	recall:0.9375
time:2022-10-08 09:09:29	epoch: 791	step:790	loss:0.4061	acc:0.9062	f1:0.86	pre:0.8556	recall:0.8667
time:2022-10-08 09:09:30	epoch: 792	step:791	loss:1.169	acc:0.8438	f1:0.7297	pre:0.7297	recall:0.7297
time:2022-10-08 09:09:31	epoch: 793	step:792	loss:0.4768	acc:0.875	f1:0.7778	pre:0.7778	recall:0.7778
time:2022-10-08 09:09:32	epoch: 794	step:793	loss:0.4783	acc:0.9688	f1:0.9394	pre:0.9394	recall:0.9394
time:2022-10-08 09:09:33	epoch: 795	step:794	loss:0.5368	acc:0.8438	f1:0.75	pre:0.75	recall:0.75
time:2022-10-08 09:09:34	epoch: 796	step:795	loss:0.6111	acc:0.875	f1:0.7905	pre:0.7857	recall:0.8
time:2022-10-08 09:09:35	epoch: 797	step:796	loss:0.3027	acc:0.9688	f1:0.9375	pre:0.9375	recall:0.9375
time:2022-10-08 09:09:36	epoch: 798	step:797	loss:0.4526	acc:0.9062	f1:0.8286	pre:0.8286	recall:0.8286
time:2022-10-08 09:09:37	epoch: 799	step:798	loss:0.3327	acc:0.9062	f1:0.8286	pre:0.8286	recall:0.8286
time:2022-10-08 09:09:38	epoch: 800	step:799	loss:0.2843	acc:0.9062	f1:0.8286	pre:0.8286	recall:0.8286
time:2022-10-08 09:09:39	epoch: 801	step:800	loss:0.2904	acc:0.9062	f1:0.8286	pre:0.8286	recall:0.8286
time:2022-10-08 09:09:40	epoch: 802	step:801	loss:0.5968	acc:0.9062	f1:0.8286	pre:0.8286	recall:0.8286
time:2022-10-08 09:09:41	epoch: 803	step:802	loss:0.3766	acc:0.9375	f1:0.8788	pre:0.8788	recall:0.8788
time:2022-10-08 09:09:41	epoch: 804	step:803	loss:0.3006	acc:0.9688	f1:0.9355	pre:0.9355	recall:0.9355
time:2022-10-08 09:09:42	epoch: 805	step:804	loss:0.6304	acc:0.875	f1:0.7778	pre:0.7778	recall:0.7778
time:2022-10-08 09:09:43	epoch: 806	step:805	loss:0.4406	acc:0.9062	f1:0.8485	pre:0.8485	recall:0.8485
time:2022-10-08 09:09:44	epoch: 807	step:806	loss:0.6751	acc:0.9062	f1:0.8286	pre:0.8286	recall:0.8286
time:2022-10-08 09:09:45	epoch: 808	step:807	loss:0.6849	acc:0.9062	f1:0.8431	pre:0.8382	recall:0.8529
time:2022-10-08 09:09:46	epoch: 809	step:808	loss:0.4979	acc:0.9062	f1:0.8286	pre:0.8286	recall:0.8286
time:2022-10-08 09:09:47	epoch: 810	step:809	loss:0.3244	acc:0.9375	f1:0.8788	pre:0.8788	recall:0.8788
time:2022-10-08 09:09:48	epoch: 811	step:810	loss:0.6692	acc:0.8438	f1:0.7297	pre:0.7297	recall:0.7297
time:2022-10-08 09:09:49	epoch: 812	step:811	loss:0.4824	acc:0.9062	f1:0.8286	pre:0.8286	recall:0.8286
time:2022-10-08 09:09:50	epoch: 813	step:812	loss:0.7236	acc:0.9062	f1:0.8431	pre:0.8382	recall:0.8529
time:2022-10-08 09:09:51	epoch: 814	step:813	loss:0.3332	acc:0.9062	f1:0.8286	pre:0.8286	recall:0.8286
time:2022-10-08 09:09:52	epoch: 815	step:814	loss:0.6074	acc:0.8438	f1:0.7222	pre:0.7222	recall:0.7222
time:2022-10-08 09:09:53	epoch: 816	step:815	loss:0.2418	acc:0.9375	f1:0.8824	pre:0.8824	recall:0.8824
time:2022-10-08 09:09:54	epoch: 817	step:816	loss:0.1684	acc:0.9688	f1:0.9394	pre:0.9394	recall:0.9394
time:2022-10-08 09:09:55	epoch: 818	step:817	loss:0.5723	acc:0.8438	f1:0.7407	pre:0.7361	recall:0.75
time:2022-10-08 09:09:56	epoch: 819	step:818	loss:0.2392	acc:0.9688	f1:0.9394	pre:0.9394	recall:0.9394
time:2022-10-08 09:09:56	epoch: 820	step:819	loss:0.2549	acc:0.9062	f1:0.8235	pre:0.8235	recall:0.8235
time:2022-10-08 09:09:57	epoch: 821	step:820	loss:0.6739	acc:0.9375	f1:0.9091	pre:0.9091	recall:0.9091
time:2022-10-08 09:09:58	epoch: 822	step:821	loss:0.5648	acc:0.875	f1:0.7905	pre:0.8	recall:0.7857
time:2022-10-08 09:09:59	epoch: 823	step:822	loss:0.4354	acc:0.9062	f1:0.8529	pre:0.8529	recall:0.8529
time:2022-10-08 09:10:00	epoch: 824	step:823	loss:0.3732	acc:0.9062	f1:0.8286	pre:0.8286	recall:0.8286
time:2022-10-08 09:10:01	epoch: 825	step:824	loss:0.8676	acc:0.875	f1:0.7905	pre:0.8	recall:0.7857
time:2022-10-08 09:10:02	epoch: 826	step:825	loss:0.4678	acc:0.875	f1:0.7778	pre:0.7778	recall:0.7778
time:2022-10-08 09:10:03	epoch: 827	step:826	loss:0.6974	acc:0.8438	f1:0.7297	pre:0.7297	recall:0.7297
time:2022-10-08 09:10:04	epoch: 828	step:827	loss:0.1237	acc:1.0	f1:1.0	pre:1.0	recall:1.0
time:2022-10-08 09:10:05	epoch: 829	step:828	loss:1.02	acc:0.8438	f1:0.7407	pre:0.7361	recall:0.75
time:2022-10-08 09:10:06	epoch: 830	step:829	loss:0.8261	acc:0.8125	f1:0.6842	pre:0.6842	recall:0.6842
time:2022-10-08 09:10:07	epoch: 831	step:830	loss:0.5114	acc:0.9062	f1:0.8235	pre:0.8235	recall:0.8235
time:2022-10-08 09:10:08	epoch: 832	step:831	loss:0.4606	acc:0.8125	f1:0.7027	pre:0.7027	recall:0.7027
time:2022-10-08 09:10:09	epoch: 833	step:832	loss:0.2023	acc:0.9688	f1:0.9394	pre:0.9394	recall:0.9394
time:2022-10-08 09:10:10	epoch: 834	step:833	loss:0.4801	acc:0.9062	f1:0.8235	pre:0.8235	recall:0.8235
time:2022-10-08 09:10:11	epoch: 835	step:834	loss:0.3422	acc:0.9062	f1:0.8424	pre:0.8384	recall:0.8485
time:2022-10-08 09:10:11	epoch: 836	step:835	loss:0.3442	acc:0.9062	f1:0.8286	pre:0.8286	recall:0.8286
time:2022-10-08 09:10:12	epoch: 837	step:836	loss:0.3128	acc:0.9062	f1:0.8286	pre:0.8286	recall:0.8286
time:2022-10-08 09:10:13	epoch: 838	step:837	loss:0.1931	acc:0.9688	f1:0.9394	pre:0.9394	recall:0.9394
time:2022-10-08 09:10:14	epoch: 839	step:838	loss:0.8106	acc:0.9062	f1:0.8286	pre:0.8286	recall:0.8286
time:2022-10-08 09:10:15	epoch: 840	step:839	loss:0.06769	acc:1.0	f1:1.0	pre:1.0	recall:1.0
time:2022-10-08 09:10:16	epoch: 841	step:840	loss:0.4931	acc:0.875	f1:0.7778	pre:0.7778	recall:0.7778
time:2022-10-08 09:10:17	epoch: 842	step:841	loss:0.3507	acc:0.9375	f1:0.8788	pre:0.8788	recall:0.8788
time:2022-10-08 09:10:18	epoch: 843	step:842	loss:0.4603	acc:0.9062	f1:0.8286	pre:0.8286	recall:0.8286
time:2022-10-08 09:10:19	epoch: 844	step:843	loss:0.2169	acc:1.0	f1:1.0	pre:1.0	recall:1.0
time:2022-10-08 09:10:20	epoch: 845	step:844	loss:0.17	acc:0.9375	f1:0.8788	pre:0.8788	recall:0.8788
time:2022-10-08 09:10:21	epoch: 846	step:845	loss:0.1972	acc:0.9375	f1:0.8824	pre:0.8824	recall:0.8824
time:2022-10-08 09:10:22	epoch: 847	step:846	loss:0.3582	acc:0.9062	f1:0.8235	pre:0.8235	recall:0.8235
time:2022-10-08 09:10:23	epoch: 848	step:847	loss:0.2917	acc:0.9062	f1:0.8182	pre:0.8182	recall:0.8182
time:2022-10-08 09:10:24	epoch: 849	step:848	loss:0.2467	acc:0.9688	f1:0.9375	pre:0.9375	recall:0.9375
time:2022-10-08 09:10:25	epoch: 850	step:849	loss:0.8158	acc:0.8125	f1:0.6842	pre:0.6842	recall:0.6842
time:2022-10-08 09:10:25	epoch: 851	step:850	loss:0.997	acc:0.8438	f1:0.7222	pre:0.7222	recall:0.7222
time:2022-10-08 09:10:26	epoch: 852	step:851	loss:0.2242	acc:0.9375	f1:0.8788	pre:0.8788	recall:0.8788
time:2022-10-08 09:10:27	epoch: 853	step:852	loss:0.3807	acc:0.9062	f1:0.8235	pre:0.8235	recall:0.8235
time:2022-10-08 09:10:28	epoch: 854	step:853	loss:0.5404	acc:0.8125	f1:0.6937	pre:0.7027	recall:0.6892
time:2022-10-08 09:10:29	epoch: 855	step:854	loss:0.06148	acc:1.0	f1:1.0	pre:1.0	recall:1.0
time:2022-10-08 09:10:30	epoch: 856	step:855	loss:0.4337	acc:0.9375	f1:0.8824	pre:0.8824	recall:0.8824
time:2022-10-08 09:10:31	epoch: 857	step:856	loss:0.3951	acc:0.9062	f1:0.8384	pre:0.8485	recall:0.8333
time:2022-10-08 09:10:32	epoch: 858	step:857	loss:0.4543	acc:0.875	f1:0.7714	pre:0.7714	recall:0.7714
time:2022-10-08 09:10:33	epoch: 859	step:858	loss:0.2732	acc:0.9375	f1:0.8824	pre:0.8824	recall:0.8824
time:2022-10-08 09:10:34	epoch: 860	step:859	loss:0.4182	acc:0.9375	f1:0.8824	pre:0.8824	recall:0.8824
time:2022-10-08 09:10:35	epoch: 861	step:860	loss:0.1936	acc:0.9062	f1:0.8286	pre:0.8286	recall:0.8286
time:2022-10-08 09:10:36	epoch: 862	step:861	loss:0.1727	acc:0.9688	f1:0.9355	pre:0.9355	recall:0.9355
time:2022-10-08 09:10:37	epoch: 863	step:862	loss:0.2753	acc:0.9375	f1:0.899	pre:0.9091	recall:0.8939
time:2022-10-08 09:10:38	epoch: 864	step:863	loss:0.6792	acc:0.8438	f1:0.7297	pre:0.7297	recall:0.7297
time:2022-10-08 09:10:38	epoch: 865	step:864	loss:0.2287	acc:0.9688	f1:0.9375	pre:0.9375	recall:0.9375
time:2022-10-08 09:10:39	epoch: 866	step:865	loss:0.2565	acc:0.9375	f1:0.8824	pre:0.8824	recall:0.8824
time:2022-10-08 09:10:40	epoch: 867	step:866	loss:0.4005	acc:0.875	f1:0.8	pre:0.8	recall:0.8
time:2022-10-08 09:10:41	epoch: 868	step:867	loss:0.1393	acc:0.9688	f1:0.9394	pre:0.9394	recall:0.9394
time:2022-10-08 09:10:42	epoch: 869	step:868	loss:0.486	acc:0.9062	f1:0.8431	pre:0.8382	recall:0.8529
time:2022-10-08 09:10:43	epoch: 870	step:869	loss:0.1934	acc:0.9375	f1:0.8824	pre:0.8824	recall:0.8824
time:2022-10-08 09:10:44	epoch: 871	step:870	loss:0.4162	acc:0.9062	f1:0.8286	pre:0.8286	recall:0.8286
time:2022-10-08 09:10:45	epoch: 872	step:871	loss:0.7213	acc:0.875	f1:0.7905	pre:0.7857	recall:0.8
time:2022-10-08 09:10:46	epoch: 873	step:872	loss:0.5152	acc:0.875	f1:0.7905	pre:0.7857	recall:0.8
time:2022-10-08 09:10:47	epoch: 874	step:873	loss:0.4318	acc:0.875	f1:0.7714	pre:0.7714	recall:0.7714
time:2022-10-08 09:10:48	epoch: 875	step:874	loss:0.1642	acc:0.9688	f1:0.9375	pre:0.9375	recall:0.9375
time:2022-10-08 09:10:49	epoch: 876	step:875	loss:0.4848	acc:0.9375	f1:0.8788	pre:0.8788	recall:0.8788
time:2022-10-08 09:10:50	epoch: 877	step:876	loss:0.9526	acc:0.8125	f1:0.6842	pre:0.6842	recall:0.6842
time:2022-10-08 09:10:51	epoch: 878	step:877	loss:0.5335	acc:0.875	f1:0.7778	pre:0.7778	recall:0.7778
time:2022-10-08 09:10:52	epoch: 879	step:878	loss:0.06545	acc:1.0	f1:1.0	pre:1.0	recall:1.0
time:2022-10-08 09:10:53	epoch: 880	step:879	loss:0.6458	acc:0.875	f1:0.7778	pre:0.7778	recall:0.7778
time:2022-10-08 09:10:54	epoch: 881	step:880	loss:0.2832	acc:0.9375	f1:0.8788	pre:0.8788	recall:0.8788
time:2022-10-08 09:10:55	epoch: 882	step:881	loss:0.1249	acc:1.0	f1:1.0	pre:1.0	recall:1.0
time:2022-10-08 09:10:55	epoch: 883	step:882	loss:0.1706	acc:0.9688	f1:0.9375	pre:0.9375	recall:0.9375
time:2022-10-08 09:10:56	epoch: 884	step:883	loss:0.3169	acc:0.9375	f1:0.8824	pre:0.8824	recall:0.8824
time:2022-10-08 09:10:57	epoch: 885	step:884	loss:0.3135	acc:0.9688	f1:0.9375	pre:0.9375	recall:0.9375
time:2022-10-08 09:10:58	epoch: 886	step:885	loss:0.302	acc:0.9688	f1:0.9394	pre:0.9394	recall:0.9394
time:2022-10-08 09:10:59	epoch: 887	step:886	loss:0.1863	acc:0.9688	f1:0.9375	pre:0.9375	recall:0.9375
time:2022-10-08 09:11:00	epoch: 888	step:887	loss:0.5156	acc:0.9688	f1:0.9394	pre:0.9394	recall:0.9394
time:2022-10-08 09:11:01	epoch: 889	step:888	loss:0.3731	acc:0.9375	f1:0.8824	pre:0.8824	recall:0.8824
time:2022-10-08 09:11:02	epoch: 890	step:889	loss:0.3992	acc:0.9688	f1:0.9394	pre:0.9394	recall:0.9394
time:2022-10-08 09:11:03	epoch: 891	step:890	loss:0.5247	acc:0.9062	f1:0.8286	pre:0.8286	recall:0.8286
time:2022-10-08 09:11:04	epoch: 892	step:891	loss:0.7126	acc:0.7812	f1:0.6571	pre:0.6571	recall:0.6571
time:2022-10-08 09:11:05	epoch: 893	step:892	loss:0.8305	acc:0.9375	f1:0.8824	pre:0.8824	recall:0.8824
time:2022-10-08 09:11:06	epoch: 894	step:893	loss:0.2509	acc:0.9375	f1:0.8824	pre:0.8824	recall:0.8824
time:2022-10-08 09:11:07	epoch: 895	step:894	loss:0.3462	acc:0.875	f1:0.7778	pre:0.7778	recall:0.7778
time:2022-10-08 09:11:08	epoch: 896	step:895	loss:0.06716	acc:1.0	f1:1.0	pre:1.0	recall:1.0
time:2022-10-08 09:11:09	epoch: 897	step:896	loss:1.224	acc:0.7812	f1:0.6486	pre:0.6486	recall:0.6486
time:2022-10-08 09:11:10	epoch: 898	step:897	loss:0.05492	acc:1.0	f1:1.0	pre:1.0	recall:1.0
time:2022-10-08 09:11:10	epoch: 899	step:898	loss:0.5979	acc:0.9375	f1:0.8824	pre:0.8824	recall:0.8824
time:2022-10-08 09:11:11	epoch: 900	step:899	loss:0.2272	acc:0.9688	f1:0.9375	pre:0.9375	recall:0.9375
time:2022-10-08 09:11:12	epoch: 901	step:900	loss:0.5426	acc:0.9375	f1:0.8824	pre:0.8824	recall:0.8824
time:2022-10-08 09:11:13	epoch: 902	step:901	loss:0.638	acc:0.9375	f1:0.8824	pre:0.8824	recall:0.8824
time:2022-10-08 09:11:14	epoch: 903	step:902	loss:0.7375	acc:0.9062	f1:0.8286	pre:0.8286	recall:0.8286
time:2022-10-08 09:11:15	epoch: 904	step:903	loss:0.5242	acc:0.9375	f1:0.8824	pre:0.8824	recall:0.8824
time:2022-10-08 09:11:16	epoch: 905	step:904	loss:0.1687	acc:0.9688	f1:0.9394	pre:0.9394	recall:0.9394
time:2022-10-08 09:11:17	epoch: 906	step:905	loss:0.1739	acc:0.9688	f1:0.9394	pre:0.9394	recall:0.9394
time:2022-10-08 09:11:18	epoch: 907	step:906	loss:0.8235	acc:0.8438	f1:0.75	pre:0.75	recall:0.75
time:2022-10-08 09:11:19	epoch: 908	step:907	loss:0.1027	acc:1.0	f1:1.0	pre:1.0	recall:1.0
time:2022-10-08 09:11:20	epoch: 909	step:908	loss:0.1692	acc:0.9688	f1:0.9355	pre:0.9355	recall:0.9355
time:2022-10-08 09:11:21	epoch: 910	step:909	loss:0.108	acc:1.0	f1:1.0	pre:1.0	recall:1.0
time:2022-10-08 09:11:22	epoch: 911	step:910	loss:0.3714	acc:0.9375	f1:0.8788	pre:0.8788	recall:0.8788
time:2022-10-08 09:11:23	epoch: 912	step:911	loss:0.275	acc:0.9688	f1:0.9394	pre:0.9394	recall:0.9394
time:2022-10-08 09:11:24	epoch: 913	step:912	loss:0.06385	acc:1.0	f1:1.0	pre:1.0	recall:1.0
time:2022-10-08 09:11:25	epoch: 914	step:913	loss:0.6095	acc:0.8438	f1:0.7297	pre:0.7297	recall:0.7297
time:2022-10-08 09:11:26	epoch: 915	step:914	loss:0.3867	acc:0.9062	f1:0.8286	pre:0.8286	recall:0.8286
time:2022-10-08 09:11:27	epoch: 916	step:915	loss:0.3509	acc:0.9062	f1:0.8286	pre:0.8286	recall:0.8286
time:2022-10-08 09:11:27	epoch: 917	step:916	loss:0.1627	acc:0.9688	f1:0.9375	pre:0.9375	recall:0.9375
time:2022-10-08 09:11:28	epoch: 918	step:917	loss:0.1418	acc:0.9688	f1:0.9375	pre:0.9375	recall:0.9375
time:2022-10-08 09:11:29	epoch: 919	step:918	loss:0.8801	acc:0.9062	f1:0.8286	pre:0.8286	recall:0.8286
time:2022-10-08 09:11:30	epoch: 920	step:919	loss:0.2949	acc:0.9062	f1:0.8286	pre:0.8286	recall:0.8286
time:2022-10-08 09:11:31	epoch: 921	step:920	loss:0.1184	acc:0.9688	f1:0.9394	pre:0.9394	recall:0.9394
time:2022-10-08 09:11:32	epoch: 922	step:921	loss:0.1912	acc:0.9688	f1:0.9394	pre:0.9394	recall:0.9394
time:2022-10-08 09:11:33	epoch: 923	step:922	loss:0.4162	acc:0.9375	f1:0.8824	pre:0.8824	recall:0.8824
time:2022-10-08 09:11:34	epoch: 924	step:923	loss:0.4897	acc:0.9062	f1:0.8286	pre:0.8286	recall:0.8286
time:2022-10-08 09:11:35	epoch: 925	step:924	loss:0.3025	acc:0.9375	f1:0.8788	pre:0.8788	recall:0.8788
time:2022-10-08 09:11:36	epoch: 926	step:925	loss:0.9304	acc:0.875	f1:0.7778	pre:0.7778	recall:0.7778
time:2022-10-08 09:11:37	epoch: 927	step:926	loss:0.1644	acc:0.9688	f1:0.9394	pre:0.9394	recall:0.9394
time:2022-10-08 09:11:38	epoch: 928	step:927	loss:0.5209	acc:0.9375	f1:0.8824	pre:0.8824	recall:0.8824
time:2022-10-08 09:11:39	epoch: 929	step:928	loss:0.2221	acc:0.9375	f1:0.8824	pre:0.8824	recall:0.8824
time:2022-10-08 09:11:39	epoch: 930	step:929	loss:0.1171	acc:0.9688	f1:0.9394	pre:0.9394	recall:0.9394
time:2022-10-08 09:11:40	epoch: 931	step:930	loss:0.2619	acc:0.9375	f1:0.8824	pre:0.8824	recall:0.8824
time:2022-10-08 09:11:41	epoch: 932	step:931	loss:0.6527	acc:0.9062	f1:0.8286	pre:0.8286	recall:0.8286
time:2022-10-08 09:11:42	epoch: 933	step:932	loss:0.1426	acc:0.9688	f1:0.9394	pre:0.9394	recall:0.9394
time:2022-10-08 09:11:43	epoch: 934	step:933	loss:0.05187	acc:1.0	f1:1.0	pre:1.0	recall:1.0
time:2022-10-08 09:11:44	epoch: 935	step:934	loss:0.6297	acc:0.875	f1:0.7714	pre:0.7714	recall:0.7714
time:2022-10-08 09:11:45	epoch: 936	step:935	loss:0.3206	acc:0.9375	f1:0.8824	pre:0.8824	recall:0.8824
time:2022-10-08 09:11:46	epoch: 937	step:936	loss:0.1086	acc:0.9688	f1:0.9394	pre:0.9394	recall:0.9394
time:2022-10-08 09:11:47	epoch: 938	step:937	loss:0.3555	acc:0.9375	f1:0.8788	pre:0.8788	recall:0.8788
time:2022-10-08 09:11:48	epoch: 939	step:938	loss:0.7015	acc:0.9062	f1:0.8286	pre:0.8286	recall:0.8286
time:2022-10-08 09:11:49	epoch: 940	step:939	loss:0.103	acc:0.9688	f1:0.9394	pre:0.9394	recall:0.9394
time:2022-10-08 09:11:50	epoch: 941	step:940	loss:0.1713	acc:0.9688	f1:0.9375	pre:0.9375	recall:0.9375
time:2022-10-08 09:11:51	epoch: 942	step:941	loss:0.7054	acc:0.9375	f1:0.8824	pre:0.8824	recall:0.8824
time:2022-10-08 09:11:52	epoch: 943	step:942	loss:0.1861	acc:0.9375	f1:0.8824	pre:0.8824	recall:0.8824
time:2022-10-08 09:11:52	epoch: 944	step:943	loss:0.05776	acc:1.0	f1:1.0	pre:1.0	recall:1.0
time:2022-10-08 09:11:53	epoch: 945	step:944	loss:0.143	acc:0.9375	f1:0.8788	pre:0.8788	recall:0.8788
time:2022-10-08 09:11:54	epoch: 946	step:945	loss:0.09766	acc:1.0	f1:1.0	pre:1.0	recall:1.0
time:2022-10-08 09:11:55	epoch: 947	step:946	loss:0.1462	acc:1.0	f1:1.0	pre:1.0	recall:1.0
time:2022-10-08 09:11:56	epoch: 948	step:947	loss:0.2586	acc:0.9375	f1:0.8824	pre:0.8824	recall:0.8824
time:2022-10-08 09:11:57	epoch: 949	step:948	loss:0.2376	acc:0.9375	f1:0.8824	pre:0.8824	recall:0.8824
time:2022-10-08 09:11:58	epoch: 950	step:949	loss:0.324	acc:0.9062	f1:0.8431	pre:0.8529	recall:0.8382
time:2022-10-08 09:11:59	epoch: 951	step:950	loss:0.1947	acc:0.9688	f1:0.9394	pre:0.9394	recall:0.9394
time:2022-10-08 09:12:00	epoch: 952	step:951	loss:0.5377	acc:0.9375	f1:0.8824	pre:0.8824	recall:0.8824
time:2022-10-08 09:12:01	epoch: 953	step:952	loss:0.2832	acc:0.9062	f1:0.8235	pre:0.8235	recall:0.8235
time:2022-10-08 09:12:02	epoch: 954	step:953	loss:0.3295	acc:0.9375	f1:0.8824	pre:0.8824	recall:0.8824
time:2022-10-08 09:12:03	epoch: 955	step:954	loss:0.1142	acc:1.0	f1:1.0	pre:1.0	recall:1.0
time:2022-10-08 09:12:04	epoch: 956	step:955	loss:0.5549	acc:0.9062	f1:0.8286	pre:0.8286	recall:0.8286
time:2022-10-08 09:12:05	epoch: 957	step:956	loss:0.132	acc:0.9688	f1:0.9375	pre:0.9375	recall:0.9375
time:2022-10-08 09:12:05	epoch: 958	step:957	loss:0.268	acc:0.9375	f1:0.8824	pre:0.8824	recall:0.8824
time:2022-10-08 09:12:06	epoch: 959	step:958	loss:0.1506	acc:0.9688	f1:0.9394	pre:0.9394	recall:0.9394
time:2022-10-08 09:12:07	epoch: 960	step:959	loss:0.277	acc:0.9062	f1:0.8235	pre:0.8235	recall:0.8235
time:2022-10-08 09:12:08	epoch: 961	step:960	loss:0.6179	acc:0.9062	f1:0.8235	pre:0.8235	recall:0.8235
time:2022-10-08 09:12:09	epoch: 962	step:961	loss:0.7491	acc:0.875	f1:0.7714	pre:0.7714	recall:0.7714
time:2022-10-08 09:12:10	epoch: 963	step:962	loss:0.2809	acc:0.9688	f1:0.9394	pre:0.9394	recall:0.9394
time:2022-10-08 09:12:11	epoch: 964	step:963	loss:0.1305	acc:0.9688	f1:0.9394	pre:0.9394	recall:0.9394
time:2022-10-08 09:12:12	epoch: 965	step:964	loss:0.08371	acc:1.0	f1:1.0	pre:1.0	recall:1.0
time:2022-10-08 09:12:13	epoch: 966	step:965	loss:0.1288	acc:0.9688	f1:0.9394	pre:0.9394	recall:0.9394
time:2022-10-08 09:12:14	epoch: 967	step:966	loss:0.1809	acc:1.0	f1:1.0	pre:1.0	recall:1.0
time:2022-10-08 09:12:15	epoch: 968	step:967	loss:0.2763	acc:0.9375	f1:0.8788	pre:0.8788	recall:0.8788
time:2022-10-08 09:12:16	epoch: 969	step:968	loss:0.3309	acc:0.9375	f1:0.8824	pre:0.8824	recall:0.8824
time:2022-10-08 09:12:17	epoch: 970	step:969	loss:0.3048	acc:0.9688	f1:0.9394	pre:0.9394	recall:0.9394
time:2022-10-08 09:12:18	epoch: 971	step:970	loss:0.1035	acc:1.0	f1:1.0	pre:1.0	recall:1.0
time:2022-10-08 09:12:19	epoch: 972	step:971	loss:0.1946	acc:0.9688	f1:0.9394	pre:0.9394	recall:0.9394
time:2022-10-08 09:12:19	epoch: 973	step:972	loss:0.4112	acc:0.9688	f1:0.9394	pre:0.9394	recall:0.9394
time:2022-10-08 09:12:20	epoch: 974	step:973	loss:0.1182	acc:0.9688	f1:0.9375	pre:0.9375	recall:0.9375
time:2022-10-08 09:12:21	epoch: 975	step:974	loss:0.3884	acc:0.9375	f1:0.8824	pre:0.8824	recall:0.8824
time:2022-10-08 09:12:22	epoch: 976	step:975	loss:0.06077	acc:1.0	f1:1.0	pre:1.0	recall:1.0
time:2022-10-08 09:12:23	epoch: 977	step:976	loss:0.3296	acc:0.9375	f1:0.899	pre:0.8939	recall:0.9091
time:2022-10-08 09:12:24	epoch: 978	step:977	loss:0.07392	acc:0.9688	f1:0.9355	pre:0.9355	recall:0.9355
time:2022-10-08 09:12:25	epoch: 979	step:978	loss:0.629	acc:0.875	f1:0.7714	pre:0.7714	recall:0.7714
time:2022-10-08 09:12:26	epoch: 980	step:979	loss:0.2846	acc:0.9688	f1:0.9394	pre:0.9394	recall:0.9394
time:2022-10-08 09:12:27	epoch: 981	step:980	loss:0.3583	acc:0.9688	f1:0.9394	pre:0.9394	recall:0.9394
time:2022-10-08 09:12:28	epoch: 982	step:981	loss:0.2994	acc:0.9062	f1:0.8235	pre:0.8235	recall:0.8235
time:2022-10-08 09:12:29	epoch: 983	step:982	loss:0.1583	acc:0.9688	f1:0.9375	pre:0.9375	recall:0.9375
time:2022-10-08 09:12:30	epoch: 984	step:983	loss:0.1707	acc:0.9688	f1:0.9394	pre:0.9394	recall:0.9394
time:2022-10-08 09:12:31	epoch: 985	step:984	loss:0.2857	acc:0.9688	f1:0.9375	pre:0.9375	recall:0.9375
time:2022-10-08 09:12:32	epoch: 986	step:985	loss:0.2297	acc:0.9375	f1:0.899	pre:0.9091	recall:0.8939
time:2022-10-08 09:12:33	epoch: 987	step:986	loss:0.125	acc:0.9688	f1:0.9375	pre:0.9375	recall:0.9375
time:2022-10-08 09:12:34	epoch: 988	step:987	loss:0.09991	acc:1.0	f1:1.0	pre:1.0	recall:1.0
time:2022-10-08 09:12:35	epoch: 989	step:988	loss:0.1046	acc:1.0	f1:1.0	pre:1.0	recall:1.0
time:2022-10-08 09:12:35	epoch: 990	step:989	loss:0.05127	acc:1.0	f1:1.0	pre:1.0	recall:1.0
time:2022-10-08 09:12:36	epoch: 991	step:990	loss:0.08625	acc:1.0	f1:1.0	pre:1.0	recall:1.0
time:2022-10-08 09:12:37	epoch: 992	step:991	loss:0.5066	acc:0.9062	f1:0.8286	pre:0.8286	recall:0.8286
time:2022-10-08 09:12:38	epoch: 993	step:992	loss:0.1646	acc:0.9688	f1:0.9355	pre:0.9355	recall:0.9355
time:2022-10-08 09:12:39	epoch: 994	step:993	loss:0.166	acc:0.9375	f1:0.8824	pre:0.8824	recall:0.8824
time:2022-10-08 09:12:40	epoch: 995	step:994	loss:0.09088	acc:1.0	f1:1.0	pre:1.0	recall:1.0
time:2022-10-08 09:12:41	epoch: 996	step:995	loss:0.2357	acc:0.9062	f1:0.8235	pre:0.8235	recall:0.8235
time:2022-10-08 09:12:42	epoch: 997	step:996	loss:0.1329	acc:0.9688	f1:0.9394	pre:0.9394	recall:0.9394
time:2022-10-08 09:12:43	epoch: 998	step:997	loss:0.07846	acc:0.9688	f1:0.9394	pre:0.9394	recall:0.9394
time:2022-10-08 09:12:44	epoch: 999	step:998	loss:0.1046	acc:0.9688	f1:0.9394	pre:0.9394	recall:0.9394
time:2022-10-08 09:12:45	epoch: 1000	step:999	loss:0.1506	acc:0.9688	f1:0.9394	pre:0.9394	recall:0.9394
time:2022-10-08 09:12:46	epoch: 1001	step:1000	loss:0.1309	acc:0.9688	f1:0.9394	pre:0.9394	recall:0.9394
time:2022-10-08 09:12:47	epoch: 1002	step:1001	loss:0.4813	acc:0.9688	f1:0.9355	pre:0.9355	recall:0.9355
time:2022-10-08 09:12:48	epoch: 1003	step:1002	loss:0.03794	acc:1.0	f1:1.0	pre:1.0	recall:1.0
time:2022-10-08 09:12:49	epoch: 1004	step:1003	loss:0.1882	acc:0.9688	f1:0.9394	pre:0.9394	recall:0.9394
time:2022-10-08 09:12:49	epoch: 1005	step:1004	loss:0.03739	acc:1.0	f1:1.0	pre:1.0	recall:1.0
time:2022-10-08 09:12:50	epoch: 1006	step:1005	loss:0.2537	acc:0.9062	f1:0.8286	pre:0.8286	recall:0.8286
time:2022-10-08 09:12:51	epoch: 1007	step:1006	loss:0.5237	acc:0.9375	f1:0.8824	pre:0.8824	recall:0.8824
time:2022-10-08 09:12:52	epoch: 1008	step:1007	loss:0.1719	acc:0.9688	f1:0.9355	pre:0.9355	recall:0.9355
time:2022-10-08 09:12:53	epoch: 1009	step:1008	loss:0.1932	acc:0.9688	f1:0.9394	pre:0.9394	recall:0.9394
time:2022-10-08 09:12:54	epoch: 1010	step:1009	loss:0.3461	acc:0.9062	f1:0.8235	pre:0.8235	recall:0.8235
time:2022-10-08 09:12:55	epoch: 1011	step:1010	loss:0.2048	acc:0.9688	f1:0.9375	pre:0.9375	recall:0.9375
time:2022-10-08 09:12:56	epoch: 1012	step:1011	loss:0.01631	acc:1.0	f1:1.0	pre:1.0	recall:1.0
time:2022-10-08 09:12:57	epoch: 1013	step:1012	loss:0.4042	acc:0.9375	f1:0.8824	pre:0.8824	recall:0.8824
time:2022-10-08 09:12:58	epoch: 1014	step:1013	loss:0.09088	acc:0.9688	f1:0.9394	pre:0.9394	recall:0.9394
time:2022-10-08 09:12:59	epoch: 1015	step:1014	loss:0.2072	acc:0.9375	f1:0.8788	pre:0.8788	recall:0.8788
time:2022-10-08 09:13:00	epoch: 1016	step:1015	loss:0.2151	acc:0.9688	f1:0.9375	pre:0.9375	recall:0.9375
time:2022-10-08 09:13:01	epoch: 1017	step:1016	loss:0.1932	acc:0.9688	f1:0.9375	pre:0.9375	recall:0.9375
time:2022-10-08 09:13:01	epoch: 1018	step:1017	loss:0.1335	acc:0.9688	f1:0.9394	pre:0.9394	recall:0.9394
time:2022-10-08 09:13:02	epoch: 1019	step:1018	loss:0.214	acc:0.9688	f1:0.9394	pre:0.9394	recall:0.9394
time:2022-10-08 09:13:03	epoch: 1020	step:1019	loss:0.3319	acc:0.9688	f1:0.9394	pre:0.9394	recall:0.9394
time:2022-10-08 09:13:04	epoch: 1021	step:1020	loss:0.1633	acc:1.0	f1:1.0	pre:1.0	recall:1.0
time:2022-10-08 09:13:05	epoch: 1022	step:1021	loss:0.07325	acc:0.9688	f1:0.9394	pre:0.9394	recall:0.9394
time:2022-10-08 09:13:06	epoch: 1023	step:1022	loss:0.03628	acc:1.0	f1:1.0	pre:1.0	recall:1.0
time:2022-10-08 09:13:07	epoch: 1024	step:1023	loss:0.3734	acc:0.9688	f1:0.9375	pre:0.9375	recall:0.9375
time:2022-10-08 09:13:08	epoch: 1025	step:1024	loss:0.2225	acc:1.0	f1:1.0	pre:1.0	recall:1.0
time:2022-10-08 09:13:09	epoch: 1026	step:1025	loss:0.09976	acc:0.9688	f1:0.9355	pre:0.9355	recall:0.9355
time:2022-10-08 09:13:10	epoch: 1027	step:1026	loss:0.06002	acc:1.0	f1:1.0	pre:1.0	recall:1.0
time:2022-10-08 09:13:11	epoch: 1028	step:1027	loss:0.09242	acc:1.0	f1:1.0	pre:1.0	recall:1.0
time:2022-10-08 09:13:12	epoch: 1029	step:1028	loss:0.311	acc:0.9062	f1:0.8438	pre:0.8438	recall:0.8438
time:2022-10-08 09:13:13	epoch: 1030	step:1029	loss:0.1647	acc:0.9688	f1:0.9394	pre:0.9394	recall:0.9394
time:2022-10-08 09:13:13	epoch: 1031	step:1030	loss:0.04499	acc:1.0	f1:1.0	pre:1.0	recall:1.0
time:2022-10-08 09:13:14	epoch: 1032	step:1031	loss:0.1345	acc:0.9688	f1:0.9394	pre:0.9394	recall:0.9394
time:2022-10-08 09:13:15	epoch: 1033	step:1032	loss:0.2521	acc:0.9062	f1:0.8286	pre:0.8286	recall:0.8286
time:2022-10-08 09:13:16	epoch: 1034	step:1033	loss:0.3185	acc:0.9688	f1:0.9394	pre:0.9394	recall:0.9394
time:2022-10-08 09:13:17	epoch: 1035	step:1034	loss:0.1118	acc:0.9688	f1:0.9394	pre:0.9394	recall:0.9394
time:2022-10-08 09:13:18	epoch: 1036	step:1035	loss:0.2798	acc:0.9375	f1:0.8824	pre:0.8824	recall:0.8824
time:2022-10-08 09:13:19	epoch: 1037	step:1036	loss:0.1571	acc:0.9688	f1:0.9394	pre:0.9394	recall:0.9394
time:2022-10-08 09:13:20	epoch: 1038	step:1037	loss:0.1428	acc:0.9688	f1:0.9375	pre:0.9375	recall:0.9375
time:2022-10-08 09:13:21	epoch: 1039	step:1038	loss:0.05618	acc:1.0	f1:1.0	pre:1.0	recall:1.0
time:2022-10-08 09:13:22	epoch: 1040	step:1039	loss:0.04016	acc:1.0	f1:1.0	pre:1.0	recall:1.0
time:2022-10-08 09:13:23	epoch: 1041	step:1040	loss:0.07287	acc:0.9688	f1:0.9394	pre:0.9394	recall:0.9394
time:2022-10-08 09:13:24	epoch: 1042	step:1041	loss:0.3304	acc:0.9375	f1:0.8788	pre:0.8788	recall:0.8788
time:2022-10-08 09:13:25	epoch: 1043	step:1042	loss:0.06899	acc:1.0	f1:1.0	pre:1.0	recall:1.0
time:2022-10-08 09:13:26	epoch: 1044	step:1043	loss:0.02477	acc:1.0	f1:1.0	pre:1.0	recall:1.0
time:2022-10-08 09:13:26	epoch: 1045	step:1044	loss:0.06328	acc:1.0	f1:1.0	pre:1.0	recall:1.0
time:2022-10-08 09:13:27	epoch: 1046	step:1045	loss:0.3659	acc:0.875	f1:0.7778	pre:0.7778	recall:0.7778
time:2022-10-08 09:13:28	epoch: 1047	step:1046	loss:0.06578	acc:1.0	f1:1.0	pre:1.0	recall:1.0
time:2022-10-08 09:13:29	epoch: 1048	step:1047	loss:0.02417	acc:1.0	f1:1.0	pre:1.0	recall:1.0
time:2022-10-08 09:13:30	epoch: 1049	step:1048	loss:0.0262	acc:1.0	f1:1.0	pre:1.0	recall:1.0
time:2022-10-08 09:13:31	epoch: 1050	step:1049	loss:0.03339	acc:1.0	f1:1.0	pre:1.0	recall:1.0
time:2022-10-08 09:13:32	epoch: 1051	step:1050	loss:0.1687	acc:0.9375	f1:0.8824	pre:0.8824	recall:0.8824
time:2022-10-08 09:13:33	epoch: 1052	step:1051	loss:0.1031	acc:0.9688	f1:0.9375	pre:0.9375	recall:0.9375
time:2022-10-08 09:13:34	epoch: 1053	step:1052	loss:0.2882	acc:0.9375	f1:0.8824	pre:0.8824	recall:0.8824
time:2022-10-08 09:13:35	epoch: 1054	step:1053	loss:0.2282	acc:0.9688	f1:0.9394	pre:0.9394	recall:0.9394
time:2022-10-08 09:13:36	epoch: 1055	step:1054	loss:0.1003	acc:0.9688	f1:0.9375	pre:0.9375	recall:0.9375
time:2022-10-08 09:13:37	epoch: 1056	step:1055	loss:0.05932	acc:1.0	f1:1.0	pre:1.0	recall:1.0
time:2022-10-08 09:13:38	epoch: 1057	step:1056	loss:0.08211	acc:0.9688	f1:0.9394	pre:0.9394	recall:0.9394
time:2022-10-08 09:13:39	epoch: 1058	step:1057	loss:0.1018	acc:1.0	f1:1.0	pre:1.0	recall:1.0
time:2022-10-08 09:13:40	epoch: 1059	step:1058	loss:0.8389	acc:0.875	f1:0.7778	pre:0.7778	recall:0.7778
time:2022-10-08 09:13:40	epoch: 1060	step:1059	loss:0.1317	acc:0.9688	f1:0.9394	pre:0.9394	recall:0.9394
time:2022-10-08 09:13:41	epoch: 1061	step:1060	loss:0.224	acc:0.9375	f1:0.8788	pre:0.8788	recall:0.8788
time:2022-10-08 09:13:42	epoch: 1062	step:1061	loss:0.1773	acc:0.9688	f1:0.9394	pre:0.9394	recall:0.9394
time:2022-10-08 09:13:43	epoch: 1063	step:1062	loss:0.1763	acc:0.9375	f1:0.8824	pre:0.8824	recall:0.8824
time:2022-10-08 09:13:44	epoch: 1064	step:1063	loss:0.02036	acc:1.0	f1:1.0	pre:1.0	recall:1.0
time:2022-10-08 09:13:45	epoch: 1065	step:1064	loss:0.125	acc:0.9688	f1:0.9394	pre:0.9394	recall:0.9394
time:2022-10-08 09:13:46	epoch: 1066	step:1065	loss:0.05054	acc:1.0	f1:1.0	pre:1.0	recall:1.0
time:2022-10-08 09:13:47	epoch: 1067	step:1066	loss:0.06789	acc:1.0	f1:1.0	pre:1.0	recall:1.0
time:2022-10-08 09:13:48	epoch: 1068	step:1067	loss:0.1238	acc:0.9688	f1:0.9375	pre:0.9375	recall:0.9375
time:2022-10-08 09:13:49	epoch: 1069	step:1068	loss:0.268	acc:0.9062	f1:0.8182	pre:0.8182	recall:0.8182
time:2022-10-08 09:13:50	epoch: 1070	step:1069	loss:0.1417	acc:0.9688	f1:0.9394	pre:0.9394	recall:0.9394
time:2022-10-08 09:13:51	epoch: 1071	step:1070	loss:0.1664	acc:0.9375	f1:0.8824	pre:0.8824	recall:0.8824
time:2022-10-08 09:13:52	epoch: 1072	step:1071	loss:0.1128	acc:0.9688	f1:0.9375	pre:0.9375	recall:0.9375
time:2022-10-08 09:13:53	epoch: 1073	step:1072	loss:0.04646	acc:0.9688	f1:0.9394	pre:0.9394	recall:0.9394
time:2022-10-08 09:13:54	epoch: 1074	step:1073	loss:0.3425	acc:0.9375	f1:0.8824	pre:0.8824	recall:0.8824
time:2022-10-08 09:13:55	epoch: 1075	step:1074	loss:0.4879	acc:0.9062	f1:0.8286	pre:0.8286	recall:0.8286
time:2022-10-08 09:13:56	epoch: 1076	step:1075	loss:0.06159	acc:1.0	f1:1.0	pre:1.0	recall:1.0
time:2022-10-08 09:13:56	epoch: 1077	step:1076	loss:0.5089	acc:0.9062	f1:0.8286	pre:0.8286	recall:0.8286
time:2022-10-08 09:13:57	epoch: 1078	step:1077	loss:0.4375	acc:0.875	f1:0.7714	pre:0.7714	recall:0.7714
time:2022-10-08 09:13:58	epoch: 1079	step:1078	loss:0.09189	acc:1.0	f1:1.0	pre:1.0	recall:1.0
time:2022-10-08 09:13:59	epoch: 1080	step:1079	loss:0.03789	acc:1.0	f1:1.0	pre:1.0	recall:1.0
time:2022-10-08 09:14:00	epoch: 1081	step:1080	loss:0.04979	acc:1.0	f1:1.0	pre:1.0	recall:1.0
time:2022-10-08 09:14:01	epoch: 1082	step:1081	loss:0.3195	acc:0.9688	f1:0.9394	pre:0.9394	recall:0.9394
time:2022-10-08 09:14:02	epoch: 1083	step:1082	loss:0.07702	acc:0.9688	f1:0.9394	pre:0.9394	recall:0.9394
time:2022-10-08 09:14:03	epoch: 1084	step:1083	loss:0.09792	acc:0.9688	f1:0.9375	pre:0.9375	recall:0.9375
time:2022-10-08 09:14:04	epoch: 1085	step:1084	loss:0.7356	acc:0.9375	f1:0.8824	pre:0.8824	recall:0.8824
time:2022-10-08 09:14:05	epoch: 1086	step:1085	loss:0.1106	acc:1.0	f1:1.0	pre:1.0	recall:1.0
time:2022-10-08 09:14:06	epoch: 1087	step:1086	loss:0.0461	acc:1.0	f1:1.0	pre:1.0	recall:1.0
time:2022-10-08 09:14:07	epoch: 1088	step:1087	loss:0.2813	acc:0.9375	f1:0.8824	pre:0.8824	recall:0.8824
time:2022-10-08 09:14:08	epoch: 1089	step:1088	loss:0.708	acc:0.9688	f1:0.9394	pre:0.9394	recall:0.9394
time:2022-10-08 09:14:09	epoch: 1090	step:1089	loss:0.3927	acc:0.9062	f1:0.8431	pre:0.8529	recall:0.8382
time:2022-10-08 09:14:10	epoch: 1091	step:1090	loss:0.1016	acc:0.9688	f1:0.9394	pre:0.9394	recall:0.9394
time:2022-10-08 09:14:10	epoch: 1092	step:1091	loss:0.1334	acc:0.9688	f1:0.9375	pre:0.9375	recall:0.9375
time:2022-10-08 09:14:11	epoch: 1093	step:1092	loss:0.7016	acc:0.9688	f1:0.9394	pre:0.9394	recall:0.9394
time:2022-10-08 09:14:12	epoch: 1094	step:1093	loss:0.2195	acc:0.9375	f1:0.8824	pre:0.8824	recall:0.8824
time:2022-10-08 09:14:13	epoch: 1095	step:1094	loss:0.832	acc:0.9375	f1:0.8824	pre:0.8824	recall:0.8824
time:2022-10-08 09:14:14	epoch: 1096	step:1095	loss:0.5443	acc:0.9375	f1:0.8788	pre:0.8788	recall:0.8788
time:2022-10-08 09:14:15	epoch: 1097	step:1096	loss:0.1427	acc:0.9375	f1:0.8824	pre:0.8824	recall:0.8824
time:2022-10-08 09:14:16	epoch: 1098	step:1097	loss:0.1313	acc:0.9688	f1:0.9375	pre:0.9375	recall:0.9375
time:2022-10-08 09:14:17	epoch: 1099	step:1098	loss:0.2967	acc:0.9375	f1:0.8824	pre:0.8824	recall:0.8824
time:2022-10-08 09:14:18	epoch: 1100	step:1099	loss:0.1285	acc:0.9375	f1:0.8824	pre:0.8824	recall:0.8824
time:2022-10-08 09:14:19	epoch: 1101	step:1100	loss:0.05956	acc:1.0	f1:1.0	pre:1.0	recall:1.0
time:2022-10-08 09:14:20	epoch: 1102	step:1101	loss:0.2521	acc:0.9688	f1:0.9375	pre:0.9375	recall:0.9375
time:2022-10-08 09:14:21	epoch: 1103	step:1102	loss:0.1603	acc:0.9688	f1:0.9394	pre:0.9394	recall:0.9394
time:2022-10-08 09:14:22	epoch: 1104	step:1103	loss:0.1383	acc:0.9688	f1:0.9394	pre:0.9394	recall:0.9394
time:2022-10-08 09:14:23	epoch: 1105	step:1104	loss:0.2042	acc:0.9688	f1:0.9394	pre:0.9394	recall:0.9394
time:2022-10-08 09:14:24	epoch: 1106	step:1105	loss:0.06573	acc:1.0	f1:1.0	pre:1.0	recall:1.0
time:2022-10-08 09:14:25	epoch: 1107	step:1106	loss:0.02629	acc:1.0	f1:1.0	pre:1.0	recall:1.0
time:2022-10-08 09:14:26	epoch: 1108	step:1107	loss:0.03929	acc:1.0	f1:1.0	pre:1.0	recall:1.0
time:2022-10-08 09:14:26	epoch: 1109	step:1108	loss:0.09192	acc:1.0	f1:1.0	pre:1.0	recall:1.0
time:2022-10-08 09:14:27	epoch: 1110	step:1109	loss:0.3849	acc:0.9375	f1:0.8824	pre:0.8824	recall:0.8824
time:2022-10-08 09:14:28	epoch: 1111	step:1110	loss:0.1651	acc:0.9688	f1:0.9394	pre:0.9394	recall:0.9394
time:2022-10-08 09:14:29	epoch: 1112	step:1111	loss:0.1904	acc:0.9688	f1:0.9394	pre:0.9394	recall:0.9394
time:2022-10-08 09:14:30	epoch: 1113	step:1112	loss:0.01141	acc:1.0	f1:1.0	pre:1.0	recall:1.0
time:2022-10-08 09:14:31	epoch: 1114	step:1113	loss:0.1207	acc:0.9688	f1:0.9394	pre:0.9394	recall:0.9394
time:2022-10-08 09:14:32	epoch: 1115	step:1114	loss:0.1404	acc:0.9688	f1:0.9375	pre:0.9375	recall:0.9375
time:2022-10-08 09:14:33	epoch: 1116	step:1115	loss:0.09474	acc:0.9688	f1:0.9394	pre:0.9394	recall:0.9394
time:2022-10-08 09:14:34	epoch: 1117	step:1116	loss:0.08617	acc:1.0	f1:1.0	pre:1.0	recall:1.0
time:2022-10-08 09:14:35	epoch: 1118	step:1117	loss:0.1254	acc:1.0	f1:1.0	pre:1.0	recall:1.0
time:2022-10-08 09:14:36	epoch: 1119	step:1118	loss:0.2299	acc:0.9688	f1:0.9375	pre:0.9375	recall:0.9375
time:2022-10-08 09:14:37	epoch: 1120	step:1119	loss:0.1603	acc:0.9688	f1:0.9375	pre:0.9375	recall:0.9375
time:2022-10-08 09:14:38	epoch: 1121	step:1120	loss:0.1593	acc:0.9688	f1:0.9394	pre:0.9394	recall:0.9394
time:2022-10-08 09:14:38	epoch: 1122	step:1121	loss:0.04262	acc:1.0	f1:1.0	pre:1.0	recall:1.0
time:2022-10-08 09:14:39	epoch: 1123	step:1122	loss:0.0269	acc:1.0	f1:1.0	pre:1.0	recall:1.0
time:2022-10-08 09:14:40	epoch: 1124	step:1123	loss:0.1302	acc:0.9688	f1:0.9394	pre:0.9394	recall:0.9394
time:2022-10-08 09:14:41	epoch: 1125	step:1124	loss:0.1352	acc:0.9688	f1:0.9394	pre:0.9394	recall:0.9394
time:2022-10-08 09:14:42	epoch: 1126	step:1125	loss:0.08141	acc:0.9688	f1:0.9394	pre:0.9394	recall:0.9394
time:2022-10-08 09:14:43	epoch: 1127	step:1126	loss:0.08116	acc:0.9688	f1:0.9375	pre:0.9375	recall:0.9375
time:2022-10-08 09:14:44	epoch: 1128	step:1127	loss:0.2364	acc:0.9375	f1:0.899	pre:0.8939	recall:0.9091
time:2022-10-08 09:14:45	epoch: 1129	step:1128	loss:0.1247	acc:0.9688	f1:0.9394	pre:0.9394	recall:0.9394
time:2022-10-08 09:14:46	epoch: 1130	step:1129	loss:0.1841	acc:0.9375	f1:0.8824	pre:0.8824	recall:0.8824
time:2022-10-08 09:14:47	epoch: 1131	step:1130	loss:0.0484	acc:1.0	f1:1.0	pre:1.0	recall:1.0
time:2022-10-08 09:14:48	epoch: 1132	step:1131	loss:0.1498	acc:0.9688	f1:0.9394	pre:0.9394	recall:0.9394
time:2022-10-08 09:14:49	epoch: 1133	step:1132	loss:0.1491	acc:0.9688	f1:0.9375	pre:0.9375	recall:0.9375
time:2022-10-08 09:14:50	epoch: 1134	step:1133	loss:0.2343	acc:0.875	f1:0.8	pre:0.8	recall:0.8
time:2022-10-08 09:14:50	epoch: 1135	step:1134	loss:0.04313	acc:1.0	f1:1.0	pre:1.0	recall:1.0
time:2022-10-08 09:14:51	epoch: 1136	step:1135	loss:0.453	acc:0.9062	f1:0.8286	pre:0.8286	recall:0.8286
time:2022-10-08 09:14:52	epoch: 1137	step:1136	loss:0.05462	acc:1.0	f1:1.0	pre:1.0	recall:1.0
time:2022-10-08 09:14:53	epoch: 1138	step:1137	loss:0.1863	acc:0.9375	f1:0.8824	pre:0.8824	recall:0.8824
time:2022-10-08 09:14:54	epoch: 1139	step:1138	loss:0.06359	acc:0.9688	f1:0.9394	pre:0.9394	recall:0.9394
time:2022-10-08 09:14:55	epoch: 1140	step:1139	loss:0.2339	acc:0.9375	f1:0.8824	pre:0.8824	recall:0.8824
time:2022-10-08 09:14:56	epoch: 1141	step:1140	loss:0.09441	acc:1.0	f1:1.0	pre:1.0	recall:1.0
time:2022-10-08 09:14:57	epoch: 1142	step:1141	loss:0.09669	acc:0.9688	f1:0.9394	pre:0.9394	recall:0.9394
time:2022-10-08 09:14:58	epoch: 1143	step:1142	loss:0.03798	acc:1.0	f1:1.0	pre:1.0	recall:1.0
time:2022-10-08 09:14:59	epoch: 1144	step:1143	loss:0.06677	acc:1.0	f1:1.0	pre:1.0	recall:1.0
time:2022-10-08 09:15:00	epoch: 1145	step:1144	loss:0.1859	acc:0.9688	f1:0.9394	pre:0.9394	recall:0.9394
time:2022-10-08 09:15:01	epoch: 1146	step:1145	loss:0.05144	acc:0.9688	f1:0.9394	pre:0.9394	recall:0.9394
time:2022-10-08 09:15:02	epoch: 1147	step:1146	loss:0.06571	acc:1.0	f1:1.0	pre:1.0	recall:1.0
time:2022-10-08 09:15:03	epoch: 1148	step:1147	loss:0.02634	acc:1.0	f1:1.0	pre:1.0	recall:1.0
time:2022-10-08 09:15:04	epoch: 1149	step:1148	loss:0.3344	acc:0.9375	f1:0.8824	pre:0.8824	recall:0.8824
time:2022-10-08 09:15:04	epoch: 1150	step:1149	loss:0.1111	acc:0.9375	f1:0.8824	pre:0.8824	recall:0.8824
time:2022-10-08 09:15:05	epoch: 1151	step:1150	loss:0.1165	acc:0.9688	f1:0.9394	pre:0.9394	recall:0.9394
time:2022-10-08 09:15:06	epoch: 1152	step:1151	loss:0.3248	acc:0.9375	f1:0.9062	pre:0.9062	recall:0.9062
time:2022-10-08 09:15:07	epoch: 1153	step:1152	loss:0.06621	acc:1.0	f1:1.0	pre:1.0	recall:1.0
time:2022-10-08 09:15:08	epoch: 1154	step:1153	loss:0.145	acc:0.9688	f1:0.9375	pre:0.9375	recall:0.9375
time:2022-10-08 09:15:09	epoch: 1155	step:1154	loss:0.05233	acc:1.0	f1:1.0	pre:1.0	recall:1.0
time:2022-10-08 09:15:10	epoch: 1156	step:1155	loss:0.576	acc:0.9062	f1:0.8286	pre:0.8286	recall:0.8286
time:2022-10-08 09:15:11	epoch: 1157	step:1156	loss:0.1144	acc:0.9688	f1:0.9375	pre:0.9375	recall:0.9375
time:2022-10-08 09:15:12	epoch: 1158	step:1157	loss:0.2423	acc:0.9688	f1:0.9375	pre:0.9375	recall:0.9375
time:2022-10-08 09:15:13	epoch: 1159	step:1158	loss:0.1822	acc:0.9375	f1:0.8824	pre:0.8824	recall:0.8824
time:2022-10-08 09:15:14	epoch: 1160	step:1159	loss:0.09624	acc:0.9688	f1:0.9394	pre:0.9394	recall:0.9394
time:2022-10-08 09:15:15	epoch: 1161	step:1160	loss:0.06674	acc:1.0	f1:1.0	pre:1.0	recall:1.0
time:2022-10-08 09:15:16	epoch: 1162	step:1161	loss:0.06746	acc:1.0	f1:1.0	pre:1.0	recall:1.0
time:2022-10-08 09:15:17	epoch: 1163	step:1162	loss:0.03662	acc:1.0	f1:1.0	pre:1.0	recall:1.0
time:2022-10-08 09:15:18	epoch: 1164	step:1163	loss:0.08148	acc:0.9688	f1:0.9394	pre:0.9394	recall:0.9394
time:2022-10-08 09:15:19	epoch: 1165	step:1164	loss:0.1176	acc:0.9688	f1:0.9394	pre:0.9394	recall:0.9394
time:2022-10-08 09:15:20	epoch: 1166	step:1165	loss:0.3356	acc:0.9375	f1:0.8788	pre:0.8788	recall:0.8788
time:2022-10-08 09:15:20	epoch: 1167	step:1166	loss:0.3567	acc:0.9688	f1:0.9375	pre:0.9375	recall:0.9375
time:2022-10-08 09:15:21	epoch: 1168	step:1167	loss:0.09091	acc:0.9688	f1:0.957	pre:0.9677	recall:0.9516
time:2022-10-08 09:15:22	epoch: 1169	step:1168	loss:0.1105	acc:0.9688	f1:0.9394	pre:0.9394	recall:0.9394
time:2022-10-08 09:15:23	epoch: 1170	step:1169	loss:0.1974	acc:0.9375	f1:0.8824	pre:0.8824	recall:0.8824
time:2022-10-08 09:15:24	epoch: 1171	step:1170	loss:0.06684	acc:1.0	f1:1.0	pre:1.0	recall:1.0
time:2022-10-08 09:15:25	epoch: 1172	step:1171	loss:0.03973	acc:1.0	f1:1.0	pre:1.0	recall:1.0
time:2022-10-08 09:15:26	epoch: 1173	step:1172	loss:0.08939	acc:0.9688	f1:0.9375	pre:0.9375	recall:0.9375
time:2022-10-08 09:15:27	epoch: 1174	step:1173	loss:0.1712	acc:0.9688	f1:0.9375	pre:0.9375	recall:0.9375
time:2022-10-08 09:15:28	epoch: 1175	step:1174	loss:0.0654	acc:1.0	f1:1.0	pre:1.0	recall:1.0
time:2022-10-08 09:15:29	epoch: 1176	step:1175	loss:0.07025	acc:1.0	f1:1.0	pre:1.0	recall:1.0
time:2022-10-08 09:15:30	epoch: 1177	step:1176	loss:0.04459	acc:0.9688	f1:0.9394	pre:0.9394	recall:0.9394
time:2022-10-08 09:15:31	epoch: 1178	step:1177	loss:0.1783	acc:0.9688	f1:0.9375	pre:0.9375	recall:0.9375
time:2022-10-08 09:15:32	epoch: 1179	step:1178	loss:0.114	acc:0.9688	f1:0.9394	pre:0.9394	recall:0.9394
time:2022-10-08 09:15:33	epoch: 1180	step:1179	loss:0.5948	acc:0.9375	f1:0.8788	pre:0.8788	recall:0.8788
time:2022-10-08 09:15:34	epoch: 1181	step:1180	loss:0.1483	acc:0.9688	f1:0.9375	pre:0.9375	recall:0.9375
time:2022-10-08 09:15:35	epoch: 1182	step:1181	loss:0.06142	acc:0.9688	f1:0.9394	pre:0.9394	recall:0.9394
time:2022-10-08 09:15:36	epoch: 1183	step:1182	loss:0.2269	acc:0.9375	f1:0.8824	pre:0.8824	recall:0.8824
time:2022-10-08 09:15:36	epoch: 1184	step:1183	loss:0.1095	acc:0.9375	f1:0.8824	pre:0.8824	recall:0.8824
time:2022-10-08 09:15:37	epoch: 1185	step:1184	loss:0.09414	acc:0.9688	f1:0.9394	pre:0.9394	recall:0.9394
time:2022-10-08 09:15:38	epoch: 1186	step:1185	loss:0.2427	acc:0.9688	f1:0.9583	pre:0.9531	recall:0.9688
time:2022-10-08 09:15:39	epoch: 1187	step:1186	loss:0.08137	acc:0.9688	f1:0.9394	pre:0.9394	recall:0.9394
time:2022-10-08 09:15:40	epoch: 1188	step:1187	loss:0.2457	acc:0.9688	f1:0.9375	pre:0.9375	recall:0.9375
time:2022-10-08 09:15:41	epoch: 1189	step:1188	loss:0.03796	acc:1.0	f1:1.0	pre:1.0	recall:1.0
time:2022-10-08 09:15:42	epoch: 1190	step:1189	loss:0.2223	acc:0.9375	f1:0.8788	pre:0.8788	recall:0.8788
time:2022-10-08 09:15:43	epoch: 1191	step:1190	loss:0.05275	acc:1.0	f1:1.0	pre:1.0	recall:1.0
time:2022-10-08 09:15:44	epoch: 1192	step:1191	loss:0.203	acc:0.9375	f1:0.8824	pre:0.8824	recall:0.8824
time:2022-10-08 09:15:45	epoch: 1193	step:1192	loss:0.06238	acc:1.0	f1:1.0	pre:1.0	recall:1.0
time:2022-10-08 09:15:46	epoch: 1194	step:1193	loss:0.8011	acc:0.9062	f1:0.8286	pre:0.8286	recall:0.8286
time:2022-10-08 09:15:47	epoch: 1195	step:1194	loss:0.1367	acc:0.9688	f1:0.9375	pre:0.9375	recall:0.9375
time:2022-10-08 09:15:48	epoch: 1196	step:1195	loss:0.1175	acc:0.9688	f1:0.9394	pre:0.9394	recall:0.9394
time:2022-10-08 09:15:49	epoch: 1197	step:1196	loss:0.02135	acc:1.0	f1:1.0	pre:1.0	recall:1.0
time:2022-10-08 09:15:50	epoch: 1198	step:1197	loss:0.01383	acc:1.0	f1:1.0	pre:1.0	recall:1.0
time:2022-10-08 09:15:51	epoch: 1199	step:1198	loss:0.5544	acc:0.9375	f1:0.8824	pre:0.8824	recall:0.8824
time:2022-10-08 09:15:51	epoch: 1200	step:1199	loss:0.1404	acc:0.9688	f1:0.9394	pre:0.9394	recall:0.9394
time:2022-10-08 09:15:52	epoch: 1201	step:1200	loss:0.1223	acc:0.9688	f1:0.9375	pre:0.9375	recall:0.9375
time:2022-10-08 09:15:53	epoch: 1202	step:1201	loss:0.1191	acc:0.9688	f1:0.9394	pre:0.9394	recall:0.9394
time:2022-10-08 09:15:54	epoch: 1203	step:1202	loss:0.1342	acc:0.9688	f1:0.9394	pre:0.9394	recall:0.9394
time:2022-10-08 09:15:55	epoch: 1204	step:1203	loss:0.05142	acc:1.0	f1:1.0	pre:1.0	recall:1.0
time:2022-10-08 09:15:56	epoch: 1205	step:1204	loss:0.07169	acc:1.0	f1:1.0	pre:1.0	recall:1.0
time:2022-10-08 09:15:57	epoch: 1206	step:1205	loss:0.04623	acc:1.0	f1:1.0	pre:1.0	recall:1.0
time:2022-10-08 09:15:58	epoch: 1207	step:1206	loss:0.3166	acc:0.9375	f1:0.8824	pre:0.8824	recall:0.8824
time:2022-10-08 09:15:59	epoch: 1208	step:1207	loss:0.04859	acc:1.0	f1:1.0	pre:1.0	recall:1.0
time:2022-10-08 09:16:00	epoch: 1209	step:1208	loss:0.02236	acc:1.0	f1:1.0	pre:1.0	recall:1.0
time:2022-10-08 09:16:01	epoch: 1210	step:1209	loss:0.0613	acc:0.9688	f1:0.9394	pre:0.9394	recall:0.9394
time:2022-10-08 09:16:02	epoch: 1211	step:1210	loss:0.2011	acc:0.9688	f1:0.9394	pre:0.9394	recall:0.9394
time:2022-10-08 09:16:03	epoch: 1212	step:1211	loss:0.3091	acc:0.9375	f1:0.8824	pre:0.8824	recall:0.8824
time:2022-10-08 09:16:04	epoch: 1213	step:1212	loss:0.2977	acc:0.9062	f1:0.8286	pre:0.8286	recall:0.8286
time:2022-10-08 09:16:05	epoch: 1214	step:1213	loss:0.03783	acc:0.9688	f1:0.9394	pre:0.9394	recall:0.9394
time:2022-10-08 09:16:05	epoch: 1215	step:1214	loss:0.1138	acc:0.9688	f1:0.9394	pre:0.9394	recall:0.9394
time:2022-10-08 09:16:06	epoch: 1216	step:1215	loss:0.05823	acc:1.0	f1:1.0	pre:1.0	recall:1.0
time:2022-10-08 09:16:07	epoch: 1217	step:1216	loss:0.1086	acc:0.9375	f1:0.8788	pre:0.8788	recall:0.8788
time:2022-10-08 09:16:08	epoch: 1218	step:1217	loss:0.229	acc:0.9688	f1:0.9394	pre:0.9394	recall:0.9394
time:2022-10-08 09:16:09	epoch: 1219	step:1218	loss:0.1089	acc:0.9688	f1:0.9394	pre:0.9394	recall:0.9394
time:2022-10-08 09:16:10	epoch: 1220	step:1219	loss:0.377	acc:0.9688	f1:0.9394	pre:0.9394	recall:0.9394
time:2022-10-08 09:16:11	epoch: 1221	step:1220	loss:0.1648	acc:0.9062	f1:0.8286	pre:0.8286	recall:0.8286
time:2022-10-08 09:16:12	epoch: 1222	step:1221	loss:0.04305	acc:1.0	f1:1.0	pre:1.0	recall:1.0
time:2022-10-08 09:16:13	epoch: 1223	step:1222	loss:0.3576	acc:0.9375	f1:0.8788	pre:0.8788	recall:0.8788
time:2022-10-08 09:16:14	epoch: 1224	step:1223	loss:0.2219	acc:0.9688	f1:0.9394	pre:0.9394	recall:0.9394
time:2022-10-08 09:16:15	epoch: 1225	step:1224	loss:0.1574	acc:0.9688	f1:0.9375	pre:0.9375	recall:0.9375
time:2022-10-08 09:16:16	epoch: 1226	step:1225	loss:0.2561	acc:0.9062	f1:0.8286	pre:0.8286	recall:0.8286
time:2022-10-08 09:16:17	epoch: 1227	step:1226	loss:0.136	acc:0.9688	f1:0.9375	pre:0.9375	recall:0.9375
time:2022-10-08 09:16:18	epoch: 1228	step:1227	loss:0.2307	acc:0.9375	f1:0.8824	pre:0.8824	recall:0.8824
time:2022-10-08 09:16:19	epoch: 1229	step:1228	loss:0.05058	acc:1.0	f1:1.0	pre:1.0	recall:1.0
time:2022-10-08 09:16:19	epoch: 1230	step:1229	loss:0.03957	acc:1.0	f1:1.0	pre:1.0	recall:1.0
time:2022-10-08 09:16:20	epoch: 1231	step:1230	loss:0.2612	acc:0.9375	f1:0.8788	pre:0.8788	recall:0.8788
time:2022-10-08 09:16:21	epoch: 1232	step:1231	loss:0.0994	acc:0.9688	f1:0.9394	pre:0.9394	recall:0.9394
time:2022-10-08 09:16:22	epoch: 1233	step:1232	loss:0.1213	acc:0.9375	f1:0.8824	pre:0.8824	recall:0.8824
time:2022-10-08 09:16:23	epoch: 1234	step:1233	loss:0.2387	acc:0.9688	f1:0.9583	pre:0.9531	recall:0.9688
time:2022-10-08 09:16:24	epoch: 1235	step:1234	loss:0.2206	acc:0.9375	f1:0.8824	pre:0.8824	recall:0.8824
time:2022-10-08 09:16:25	epoch: 1236	step:1235	loss:0.07443	acc:0.9688	f1:0.9394	pre:0.9394	recall:0.9394
time:2022-10-08 09:16:26	epoch: 1237	step:1236	loss:0.03158	acc:1.0	f1:1.0	pre:1.0	recall:1.0
time:2022-10-08 09:16:27	epoch: 1238	step:1237	loss:0.01527	acc:1.0	f1:1.0	pre:1.0	recall:1.0
time:2022-10-08 09:16:28	epoch: 1239	step:1238	loss:0.0456	acc:1.0	f1:1.0	pre:1.0	recall:1.0
time:2022-10-08 09:16:29	epoch: 1240	step:1239	loss:0.3143	acc:0.9688	f1:0.9375	pre:0.9375	recall:0.9375
time:2022-10-08 09:16:30	epoch: 1241	step:1240	loss:0.02959	acc:1.0	f1:1.0	pre:1.0	recall:1.0
time:2022-10-08 09:16:31	epoch: 1242	step:1241	loss:0.3311	acc:0.9375	f1:0.8824	pre:0.8824	recall:0.8824
time:2022-10-08 09:16:31	epoch: 1243	step:1242	loss:0.0424	acc:1.0	f1:1.0	pre:1.0	recall:1.0
time:2022-10-08 09:16:32	epoch: 1244	step:1243	loss:0.1646	acc:0.9688	f1:0.9394	pre:0.9394	recall:0.9394
time:2022-10-08 09:16:33	epoch: 1245	step:1244	loss:0.1667	acc:0.9375	f1:0.8824	pre:0.8824	recall:0.8824
time:2022-10-08 09:16:34	epoch: 1246	step:1245	loss:0.1362	acc:0.9062	f1:0.8235	pre:0.8235	recall:0.8235
time:2022-10-08 09:16:35	epoch: 1247	step:1246	loss:0.1416	acc:0.9688	f1:0.9394	pre:0.9394	recall:0.9394
time:2022-10-08 09:16:36	epoch: 1248	step:1247	loss:0.2211	acc:0.9688	f1:0.9394	pre:0.9394	recall:0.9394
time:2022-10-08 09:16:37	epoch: 1249	step:1248	loss:0.1189	acc:0.9688	f1:0.9394	pre:0.9394	recall:0.9394
time:2022-10-08 09:16:38	epoch: 1250	step:1249	loss:0.0266	acc:1.0	f1:1.0	pre:1.0	recall:1.0
time:2022-10-08 09:16:39	epoch: 1251	step:1250	loss:0.02078	acc:1.0	f1:1.0	pre:1.0	recall:1.0
time:2022-10-08 09:16:40	epoch: 1252	step:1251	loss:0.2075	acc:0.9375	f1:0.899	pre:0.9091	recall:0.8939
time:2022-10-08 09:16:41	epoch: 1253	step:1252	loss:0.01549	acc:1.0	f1:1.0	pre:1.0	recall:1.0
time:2022-10-08 09:16:42	epoch: 1254	step:1253	loss:0.3365	acc:0.9688	f1:0.9375	pre:0.9375	recall:0.9375
time:2022-10-08 09:16:43	epoch: 1255	step:1254	loss:0.1184	acc:0.9688	f1:0.9394	pre:0.9394	recall:0.9394
time:2022-10-08 09:16:44	epoch: 1256	step:1255	loss:0.06268	acc:1.0	f1:1.0	pre:1.0	recall:1.0
time:2022-10-08 09:16:44	epoch: 1257	step:1256	loss:0.3694	acc:0.9375	f1:0.8824	pre:0.8824	recall:0.8824
time:2022-10-08 09:16:45	epoch: 1258	step:1257	loss:0.0999	acc:0.9688	f1:0.9394	pre:0.9394	recall:0.9394
time:2022-10-08 09:16:46	epoch: 1259	step:1258	loss:0.0257	acc:1.0	f1:1.0	pre:1.0	recall:1.0
time:2022-10-08 09:16:47	epoch: 1260	step:1259	loss:0.02184	acc:1.0	f1:1.0	pre:1.0	recall:1.0
time:2022-10-08 09:16:48	epoch: 1261	step:1260	loss:0.2073	acc:0.9062	f1:0.8286	pre:0.8286	recall:0.8286
time:2022-10-08 09:16:49	epoch: 1262	step:1261	loss:0.1537	acc:0.9688	f1:0.9355	pre:0.9355	recall:0.9355
time:2022-10-08 09:16:50	epoch: 1263	step:1262	loss:0.03324	acc:1.0	f1:1.0	pre:1.0	recall:1.0
time:2022-10-08 09:16:51	epoch: 1264	step:1263	loss:0.1121	acc:0.9688	f1:0.9375	pre:0.9375	recall:0.9375
time:2022-10-08 09:16:52	epoch: 1265	step:1264	loss:0.04748	acc:1.0	f1:1.0	pre:1.0	recall:1.0
time:2022-10-08 09:16:53	epoch: 1266	step:1265	loss:0.02073	acc:1.0	f1:1.0	pre:1.0	recall:1.0
time:2022-10-08 09:16:54	epoch: 1267	step:1266	loss:0.2776	acc:0.9375	f1:0.8824	pre:0.8824	recall:0.8824
time:2022-10-08 09:16:55	epoch: 1268	step:1267	loss:0.03765	acc:1.0	f1:1.0	pre:1.0	recall:1.0
time:2022-10-08 09:16:56	epoch: 1269	step:1268	loss:0.9665	acc:0.9062	f1:0.8286	pre:0.8286	recall:0.8286
time:2022-10-08 09:16:57	epoch: 1270	step:1269	loss:0.04737	acc:1.0	f1:1.0	pre:1.0	recall:1.0
time:2022-10-08 09:16:58	epoch: 1271	step:1270	loss:0.06903	acc:0.9688	f1:0.9394	pre:0.9394	recall:0.9394
time:2022-10-08 09:16:58	epoch: 1272	step:1271	loss:0.2356	acc:0.9688	f1:0.9375	pre:0.9375	recall:0.9375
time:2022-10-08 09:16:59	epoch: 1273	step:1272	loss:0.09624	acc:0.9375	f1:0.8824	pre:0.8824	recall:0.8824
time:2022-10-08 09:17:00	epoch: 1274	step:1273	loss:0.108	acc:0.9688	f1:0.9394	pre:0.9394	recall:0.9394
time:2022-10-08 09:17:01	epoch: 1275	step:1274	loss:0.238	acc:0.9688	f1:0.9375	pre:0.9375	recall:0.9375
time:2022-10-08 09:17:02	epoch: 1276	step:1275	loss:0.01072	acc:1.0	f1:1.0	pre:1.0	recall:1.0
time:2022-10-08 09:17:03	epoch: 1277	step:1276	loss:0.2687	acc:0.9375	f1:0.8824	pre:0.8824	recall:0.8824
time:2022-10-08 09:17:04	epoch: 1278	step:1277	loss:0.2167	acc:0.9375	f1:0.8824	pre:0.8824	recall:0.8824
time:2022-10-08 09:17:05	epoch: 1279	step:1278	loss:0.1863	acc:0.9688	f1:0.9394	pre:0.9394	recall:0.9394
time:2022-10-08 09:17:06	epoch: 1280	step:1279	loss:0.08473	acc:1.0	f1:1.0	pre:1.0	recall:1.0
time:2022-10-08 09:17:07	epoch: 1281	step:1280	loss:0.02234	acc:1.0	f1:1.0	pre:1.0	recall:1.0
time:2022-10-08 09:17:08	epoch: 1282	step:1281	loss:0.01745	acc:1.0	f1:1.0	pre:1.0	recall:1.0
time:2022-10-08 09:17:09	epoch: 1283	step:1282	loss:0.07777	acc:0.9688	f1:0.9394	pre:0.9394	recall:0.9394
time:2022-10-08 09:17:10	epoch: 1284	step:1283	loss:0.0127	acc:1.0	f1:1.0	pre:1.0	recall:1.0
time:2022-10-08 09:17:11	epoch: 1285	step:1284	loss:0.1797	acc:0.9375	f1:0.8788	pre:0.8788	recall:0.8788
time:2022-10-08 09:17:12	epoch: 1286	step:1285	loss:0.03887	acc:1.0	f1:1.0	pre:1.0	recall:1.0
time:2022-10-08 09:17:13	epoch: 1287	step:1286	loss:0.05946	acc:1.0	f1:1.0	pre:1.0	recall:1.0
time:2022-10-08 09:17:14	epoch: 1288	step:1287	loss:0.01453	acc:1.0	f1:1.0	pre:1.0	recall:1.0
time:2022-10-08 09:17:14	epoch: 1289	step:1288	loss:0.02101	acc:1.0	f1:1.0	pre:1.0	recall:1.0
time:2022-10-08 09:17:15	epoch: 1290	step:1289	loss:0.01357	acc:1.0	f1:1.0	pre:1.0	recall:1.0
time:2022-10-08 09:17:16	epoch: 1291	step:1290	loss:0.03472	acc:1.0	f1:1.0	pre:1.0	recall:1.0
time:2022-10-08 09:17:17	epoch: 1292	step:1291	loss:0.02405	acc:1.0	f1:1.0	pre:1.0	recall:1.0
time:2022-10-08 09:17:18	epoch: 1293	step:1292	loss:0.0564	acc:0.9688	f1:0.9556	pre:0.95	recall:0.9667
time:2022-10-08 09:17:19	epoch: 1294	step:1293	loss:0.01057	acc:1.0	f1:1.0	pre:1.0	recall:1.0
time:2022-10-08 09:17:20	epoch: 1295	step:1294	loss:0.04119	acc:1.0	f1:1.0	pre:1.0	recall:1.0
time:2022-10-08 09:17:21	epoch: 1296	step:1295	loss:0.5649	acc:0.9062	f1:0.8286	pre:0.8286	recall:0.8286
time:2022-10-08 09:17:22	epoch: 1297	step:1296	loss:0.156	acc:0.9688	f1:0.9394	pre:0.9394	recall:0.9394
time:2022-10-08 09:17:23	epoch: 1298	step:1297	loss:0.036	acc:1.0	f1:1.0	pre:1.0	recall:1.0
time:2022-10-08 09:17:24	epoch: 1299	step:1298	loss:0.2569	acc:0.9375	f1:0.8824	pre:0.8824	recall:0.8824
time:2022-10-08 09:17:25	epoch: 1300	step:1299	loss:0.01726	acc:1.0	f1:1.0	pre:1.0	recall:1.0
time:2022-10-08 09:17:26	epoch: 1301	step:1300	loss:0.04311	acc:1.0	f1:1.0	pre:1.0	recall:1.0
time:2022-10-08 09:17:27	epoch: 1302	step:1301	loss:0.3831	acc:0.9062	f1:0.8286	pre:0.8286	recall:0.8286
time:2022-10-08 09:17:28	epoch: 1303	step:1302	loss:0.09532	acc:1.0	f1:1.0	pre:1.0	recall:1.0
time:2022-10-08 09:17:28	epoch: 1304	step:1303	loss:0.1321	acc:0.9375	f1:0.8824	pre:0.8824	recall:0.8824
time:2022-10-08 09:17:29	epoch: 1305	step:1304	loss:0.05601	acc:0.9688	f1:0.9394	pre:0.9394	recall:0.9394
time:2022-10-08 09:17:30	epoch: 1306	step:1305	loss:0.03695	acc:1.0	f1:1.0	pre:1.0	recall:1.0
time:2022-10-08 09:17:31	epoch: 1307	step:1306	loss:0.01504	acc:1.0	f1:1.0	pre:1.0	recall:1.0
time:2022-10-08 09:17:32	epoch: 1308	step:1307	loss:0.2092	acc:0.9375	f1:0.8788	pre:0.8788	recall:0.8788
time:2022-10-08 09:17:33	epoch: 1309	step:1308	loss:0.07133	acc:1.0	f1:1.0	pre:1.0	recall:1.0
time:2022-10-08 09:17:34	epoch: 1310	step:1309	loss:0.05367	acc:1.0	f1:1.0	pre:1.0	recall:1.0
time:2022-10-08 09:17:35	epoch: 1311	step:1310	loss:0.02984	acc:1.0	f1:1.0	pre:1.0	recall:1.0
time:2022-10-08 09:17:36	epoch: 1312	step:1311	loss:0.0357	acc:1.0	f1:1.0	pre:1.0	recall:1.0
time:2022-10-08 09:17:37	epoch: 1313	step:1312	loss:0.0225	acc:1.0	f1:1.0	pre:1.0	recall:1.0
time:2022-10-08 09:17:38	epoch: 1314	step:1313	loss:0.1329	acc:0.9375	f1:0.8824	pre:0.8824	recall:0.8824
time:2022-10-08 09:17:39	epoch: 1315	step:1314	loss:0.02532	acc:1.0	f1:1.0	pre:1.0	recall:1.0
time:2022-10-08 09:17:40	epoch: 1316	step:1315	loss:0.01359	acc:1.0	f1:1.0	pre:1.0	recall:1.0
time:2022-10-08 09:17:41	epoch: 1317	step:1316	loss:0.1313	acc:0.9688	f1:0.9394	pre:0.9394	recall:0.9394
time:2022-10-08 09:17:41	epoch: 1318	step:1317	loss:0.02469	acc:1.0	f1:1.0	pre:1.0	recall:1.0
time:2022-10-08 09:17:42	epoch: 1319	step:1318	loss:0.1063	acc:0.9688	f1:0.9375	pre:0.9375	recall:0.9375
time:2022-10-08 09:17:43	epoch: 1320	step:1319	loss:0.07899	acc:0.9688	f1:0.9394	pre:0.9394	recall:0.9394
time:2022-10-08 09:17:44	epoch: 1321	step:1320	loss:0.1928	acc:0.9688	f1:0.9394	pre:0.9394	recall:0.9394
time:2022-10-08 09:17:45	epoch: 1322	step:1321	loss:0.04723	acc:1.0	f1:1.0	pre:1.0	recall:1.0
time:2022-10-08 09:17:46	epoch: 1323	step:1322	loss:0.1428	acc:0.9688	f1:0.9394	pre:0.9394	recall:0.9394
time:2022-10-08 09:17:47	epoch: 1324	step:1323	loss:0.01897	acc:1.0	f1:1.0	pre:1.0	recall:1.0
time:2022-10-08 09:17:48	epoch: 1325	step:1324	loss:0.05157	acc:1.0	f1:1.0	pre:1.0	recall:1.0
time:2022-10-08 09:17:49	epoch: 1326	step:1325	loss:0.1701	acc:0.9688	f1:0.9394	pre:0.9394	recall:0.9394
time:2022-10-08 09:17:50	epoch: 1327	step:1326	loss:0.1836	acc:0.9688	f1:0.9394	pre:0.9394	recall:0.9394
time:2022-10-08 09:17:51	epoch: 1328	step:1327	loss:0.04935	acc:1.0	f1:1.0	pre:1.0	recall:1.0
time:2022-10-08 09:17:52	epoch: 1329	step:1328	loss:0.04738	acc:1.0	f1:1.0	pre:1.0	recall:1.0
time:2022-10-08 09:17:53	epoch: 1330	step:1329	loss:0.02272	acc:1.0	f1:1.0	pre:1.0	recall:1.0
time:2022-10-08 09:17:54	epoch: 1331	step:1330	loss:0.017	acc:1.0	f1:1.0	pre:1.0	recall:1.0
time:2022-10-08 09:17:55	epoch: 1332	step:1331	loss:0.5191	acc:0.9688	f1:0.9375	pre:0.9375	recall:0.9375
time:2022-10-08 09:17:55	epoch: 1333	step:1332	loss:0.02426	acc:1.0	f1:1.0	pre:1.0	recall:1.0
time:2022-10-08 09:17:56	epoch: 1334	step:1333	loss:0.03487	acc:1.0	f1:1.0	pre:1.0	recall:1.0
time:2022-10-08 09:17:57	epoch: 1335	step:1334	loss:0.01908	acc:1.0	f1:1.0	pre:1.0	recall:1.0
time:2022-10-08 09:17:58	epoch: 1336	step:1335	loss:0.2546	acc:0.9375	f1:0.8824	pre:0.8824	recall:0.8824
time:2022-10-08 09:17:59	epoch: 1337	step:1336	loss:0.3304	acc:0.9688	f1:0.9375	pre:0.9375	recall:0.9375
time:2022-10-08 09:18:00	epoch: 1338	step:1337	loss:0.02213	acc:1.0	f1:1.0	pre:1.0	recall:1.0
time:2022-10-08 09:18:01	epoch: 1339	step:1338	loss:0.279	acc:0.9375	f1:0.8925	pre:0.9032	recall:0.8871
time:2022-10-08 09:18:02	epoch: 1340	step:1339	loss:0.008952	acc:1.0	f1:1.0	pre:1.0	recall:1.0
time:2022-10-08 09:18:03	epoch: 1341	step:1340	loss:0.07028	acc:1.0	f1:1.0	pre:1.0	recall:1.0
time:2022-10-08 09:18:04	epoch: 1342	step:1341	loss:0.0479	acc:1.0	f1:1.0	pre:1.0	recall:1.0
time:2022-10-08 09:18:05	epoch: 1343	step:1342	loss:0.05869	acc:1.0	f1:1.0	pre:1.0	recall:1.0
time:2022-10-08 09:18:06	epoch: 1344	step:1343	loss:0.1008	acc:0.9688	f1:0.9394	pre:0.9394	recall:0.9394
time:2022-10-08 09:18:07	epoch: 1345	step:1344	loss:0.1035	acc:0.9688	f1:0.9375	pre:0.9375	recall:0.9375
time:2022-10-08 09:18:08	epoch: 1346	step:1345	loss:0.02053	acc:1.0	f1:1.0	pre:1.0	recall:1.0
time:2022-10-08 09:18:09	epoch: 1347	step:1346	loss:0.2483	acc:0.9688	f1:0.9394	pre:0.9394	recall:0.9394
time:2022-10-08 09:18:09	epoch: 1348	step:1347	loss:0.1094	acc:0.9688	f1:0.9394	pre:0.9394	recall:0.9394
time:2022-10-08 09:18:10	epoch: 1349	step:1348	loss:0.339	acc:0.9688	f1:0.9394	pre:0.9394	recall:0.9394
time:2022-10-08 09:18:11	epoch: 1350	step:1349	loss:0.1673	acc:0.9375	f1:0.8824	pre:0.8824	recall:0.8824
time:2022-10-08 09:18:12	epoch: 1351	step:1350	loss:0.1156	acc:0.9375	f1:0.8958	pre:0.9062	recall:0.8906
time:2022-10-08 09:18:13	epoch: 1352	step:1351	loss:0.07453	acc:1.0	f1:1.0	pre:1.0	recall:1.0
time:2022-10-08 09:18:14	epoch: 1353	step:1352	loss:0.01364	acc:1.0	f1:1.0	pre:1.0	recall:1.0
time:2022-10-08 09:18:15	epoch: 1354	step:1353	loss:0.0559	acc:1.0	f1:1.0	pre:1.0	recall:1.0
time:2022-10-08 09:18:16	epoch: 1355	step:1354	loss:0.008852	acc:1.0	f1:1.0	pre:1.0	recall:1.0
time:2022-10-08 09:18:17	epoch: 1356	step:1355	loss:0.04436	acc:1.0	f1:1.0	pre:1.0	recall:1.0
time:2022-10-08 09:18:18	epoch: 1357	step:1356	loss:0.01949	acc:1.0	f1:1.0	pre:1.0	recall:1.0
time:2022-10-08 09:18:19	epoch: 1358	step:1357	loss:0.1806	acc:0.9688	f1:0.9394	pre:0.9394	recall:0.9394
time:2022-10-08 09:18:20	epoch: 1359	step:1358	loss:0.01995	acc:1.0	f1:1.0	pre:1.0	recall:1.0
time:2022-10-08 09:18:21	epoch: 1360	step:1359	loss:0.0802	acc:0.9688	f1:0.9394	pre:0.9394	recall:0.9394
time:2022-10-08 09:18:22	epoch: 1361	step:1360	loss:0.1108	acc:0.9688	f1:0.9394	pre:0.9394	recall:0.9394
time:2022-10-08 09:18:23	epoch: 1362	step:1361	loss:0.01752	acc:1.0	f1:1.0	pre:1.0	recall:1.0
time:2022-10-08 09:18:24	epoch: 1363	step:1362	loss:0.02129	acc:1.0	f1:1.0	pre:1.0	recall:1.0
time:2022-10-08 09:18:24	epoch: 1364	step:1363	loss:0.01295	acc:1.0	f1:1.0	pre:1.0	recall:1.0
time:2022-10-08 09:18:25	epoch: 1365	step:1364	loss:0.02444	acc:1.0	f1:1.0	pre:1.0	recall:1.0
time:2022-10-08 09:18:26	epoch: 1366	step:1365	loss:0.2675	acc:0.9688	f1:0.9394	pre:0.9394	recall:0.9394
time:2022-10-08 09:18:27	epoch: 1367	step:1366	loss:0.07243	acc:1.0	f1:1.0	pre:1.0	recall:1.0
time:2022-10-08 09:18:28	epoch: 1368	step:1367	loss:0.1688	acc:0.9688	f1:0.9394	pre:0.9394	recall:0.9394
time:2022-10-08 09:18:29	epoch: 1369	step:1368	loss:0.284	acc:0.9375	f1:0.8788	pre:0.8788	recall:0.8788
time:2022-10-08 09:18:30	epoch: 1370	step:1369	loss:0.1056	acc:0.9688	f1:0.9394	pre:0.9394	recall:0.9394
time:2022-10-08 09:18:31	epoch: 1371	step:1370	loss:0.03957	acc:1.0	f1:1.0	pre:1.0	recall:1.0
time:2022-10-08 09:18:32	epoch: 1372	step:1371	loss:0.02336	acc:1.0	f1:1.0	pre:1.0	recall:1.0
time:2022-10-08 09:18:33	epoch: 1373	step:1372	loss:0.05389	acc:0.9688	f1:0.9394	pre:0.9394	recall:0.9394
time:2022-10-08 09:18:34	epoch: 1374	step:1373	loss:0.1205	acc:0.9688	f1:0.9394	pre:0.9394	recall:0.9394
time:2022-10-08 09:18:35	epoch: 1375	step:1374	loss:0.07488	acc:1.0	f1:1.0	pre:1.0	recall:1.0
time:2022-10-08 09:18:36	epoch: 1376	step:1375	loss:0.06224	acc:1.0	f1:1.0	pre:1.0	recall:1.0
time:2022-10-08 09:18:37	epoch: 1377	step:1376	loss:0.1803	acc:0.9688	f1:0.9394	pre:0.9394	recall:0.9394
time:2022-10-08 09:18:38	epoch: 1378	step:1377	loss:0.0399	acc:1.0	f1:1.0	pre:1.0	recall:1.0
time:2022-10-08 09:18:38	epoch: 1379	step:1378	loss:0.1099	acc:0.9688	f1:0.9375	pre:0.9375	recall:0.9375
time:2022-10-08 09:18:39	epoch: 1380	step:1379	loss:0.008045	acc:1.0	f1:1.0	pre:1.0	recall:1.0
time:2022-10-08 09:18:40	epoch: 1381	step:1380	loss:0.00737	acc:1.0	f1:1.0	pre:1.0	recall:1.0
time:2022-10-08 09:18:41	epoch: 1382	step:1381	loss:0.02203	acc:1.0	f1:1.0	pre:1.0	recall:1.0
time:2022-10-08 09:18:42	epoch: 1383	step:1382	loss:0.06603	acc:1.0	f1:1.0	pre:1.0	recall:1.0
time:2022-10-08 09:18:43	epoch: 1384	step:1383	loss:0.07628	acc:0.9688	f1:0.9394	pre:0.9394	recall:0.9394
time:2022-10-08 09:18:44	epoch: 1385	step:1384	loss:0.022	acc:1.0	f1:1.0	pre:1.0	recall:1.0
time:2022-10-08 09:18:45	epoch: 1386	step:1385	loss:0.01775	acc:1.0	f1:1.0	pre:1.0	recall:1.0
time:2022-10-08 09:18:46	epoch: 1387	step:1386	loss:0.5059	acc:0.9688	f1:0.9394	pre:0.9394	recall:0.9394
time:2022-10-08 09:18:47	epoch: 1388	step:1387	loss:0.08942	acc:1.0	f1:1.0	pre:1.0	recall:1.0
time:2022-10-08 09:18:48	epoch: 1389	step:1388	loss:0.04045	acc:1.0	f1:1.0	pre:1.0	recall:1.0
time:2022-10-08 09:18:49	epoch: 1390	step:1389	loss:0.04998	acc:0.9688	f1:0.9394	pre:0.9394	recall:0.9394
time:2022-10-08 09:18:50	epoch: 1391	step:1390	loss:0.1406	acc:0.9375	f1:0.899	pre:0.8939	recall:0.9091
time:2022-10-08 09:18:51	epoch: 1392	step:1391	loss:0.01456	acc:1.0	f1:1.0	pre:1.0	recall:1.0
time:2022-10-08 09:18:52	epoch: 1393	step:1392	loss:0.01014	acc:1.0	f1:1.0	pre:1.0	recall:1.0
time:2022-10-08 09:18:53	epoch: 1394	step:1393	loss:0.08001	acc:1.0	f1:1.0	pre:1.0	recall:1.0
time:2022-10-08 09:18:53	epoch: 1395	step:1394	loss:0.01279	acc:1.0	f1:1.0	pre:1.0	recall:1.0
time:2022-10-08 09:18:54	epoch: 1396	step:1395	loss:0.06743	acc:0.9688	f1:0.9375	pre:0.9375	recall:0.9375
time:2022-10-08 09:18:55	epoch: 1397	step:1396	loss:0.1276	acc:0.9688	f1:0.9394	pre:0.9394	recall:0.9394
time:2022-10-08 09:18:56	epoch: 1398	step:1397	loss:0.1774	acc:0.9688	f1:0.957	pre:0.9677	recall:0.9516
time:2022-10-08 09:18:57	epoch: 1399	step:1398	loss:0.03329	acc:0.9688	f1:0.9394	pre:0.9394	recall:0.9394
time:2022-10-08 09:18:58	epoch: 1400	step:1399	loss:0.07014	acc:0.9688	f1:0.9394	pre:0.9394	recall:0.9394
time:2022-10-08 09:18:59	epoch: 1401	step:1400	loss:0.08657	acc:0.9688	f1:0.9394	pre:0.9394	recall:0.9394
time:2022-10-08 09:19:00	epoch: 1402	step:1401	loss:0.2317	acc:0.9375	f1:0.8824	pre:0.8824	recall:0.8824
time:2022-10-08 09:19:01	epoch: 1403	step:1402	loss:0.007024	acc:1.0	f1:1.0	pre:1.0	recall:1.0
time:2022-10-08 09:19:02	epoch: 1404	step:1403	loss:0.01104	acc:1.0	f1:1.0	pre:1.0	recall:1.0
time:2022-10-08 09:19:03	epoch: 1405	step:1404	loss:0.02875	acc:1.0	f1:1.0	pre:1.0	recall:1.0
time:2022-10-08 09:19:04	epoch: 1406	step:1405	loss:0.01405	acc:1.0	f1:1.0	pre:1.0	recall:1.0
time:2022-10-08 09:19:05	epoch: 1407	step:1406	loss:0.1202	acc:0.9688	f1:0.9394	pre:0.9394	recall:0.9394
time:2022-10-08 09:19:06	epoch: 1408	step:1407	loss:0.02617	acc:1.0	f1:1.0	pre:1.0	recall:1.0
time:2022-10-08 09:19:07	epoch: 1409	step:1408	loss:0.008623	acc:1.0	f1:1.0	pre:1.0	recall:1.0
time:2022-10-08 09:19:08	epoch: 1410	step:1409	loss:0.0149	acc:1.0	f1:1.0	pre:1.0	recall:1.0
time:2022-10-08 09:19:09	epoch: 1411	step:1410	loss:0.04266	acc:0.9688	f1:0.9355	pre:0.9355	recall:0.9355
time:2022-10-08 09:19:10	epoch: 1412	step:1411	loss:0.008795	acc:1.0	f1:1.0	pre:1.0	recall:1.0
time:2022-10-08 09:19:10	epoch: 1413	step:1412	loss:0.032	acc:1.0	f1:1.0	pre:1.0	recall:1.0
time:2022-10-08 09:19:11	epoch: 1414	step:1413	loss:0.4231	acc:0.9688	f1:0.9394	pre:0.9394	recall:0.9394
time:2022-10-08 09:19:12	epoch: 1415	step:1414	loss:0.00799	acc:1.0	f1:1.0	pre:1.0	recall:1.0
time:2022-10-08 09:19:13	epoch: 1416	step:1415	loss:0.02216	acc:1.0	f1:1.0	pre:1.0	recall:1.0
time:2022-10-08 09:19:14	epoch: 1417	step:1416	loss:0.02131	acc:1.0	f1:1.0	pre:1.0	recall:1.0
time:2022-10-08 09:19:15	epoch: 1418	step:1417	loss:0.07973	acc:0.9688	f1:0.9394	pre:0.9394	recall:0.9394
time:2022-10-08 09:19:16	epoch: 1419	step:1418	loss:0.1908	acc:0.9688	f1:0.9394	pre:0.9394	recall:0.9394
time:2022-10-08 09:19:17	epoch: 1420	step:1419	loss:0.03202	acc:1.0	f1:1.0	pre:1.0	recall:1.0
time:2022-10-08 09:19:18	epoch: 1421	step:1420	loss:0.2786	acc:0.9688	f1:0.9375	pre:0.9375	recall:0.9375
time:2022-10-08 09:19:19	epoch: 1422	step:1421	loss:0.02221	acc:1.0	f1:1.0	pre:1.0	recall:1.0
time:2022-10-08 09:19:20	epoch: 1423	step:1422	loss:0.1057	acc:0.9688	f1:0.9375	pre:0.9375	recall:0.9375
time:2022-10-08 09:19:21	epoch: 1424	step:1423	loss:0.01858	acc:1.0	f1:1.0	pre:1.0	recall:1.0
time:2022-10-08 09:19:22	epoch: 1425	step:1424	loss:0.1133	acc:0.9688	f1:0.9394	pre:0.9394	recall:0.9394
time:2022-10-08 09:19:23	epoch: 1426	step:1425	loss:0.07275	acc:1.0	f1:1.0	pre:1.0	recall:1.0
time:2022-10-08 09:19:24	epoch: 1427	step:1426	loss:0.1383	acc:0.9688	f1:0.9394	pre:0.9394	recall:0.9394
time:2022-10-08 09:19:25	epoch: 1428	step:1427	loss:0.006304	acc:1.0	f1:1.0	pre:1.0	recall:1.0
time:2022-10-08 09:19:25	epoch: 1429	step:1428	loss:0.01621	acc:1.0	f1:1.0	pre:1.0	recall:1.0
time:2022-10-08 09:19:26	epoch: 1430	step:1429	loss:0.01527	acc:1.0	f1:1.0	pre:1.0	recall:1.0
time:2022-10-08 09:19:27	epoch: 1431	step:1430	loss:0.01422	acc:1.0	f1:1.0	pre:1.0	recall:1.0
time:2022-10-08 09:19:28	epoch: 1432	step:1431	loss:0.2714	acc:0.9688	f1:0.9394	pre:0.9394	recall:0.9394
time:2022-10-08 09:19:29	epoch: 1433	step:1432	loss:0.01857	acc:1.0	f1:1.0	pre:1.0	recall:1.0
time:2022-10-08 09:19:30	epoch: 1434	step:1433	loss:0.02006	acc:1.0	f1:1.0	pre:1.0	recall:1.0
time:2022-10-08 09:19:31	epoch: 1435	step:1434	loss:0.1648	acc:0.9688	f1:0.9394	pre:0.9394	recall:0.9394
time:2022-10-08 09:19:32	epoch: 1436	step:1435	loss:0.08577	acc:0.9688	f1:0.9394	pre:0.9394	recall:0.9394
time:2022-10-08 09:19:33	epoch: 1437	step:1436	loss:0.1193	acc:0.9688	f1:0.9394	pre:0.9394	recall:0.9394
time:2022-10-08 09:19:34	epoch: 1438	step:1437	loss:0.2555	acc:0.9688	f1:0.9394	pre:0.9394	recall:0.9394
time:2022-10-08 09:19:35	epoch: 1439	step:1438	loss:0.05747	acc:0.9688	f1:0.9375	pre:0.9375	recall:0.9375
time:2022-10-08 09:19:36	epoch: 1440	step:1439	loss:0.008005	acc:1.0	f1:1.0	pre:1.0	recall:1.0
time:2022-10-08 09:19:37	epoch: 1441	step:1440	loss:0.01401	acc:1.0	f1:1.0	pre:1.0	recall:1.0
time:2022-10-08 09:19:38	epoch: 1442	step:1441	loss:0.1348	acc:0.9688	f1:0.9394	pre:0.9394	recall:0.9394
time:2022-10-08 09:19:39	epoch: 1443	step:1442	loss:0.01742	acc:1.0	f1:1.0	pre:1.0	recall:1.0
time:2022-10-08 09:19:39	epoch: 1444	step:1443	loss:0.02643	acc:1.0	f1:1.0	pre:1.0	recall:1.0
time:2022-10-08 09:19:40	epoch: 1445	step:1444	loss:0.03307	acc:1.0	f1:1.0	pre:1.0	recall:1.0
time:2022-10-08 09:19:41	epoch: 1446	step:1445	loss:0.2228	acc:0.9688	f1:0.9394	pre:0.9394	recall:0.9394
time:2022-10-08 09:19:42	epoch: 1447	step:1446	loss:0.003801	acc:1.0	f1:1.0	pre:1.0	recall:1.0
time:2022-10-08 09:19:43	epoch: 1448	step:1447	loss:0.0116	acc:1.0	f1:1.0	pre:1.0	recall:1.0
time:2022-10-08 09:19:44	epoch: 1449	step:1448	loss:0.02189	acc:1.0	f1:1.0	pre:1.0	recall:1.0
time:2022-10-08 09:19:45	epoch: 1450	step:1449	loss:0.03693	acc:1.0	f1:1.0	pre:1.0	recall:1.0
time:2022-10-08 09:19:46	epoch: 1451	step:1450	loss:0.0171	acc:1.0	f1:1.0	pre:1.0	recall:1.0
time:2022-10-08 09:19:47	epoch: 1452	step:1451	loss:0.04739	acc:1.0	f1:1.0	pre:1.0	recall:1.0
time:2022-10-08 09:19:48	epoch: 1453	step:1452	loss:0.04846	acc:1.0	f1:1.0	pre:1.0	recall:1.0
time:2022-10-08 09:19:49	epoch: 1454	step:1453	loss:0.01091	acc:1.0	f1:1.0	pre:1.0	recall:1.0
time:2022-10-08 09:19:50	epoch: 1455	step:1454	loss:0.07513	acc:0.9688	f1:0.9394	pre:0.9394	recall:0.9394
time:2022-10-08 09:19:51	epoch: 1456	step:1455	loss:0.01481	acc:1.0	f1:1.0	pre:1.0	recall:1.0
time:2022-10-08 09:19:52	epoch: 1457	step:1456	loss:0.03473	acc:1.0	f1:1.0	pre:1.0	recall:1.0
time:2022-10-08 09:19:53	epoch: 1458	step:1457	loss:0.08122	acc:0.9688	f1:0.9394	pre:0.9394	recall:0.9394
time:2022-10-08 09:19:54	epoch: 1459	step:1458	loss:0.01671	acc:1.0	f1:1.0	pre:1.0	recall:1.0
time:2022-10-08 09:19:55	epoch: 1460	step:1459	loss:0.00762	acc:1.0	f1:1.0	pre:1.0	recall:1.0
time:2022-10-08 09:19:56	epoch: 1461	step:1460	loss:0.02306	acc:1.0	f1:1.0	pre:1.0	recall:1.0
time:2022-10-08 09:19:56	epoch: 1462	step:1461	loss:0.0197	acc:1.0	f1:1.0	pre:1.0	recall:1.0
time:2022-10-08 09:19:57	epoch: 1463	step:1462	loss:0.01937	acc:1.0	f1:1.0	pre:1.0	recall:1.0
time:2022-10-08 09:19:58	epoch: 1464	step:1463	loss:0.01028	acc:1.0	f1:1.0	pre:1.0	recall:1.0
time:2022-10-08 09:19:59	epoch: 1465	step:1464	loss:0.04407	acc:1.0	f1:1.0	pre:1.0	recall:1.0
time:2022-10-08 09:20:00	epoch: 1466	step:1465	loss:0.01099	acc:1.0	f1:1.0	pre:1.0	recall:1.0
time:2022-10-08 09:20:01	epoch: 1467	step:1466	loss:0.1206	acc:0.9688	f1:0.9394	pre:0.9394	recall:0.9394
time:2022-10-08 09:20:02	epoch: 1468	step:1467	loss:0.0208	acc:1.0	f1:1.0	pre:1.0	recall:1.0
time:2022-10-08 09:20:03	epoch: 1469	step:1468	loss:0.1555	acc:0.9688	f1:0.9394	pre:0.9394	recall:0.9394
time:2022-10-08 09:20:04	epoch: 1470	step:1469	loss:0.08503	acc:0.9688	f1:0.9394	pre:0.9394	recall:0.9394
time:2022-10-08 09:20:05	epoch: 1471	step:1470	loss:0.2674	acc:0.9375	f1:0.8824	pre:0.8824	recall:0.8824
time:2022-10-08 09:20:06	epoch: 1472	step:1471	loss:0.07709	acc:0.9688	f1:0.9394	pre:0.9394	recall:0.9394
time:2022-10-08 09:20:07	epoch: 1473	step:1472	loss:0.01732	acc:1.0	f1:1.0	pre:1.0	recall:1.0
time:2022-10-08 09:20:08	epoch: 1474	step:1473	loss:0.1324	acc:0.9688	f1:0.9394	pre:0.9394	recall:0.9394
time:2022-10-08 09:20:09	epoch: 1475	step:1474	loss:0.0253	acc:1.0	f1:1.0	pre:1.0	recall:1.0
time:2022-10-08 09:20:10	epoch: 1476	step:1475	loss:0.2304	acc:0.9688	f1:0.9394	pre:0.9394	recall:0.9394
time:2022-10-08 09:20:10	epoch: 1477	step:1476	loss:0.005979	acc:1.0	f1:1.0	pre:1.0	recall:1.0
time:2022-10-08 09:20:11	epoch: 1478	step:1477	loss:0.0204	acc:1.0	f1:1.0	pre:1.0	recall:1.0
time:2022-10-08 09:20:12	epoch: 1479	step:1478	loss:0.1861	acc:0.9375	f1:0.8788	pre:0.8788	recall:0.8788
time:2022-10-08 09:20:13	epoch: 1480	step:1479	loss:0.03845	acc:1.0	f1:1.0	pre:1.0	recall:1.0
time:2022-10-08 09:20:14	epoch: 1481	step:1480	loss:0.03737	acc:1.0	f1:1.0	pre:1.0	recall:1.0
time:2022-10-08 09:20:15	epoch: 1482	step:1481	loss:0.5548	acc:0.9062	f1:0.8286	pre:0.8286	recall:0.8286
time:2022-10-08 09:20:16	epoch: 1483	step:1482	loss:0.2246	acc:0.9688	f1:0.9375	pre:0.9375	recall:0.9375
time:2022-10-08 09:20:17	epoch: 1484	step:1483	loss:0.04199	acc:1.0	f1:1.0	pre:1.0	recall:1.0
time:2022-10-08 09:20:18	epoch: 1485	step:1484	loss:0.02054	acc:1.0	f1:1.0	pre:1.0	recall:1.0
time:2022-10-08 09:20:19	epoch: 1486	step:1485	loss:0.02521	acc:1.0	f1:1.0	pre:1.0	recall:1.0
time:2022-10-08 09:20:20	epoch: 1487	step:1486	loss:0.08508	acc:0.9688	f1:0.9394	pre:0.9394	recall:0.9394
time:2022-10-08 09:20:21	epoch: 1488	step:1487	loss:0.2785	acc:0.9688	f1:0.9394	pre:0.9394	recall:0.9394
time:2022-10-08 09:20:22	epoch: 1489	step:1488	loss:0.1606	acc:0.9688	f1:0.9375	pre:0.9375	recall:0.9375
time:2022-10-08 09:20:23	epoch: 1490	step:1489	loss:0.07993	acc:1.0	f1:1.0	pre:1.0	recall:1.0
time:2022-10-08 09:20:24	epoch: 1491	step:1490	loss:0.01881	acc:1.0	f1:1.0	pre:1.0	recall:1.0
time:2022-10-08 09:20:24	epoch: 1492	step:1491	loss:0.03407	acc:1.0	f1:1.0	pre:1.0	recall:1.0
time:2022-10-08 09:20:25	epoch: 1493	step:1492	loss:0.01703	acc:1.0	f1:1.0	pre:1.0	recall:1.0
time:2022-10-08 09:20:26	epoch: 1494	step:1493	loss:0.1561	acc:0.9375	f1:0.8788	pre:0.8788	recall:0.8788
time:2022-10-08 09:20:27	epoch: 1495	step:1494	loss:0.02766	acc:1.0	f1:1.0	pre:1.0	recall:1.0
time:2022-10-08 09:20:28	epoch: 1496	step:1495	loss:0.02213	acc:1.0	f1:1.0	pre:1.0	recall:1.0
time:2022-10-08 09:20:29	epoch: 1497	step:1496	loss:0.04847	acc:1.0	f1:1.0	pre:1.0	recall:1.0
time:2022-10-08 09:20:30	epoch: 1498	step:1497	loss:0.0321	acc:1.0	f1:1.0	pre:1.0	recall:1.0
time:2022-10-08 09:20:31	epoch: 1499	step:1498	loss:0.05884	acc:0.9688	f1:0.9394	pre:0.9394	recall:0.9394
time:2022-10-08 09:20:32	epoch: 1500	step:1499	loss:0.3649	acc:0.9688	f1:0.9394	pre:0.9394	recall:0.9394
time:2022-10-08 09:20:33	epoch: 1501	step:1500	loss:0.02015	acc:1.0	f1:1.0	pre:1.0	recall:1.0
time:2022-10-08 09:20:34	epoch: 1502	step:1501	loss:0.02127	acc:1.0	f1:1.0	pre:1.0	recall:1.0
time:2022-10-08 09:20:35	epoch: 1503	step:1502	loss:0.0146	acc:1.0	f1:1.0	pre:1.0	recall:1.0
time:2022-10-08 09:20:36	epoch: 1504	step:1503	loss:0.01216	acc:1.0	f1:1.0	pre:1.0	recall:1.0
time:2022-10-08 09:20:37	epoch: 1505	step:1504	loss:0.0171	acc:1.0	f1:1.0	pre:1.0	recall:1.0
time:2022-10-08 09:20:38	epoch: 1506	step:1505	loss:0.09937	acc:0.9688	f1:0.957	pre:0.9677	recall:0.9516
time:2022-10-08 09:20:38	epoch: 1507	step:1506	loss:0.009394	acc:1.0	f1:1.0	pre:1.0	recall:1.0
time:2022-10-08 09:20:39	epoch: 1508	step:1507	loss:0.01163	acc:1.0	f1:1.0	pre:1.0	recall:1.0
time:2022-10-08 09:20:40	epoch: 1509	step:1508	loss:0.03272	acc:1.0	f1:1.0	pre:1.0	recall:1.0
time:2022-10-08 09:20:41	epoch: 1510	step:1509	loss:0.02433	acc:1.0	f1:1.0	pre:1.0	recall:1.0
time:2022-10-08 09:20:42	epoch: 1511	step:1510	loss:0.02773	acc:1.0	f1:1.0	pre:1.0	recall:1.0
time:2022-10-08 09:20:43	epoch: 1512	step:1511	loss:0.1022	acc:0.9688	f1:0.9375	pre:0.9375	recall:0.9375
time:2022-10-08 09:20:44	epoch: 1513	step:1512	loss:0.01375	acc:1.0	f1:1.0	pre:1.0	recall:1.0
time:2022-10-08 09:20:45	epoch: 1514	step:1513	loss:0.07436	acc:0.9688	f1:0.9394	pre:0.9394	recall:0.9394
time:2022-10-08 09:20:46	epoch: 1515	step:1514	loss:0.1727	acc:0.9688	f1:0.9375	pre:0.9375	recall:0.9375
time:2022-10-08 09:20:47	epoch: 1516	step:1515	loss:0.1273	acc:0.9688	f1:0.9375	pre:0.9375	recall:0.9375
time:2022-10-08 09:20:48	epoch: 1517	step:1516	loss:0.07525	acc:1.0	f1:1.0	pre:1.0	recall:1.0
time:2022-10-08 09:20:49	epoch: 1518	step:1517	loss:0.1032	acc:0.9375	f1:0.8788	pre:0.8788	recall:0.8788
time:2022-10-08 09:20:50	epoch: 1519	step:1518	loss:0.2565	acc:0.9688	f1:0.9394	pre:0.9394	recall:0.9394
time:2022-10-08 09:20:51	epoch: 1520	step:1519	loss:0.01578	acc:1.0	f1:1.0	pre:1.0	recall:1.0
time:2022-10-08 09:20:52	epoch: 1521	step:1520	loss:0.01945	acc:1.0	f1:1.0	pre:1.0	recall:1.0
time:2022-10-08 09:20:53	epoch: 1522	step:1521	loss:0.1663	acc:0.9688	f1:0.9375	pre:0.9375	recall:0.9375
time:2022-10-08 09:20:54	epoch: 1523	step:1522	loss:0.3828	acc:0.875	f1:0.7905	pre:0.8	recall:0.7857
time:2022-10-08 09:20:54	epoch: 1524	step:1523	loss:0.2244	acc:0.9688	f1:0.9394	pre:0.9394	recall:0.9394
time:2022-10-08 09:20:55	epoch: 1525	step:1524	loss:0.4088	acc:0.9375	f1:0.8824	pre:0.8824	recall:0.8824
time:2022-10-08 09:20:56	epoch: 1526	step:1525	loss:0.1428	acc:0.9688	f1:0.9394	pre:0.9394	recall:0.9394
time:2022-10-08 09:20:57	epoch: 1527	step:1526	loss:0.4324	acc:0.9375	f1:0.8824	pre:0.8824	recall:0.8824
time:2022-10-08 09:20:58	epoch: 1528	step:1527	loss:0.02651	acc:1.0	f1:1.0	pre:1.0	recall:1.0
time:2022-10-08 09:20:59	epoch: 1529	step:1528	loss:0.03578	acc:0.9688	f1:0.9375	pre:0.9375	recall:0.9375
time:2022-10-08 09:21:00	epoch: 1530	step:1529	loss:0.00965	acc:1.0	f1:1.0	pre:1.0	recall:1.0
time:2022-10-08 09:21:01	epoch: 1531	step:1530	loss:0.1271	acc:0.9688	f1:0.9394	pre:0.9394	recall:0.9394
time:2022-10-08 09:21:02	epoch: 1532	step:1531	loss:0.05913	acc:1.0	f1:1.0	pre:1.0	recall:1.0
time:2022-10-08 09:21:03	epoch: 1533	step:1532	loss:0.01869	acc:1.0	f1:1.0	pre:1.0	recall:1.0
time:2022-10-08 09:21:04	epoch: 1534	step:1533	loss:0.02562	acc:1.0	f1:1.0	pre:1.0	recall:1.0
time:2022-10-08 09:21:05	epoch: 1535	step:1534	loss:0.03488	acc:1.0	f1:1.0	pre:1.0	recall:1.0
time:2022-10-08 09:21:06	epoch: 1536	step:1535	loss:0.05579	acc:1.0	f1:1.0	pre:1.0	recall:1.0
time:2022-10-08 09:21:07	epoch: 1537	step:1536	loss:0.6699	acc:0.9375	f1:0.8824	pre:0.8824	recall:0.8824
time:2022-10-08 09:21:08	epoch: 1538	step:1537	loss:0.03348	acc:1.0	f1:1.0	pre:1.0	recall:1.0
time:2022-10-08 09:21:08	epoch: 1539	step:1538	loss:0.04104	acc:1.0	f1:1.0	pre:1.0	recall:1.0
time:2022-10-08 09:21:09	epoch: 1540	step:1539	loss:0.1734	acc:0.9688	f1:0.9394	pre:0.9394	recall:0.9394
time:2022-10-08 09:21:10	epoch: 1541	step:1540	loss:0.01221	acc:1.0	f1:1.0	pre:1.0	recall:1.0
time:2022-10-08 09:21:11	epoch: 1542	step:1541	loss:0.03384	acc:1.0	f1:1.0	pre:1.0	recall:1.0
time:2022-10-08 09:21:12	epoch: 1543	step:1542	loss:0.05079	acc:0.9688	f1:0.9394	pre:0.9394	recall:0.9394
time:2022-10-08 09:21:13	epoch: 1544	step:1543	loss:0.1295	acc:0.9375	f1:0.8824	pre:0.8824	recall:0.8824
time:2022-10-08 09:21:14	epoch: 1545	step:1544	loss:0.0516	acc:0.9688	f1:0.9394	pre:0.9394	recall:0.9394
time:2022-10-08 09:21:15	epoch: 1546	step:1545	loss:0.01572	acc:1.0	f1:1.0	pre:1.0	recall:1.0
time:2022-10-08 09:21:16	epoch: 1547	step:1546	loss:0.1286	acc:0.9688	f1:0.9355	pre:0.9355	recall:0.9355
time:2022-10-08 09:21:17	epoch: 1548	step:1547	loss:0.03349	acc:1.0	f1:1.0	pre:1.0	recall:1.0
time:2022-10-08 09:21:18	epoch: 1549	step:1548	loss:0.1537	acc:0.9688	f1:0.9394	pre:0.9394	recall:0.9394
time:2022-10-08 09:21:19	epoch: 1550	step:1549	loss:0.01423	acc:1.0	f1:1.0	pre:1.0	recall:1.0
time:2022-10-08 09:21:20	epoch: 1551	step:1550	loss:0.04901	acc:0.9688	f1:0.9394	pre:0.9394	recall:0.9394
time:2022-10-08 09:21:21	epoch: 1552	step:1551	loss:0.03585	acc:1.0	f1:1.0	pre:1.0	recall:1.0
time:2022-10-08 09:21:21	epoch: 1553	step:1552	loss:0.03921	acc:0.9688	f1:0.9375	pre:0.9375	recall:0.9375
time:2022-10-08 09:21:22	epoch: 1554	step:1553	loss:0.09965	acc:0.9375	f1:0.8824	pre:0.8824	recall:0.8824
time:2022-10-08 09:21:23	epoch: 1555	step:1554	loss:0.02802	acc:1.0	f1:1.0	pre:1.0	recall:1.0
time:2022-10-08 09:21:24	epoch: 1556	step:1555	loss:0.05592	acc:1.0	f1:1.0	pre:1.0	recall:1.0
time:2022-10-08 09:21:25	epoch: 1557	step:1556	loss:0.02456	acc:1.0	f1:1.0	pre:1.0	recall:1.0
time:2022-10-08 09:21:26	epoch: 1558	step:1557	loss:0.01868	acc:1.0	f1:1.0	pre:1.0	recall:1.0
time:2022-10-08 09:21:27	epoch: 1559	step:1558	loss:0.01562	acc:1.0	f1:1.0	pre:1.0	recall:1.0
time:2022-10-08 09:21:28	epoch: 1560	step:1559	loss:0.005471	acc:1.0	f1:1.0	pre:1.0	recall:1.0
time:2022-10-08 09:21:29	epoch: 1561	step:1560	loss:0.2669	acc:0.9688	f1:0.9394	pre:0.9394	recall:0.9394
time:2022-10-08 09:21:30	epoch: 1562	step:1561	loss:0.02523	acc:1.0	f1:1.0	pre:1.0	recall:1.0
time:2022-10-08 09:21:31	epoch: 1563	step:1562	loss:0.008905	acc:1.0	f1:1.0	pre:1.0	recall:1.0
time:2022-10-08 09:21:32	epoch: 1564	step:1563	loss:0.08181	acc:0.9688	f1:0.9583	pre:0.9688	recall:0.9531
time:2022-10-08 09:21:33	epoch: 1565	step:1564	loss:0.008532	acc:1.0	f1:1.0	pre:1.0	recall:1.0
time:2022-10-08 09:21:34	epoch: 1566	step:1565	loss:0.3208	acc:0.9688	f1:0.9394	pre:0.9394	recall:0.9394
time:2022-10-08 09:21:35	epoch: 1567	step:1566	loss:0.006793	acc:1.0	f1:1.0	pre:1.0	recall:1.0
time:2022-10-08 09:21:35	epoch: 1568	step:1567	loss:0.08862	acc:0.9688	f1:0.9394	pre:0.9394	recall:0.9394
time:2022-10-08 09:21:36	epoch: 1569	step:1568	loss:0.1259	acc:0.9688	f1:0.9394	pre:0.9394	recall:0.9394
time:2022-10-08 09:21:37	epoch: 1570	step:1569	loss:0.05651	acc:1.0	f1:1.0	pre:1.0	recall:1.0
time:2022-10-08 09:21:38	epoch: 1571	step:1570	loss:0.03855	acc:1.0	f1:1.0	pre:1.0	recall:1.0
time:2022-10-08 09:21:39	epoch: 1572	step:1571	loss:0.01295	acc:1.0	f1:1.0	pre:1.0	recall:1.0
time:2022-10-08 09:21:40	epoch: 1573	step:1572	loss:0.006217	acc:1.0	f1:1.0	pre:1.0	recall:1.0
time:2022-10-08 09:21:41	epoch: 1574	step:1573	loss:0.07066	acc:0.9688	f1:0.9394	pre:0.9394	recall:0.9394
time:2022-10-08 09:21:42	epoch: 1575	step:1574	loss:0.01575	acc:1.0	f1:1.0	pre:1.0	recall:1.0
time:2022-10-08 09:21:43	epoch: 1576	step:1575	loss:0.008292	acc:1.0	f1:1.0	pre:1.0	recall:1.0
time:2022-10-08 09:21:44	epoch: 1577	step:1576	loss:0.008495	acc:1.0	f1:1.0	pre:1.0	recall:1.0
time:2022-10-08 09:21:45	epoch: 1578	step:1577	loss:0.03467	acc:1.0	f1:1.0	pre:1.0	recall:1.0
time:2022-10-08 09:21:46	epoch: 1579	step:1578	loss:0.01077	acc:1.0	f1:1.0	pre:1.0	recall:1.0
time:2022-10-08 09:21:47	epoch: 1580	step:1579	loss:0.01057	acc:1.0	f1:1.0	pre:1.0	recall:1.0
time:2022-10-08 09:21:48	epoch: 1581	step:1580	loss:0.00807	acc:1.0	f1:1.0	pre:1.0	recall:1.0
time:2022-10-08 09:21:48	epoch: 1582	step:1581	loss:0.4261	acc:0.9375	f1:0.8824	pre:0.8824	recall:0.8824
time:2022-10-08 09:21:49	epoch: 1583	step:1582	loss:0.02091	acc:1.0	f1:1.0	pre:1.0	recall:1.0
time:2022-10-08 09:21:50	epoch: 1584	step:1583	loss:0.03584	acc:1.0	f1:1.0	pre:1.0	recall:1.0
time:2022-10-08 09:21:51	epoch: 1585	step:1584	loss:0.04795	acc:0.9688	f1:0.9394	pre:0.9394	recall:0.9394
time:2022-10-08 09:21:52	epoch: 1586	step:1585	loss:0.1543	acc:0.9375	f1:0.8824	pre:0.8824	recall:0.8824
time:2022-10-08 09:21:53	epoch: 1587	step:1586	loss:0.01304	acc:1.0	f1:1.0	pre:1.0	recall:1.0
time:2022-10-08 09:21:54	epoch: 1588	step:1587	loss:0.1499	acc:0.9688	f1:0.9394	pre:0.9394	recall:0.9394
time:2022-10-08 09:21:55	epoch: 1589	step:1588	loss:0.1118	acc:0.9375	f1:0.8824	pre:0.8824	recall:0.8824
time:2022-10-08 09:21:56	epoch: 1590	step:1589	loss:0.03435	acc:1.0	f1:1.0	pre:1.0	recall:1.0
time:2022-10-08 09:21:57	epoch: 1591	step:1590	loss:0.1501	acc:0.9375	f1:0.8824	pre:0.8824	recall:0.8824
time:2022-10-08 09:21:58	epoch: 1592	step:1591	loss:0.3198	acc:0.9375	f1:0.8788	pre:0.8788	recall:0.8788
time:2022-10-08 09:21:59	epoch: 1593	step:1592	loss:0.02247	acc:1.0	f1:1.0	pre:1.0	recall:1.0
time:2022-10-08 09:22:00	epoch: 1594	step:1593	loss:0.03638	acc:1.0	f1:1.0	pre:1.0	recall:1.0
time:2022-10-08 09:22:01	epoch: 1595	step:1594	loss:0.02331	acc:1.0	f1:1.0	pre:1.0	recall:1.0
time:2022-10-08 09:22:02	epoch: 1596	step:1595	loss:0.03887	acc:1.0	f1:1.0	pre:1.0	recall:1.0
time:2022-10-08 09:22:03	epoch: 1597	step:1596	loss:0.06732	acc:1.0	f1:1.0	pre:1.0	recall:1.0
time:2022-10-08 09:22:04	epoch: 1598	step:1597	loss:0.1974	acc:0.9375	f1:0.899	pre:0.9091	recall:0.8939
time:2022-10-08 09:22:04	epoch: 1599	step:1598	loss:0.01913	acc:1.0	f1:1.0	pre:1.0	recall:1.0
time:2022-10-08 09:22:05	epoch: 1600	step:1599	loss:0.01507	acc:1.0	f1:1.0	pre:1.0	recall:1.0
time:2022-10-08 09:22:06	epoch: 1601	step:1600	loss:0.01217	acc:1.0	f1:1.0	pre:1.0	recall:1.0
time:2022-10-08 09:22:07	epoch: 1602	step:1601	loss:0.01811	acc:1.0	f1:1.0	pre:1.0	recall:1.0
time:2022-10-08 09:22:08	epoch: 1603	step:1602	loss:0.0215	acc:1.0	f1:1.0	pre:1.0	recall:1.0
time:2022-10-08 09:22:09	epoch: 1604	step:1603	loss:0.01011	acc:1.0	f1:1.0	pre:1.0	recall:1.0
time:2022-10-08 09:22:10	epoch: 1605	step:1604	loss:0.04787	acc:1.0	f1:1.0	pre:1.0	recall:1.0
time:2022-10-08 09:22:11	epoch: 1606	step:1605	loss:0.02213	acc:1.0	f1:1.0	pre:1.0	recall:1.0
time:2022-10-08 09:22:12	epoch: 1607	step:1606	loss:0.007464	acc:1.0	f1:1.0	pre:1.0	recall:1.0
time:2022-10-08 09:22:13	epoch: 1608	step:1607	loss:0.0146	acc:1.0	f1:1.0	pre:1.0	recall:1.0
time:2022-10-08 09:22:14	epoch: 1609	step:1608	loss:0.04532	acc:1.0	f1:1.0	pre:1.0	recall:1.0
time:2022-10-08 09:22:15	epoch: 1610	step:1609	loss:0.006338	acc:1.0	f1:1.0	pre:1.0	recall:1.0
time:2022-10-08 09:22:16	epoch: 1611	step:1610	loss:0.4761	acc:0.9375	f1:0.9091	pre:0.9091	recall:0.9091
time:2022-10-08 09:22:17	epoch: 1612	step:1611	loss:0.2159	acc:0.9688	f1:0.9394	pre:0.9394	recall:0.9394
time:2022-10-08 09:22:18	epoch: 1613	step:1612	loss:0.04731	acc:1.0	f1:1.0	pre:1.0	recall:1.0
time:2022-10-08 09:22:19	epoch: 1614	step:1613	loss:0.008559	acc:1.0	f1:1.0	pre:1.0	recall:1.0
time:2022-10-08 09:22:20	epoch: 1615	step:1614	loss:0.007507	acc:1.0	f1:1.0	pre:1.0	recall:1.0
time:2022-10-08 09:22:20	epoch: 1616	step:1615	loss:0.009722	acc:1.0	f1:1.0	pre:1.0	recall:1.0
time:2022-10-08 09:22:21	epoch: 1617	step:1616	loss:0.006311	acc:1.0	f1:1.0	pre:1.0	recall:1.0
time:2022-10-08 09:22:22	epoch: 1618	step:1617	loss:0.06698	acc:0.9688	f1:0.9355	pre:0.9355	recall:0.9355
time:2022-10-08 09:22:23	epoch: 1619	step:1618	loss:0.00737	acc:1.0	f1:1.0	pre:1.0	recall:1.0
time:2022-10-08 09:22:24	epoch: 1620	step:1619	loss:0.008585	acc:1.0	f1:1.0	pre:1.0	recall:1.0
time:2022-10-08 09:22:25	epoch: 1621	step:1620	loss:0.03078	acc:1.0	f1:1.0	pre:1.0	recall:1.0
time:2022-10-08 09:22:26	epoch: 1622	step:1621	loss:0.02374	acc:1.0	f1:1.0	pre:1.0	recall:1.0
time:2022-10-08 09:22:27	epoch: 1623	step:1622	loss:0.01064	acc:1.0	f1:1.0	pre:1.0	recall:1.0
time:2022-10-08 09:22:28	epoch: 1624	step:1623	loss:0.3903	acc:0.9688	f1:0.9375	pre:0.9375	recall:0.9375
time:2022-10-08 09:22:29	epoch: 1625	step:1624	loss:0.007275	acc:1.0	f1:1.0	pre:1.0	recall:1.0
time:2022-10-08 09:22:30	epoch: 1626	step:1625	loss:0.008498	acc:1.0	f1:1.0	pre:1.0	recall:1.0
time:2022-10-08 09:22:31	epoch: 1627	step:1626	loss:0.00921	acc:1.0	f1:1.0	pre:1.0	recall:1.0
time:2022-10-08 09:22:32	epoch: 1628	step:1627	loss:0.007144	acc:1.0	f1:1.0	pre:1.0	recall:1.0
time:2022-10-08 09:22:33	epoch: 1629	step:1628	loss:0.01225	acc:1.0	f1:1.0	pre:1.0	recall:1.0
time:2022-10-08 09:22:34	epoch: 1630	step:1629	loss:0.03798	acc:1.0	f1:1.0	pre:1.0	recall:1.0
time:2022-10-08 09:22:35	epoch: 1631	step:1630	loss:0.008084	acc:1.0	f1:1.0	pre:1.0	recall:1.0
time:2022-10-08 09:22:35	epoch: 1632	step:1631	loss:0.06231	acc:0.9688	f1:0.9394	pre:0.9394	recall:0.9394
time:2022-10-08 09:22:36	epoch: 1633	step:1632	loss:0.0126	acc:1.0	f1:1.0	pre:1.0	recall:1.0
time:2022-10-08 09:22:37	epoch: 1634	step:1633	loss:0.008873	acc:1.0	f1:1.0	pre:1.0	recall:1.0
time:2022-10-08 09:22:38	epoch: 1635	step:1634	loss:0.01002	acc:1.0	f1:1.0	pre:1.0	recall:1.0
time:2022-10-08 09:22:39	epoch: 1636	step:1635	loss:0.01397	acc:1.0	f1:1.0	pre:1.0	recall:1.0
time:2022-10-08 09:22:40	epoch: 1637	step:1636	loss:0.005627	acc:1.0	f1:1.0	pre:1.0	recall:1.0
time:2022-10-08 09:22:41	epoch: 1638	step:1637	loss:0.08814	acc:0.9688	f1:0.9394	pre:0.9394	recall:0.9394
time:2022-10-08 09:22:42	epoch: 1639	step:1638	loss:0.02032	acc:1.0	f1:1.0	pre:1.0	recall:1.0
time:2022-10-08 09:22:43	epoch: 1640	step:1639	loss:0.00624	acc:1.0	f1:1.0	pre:1.0	recall:1.0
time:2022-10-08 09:22:44	epoch: 1641	step:1640	loss:0.01323	acc:1.0	f1:1.0	pre:1.0	recall:1.0
time:2022-10-08 09:22:45	epoch: 1642	step:1641	loss:0.00664	acc:1.0	f1:1.0	pre:1.0	recall:1.0
time:2022-10-08 09:22:46	epoch: 1643	step:1642	loss:0.01667	acc:1.0	f1:1.0	pre:1.0	recall:1.0
time:2022-10-08 09:22:47	epoch: 1644	step:1643	loss:0.03823	acc:0.9688	f1:0.9375	pre:0.9375	recall:0.9375
time:2022-10-08 09:22:48	epoch: 1645	step:1644	loss:0.01214	acc:1.0	f1:1.0	pre:1.0	recall:1.0
time:2022-10-08 09:22:49	epoch: 1646	step:1645	loss:0.005715	acc:1.0	f1:1.0	pre:1.0	recall:1.0
time:2022-10-08 09:22:50	epoch: 1647	step:1646	loss:0.009729	acc:1.0	f1:1.0	pre:1.0	recall:1.0
time:2022-10-08 09:22:51	epoch: 1648	step:1647	loss:0.01751	acc:1.0	f1:1.0	pre:1.0	recall:1.0
time:2022-10-08 09:22:51	epoch: 1649	step:1648	loss:0.01478	acc:1.0	f1:1.0	pre:1.0	recall:1.0
time:2022-10-08 09:22:52	epoch: 1650	step:1649	loss:0.009677	acc:1.0	f1:1.0	pre:1.0	recall:1.0
time:2022-10-08 09:22:53	epoch: 1651	step:1650	loss:0.008597	acc:1.0	f1:1.0	pre:1.0	recall:1.0
time:2022-10-08 09:22:54	epoch: 1652	step:1651	loss:0.005555	acc:1.0	f1:1.0	pre:1.0	recall:1.0
time:2022-10-08 09:22:55	epoch: 1653	step:1652	loss:0.01195	acc:1.0	f1:1.0	pre:1.0	recall:1.0
time:2022-10-08 09:22:56	epoch: 1654	step:1653	loss:0.005582	acc:1.0	f1:1.0	pre:1.0	recall:1.0
time:2022-10-08 09:22:57	epoch: 1655	step:1654	loss:0.01521	acc:1.0	f1:1.0	pre:1.0	recall:1.0
time:2022-10-08 09:22:58	epoch: 1656	step:1655	loss:0.006525	acc:1.0	f1:1.0	pre:1.0	recall:1.0
time:2022-10-08 09:22:59	epoch: 1657	step:1656	loss:0.01593	acc:1.0	f1:1.0	pre:1.0	recall:1.0
time:2022-10-08 09:23:00	epoch: 1658	step:1657	loss:0.00771	acc:1.0	f1:1.0	pre:1.0	recall:1.0
time:2022-10-08 09:23:01	epoch: 1659	step:1658	loss:0.02228	acc:1.0	f1:1.0	pre:1.0	recall:1.0
time:2022-10-08 09:23:02	epoch: 1660	step:1659	loss:0.00931	acc:1.0	f1:1.0	pre:1.0	recall:1.0
time:2022-10-08 09:23:03	epoch: 1661	step:1660	loss:0.01737	acc:1.0	f1:1.0	pre:1.0	recall:1.0
time:2022-10-08 09:23:04	epoch: 1662	step:1661	loss:0.01931	acc:1.0	f1:1.0	pre:1.0	recall:1.0
time:2022-10-08 09:23:05	epoch: 1663	step:1662	loss:0.01228	acc:1.0	f1:1.0	pre:1.0	recall:1.0
time:2022-10-08 09:23:05	epoch: 1664	step:1663	loss:0.0106	acc:1.0	f1:1.0	pre:1.0	recall:1.0
time:2022-10-08 09:23:06	epoch: 1665	step:1664	loss:0.0201	acc:1.0	f1:1.0	pre:1.0	recall:1.0
time:2022-10-08 09:23:07	epoch: 1666	step:1665	loss:0.04845	acc:1.0	f1:1.0	pre:1.0	recall:1.0
time:2022-10-08 09:23:08	epoch: 1667	step:1666	loss:0.008911	acc:1.0	f1:1.0	pre:1.0	recall:1.0
time:2022-10-08 09:23:09	epoch: 1668	step:1667	loss:0.005699	acc:1.0	f1:1.0	pre:1.0	recall:1.0
time:2022-10-08 09:23:10	epoch: 1669	step:1668	loss:0.02134	acc:1.0	f1:1.0	pre:1.0	recall:1.0
time:2022-10-08 09:23:11	epoch: 1670	step:1669	loss:0.03188	acc:0.9688	f1:0.9394	pre:0.9394	recall:0.9394
time:2022-10-08 09:23:12	epoch: 1671	step:1670	loss:0.1395	acc:0.9688	f1:0.9394	pre:0.9394	recall:0.9394
time:2022-10-08 09:23:13	epoch: 1672	step:1671	loss:0.007254	acc:1.0	f1:1.0	pre:1.0	recall:1.0
time:2022-10-08 09:23:14	epoch: 1673	step:1672	loss:0.01106	acc:1.0	f1:1.0	pre:1.0	recall:1.0
time:2022-10-08 09:23:15	epoch: 1674	step:1673	loss:0.2028	acc:0.9688	f1:0.9394	pre:0.9394	recall:0.9394
time:2022-10-08 09:23:16	epoch: 1675	step:1674	loss:0.05109	acc:0.9688	f1:0.9375	pre:0.9375	recall:0.9375
time:2022-10-08 09:23:17	epoch: 1676	step:1675	loss:0.005002	acc:1.0	f1:1.0	pre:1.0	recall:1.0
time:2022-10-08 09:23:18	epoch: 1677	step:1676	loss:0.008836	acc:1.0	f1:1.0	pre:1.0	recall:1.0
time:2022-10-08 09:23:19	epoch: 1678	step:1677	loss:0.008535	acc:1.0	f1:1.0	pre:1.0	recall:1.0
time:2022-10-08 09:23:20	epoch: 1679	step:1678	loss:0.04747	acc:0.9688	f1:0.9394	pre:0.9394	recall:0.9394
time:2022-10-08 09:23:21	epoch: 1680	step:1679	loss:0.008474	acc:1.0	f1:1.0	pre:1.0	recall:1.0
time:2022-10-08 09:23:21	epoch: 1681	step:1680	loss:0.01682	acc:1.0	f1:1.0	pre:1.0	recall:1.0
time:2022-10-08 09:23:22	epoch: 1682	step:1681	loss:0.0208	acc:1.0	f1:1.0	pre:1.0	recall:1.0
time:2022-10-08 09:23:23	epoch: 1683	step:1682	loss:0.7062	acc:0.9688	f1:0.9375	pre:0.9375	recall:0.9375
time:2022-10-08 09:23:24	epoch: 1684	step:1683	loss:0.07946	acc:0.9688	f1:0.9375	pre:0.9375	recall:0.9375
time:2022-10-08 09:23:25	epoch: 1685	step:1684	loss:0.05048	acc:0.9688	f1:0.9394	pre:0.9394	recall:0.9394
time:2022-10-08 09:23:26	epoch: 1686	step:1685	loss:0.01478	acc:1.0	f1:1.0	pre:1.0	recall:1.0
time:2022-10-08 09:23:27	epoch: 1687	step:1686	loss:0.07839	acc:0.9688	f1:0.9394	pre:0.9394	recall:0.9394
time:2022-10-08 09:23:28	epoch: 1688	step:1687	loss:0.009812	acc:1.0	f1:1.0	pre:1.0	recall:1.0
time:2022-10-08 09:23:29	epoch: 1689	step:1688	loss:0.01291	acc:1.0	f1:1.0	pre:1.0	recall:1.0
time:2022-10-08 09:23:30	epoch: 1690	step:1689	loss:0.02291	acc:1.0	f1:1.0	pre:1.0	recall:1.0
time:2022-10-08 09:23:31	epoch: 1691	step:1690	loss:0.02444	acc:1.0	f1:1.0	pre:1.0	recall:1.0
time:2022-10-08 09:23:32	epoch: 1692	step:1691	loss:0.009443	acc:1.0	f1:1.0	pre:1.0	recall:1.0
time:2022-10-08 09:23:33	epoch: 1693	step:1692	loss:0.4353	acc:0.9688	f1:0.9394	pre:0.9394	recall:0.9394
time:2022-10-08 09:23:34	epoch: 1694	step:1693	loss:0.01131	acc:1.0	f1:1.0	pre:1.0	recall:1.0
time:2022-10-08 09:23:35	epoch: 1695	step:1694	loss:0.01322	acc:1.0	f1:1.0	pre:1.0	recall:1.0
time:2022-10-08 09:23:36	epoch: 1696	step:1695	loss:0.01765	acc:1.0	f1:1.0	pre:1.0	recall:1.0
time:2022-10-08 09:23:37	epoch: 1697	step:1696	loss:0.005137	acc:1.0	f1:1.0	pre:1.0	recall:1.0
time:2022-10-08 09:23:38	epoch: 1698	step:1697	loss:0.04457	acc:1.0	f1:1.0	pre:1.0	recall:1.0
time:2022-10-08 09:23:38	epoch: 1699	step:1698	loss:0.008891	acc:1.0	f1:1.0	pre:1.0	recall:1.0
time:2022-10-08 09:23:39	epoch: 1700	step:1699	loss:0.008479	acc:1.0	f1:1.0	pre:1.0	recall:1.0
time:2022-10-08 09:23:40	epoch: 1701	step:1700	loss:0.01374	acc:1.0	f1:1.0	pre:1.0	recall:1.0
time:2022-10-08 09:23:41	epoch: 1702	step:1701	loss:0.01374	acc:1.0	f1:1.0	pre:1.0	recall:1.0
time:2022-10-08 09:23:42	epoch: 1703	step:1702	loss:0.01281	acc:1.0	f1:1.0	pre:1.0	recall:1.0
time:2022-10-08 09:23:43	epoch: 1704	step:1703	loss:0.007092	acc:1.0	f1:1.0	pre:1.0	recall:1.0
time:2022-10-08 09:23:44	epoch: 1705	step:1704	loss:0.5978	acc:0.9062	f1:0.8529	pre:0.8529	recall:0.8529
time:2022-10-08 09:23:45	epoch: 1706	step:1705	loss:0.06593	acc:0.9688	f1:0.9394	pre:0.9394	recall:0.9394
time:2022-10-08 09:23:46	epoch: 1707	step:1706	loss:0.03886	acc:0.9688	f1:0.9394	pre:0.9394	recall:0.9394
time:2022-10-08 09:23:47	epoch: 1708	step:1707	loss:0.005005	acc:1.0	f1:1.0	pre:1.0	recall:1.0
time:2022-10-08 09:23:48	epoch: 1709	step:1708	loss:0.02739	acc:1.0	f1:1.0	pre:1.0	recall:1.0
time:2022-10-08 09:23:49	epoch: 1710	step:1709	loss:0.006721	acc:1.0	f1:1.0	pre:1.0	recall:1.0
time:2022-10-08 09:23:50	epoch: 1711	step:1710	loss:0.617	acc:0.9688	f1:0.9394	pre:0.9394	recall:0.9394
time:2022-10-08 09:23:51	epoch: 1712	step:1711	loss:0.005962	acc:1.0	f1:1.0	pre:1.0	recall:1.0
time:2022-10-08 09:23:52	epoch: 1713	step:1712	loss:0.0148	acc:1.0	f1:1.0	pre:1.0	recall:1.0
time:2022-10-08 09:23:52	epoch: 1714	step:1713	loss:0.1159	acc:0.9688	f1:0.9375	pre:0.9375	recall:0.9375
time:2022-10-08 09:23:53	epoch: 1715	step:1714	loss:0.02169	acc:1.0	f1:1.0	pre:1.0	recall:1.0
time:2022-10-08 09:23:54	epoch: 1716	step:1715	loss:0.01631	acc:1.0	f1:1.0	pre:1.0	recall:1.0
time:2022-10-08 09:23:55	epoch: 1717	step:1716	loss:0.02773	acc:1.0	f1:1.0	pre:1.0	recall:1.0
time:2022-10-08 09:23:56	epoch: 1718	step:1717	loss:0.03777	acc:1.0	f1:1.0	pre:1.0	recall:1.0
time:2022-10-08 09:23:57	epoch: 1719	step:1718	loss:0.04518	acc:0.9688	f1:0.9375	pre:0.9375	recall:0.9375
time:2022-10-08 09:23:58	epoch: 1720	step:1719	loss:0.0125	acc:1.0	f1:1.0	pre:1.0	recall:1.0
time:2022-10-08 09:23:59	epoch: 1721	step:1720	loss:0.01385	acc:1.0	f1:1.0	pre:1.0	recall:1.0
time:2022-10-08 09:24:00	epoch: 1722	step:1721	loss:0.08948	acc:0.9688	f1:0.9394	pre:0.9394	recall:0.9394
time:2022-10-08 09:24:01	epoch: 1723	step:1722	loss:0.01775	acc:1.0	f1:1.0	pre:1.0	recall:1.0
time:2022-10-08 09:24:02	epoch: 1724	step:1723	loss:0.01642	acc:1.0	f1:1.0	pre:1.0	recall:1.0
time:2022-10-08 09:24:03	epoch: 1725	step:1724	loss:0.01067	acc:1.0	f1:1.0	pre:1.0	recall:1.0
time:2022-10-08 09:24:04	epoch: 1726	step:1725	loss:0.01339	acc:1.0	f1:1.0	pre:1.0	recall:1.0
time:2022-10-08 09:24:05	epoch: 1727	step:1726	loss:0.02689	acc:1.0	f1:1.0	pre:1.0	recall:1.0
time:2022-10-08 09:24:06	epoch: 1728	step:1727	loss:0.03882	acc:1.0	f1:1.0	pre:1.0	recall:1.0
time:2022-10-08 09:24:07	epoch: 1729	step:1728	loss:0.006898	acc:1.0	f1:1.0	pre:1.0	recall:1.0
time:2022-10-08 09:24:08	epoch: 1730	step:1729	loss:0.0107	acc:1.0	f1:1.0	pre:1.0	recall:1.0
time:2022-10-08 09:24:08	epoch: 1731	step:1730	loss:0.007309	acc:1.0	f1:1.0	pre:1.0	recall:1.0
time:2022-10-08 09:24:09	epoch: 1732	step:1731	loss:0.3726	acc:0.9375	f1:0.8824	pre:0.8824	recall:0.8824
time:2022-10-08 09:24:10	epoch: 1733	step:1732	loss:0.02778	acc:1.0	f1:1.0	pre:1.0	recall:1.0
time:2022-10-08 09:24:11	epoch: 1734	step:1733	loss:0.006907	acc:1.0	f1:1.0	pre:1.0	recall:1.0
time:2022-10-08 09:24:12	epoch: 1735	step:1734	loss:0.1625	acc:0.9688	f1:0.9394	pre:0.9394	recall:0.9394
time:2022-10-08 09:24:13	epoch: 1736	step:1735	loss:0.5002	acc:0.9688	f1:0.9394	pre:0.9394	recall:0.9394
time:2022-10-08 09:24:14	epoch: 1737	step:1736	loss:0.008568	acc:1.0	f1:1.0	pre:1.0	recall:1.0
time:2022-10-08 09:24:15	epoch: 1738	step:1737	loss:0.02371	acc:1.0	f1:1.0	pre:1.0	recall:1.0
time:2022-10-08 09:24:16	epoch: 1739	step:1738	loss:0.01112	acc:1.0	f1:1.0	pre:1.0	recall:1.0
time:2022-10-08 09:24:17	epoch: 1740	step:1739	loss:0.1493	acc:0.9688	f1:0.9375	pre:0.9375	recall:0.9375
time:2022-10-08 09:24:18	epoch: 1741	step:1740	loss:0.01797	acc:1.0	f1:1.0	pre:1.0	recall:1.0
time:2022-10-08 09:24:19	epoch: 1742	step:1741	loss:0.3045	acc:0.9375	f1:0.9091	pre:0.9091	recall:0.9091
time:2022-10-08 09:24:20	epoch: 1743	step:1742	loss:0.3014	acc:0.9375	f1:0.8824	pre:0.8824	recall:0.8824
time:2022-10-08 09:24:21	epoch: 1744	step:1743	loss:0.01324	acc:1.0	f1:1.0	pre:1.0	recall:1.0
time:2022-10-08 09:24:22	epoch: 1745	step:1744	loss:0.07276	acc:0.9688	f1:0.9375	pre:0.9375	recall:0.9375
time:2022-10-08 09:24:23	epoch: 1746	step:1745	loss:0.01542	acc:1.0	f1:1.0	pre:1.0	recall:1.0
time:2022-10-08 09:24:24	epoch: 1747	step:1746	loss:0.07344	acc:0.9688	f1:0.9394	pre:0.9394	recall:0.9394
time:2022-10-08 09:24:24	epoch: 1748	step:1747	loss:0.08544	acc:0.9688	f1:0.9375	pre:0.9375	recall:0.9375
time:2022-10-08 09:24:25	epoch: 1749	step:1748	loss:0.06418	acc:0.9688	f1:0.9375	pre:0.9375	recall:0.9375
time:2022-10-08 09:24:26	epoch: 1750	step:1749	loss:0.002221	acc:1.0	f1:1.0	pre:1.0	recall:1.0
time:2022-10-08 09:24:27	epoch: 1751	step:1750	loss:0.226	acc:0.9688	f1:0.9394	pre:0.9394	recall:0.9394
time:2022-10-08 09:24:28	epoch: 1752	step:1751	loss:0.005893	acc:1.0	f1:1.0	pre:1.0	recall:1.0
time:2022-10-08 09:24:29	epoch: 1753	step:1752	loss:0.007882	acc:1.0	f1:1.0	pre:1.0	recall:1.0
time:2022-10-08 09:24:30	epoch: 1754	step:1753	loss:0.03854	acc:1.0	f1:1.0	pre:1.0	recall:1.0
time:2022-10-08 09:24:31	epoch: 1755	step:1754	loss:0.007706	acc:1.0	f1:1.0	pre:1.0	recall:1.0
time:2022-10-08 09:24:32	epoch: 1756	step:1755	loss:0.02071	acc:1.0	f1:1.0	pre:1.0	recall:1.0
time:2022-10-08 09:24:33	epoch: 1757	step:1756	loss:0.1171	acc:0.9688	f1:0.9375	pre:0.9375	recall:0.9375
time:2022-10-08 09:24:34	epoch: 1758	step:1757	loss:0.008315	acc:1.0	f1:1.0	pre:1.0	recall:1.0
time:2022-10-08 09:24:35	epoch: 1759	step:1758	loss:0.0174	acc:1.0	f1:1.0	pre:1.0	recall:1.0
time:2022-10-08 09:24:36	epoch: 1760	step:1759	loss:0.007056	acc:1.0	f1:1.0	pre:1.0	recall:1.0
time:2022-10-08 09:24:37	epoch: 1761	step:1760	loss:0.004391	acc:1.0	f1:1.0	pre:1.0	recall:1.0
time:2022-10-08 09:24:38	epoch: 1762	step:1761	loss:0.01298	acc:1.0	f1:1.0	pre:1.0	recall:1.0
time:2022-10-08 09:24:39	epoch: 1763	step:1762	loss:0.008554	acc:1.0	f1:1.0	pre:1.0	recall:1.0
time:2022-10-08 09:24:40	epoch: 1764	step:1763	loss:0.08583	acc:0.9688	f1:0.9583	pre:0.9688	recall:0.9531
time:2022-10-08 09:24:41	epoch: 1765	step:1764	loss:0.01212	acc:1.0	f1:1.0	pre:1.0	recall:1.0
time:2022-10-08 09:24:42	epoch: 1766	step:1765	loss:0.009171	acc:1.0	f1:1.0	pre:1.0	recall:1.0
time:2022-10-08 09:24:42	epoch: 1767	step:1766	loss:0.01286	acc:1.0	f1:1.0	pre:1.0	recall:1.0
time:2022-10-08 09:24:43	epoch: 1768	step:1767	loss:0.148	acc:0.9688	f1:0.9355	pre:0.9355	recall:0.9355
time:2022-10-08 09:24:44	epoch: 1769	step:1768	loss:0.005628	acc:1.0	f1:1.0	pre:1.0	recall:1.0
time:2022-10-08 09:24:45	epoch: 1770	step:1769	loss:0.01656	acc:1.0	f1:1.0	pre:1.0	recall:1.0
time:2022-10-08 09:24:46	epoch: 1771	step:1770	loss:0.004835	acc:1.0	f1:1.0	pre:1.0	recall:1.0
time:2022-10-08 09:24:47	epoch: 1772	step:1771	loss:0.004851	acc:1.0	f1:1.0	pre:1.0	recall:1.0
time:2022-10-08 09:24:48	epoch: 1773	step:1772	loss:0.2091	acc:0.9688	f1:0.9394	pre:0.9394	recall:0.9394
time:2022-10-08 09:24:49	epoch: 1774	step:1773	loss:0.008152	acc:1.0	f1:1.0	pre:1.0	recall:1.0
time:2022-10-08 09:24:50	epoch: 1775	step:1774	loss:0.007697	acc:1.0	f1:1.0	pre:1.0	recall:1.0
time:2022-10-08 09:24:51	epoch: 1776	step:1775	loss:0.0194	acc:1.0	f1:1.0	pre:1.0	recall:1.0
time:2022-10-08 09:24:52	epoch: 1777	step:1776	loss:0.01277	acc:1.0	f1:1.0	pre:1.0	recall:1.0
time:2022-10-08 09:24:53	epoch: 1778	step:1777	loss:0.02051	acc:1.0	f1:1.0	pre:1.0	recall:1.0
time:2022-10-08 09:24:54	epoch: 1779	step:1778	loss:0.005638	acc:1.0	f1:1.0	pre:1.0	recall:1.0
time:2022-10-08 09:24:55	epoch: 1780	step:1779	loss:0.01044	acc:1.0	f1:1.0	pre:1.0	recall:1.0
time:2022-10-08 09:24:56	epoch: 1781	step:1780	loss:0.01396	acc:1.0	f1:1.0	pre:1.0	recall:1.0
time:2022-10-08 09:24:56	epoch: 1782	step:1781	loss:0.1982	acc:0.9688	f1:0.9394	pre:0.9394	recall:0.9394
time:2022-10-08 09:24:57	epoch: 1783	step:1782	loss:0.5769	acc:0.9375	f1:0.8788	pre:0.8788	recall:0.8788
time:2022-10-08 09:24:58	epoch: 1784	step:1783	loss:0.04637	acc:0.9688	f1:0.9394	pre:0.9394	recall:0.9394
time:2022-10-08 09:24:59	epoch: 1785	step:1784	loss:0.02076	acc:1.0	f1:1.0	pre:1.0	recall:1.0
time:2022-10-08 09:25:00	epoch: 1786	step:1785	loss:0.01349	acc:1.0	f1:1.0	pre:1.0	recall:1.0
time:2022-10-08 09:25:01	epoch: 1787	step:1786	loss:0.009637	acc:1.0	f1:1.0	pre:1.0	recall:1.0
time:2022-10-08 09:25:02	epoch: 1788	step:1787	loss:0.004575	acc:1.0	f1:1.0	pre:1.0	recall:1.0
time:2022-10-08 09:25:03	epoch: 1789	step:1788	loss:0.05932	acc:0.9688	f1:0.9394	pre:0.9394	recall:0.9394
time:2022-10-08 09:25:04	epoch: 1790	step:1789	loss:0.2574	acc:0.9688	f1:0.9394	pre:0.9394	recall:0.9394
time:2022-10-08 09:25:05	epoch: 1791	step:1790	loss:0.02213	acc:1.0	f1:1.0	pre:1.0	recall:1.0
time:2022-10-08 09:25:06	epoch: 1792	step:1791	loss:0.01068	acc:1.0	f1:1.0	pre:1.0	recall:1.0
time:2022-10-08 09:25:07	epoch: 1793	step:1792	loss:0.01006	acc:1.0	f1:1.0	pre:1.0	recall:1.0
time:2022-10-08 09:25:08	epoch: 1794	step:1793	loss:0.06366	acc:1.0	f1:1.0	pre:1.0	recall:1.0
time:2022-10-08 09:25:09	epoch: 1795	step:1794	loss:0.04237	acc:0.9688	f1:0.9394	pre:0.9394	recall:0.9394
time:2022-10-08 09:25:10	epoch: 1796	step:1795	loss:0.01183	acc:1.0	f1:1.0	pre:1.0	recall:1.0
time:2022-10-08 09:25:11	epoch: 1797	step:1796	loss:0.02559	acc:1.0	f1:1.0	pre:1.0	recall:1.0
time:2022-10-08 09:25:12	epoch: 1798	step:1797	loss:0.4085	acc:0.9375	f1:0.899	pre:0.9091	recall:0.8939
time:2022-10-08 09:25:12	epoch: 1799	step:1798	loss:0.01565	acc:1.0	f1:1.0	pre:1.0	recall:1.0
time:2022-10-08 09:25:13	epoch: 1800	step:1799	loss:0.01467	acc:1.0	f1:1.0	pre:1.0	recall:1.0
time:2022-10-08 09:25:14	epoch: 1801	step:1800	loss:0.2903	acc:0.9688	f1:0.9355	pre:0.9355	recall:0.9355
time:2022-10-08 09:25:15	epoch: 1802	step:1801	loss:0.01629	acc:1.0	f1:1.0	pre:1.0	recall:1.0
time:2022-10-08 09:25:16	epoch: 1803	step:1802	loss:0.1698	acc:0.9688	f1:0.9394	pre:0.9394	recall:0.9394
time:2022-10-08 09:25:17	epoch: 1804	step:1803	loss:0.007131	acc:1.0	f1:1.0	pre:1.0	recall:1.0
time:2022-10-08 09:25:18	epoch: 1805	step:1804	loss:0.2387	acc:0.9688	f1:0.9375	pre:0.9375	recall:0.9375
time:2022-10-08 09:25:19	epoch: 1806	step:1805	loss:0.01311	acc:1.0	f1:1.0	pre:1.0	recall:1.0
time:2022-10-08 09:25:20	epoch: 1807	step:1806	loss:0.01429	acc:1.0	f1:1.0	pre:1.0	recall:1.0
time:2022-10-08 09:25:21	epoch: 1808	step:1807	loss:0.01039	acc:1.0	f1:1.0	pre:1.0	recall:1.0
time:2022-10-08 09:25:22	epoch: 1809	step:1808	loss:0.01362	acc:1.0	f1:1.0	pre:1.0	recall:1.0
time:2022-10-08 09:25:23	epoch: 1810	step:1809	loss:0.01566	acc:1.0	f1:1.0	pre:1.0	recall:1.0
time:2022-10-08 09:25:24	epoch: 1811	step:1810	loss:0.00718	acc:1.0	f1:1.0	pre:1.0	recall:1.0
time:2022-10-08 09:25:25	epoch: 1812	step:1811	loss:0.01152	acc:1.0	f1:1.0	pre:1.0	recall:1.0
time:2022-10-08 09:25:26	epoch: 1813	step:1812	loss:0.00472	acc:1.0	f1:1.0	pre:1.0	recall:1.0
time:2022-10-08 09:25:27	epoch: 1814	step:1813	loss:0.008436	acc:1.0	f1:1.0	pre:1.0	recall:1.0
time:2022-10-08 09:25:28	epoch: 1815	step:1814	loss:0.01107	acc:1.0	f1:1.0	pre:1.0	recall:1.0
time:2022-10-08 09:25:28	epoch: 1816	step:1815	loss:0.03269	acc:1.0	f1:1.0	pre:1.0	recall:1.0
time:2022-10-08 09:25:29	epoch: 1817	step:1816	loss:0.02396	acc:1.0	f1:1.0	pre:1.0	recall:1.0
time:2022-10-08 09:25:30	epoch: 1818	step:1817	loss:0.186	acc:0.9688	f1:0.9394	pre:0.9394	recall:0.9394
time:2022-10-08 09:25:31	epoch: 1819	step:1818	loss:0.4209	acc:0.9375	f1:0.8824	pre:0.8824	recall:0.8824
time:2022-10-08 09:25:32	epoch: 1820	step:1819	loss:0.01395	acc:1.0	f1:1.0	pre:1.0	recall:1.0
time:2022-10-08 09:25:33	epoch: 1821	step:1820	loss:0.006669	acc:1.0	f1:1.0	pre:1.0	recall:1.0
time:2022-10-08 09:25:34	epoch: 1822	step:1821	loss:0.0137	acc:1.0	f1:1.0	pre:1.0	recall:1.0
time:2022-10-08 09:25:35	epoch: 1823	step:1822	loss:0.08368	acc:0.9688	f1:0.9394	pre:0.9394	recall:0.9394
time:2022-10-08 09:25:36	epoch: 1824	step:1823	loss:0.1982	acc:0.9688	f1:0.9394	pre:0.9394	recall:0.9394
time:2022-10-08 09:25:37	epoch: 1825	step:1824	loss:0.592	acc:0.9688	f1:0.9394	pre:0.9394	recall:0.9394
time:2022-10-08 09:25:38	epoch: 1826	step:1825	loss:0.09773	acc:0.9688	f1:0.9375	pre:0.9375	recall:0.9375
time:2022-10-08 09:25:39	epoch: 1827	step:1826	loss:0.1222	acc:0.9688	f1:0.9394	pre:0.9394	recall:0.9394
time:2022-10-08 09:25:40	epoch: 1828	step:1827	loss:0.1342	acc:0.9688	f1:0.9583	pre:0.9688	recall:0.9531
time:2022-10-08 09:25:41	epoch: 1829	step:1828	loss:0.009721	acc:1.0	f1:1.0	pre:1.0	recall:1.0
time:2022-10-08 09:25:42	epoch: 1830	step:1829	loss:0.02065	acc:1.0	f1:1.0	pre:1.0	recall:1.0
time:2022-10-08 09:25:43	epoch: 1831	step:1830	loss:0.01356	acc:1.0	f1:1.0	pre:1.0	recall:1.0
time:2022-10-08 09:25:43	epoch: 1832	step:1831	loss:0.02945	acc:1.0	f1:1.0	pre:1.0	recall:1.0
time:2022-10-08 09:25:44	epoch: 1833	step:1832	loss:0.05271	acc:0.9688	f1:0.9375	pre:0.9375	recall:0.9375
time:2022-10-08 09:25:45	epoch: 1834	step:1833	loss:0.1723	acc:0.9375	f1:0.899	pre:0.9091	recall:0.8939
time:2022-10-08 09:25:46	epoch: 1835	step:1834	loss:0.007102	acc:1.0	f1:1.0	pre:1.0	recall:1.0
time:2022-10-08 09:25:47	epoch: 1836	step:1835	loss:0.01159	acc:1.0	f1:1.0	pre:1.0	recall:1.0
time:2022-10-08 09:25:48	epoch: 1837	step:1836	loss:0.2204	acc:0.9375	f1:0.8824	pre:0.8824	recall:0.8824
time:2022-10-08 09:25:49	epoch: 1838	step:1837	loss:0.1851	acc:0.9375	f1:0.8824	pre:0.8824	recall:0.8824
time:2022-10-08 09:25:50	epoch: 1839	step:1838	loss:0.01803	acc:1.0	f1:1.0	pre:1.0	recall:1.0
time:2022-10-08 09:25:51	epoch: 1840	step:1839	loss:0.2804	acc:0.9688	f1:0.9394	pre:0.9394	recall:0.9394
time:2022-10-08 09:25:52	epoch: 1841	step:1840	loss:0.09804	acc:0.9688	f1:0.9375	pre:0.9375	recall:0.9375
time:2022-10-08 09:25:53	epoch: 1842	step:1841	loss:0.09494	acc:0.9688	f1:0.9375	pre:0.9375	recall:0.9375
time:2022-10-08 09:25:54	epoch: 1843	step:1842	loss:0.08939	acc:0.9688	f1:0.9394	pre:0.9394	recall:0.9394
time:2022-10-08 09:25:55	epoch: 1844	step:1843	loss:0.006589	acc:1.0	f1:1.0	pre:1.0	recall:1.0
time:2022-10-08 09:25:56	epoch: 1845	step:1844	loss:0.1024	acc:0.9688	f1:0.9355	pre:0.9355	recall:0.9355
time:2022-10-08 09:25:57	epoch: 1846	step:1845	loss:0.006999	acc:1.0	f1:1.0	pre:1.0	recall:1.0
time:2022-10-08 09:25:58	epoch: 1847	step:1846	loss:0.0274	acc:1.0	f1:1.0	pre:1.0	recall:1.0
time:2022-10-08 09:25:59	epoch: 1848	step:1847	loss:0.008677	acc:1.0	f1:1.0	pre:1.0	recall:1.0
time:2022-10-08 09:26:00	epoch: 1849	step:1848	loss:0.01156	acc:1.0	f1:1.0	pre:1.0	recall:1.0
time:2022-10-08 09:26:00	epoch: 1850	step:1849	loss:0.03058	acc:1.0	f1:1.0	pre:1.0	recall:1.0
time:2022-10-08 09:26:01	epoch: 1851	step:1850	loss:0.004631	acc:1.0	f1:1.0	pre:1.0	recall:1.0
time:2022-10-08 09:26:02	epoch: 1852	step:1851	loss:0.1335	acc:0.9688	f1:0.9394	pre:0.9394	recall:0.9394
time:2022-10-08 09:26:03	epoch: 1853	step:1852	loss:0.02704	acc:1.0	f1:1.0	pre:1.0	recall:1.0
time:2022-10-08 09:26:04	epoch: 1854	step:1853	loss:0.005933	acc:1.0	f1:1.0	pre:1.0	recall:1.0
time:2022-10-08 09:26:05	epoch: 1855	step:1854	loss:0.006328	acc:1.0	f1:1.0	pre:1.0	recall:1.0
time:2022-10-08 09:26:06	epoch: 1856	step:1855	loss:0.009417	acc:1.0	f1:1.0	pre:1.0	recall:1.0
time:2022-10-08 09:26:07	epoch: 1857	step:1856	loss:0.03286	acc:1.0	f1:1.0	pre:1.0	recall:1.0
time:2022-10-08 09:26:08	epoch: 1858	step:1857	loss:0.08199	acc:0.9688	f1:0.9394	pre:0.9394	recall:0.9394
time:2022-10-08 09:26:09	epoch: 1859	step:1858	loss:0.005693	acc:1.0	f1:1.0	pre:1.0	recall:1.0
time:2022-10-08 09:26:10	epoch: 1860	step:1859	loss:0.006127	acc:1.0	f1:1.0	pre:1.0	recall:1.0
time:2022-10-08 09:26:11	epoch: 1861	step:1860	loss:0.009707	acc:1.0	f1:1.0	pre:1.0	recall:1.0
time:2022-10-08 09:26:12	epoch: 1862	step:1861	loss:0.05133	acc:1.0	f1:1.0	pre:1.0	recall:1.0
time:2022-10-08 09:26:13	epoch: 1863	step:1862	loss:0.006412	acc:1.0	f1:1.0	pre:1.0	recall:1.0
time:2022-10-08 09:26:13	epoch: 1864	step:1863	loss:0.009872	acc:1.0	f1:1.0	pre:1.0	recall:1.0
time:2022-10-08 09:26:14	epoch: 1865	step:1864	loss:0.007036	acc:1.0	f1:1.0	pre:1.0	recall:1.0
time:2022-10-08 09:26:15	epoch: 1866	step:1865	loss:0.006823	acc:1.0	f1:1.0	pre:1.0	recall:1.0
time:2022-10-08 09:26:16	epoch: 1867	step:1866	loss:0.005108	acc:1.0	f1:1.0	pre:1.0	recall:1.0
time:2022-10-08 09:26:17	epoch: 1868	step:1867	loss:0.01447	acc:1.0	f1:1.0	pre:1.0	recall:1.0
time:2022-10-08 09:26:18	epoch: 1869	step:1868	loss:0.008476	acc:1.0	f1:1.0	pre:1.0	recall:1.0
time:2022-10-08 09:26:19	epoch: 1870	step:1869	loss:0.01801	acc:1.0	f1:1.0	pre:1.0	recall:1.0
time:2022-10-08 09:26:20	epoch: 1871	step:1870	loss:0.009939	acc:1.0	f1:1.0	pre:1.0	recall:1.0
time:2022-10-08 09:26:21	epoch: 1872	step:1871	loss:0.00415	acc:1.0	f1:1.0	pre:1.0	recall:1.0
time:2022-10-08 09:26:22	epoch: 1873	step:1872	loss:0.2195	acc:0.9688	f1:0.9394	pre:0.9394	recall:0.9394
time:2022-10-08 09:26:23	epoch: 1874	step:1873	loss:0.01568	acc:1.0	f1:1.0	pre:1.0	recall:1.0
time:2022-10-08 09:26:24	epoch: 1875	step:1874	loss:0.01455	acc:1.0	f1:1.0	pre:1.0	recall:1.0
time:2022-10-08 09:26:25	epoch: 1876	step:1875	loss:0.03714	acc:1.0	f1:1.0	pre:1.0	recall:1.0
time:2022-10-08 09:26:26	epoch: 1877	step:1876	loss:0.04962	acc:0.9688	f1:0.9375	pre:0.9375	recall:0.9375
time:2022-10-08 09:26:27	epoch: 1878	step:1877	loss:0.004594	acc:1.0	f1:1.0	pre:1.0	recall:1.0
time:2022-10-08 09:26:27	epoch: 1879	step:1878	loss:0.01735	acc:1.0	f1:1.0	pre:1.0	recall:1.0
time:2022-10-08 09:26:28	epoch: 1880	step:1879	loss:0.0124	acc:1.0	f1:1.0	pre:1.0	recall:1.0
time:2022-10-08 09:26:29	epoch: 1881	step:1880	loss:0.01167	acc:1.0	f1:1.0	pre:1.0	recall:1.0
time:2022-10-08 09:26:30	epoch: 1882	step:1881	loss:0.007517	acc:1.0	f1:1.0	pre:1.0	recall:1.0
time:2022-10-08 09:26:31	epoch: 1883	step:1882	loss:0.007355	acc:1.0	f1:1.0	pre:1.0	recall:1.0
time:2022-10-08 09:26:32	epoch: 1884	step:1883	loss:0.03398	acc:0.9688	f1:0.9375	pre:0.9375	recall:0.9375
time:2022-10-08 09:26:33	epoch: 1885	step:1884	loss:0.006988	acc:1.0	f1:1.0	pre:1.0	recall:1.0
time:2022-10-08 09:26:34	epoch: 1886	step:1885	loss:0.1946	acc:0.9688	f1:0.9375	pre:0.9375	recall:0.9375
time:2022-10-08 09:26:35	epoch: 1887	step:1886	loss:0.007183	acc:1.0	f1:1.0	pre:1.0	recall:1.0
time:2022-10-08 09:26:36	epoch: 1888	step:1887	loss:0.006222	acc:1.0	f1:1.0	pre:1.0	recall:1.0
time:2022-10-08 09:26:37	epoch: 1889	step:1888	loss:0.4021	acc:0.9688	f1:0.9375	pre:0.9375	recall:0.9375
time:2022-10-08 09:26:38	epoch: 1890	step:1889	loss:0.01083	acc:1.0	f1:1.0	pre:1.0	recall:1.0
time:2022-10-08 09:26:39	epoch: 1891	step:1890	loss:0.02526	acc:1.0	f1:1.0	pre:1.0	recall:1.0
time:2022-10-08 09:26:40	epoch: 1892	step:1891	loss:0.1864	acc:0.9688	f1:0.9394	pre:0.9394	recall:0.9394
time:2022-10-08 09:26:41	epoch: 1893	step:1892	loss:0.007399	acc:1.0	f1:1.0	pre:1.0	recall:1.0
time:2022-10-08 09:26:42	epoch: 1894	step:1893	loss:0.003159	acc:1.0	f1:1.0	pre:1.0	recall:1.0
time:2022-10-08 09:26:42	epoch: 1895	step:1894	loss:0.3838	acc:0.9688	f1:0.9394	pre:0.9394	recall:0.9394
time:2022-10-08 09:26:43	epoch: 1896	step:1895	loss:0.002923	acc:1.0	f1:1.0	pre:1.0	recall:1.0
time:2022-10-08 09:26:44	epoch: 1897	step:1896	loss:0.2319	acc:0.9688	f1:0.9394	pre:0.9394	recall:0.9394
time:2022-10-08 09:26:45	epoch: 1898	step:1897	loss:0.07996	acc:0.9688	f1:0.9394	pre:0.9394	recall:0.9394
time:2022-10-08 09:26:46	epoch: 1899	step:1898	loss:0.1367	acc:0.9688	f1:0.9394	pre:0.9394	recall:0.9394
time:2022-10-08 09:26:47	epoch: 1900	step:1899	loss:0.003604	acc:1.0	f1:1.0	pre:1.0	recall:1.0
time:2022-10-08 09:26:48	epoch: 1901	step:1900	loss:0.005057	acc:1.0	f1:1.0	pre:1.0	recall:1.0
time:2022-10-08 09:26:49	epoch: 1902	step:1901	loss:0.005492	acc:1.0	f1:1.0	pre:1.0	recall:1.0
time:2022-10-08 09:26:50	epoch: 1903	step:1902	loss:0.004949	acc:1.0	f1:1.0	pre:1.0	recall:1.0
time:2022-10-08 09:26:51	epoch: 1904	step:1903	loss:0.007176	acc:1.0	f1:1.0	pre:1.0	recall:1.0
time:2022-10-08 09:26:52	epoch: 1905	step:1904	loss:0.01936	acc:1.0	f1:1.0	pre:1.0	recall:1.0
time:2022-10-08 09:26:53	epoch: 1906	step:1905	loss:0.006838	acc:1.0	f1:1.0	pre:1.0	recall:1.0
time:2022-10-08 09:26:54	epoch: 1907	step:1906	loss:0.008851	acc:1.0	f1:1.0	pre:1.0	recall:1.0
time:2022-10-08 09:26:55	epoch: 1908	step:1907	loss:0.01034	acc:1.0	f1:1.0	pre:1.0	recall:1.0
time:2022-10-08 09:26:56	epoch: 1909	step:1908	loss:0.009047	acc:1.0	f1:1.0	pre:1.0	recall:1.0
time:2022-10-08 09:26:57	epoch: 1910	step:1909	loss:0.009011	acc:1.0	f1:1.0	pre:1.0	recall:1.0
time:2022-10-08 09:26:57	epoch: 1911	step:1910	loss:0.005514	acc:1.0	f1:1.0	pre:1.0	recall:1.0
time:2022-10-08 09:26:58	epoch: 1912	step:1911	loss:0.00838	acc:1.0	f1:1.0	pre:1.0	recall:1.0
time:2022-10-08 09:26:59	epoch: 1913	step:1912	loss:0.02544	acc:1.0	f1:1.0	pre:1.0	recall:1.0
time:2022-10-08 09:27:00	epoch: 1914	step:1913	loss:0.005655	acc:1.0	f1:1.0	pre:1.0	recall:1.0
time:2022-10-08 09:27:01	epoch: 1915	step:1914	loss:0.006233	acc:1.0	f1:1.0	pre:1.0	recall:1.0
time:2022-10-08 09:27:02	epoch: 1916	step:1915	loss:0.003608	acc:1.0	f1:1.0	pre:1.0	recall:1.0
time:2022-10-08 09:27:03	epoch: 1917	step:1916	loss:0.006864	acc:1.0	f1:1.0	pre:1.0	recall:1.0
time:2022-10-08 09:27:04	epoch: 1918	step:1917	loss:0.008438	acc:1.0	f1:1.0	pre:1.0	recall:1.0
time:2022-10-08 09:27:05	epoch: 1919	step:1918	loss:0.006744	acc:1.0	f1:1.0	pre:1.0	recall:1.0
time:2022-10-08 09:27:06	epoch: 1920	step:1919	loss:0.1291	acc:0.9688	f1:0.9375	pre:0.9375	recall:0.9375
time:2022-10-08 09:27:07	epoch: 1921	step:1920	loss:0.0117	acc:1.0	f1:1.0	pre:1.0	recall:1.0
time:2022-10-08 09:27:08	epoch: 1922	step:1921	loss:0.006495	acc:1.0	f1:1.0	pre:1.0	recall:1.0
time:2022-10-08 09:27:09	epoch: 1923	step:1922	loss:0.02056	acc:1.0	f1:1.0	pre:1.0	recall:1.0
time:2022-10-08 09:27:10	epoch: 1924	step:1923	loss:0.004027	acc:1.0	f1:1.0	pre:1.0	recall:1.0
time:2022-10-08 09:27:11	epoch: 1925	step:1924	loss:0.07224	acc:0.9688	f1:0.9394	pre:0.9394	recall:0.9394
time:2022-10-08 09:27:11	epoch: 1926	step:1925	loss:0.006258	acc:1.0	f1:1.0	pre:1.0	recall:1.0
time:2022-10-08 09:27:12	epoch: 1927	step:1926	loss:0.004853	acc:1.0	f1:1.0	pre:1.0	recall:1.0
time:2022-10-08 09:27:13	epoch: 1928	step:1927	loss:0.1931	acc:0.9688	f1:0.9394	pre:0.9394	recall:0.9394
time:2022-10-08 09:27:14	epoch: 1929	step:1928	loss:0.003504	acc:1.0	f1:1.0	pre:1.0	recall:1.0
time:2022-10-08 09:27:15	epoch: 1930	step:1929	loss:0.009243	acc:1.0	f1:1.0	pre:1.0	recall:1.0
time:2022-10-08 09:27:16	epoch: 1931	step:1930	loss:0.03632	acc:0.9688	f1:0.9375	pre:0.9375	recall:0.9375
time:2022-10-08 09:27:17	epoch: 1932	step:1931	loss:0.00919	acc:1.0	f1:1.0	pre:1.0	recall:1.0
time:2022-10-08 09:27:18	epoch: 1933	step:1932	loss:0.004928	acc:1.0	f1:1.0	pre:1.0	recall:1.0
time:2022-10-08 09:27:19	epoch: 1934	step:1933	loss:0.07512	acc:0.9688	f1:0.9375	pre:0.9375	recall:0.9375
time:2022-10-08 09:27:20	epoch: 1935	step:1934	loss:0.02059	acc:1.0	f1:1.0	pre:1.0	recall:1.0
time:2022-10-08 09:27:21	epoch: 1936	step:1935	loss:0.004499	acc:1.0	f1:1.0	pre:1.0	recall:1.0
time:2022-10-08 09:27:22	epoch: 1937	step:1936	loss:0.004894	acc:1.0	f1:1.0	pre:1.0	recall:1.0
time:2022-10-08 09:27:23	epoch: 1938	step:1937	loss:0.008292	acc:1.0	f1:1.0	pre:1.0	recall:1.0
time:2022-10-08 09:27:24	epoch: 1939	step:1938	loss:0.00525	acc:1.0	f1:1.0	pre:1.0	recall:1.0
time:2022-10-08 09:27:24	epoch: 1940	step:1939	loss:0.007304	acc:1.0	f1:1.0	pre:1.0	recall:1.0
time:2022-10-08 09:27:25	epoch: 1941	step:1940	loss:0.003488	acc:1.0	f1:1.0	pre:1.0	recall:1.0
time:2022-10-08 09:27:26	epoch: 1942	step:1941	loss:0.01179	acc:1.0	f1:1.0	pre:1.0	recall:1.0
time:2022-10-08 09:27:27	epoch: 1943	step:1942	loss:0.006638	acc:1.0	f1:1.0	pre:1.0	recall:1.0
time:2022-10-08 09:27:28	epoch: 1944	step:1943	loss:0.003987	acc:1.0	f1:1.0	pre:1.0	recall:1.0
time:2022-10-08 09:27:29	epoch: 1945	step:1944	loss:0.004929	acc:1.0	f1:1.0	pre:1.0	recall:1.0
time:2022-10-08 09:27:30	epoch: 1946	step:1945	loss:0.006858	acc:1.0	f1:1.0	pre:1.0	recall:1.0
time:2022-10-08 09:27:31	epoch: 1947	step:1946	loss:0.006641	acc:1.0	f1:1.0	pre:1.0	recall:1.0
time:2022-10-08 09:27:32	epoch: 1948	step:1947	loss:0.03256	acc:1.0	f1:1.0	pre:1.0	recall:1.0
time:2022-10-08 09:27:33	epoch: 1949	step:1948	loss:0.004982	acc:1.0	f1:1.0	pre:1.0	recall:1.0
time:2022-10-08 09:27:34	epoch: 1950	step:1949	loss:0.00505	acc:1.0	f1:1.0	pre:1.0	recall:1.0
time:2022-10-08 09:27:35	epoch: 1951	step:1950	loss:0.003843	acc:1.0	f1:1.0	pre:1.0	recall:1.0
time:2022-10-08 09:27:36	epoch: 1952	step:1951	loss:0.00319	acc:1.0	f1:1.0	pre:1.0	recall:1.0
time:2022-10-08 09:27:36	epoch: 1953	step:1952	loss:0.007269	acc:1.0	f1:1.0	pre:1.0	recall:1.0
time:2022-10-08 09:27:37	epoch: 1954	step:1953	loss:0.008159	acc:1.0	f1:1.0	pre:1.0	recall:1.0
time:2022-10-08 09:27:38	epoch: 1955	step:1954	loss:0.008248	acc:1.0	f1:1.0	pre:1.0	recall:1.0
time:2022-10-08 09:27:39	epoch: 1956	step:1955	loss:0.0145	acc:1.0	f1:1.0	pre:1.0	recall:1.0
time:2022-10-08 09:27:40	epoch: 1957	step:1956	loss:0.482	acc:0.9688	f1:0.9394	pre:0.9394	recall:0.9394
time:2022-10-08 09:27:41	epoch: 1958	step:1957	loss:0.005479	acc:1.0	f1:1.0	pre:1.0	recall:1.0
time:2022-10-08 09:27:42	epoch: 1959	step:1958	loss:0.06824	acc:0.9688	f1:0.9394	pre:0.9394	recall:0.9394
time:2022-10-08 09:27:43	epoch: 1960	step:1959	loss:0.1752	acc:0.9688	f1:0.9375	pre:0.9375	recall:0.9375
time:2022-10-08 09:27:44	epoch: 1961	step:1960	loss:0.01553	acc:1.0	f1:1.0	pre:1.0	recall:1.0
time:2022-10-08 09:27:45	epoch: 1962	step:1961	loss:0.005154	acc:1.0	f1:1.0	pre:1.0	recall:1.0
time:2022-10-08 09:27:46	epoch: 1963	step:1962	loss:0.01354	acc:1.0	f1:1.0	pre:1.0	recall:1.0
time:2022-10-08 09:27:47	epoch: 1964	step:1963	loss:0.01055	acc:1.0	f1:1.0	pre:1.0	recall:1.0
time:2022-10-08 09:27:48	epoch: 1965	step:1964	loss:0.01698	acc:1.0	f1:1.0	pre:1.0	recall:1.0
time:2022-10-08 09:27:49	epoch: 1966	step:1965	loss:0.006381	acc:1.0	f1:1.0	pre:1.0	recall:1.0
time:2022-10-08 09:27:50	epoch: 1967	step:1966	loss:0.004797	acc:1.0	f1:1.0	pre:1.0	recall:1.0
time:2022-10-08 09:27:51	epoch: 1968	step:1967	loss:0.03665	acc:0.9688	f1:0.9394	pre:0.9394	recall:0.9394
time:2022-10-08 09:27:51	epoch: 1969	step:1968	loss:0.02037	acc:1.0	f1:1.0	pre:1.0	recall:1.0
time:2022-10-08 09:27:52	epoch: 1970	step:1969	loss:0.004855	acc:1.0	f1:1.0	pre:1.0	recall:1.0
time:2022-10-08 09:27:53	epoch: 1971	step:1970	loss:0.005496	acc:1.0	f1:1.0	pre:1.0	recall:1.0
time:2022-10-08 09:27:54	epoch: 1972	step:1971	loss:0.005259	acc:1.0	f1:1.0	pre:1.0	recall:1.0
time:2022-10-08 09:27:55	epoch: 1973	step:1972	loss:0.009015	acc:1.0	f1:1.0	pre:1.0	recall:1.0
time:2022-10-08 09:27:56	epoch: 1974	step:1973	loss:0.004526	acc:1.0	f1:1.0	pre:1.0	recall:1.0
time:2022-10-08 09:27:57	epoch: 1975	step:1974	loss:0.008848	acc:1.0	f1:1.0	pre:1.0	recall:1.0
time:2022-10-08 09:27:58	epoch: 1976	step:1975	loss:0.007268	acc:1.0	f1:1.0	pre:1.0	recall:1.0
time:2022-10-08 09:27:59	epoch: 1977	step:1976	loss:0.006761	acc:1.0	f1:1.0	pre:1.0	recall:1.0
time:2022-10-08 09:28:00	epoch: 1978	step:1977	loss:0.004692	acc:1.0	f1:1.0	pre:1.0	recall:1.0
time:2022-10-08 09:28:01	epoch: 1979	step:1978	loss:0.01066	acc:1.0	f1:1.0	pre:1.0	recall:1.0
time:2022-10-08 09:28:02	epoch: 1980	step:1979	loss:0.259	acc:0.9688	f1:0.9375	pre:0.9375	recall:0.9375
time:2022-10-08 09:28:03	epoch: 1981	step:1980	loss:0.01914	acc:1.0	f1:1.0	pre:1.0	recall:1.0
time:2022-10-08 09:28:04	epoch: 1982	step:1981	loss:0.02019	acc:1.0	f1:1.0	pre:1.0	recall:1.0
time:2022-10-08 09:28:04	epoch: 1983	step:1982	loss:0.004342	acc:1.0	f1:1.0	pre:1.0	recall:1.0
time:2022-10-08 09:28:05	epoch: 1984	step:1983	loss:0.003752	acc:1.0	f1:1.0	pre:1.0	recall:1.0
time:2022-10-08 09:28:06	epoch: 1985	step:1984	loss:0.1554	acc:0.9688	f1:0.9394	pre:0.9394	recall:0.9394
time:2022-10-08 09:28:07	epoch: 1986	step:1985	loss:0.0992	acc:0.9688	f1:0.9394	pre:0.9394	recall:0.9394
time:2022-10-08 09:28:08	epoch: 1987	step:1986	loss:0.005536	acc:1.0	f1:1.0	pre:1.0	recall:1.0
time:2022-10-08 09:28:09	epoch: 1988	step:1987	loss:0.00995	acc:1.0	f1:1.0	pre:1.0	recall:1.0
time:2022-10-08 09:28:10	epoch: 1989	step:1988	loss:0.1302	acc:0.9688	f1:0.9583	pre:0.9531	recall:0.9688
time:2022-10-08 09:28:11	epoch: 1990	step:1989	loss:0.003963	acc:1.0	f1:1.0	pre:1.0	recall:1.0
time:2022-10-08 09:28:12	epoch: 1991	step:1990	loss:0.00508	acc:1.0	f1:1.0	pre:1.0	recall:1.0
time:2022-10-08 09:28:13	epoch: 1992	step:1991	loss:0.006626	acc:1.0	f1:1.0	pre:1.0	recall:1.0
time:2022-10-08 09:28:14	epoch: 1993	step:1992	loss:0.004767	acc:1.0	f1:1.0	pre:1.0	recall:1.0
time:2022-10-08 09:28:15	epoch: 1994	step:1993	loss:0.004352	acc:1.0	f1:1.0	pre:1.0	recall:1.0
time:2022-10-08 09:28:16	epoch: 1995	step:1994	loss:0.003492	acc:1.0	f1:1.0	pre:1.0	recall:1.0
time:2022-10-08 09:28:17	epoch: 1996	step:1995	loss:0.0217	acc:1.0	f1:1.0	pre:1.0	recall:1.0
time:2022-10-08 09:28:17	epoch: 1997	step:1996	loss:0.00745	acc:1.0	f1:1.0	pre:1.0	recall:1.0
time:2022-10-08 09:28:18	epoch: 1998	step:1997	loss:0.02751	acc:1.0	f1:1.0	pre:1.0	recall:1.0
time:2022-10-08 09:28:19	epoch: 1999	step:1998	loss:0.2502	acc:0.9688	f1:0.9394	pre:0.9394	recall:0.9394
time:2022-10-08 09:28:20	epoch: 2000	step:1999	loss:0.004507	acc:1.0	f1:1.0	pre:1.0	recall:1.0
[truncated: 10,186 more rows]
