# Supplementary material for: Beyond top-k: knowledge reasoning for multi-answer temporal questions based on revalidation framework
Source: PeerJ Comput Sci. 2023 Dec 8;9:e1725. doi: 10.7717/peerj-cs.1725 (PMC10773896; doi:10.7717/peerj-cs.1725)
Supplement: Supplemental Information 4 [file peerj-cs-09-1725-s004.zip › MATQA-main/neo4j/data/entity.csv]

entity:ID	name	:LABEL
en1	2003-03-20T00:00:00Z	s
en2	what is the end time for the daily show as rachael harris has cast member	s
en3	Q5294	s
en4	what medium is preceded by grand theft auto v	s
en5	Q215622	s
en6	Q25052149	s
en7	Q30173038	s
en8	Q3586935	s
en9	Q428598	s
en10	Q543609	s
en11	Q590740	s
en12	Q918466	s
en13	Q918472	s
en14	Q918503	s
en15	what is jeremy corbyns position and when was he chosen	s
en16	Q192626	s
en17	what island did james cook land on in 1778	s
en18	1910-01-01T00:00:00Z	s
en19	what was the wedding date of nikolay gumilev and anna akhmatova	s
en20	Q57321	s
en21	who was the president in 2012 of the country where the bribri language was spoken	s
en22	1989-10-01T00:00:00Z	s
en23	until when was c. everett koop the surgeon general of the u.s.	s
en24	-0011-01-01T00:00:00Z	s
en25	0979-01-01T00:00:00Z	s
en26	what is the launch date of the place of activity of marine le pen	s
en27	Q366731	s
en28	american naval leader during the world war 2	s
en29	Q233644	s
en30	who married grover cleveland on june 2, 1886	s
en31	Q213417	s
en32	who did brett gardner play for in 2008	s
en33	Q354373	s
en34	what is member of of victor hugo and follows	s
en35	2001-07-01T00:00:00Z	s
en36	2002-10-14T00:00:00Z	s
en37	david trimble, the first minister of northern ireland, finishes at what time	s
en38	Q536900	s
en39	1998-01-01T00:00:00Z	s
en40	when did tiger woods receive best male athlete espy award	s
en41	1928-01-01T00:00:00Z	s
en42	what is the start time for karl pearson has member of as american academy of arts and sciences	s
en43	Q664167	s
en44	what is record label of patti smith that is start time is 1975-0-0	s
en45	Q1474410	s
en46	tell me what morgan freeman was nominated for in the 32nd tony awards.	s
en47	Q5606394	s
en48	who is the long snapper currently for the steelers	s
en49	Q50686	s
en50	Q842112	s
en51	Q849866	s
en52	which class of government, does the location where the breed ga noi originated at have currently	s
en53	2001-01-01T00:00:00Z	s
en54	when did marta suplicy become the head of government for são paulo	s
en55	Q142	s
en56	Q31	s
en57	Q32	s
en58	Q35	s
en59	Q36	s
en60	Q41	s
en61	Q55	s
en62	neighbouring countries did germany capture in the 1940s	s
en63	1801-03-20T00:00:00Z	s
en64	1859-12-07T00:00:00Z	s
en65	what is the end time for pisa has country as grand duchy of tuscany	s
en66	2002-01-01T00:00:00Z	s
en67	when was alastair cook was relieved from the sports team bedfordshire county cricket club	s
en68	1995-01-01T00:00:00Z	s
en69	what is the start time for sarajevo has twinned administrative body as serre chevalier	s
en70	Q9696	s
en71	which kennedy died first	s
en72	Q1471357	s
en73	what year did brandon roy get drafted	s
en74	Q179732	s
en75	Q525362	s
en76	who is the 2011 governor of the state where altamaha river is lcoated	s
en77	Q280413	s
en78	until 1964, who was gilles deleuze employed by	s
en79	Q3021599	s
en80	what is spouse of carl akeley that is end time is 1923-0-0	s
en81	Q1051837	s
en82	Q1051846	s
en83	Q1316734	s
en84	Q1316770	s
en85	Q1316802	s
en86	Q155391	s
en87	Q3130846	s
en88	Q4561415	s
en89	Q4562126	s
en90	Q4562311	s
en91	Q4563898	s
en92	Q4564126	s
en93	Q4564356	s
en94	Q4564598	s
en95	Q4564977	s
en96	Q4565294	s
en97	Q6145292	s
en98	Q6147072	s
en99	Q845534	s
en100	Q845599	s
en101	Q845603	s
en102	Q845607	s
en103	Q845627	s
en104	Q845650	s
en105	Q845655	s
en106	Q845665	s
en107	Q922550	s
en108	in which year of world series did the new york yankees win where the results were 4-2	s
en109	Q1297	s
en110	this city had the first woman mayor who was elected in 1979	s
en111	Q60	s
en112	where was john lennon standing when he was shot	s
en113	Q439729	s
en114	who was the new governor of the location where the movie blood widow took place in 2011	s
en115	Q174979	s
en116	who is the first american to visit space	s
en117	Q181786	s
en118	who won best actor when alfred junge won best art direction	s
en119	2017-06-01T00:00:00Z	s
en120	when was marissa mayer never again working at yahoo	s
en121	Q16996747	s
en122	what was jay-z first single	s
en123	1957-01-01T00:00:00Z	s
en124	what is the end time for kwto am s frank peters jr.	s
en125	Q158659	s
en126	in 1673, holy roman emperor leopold i ended a relationship with which woman	s
en127	Q18732	s
en128	what is member of sports team of kevin keegan that is end time is 1982-1-1	s
en129	Q7750804	s
en130	which book did ann martin write in 2003	s
en131	Q1490	s
en132	what was the administrative body of cairo governate on 1990-10-23	s
en133	1955-01-01T00:00:00Z	s
en134	what year did martin luther king jr get his doctorate degree from boston university	s
en135	Q25139	s
en136	which movie won best cinematography when sam mendes won best director	s
en137	1919-06-26T00:00:00Z	s
en138	what is the end time for simferopol has capital of as crimean socialist soviet republic	s
en139	2005-01-01T00:00:00Z	s
en140	when did heidi klum and seal marry	s
en141	Q737051	s
en142	in 1967, what was igor sikorsky awarded	s
en143	Q53003	s
en144	1950-05-24T00:00:00Z	s
en145	1958-01-01T00:00:00Z	s
en146	what is spouse of ingrid bergman and start time	s
en147	Q6074142	s
en148	Q6235084	s
en149	what are the athletes who were born on 04/26/1882	s
en150	fot	s
en151	ft	s
en152	futoj	s
en153	láb	s
en154	picioare	s
en155	piedi	s
en156	pieds	s
en157	pés	s
en158	s	s
en159	san.	s
en160	stóp	s
en161	с	s
en162	стапки	s
en163	фут	s
en164	футів	s
en165	ث	s
en166	پا	s
en167	ফুট	s
en168	അടി	s
en169	英尺	s
en170	what is unit symbol of adaptation of of foot per second	s
en171	Q2041168	s
en172	what was the first newspaper called in australia	s
en173	1986-01-01T00:00:00Z	s
en174	what is the end time for norman lear has spouse as frances lear	s
en175	1983-08-12T00:00:00Z	s
en176	what is the end time for union of european football associations has chairperson as artemio franchi	s
en177	7974000000	s
en178	what was the gross domestic product of la rioja in 2015	s
en179	Q319099	s
en180	who did george hw bush go against during his election	s
en181	1707-05-01T00:00:00Z	s
en182	what is formed on date of agent of battle of quiberon bay	s
en183	Q884135	s
en184	what was bruce willis first movie	s
en185	1935-11-26T00:00:00Z	s
en186	when did konstantin rokossovsky start bearing the military rank of komdiv	s
en187	6041903	s
en188	7396898	s
en189	what is population of central visayas that is point in time is 2015-8-1	s
en190	what is winner and point in time of tiger woods has award received as best male athlete espy award	s
en191	Q11453	s
en192	who was the first civilization to have irrigation systems	s
en193	Tallinn	s
en194	give me capital that capital of estonia and which that starts with t	s
en195	Q1829	s
en196	explain and name the twinned administrative body of cagliari starting in 2011	s
en197	Q2083133	s
en198	Q5291122	s
en199	Q984327	s
en200	who is the 2012 falcons quarterback and has passing attempts statistics of 1	s
en201	who was the first american to enter outer space	s
en202	Q9682	s
en203	in 1952, who was the new head of state of south australia	s
en204	Q580808	s
en205	the team won the 1992 nba finals championship has who as the current coach	s
en206	Q5794	s
en207	which team did wayne rooney play for before joining manchester united	s
en208	1874-06-16T00:00:00Z	s
en209	when emily dickinson father dies	s
en210	1961-08-04T00:00:00Z	s
en211	27	s
en212	what age was obama when he went to harvard university	s
en213	Q175772	s
en214	who was the first leader of mali	s
en215	Q313788	s
en216	what superman actors birthday is on 31st july	s
en217	33	s
en218	61	s
en219	which number of points/goals/set scored and number of matches played and fritz walter has member of sports team as germany national football team	s
en220	Q145	s
en221	Q30	s
en222	Q408	s
en223	Q414	s
en224	Q796	s
en225	Q851	s
en226	what country led by a religious organization since 07-31-1973 fought in the gulf war	s
en227	Q4335326	s
en228	find the assaults that happened on april the 7th, 1995	s
en229	Q11816	s
en230	what is child of john adams that is date of death is 1848-2-23	s
en231	138744	s
en232	give me lected in lligan on 11-1-2013	s
en233	Q134773	s
en234	what was tom hanks 3rd oscar nomination	s
en235	2019-11-12T00:00:00Z	s
en236	what is the end time for windows 10 has software version as 10.0.17134.81	s
en237	Q106775	s
en238	who played dumbledore in the first harry potter	s
en239	1492-04-08T00:00:00Z	s
en240	when did lorenzo medici died	s
en241	Q826589	s
en242	1991-06-01T00:00:00Z	s
en243	what is position held of gianni agnelli and end date	s
en244	1963-01-01T00:00:00Z	s
en245	1976-01-01T00:00:00Z	s
en246	what is end time and start time of barbara walters has spouse as lee guber	s
en247	1981-09-21T00:00:00Z	s
en248	when did sandra day oconnor become the associate justice of the supreme court of the united states	s
en249	Q6265940	s
en250	name the award received by jean tirole in 1998	s
en251	Q4589592	s
en252	what year did the champion of the 1995 nba finals first won the championship	s
en253	Q5524835	s
en254	who is amy grants first husband	s
en255	1923-01-01T00:00:00Z	s
en256	1991-04-08T00:00:00Z	s
en257	what is end time and start time of tbilisi has located in the administrative territorial entity as georgian soviet socialist republic	s
en258	Q1765120	s
en259	what was charles babbge scholastic degree i 1814	s
en260	Q3631124	s
en261	who was the first woman to be mayor	s
en262	1485-08-22T00:00:00Z	s
en263	when was king richard 3 killed	s
en264	Q1370780	s
en265	the anime series lupin the third was created by whom	s
en266	Q976396	s
en267	what team does lamar odom play for 2013	s
en268	Q7521081	s
en269	what is given name of louis agassiz that is series ordinal is 1	s
en270	1991-08-24T00:00:00Z	s
en271	when was sevastopol placed in the administrative territorial entity of ukrainian soviet socialist republic	s
en272	1850-01-01T00:00:00Z	s
en273	1882-01-01T00:00:00Z	s
en274	when did joseph liouville begin and end the time as an employer at collège de france	s
en275	Q849079	s
en276	when was the last time the ny giants went to the super bowl	s
en277	Q4355264	s
en278	who was the newscaster in 1948 on cbs evening news	s
en279	Q769	s
en280	what nation did the united states invaded in 1983	s
en281	1984-01-01T00:00:00Z	s
en282	what year did sam elliott and kathryn ross marry	s
en283	1959-12-31T00:00:00Z	s
en284	1963-06-03T00:00:00Z	s
en285	when did ernest borgnine get married to katy jurado, and when did they divorce	s
en286	1967-01-01T00:00:00Z	s
en287	when is the end time for luis miguel dominguín has spouse as lucia bosè	s
en288	Q3084303	s
en289	Q741182	s
en290	why did ramsay macdonald get elected to the member of the 32d parliament of the uk and why did he stop	s
en291	Q267245	s
en292	Q8682	s
en293	what team, that michael essien played for, did cristiano ronaldo play for in 2012	s
en294	Q325904	s
en295	Q816319	s
en296	breadth-first search	s
en297	depth-first search	s
en298	give me uninformed search that contains the word first in their name	s
en299	1952-03-04T00:00:00Z	s
en300	what is the start time for nancy reagan has spouse as ronald reagan	s
en301	Q1543	s
en302	Q17479	s
en303	who did ronaldinho play for in 2011 with the team mascot named flamengo vulture	s
en304	Q16958416	s
en305	Q2071940	s
en306	what was the last year the la kings won the cup	s
en307	1991-01-01T00:00:00Z	s
en308	at what time did tiraspol leave the soviet union	s
en309	Q580574	s
en310	what is norman mailer nominated for whos point in time is 1994-0-0	s
en311	Q1003997	s
en312	whence was the person who said blessed are they that mourn: for they shall be comforted after he was crucified	s
en313	1978-01-01T00:00:00Z	s
en314	tell me when bobby moore became a seattle sounder.	s
en315	when did anne hathaway start going to unused york college and when did she graduate	s
en316	Q17144	s
en317	Q17277947	s
en318	Q5020532	s
en319	what award did dolores huerta receive in 2012	s
en320	Q622813	s
en321	what is award received of hugh lofting that is point in time is 1923-0-0	s
en322	2008-01-01T00:00:00Z	s
en323	what is the point in time for saint kitts and nevis has inflation rate as 6.5	s
en324	1893-01-01T00:00:00Z	s
en325	on what date did johannes v jensen stop residing in viborg	s
en326	1998-10-08T00:00:00Z	s
en327	what is the start time for pervez musharraf has position held as chairman joint chiefs of staff committee	s
en328	Q36678	s
en329	Q36755	s
en330	Q39760	s
en331	Q83210	s
en332	what territories did israel gain control of in the 6 day war of 1967	s
en333	Q162819	s
en334	who did henry viii divorce first	s
en335	Q306	s
en336	which person holds the presidency of the nation where magallanes y la antartica chilena region 2011 were located	s
en337	Q7278646	s
en338	which album did eddie rabbitt release in march 1986	s
en339	Q833645	s
en340	what was the first book of shakespeare	s
en341	Q128849	s
en342	what city hosted the 1998 winter olympics	s
en343	Q34404	s
en344	where is the 2012 ncaa basketball tournament played at that is located at 1001 fifth avenue	s
en345	Q1581759	s
en346	Q4295890	s
en347	Q4295895	s
en348	which years did the 1983 champions go to the world series	s
en349	Q335027	s
en350	what did logo invent while living in the united states	s
en351	Q106291	s
en352	what is nominated for of burt reynolds that is point in time is 1997-1-1	s
en353	1723-11-09T00:00:00Z	s
en354	1787-03-30T00:00:00Z	s
en355	what is date of death and date of birth of frederick william i of prussia has child as anna amalia, abbess of quedlinburg	s
en356	1972-09-27T00:00:00Z	s
en357	what is the end time for rainer werner fassbinder has spouse as ingrid caven	s
en358	Q604	s
en359	what are the dwarf planet discoveries made on 3/31/2005	s
en360	1961-07-19T00:00:00Z	s
en361	what is time of implies of turbulence	s
en362	Q79580	s
en363	what was the capital of alabama through 1846	s
en364	Q5126026	s
en365	what is spouse of alfred kinsey that is end time is 1956-0-0	s
en366	1959-01-01T00:00:00Z	s
en367	when did tony walton become the spouse of julie andrews	s
en368	Q3595282	s
en369	Q3647356	s
en370	who is the present chief justice of supreme court of india for 2010	s
en371	Q1465181	s
en372	Q222047	s
en373	Q674359	s
en374	what was the award presented to kareem abdul-jabbar in 1980	s
en375	Q2518	s
en376	who became federal chancellor of germany after gerhard schroder	s
en377	1938-03-08T00:00:00Z	s
en378	1940-03-05T00:00:00Z	s
en379	when was arthur b. langlie mayor of seattle	s
en380	Q4416090	s
en381	what is position held of harry s. truman that is start time is 1935-1-3	s
en382	1834-06-01T00:00:00Z	s
en383	when did the capital of sonsonate for the federal republic of central america end	s
en384	Q161549	s
en385	Q189946	s
en386	Q52847	s
en387	Q845737	s
en388	1993-11-01T00:00:00Z	s
en389	2002-07-23T00:00:00Z	s
en390	2009-12-01T00:00:00Z	s
en391	2010-03-31T00:00:00Z	s
en392	2010-05-21T00:00:00Z	s
en393	what follows the european union after it is dissolved, abolished or what follows the european union after it is dissolved, abolished or demolished	s
en394	Q160082	s
en395	what award did hilary mantel receive on 1-1-2009	s
en396	Q129795	s
en397	where is the on the last frontier lyrics author buried	s
en398	Q157	s
en399	Q329	s
en400	which politician was leading france as of 2012 and ended their last government psoition until 2007-03-26	s
en401	Q8567	s
en402	when was the gold metal won by the sponsee of covergirl	s
en403	Q3771430	s
en404	what is head of government of calabria that is end time is 2014-4-29	s
en405	Q54389	s
en406	which comes before the anti-particle of antideuterium	s
en407	Q1188005	s
en408	Q585801	s
en409	Q620277	s
en410	Q632786	s
en411	Q853768	s
en412	Q904928	s
en413	what other years did the champion of the 2011 afc championship game win the superbowl	s
en414	1427-01-01T00:00:00Z	s
en415	what was the date of ser piero da vincis birth	s
en416	Q4542504	s
en417	what is nominated for of luis miguel that is point in time is 1997-0-0	s
en418	1932-01-01T00:00:00Z	s
en419	what is the end time for zarah leander has spouse as nils leander	s
en420	what is nominated for of philip seymour hoffman that is statement is subject of is 80th academy awards	s
en421	Q1374361	s
en422	who are the first dallas cowboys coaches	s
en423	1992-01-01T00:00:00Z	s
en424	when did menachem mendel schneerson do his work for likkutei sichos	s
en425	2000-01-01T00:00:00Z	s
en426	when did elon musk marry his spouse justine musk	s
en427	1602-01-01T00:00:00Z	s
en428	when did antonio marziale carracci become annibale carraccis student.	s
en429	Q213500	s
en430	who is the first african american to win nobel prize	s
en431	1936-01-01T00:00:00Z	s
en432	on what date did iucn conservation status of the thylacine change to extinct	s
en433	Q433180	s
en434	when the political appointer held the title of white house staff assistant was president, who was then the secretary of state	s
en435	2016-01-01T00:00:00Z	s
en436	what is the point in time for james heckman has award received as dan david prize	s
en437	Q438848	s
en438	what is chairperson of mossad that is start time is 2002-0-0	s
en439	1772-01-01T00:00:00Z	s
en440	what is the start time for zakopane has located in the administrative territorial entity as kingdom of galicia and lodomeria	s
en441	Q47170	s
en442	tell me the award milton friedman received in 1976	s
en443	Q6008386	s
en444	which award did corin tellado receive in the year 1998	s
en445	2009-01-01T00:00:00Z	s
en446	on what date did tom hardy earn the best performance by an actor in a british independent film bifa award	s
en447	Q42034	s
en448	what was the name of the first wife of the holy prophet mohammad	s
en449	1996-01-01T00:00:00Z	s
en450	when did the development of w.m. keck observatory finish	s
en451	Q221048	s
en452	what was first black player in mlb	s
en453	1875-01-01T00:00:00Z	s
en454	what is the point in time for max müller has award received as bavarian maximilian order for science and art	s
en455	who was the first african american mlb player in the world	s
en456	Q1385992	s
en457	who was elizabeth taylor 2nd husband	s
en458	give the date zarah leander married nils leander.	s
en459	Q1268927	s
en460	Q1419495	s
en461	Q1790273	s
en462	Q1868921	s
en463	Q463085	s
en464	Q4649800	s
en465	Q501273	s
en466	Q840286	s
en467	Q989447	s
en468	in 1993, which award was granted to holly hunter	s
en469	Q16822913	s
en470	Q18995	s
en471	Q2039308	s
en472	Q338385	s
en473	Q4583688	s
en474	Q4588534	s
en475	Q47510245	s
en476	Q47510338	s
en477	Q47510356	s
en478	Q47510372	s
en479	Q47510566	s
en480	Q47510570	s
en481	Q47510573	s
en482	Q47510582	s
en483	Q817262	s
en484	what year prior to the 1993-94 fa cup did arsenal win the league	s
en485	Q2517513	s
en486	what plays were first performed with copyright in 1967	s
en487	5857	s
en488	how many people lived in argenteuil in 1856	s
en489	Q776662	s
en490	what was the residence of oliver heaviside born at 1889-0-0	s
en491	1979-01-01T00:00:00Z	s
en492	what is the start time for richard hadlee has member of sports team as tasmania cricket team	s
en493	2119731	s
en494	in 1960 what was the population of laos	s
en495	1485-12-16T00:00:00Z	s
en496	1536-01-07T00:00:00Z	s
en497	what are the death date of isabelle of castiles death and the birth date of her daughter catherine of aragon	s
en498	Q101797	s
en499	who was johnny depps partner until 1993	s
en500	Q361523	s
en501	what is spouse of greer garson that is start time is 1943-1-1	s
en502	Q276539	s
en503	which university of mississippi sports team did michael oher play for in 2009	s
en504	Q672635	s
en505	what position did djuanda kartawidjaja take after he was replaced by sukarano	s
en506	Q166646	s
en507	who was prime minister of great britain during the defense of the great wall	s
en508	when did anne hathaway begin and end teaching at nyu	s
en509	1989-10-21T00:00:00Z	s
en510	when did cusco and chartes become twin cities	s
en511	Q30192	s
en512	Q6574	s
en513	what is the time zone in uk now	s
en514	Q349	s
en515	who got first padma bhushan award	s
en516	what award did bob cousy receive in 1961	s
en517	2007-11-01T00:00:00Z	s
en518	on what date did dimitar nikolov become head of government of burgas	s
en519	Q273228	s
en520	who replaced aldo moro as the minister of foreign affairs	s
en521	who currently operates the railway lines one of whose stockholder is chicago,st paul,minneapolis and omaha railway	s
en522	Q121783	s
en523	Q132893	s
en524	Q180950	s
en525	what team that uses the american airlines center did derek fisher play for in 2012	s
en526	2003-01-01T00:00:00Z	s
en527	when did ray bradbury get the doctor honoris causa degree	s
en528	Q282	s
en529	Q41354	s
en530	Q7802	s
en531	what was the last meal of jesus christ	s
en532	Q281939	s
en533	Q488645	s
en534	Q830079	s
en535	what award was top gun nominated for in the 59th academy awards	s
en536	Q311719	s
en537	what democratic was a presidential candidate in 1952	s
en538	Q38104	s
en539	what is nominated for of john william strutt, 3rd baron rayleigh that is point in time is 1903-1-1	s
en540	1964-01-01T00:00:00Z	s
en541	1965-01-01T00:00:00Z	s
en542	what is the point in time for samuel beckett has nominated for as nobel prize in literature	s
en543	1960-01-01T00:00:00Z	s
en544	when was martin heidegger nominated for a nobel prize in literature	s
en545	Q3773669	s
en546	what is trey songz first top songs	s
en547	Q161806	s
en548	what did jean racine become a member of on 1672-12-5	s
en549	Q516479	s
en550	Q521644	s
en551	Q917071	s
en552	Q917076	s
en553	what was edith head statement received as academy award for best costume design, black-and-white	s
en554	Q482941	s
en555	what is residence of don bluth that has start time of 1940-0-0	s
en556	Q215616	s
en557	what is first air channel of part of series of an adventure in make believe	s
en558	Q93190	s
en559	what happened to albert einstrins first wife	s
en560	Q49128	s
en561	who was the chairperson of harvard university in 2007	s
en562	Q83459	s
en563	for what sports team that was founded on 16 december 1899 did kaka play in 2009	s
en564	Q167733	s
en565	what is educated at of elsie clews parsons that is end time is 1899	s
en566	1194769	s
en567	what was namibias population in 1986	s
en568	Q5704055	s
en569	what is electoral district and represents of john key has member of as 51st new zealand parliament	s
en570	Q2069819	s
en571	what year did spudd webb won the dunk contest	s
en572	who was the president of the government of costa rica in 2012	s
en573	-0800-01-01T00:00:00Z	s
en574	when did homer the greek poet die	s
en575	Q6508547	s
en576	what is position held of peter fraser that is replaced by is walter nash	s
en577	1368-01-01T00:00:00Z	s
en578	what year was zhejiang absorbed into the ming dynasty	s
en579	Q6267603	s
en580	who was nebraskas first heisman trophy winner	s
en581	Q102427	s
en582	Q103360	s
en583	Q103916	s
en584	Q1315008	s
en585	Q165313	s
en586	Q41417	s
en587	Q5280675	s
en588	Q593098	s
en589	Q6978541	s
en590	Q849124	s
en591	what is nominated for of pulp fiction that is point in time is 1994-0-0	s
en592	Q529446	s
en593	what person was the mayor of atlanta starting in 2002	s
en594	Q719200	s
en595	who is the first african american senator	s
en596	Q13217683	s
en597	Q17305512	s
en598	what did harry s truman work before he was president	s
en599	Q4942343	s
en600	who became the editor of glamour in 1998	s
en601	Q125076	s
en602	Q159063	s
en603	Q183239	s
en604	Q201687	s
en605	Q691672	s
en606	what films were nominated for best picture of 2009	s
en607	what was burt lancaster nominated for in 1953	s
en608	Q3019369	s
en609	what award did david geffen receive in the year 1990	s
en610	Q88485687	s
en611	which person is the current leader of the nation where kef governorate is located	s
en612	3673000	s
en613	what is the population of liberia country in 2008	s
en614	Q116854	s
en615	Q116861	s
en616	Q4465	s
en617	Q531599	s
en618	Q808917	s
en619	Q888311	s
en620	when did j.r.r. tolkien acquire the hugo award for best dramatic presentation	s
en621	Q1738793	s
en622	what awards did jerry herman receive while playing the lead in lillian gish	s
en623	1775-09-01T00:00:00Z	s
en624	1777-06-14T00:00:00Z	s
en625	1781-04-15T00:00:00Z	s
en626	1804-04-17T00:00:00Z	s
en627	1836-10-10T00:00:00Z	s
en628	1856-01-03T00:00:00Z	s
en629	1863-01-01T00:00:00Z	s
en630	1877-11-28T00:00:00Z	s
en631	when did thomas jeffersons kids die	s
en632	Q150712	s
en633	Q154936	s
en634	Q309930	s
en635	Q310435	s
en636	Q442257	s
en637	what is follows and followed by of berengar i of italy has noble title as monarch of italy	s
en638	112372972	s
en639	112374333	s
en640	in 2011, what was the population of the state of maharashtra located in india	s
en641	Q5305705	s
en642	Q5305716	s
en643	what is nominated for of jonathan larson that is point in time is 2002-0-0	s
en644	2004-01-01T00:00:00Z	s
en645	which year ticket to ride win a meeples choice award	s
en646	Q958369	s
en647	who won the 2009 afl premiership	s
en648	141847	s
en649	1902-01-01T00:00:00Z	s
en650	what is point in time and prize money of theodor mommsen has award received as nobel prize in literature	s
en651	Q200499	s
en652	name the president of the country whose main spoken language was brahui in 1980	s
en653	Q6283268	s
en654	who discovered the first chocolate bars	s
en655	Q939	s
en656	who declared brazils independence in 1822	s
en657	what is the name of muhammad the prophets first wife	s
en658	Q9184	s
en659	which is the religious text that follows the exodus	s
en660	17	s
en661	1988-02-20T00:00:00Z	s
en662	when did rihanna start sing	s
en663	Q173196	s
en664	who gave the mayor of mediatised to of government of the 1st dáil	s
en665	Q131371	s
en666	who played nba finals 2010	s
en667	Q1630979	s
en668	in 2005 which award ilya mechnikov received	s
en669	1948-01-01T00:00:00Z	s
en670	when did allan nevins got the bancroft prize	s
en671	1833-11-14T00:00:00Z	s
en672	when did roger b. taney stop holding the position of united states attorney general	s
en673	what was the first independent state in latin america	s
en674	Q41187	s
en675	what is the record label of the next thing and also the label of the the producers (2005 film)	s
en676	1998-07-04T00:00:00Z	s
en677	when is obamas first daughter birthday what month	s
en678	Q50641	s
en679	linda nochlin majored in what subject at new york university institute of fine arts	s
en680	116960	s
en681	1926-01-01T00:00:00Z	s
en682	what is prize money and point in time of grazia deledda has award received as nobel prize in literature	s
en683	Q664	s
en684	which country gave women the right to vote in elections first	s
en685	what day was julian opie born on	s
en686	Q24241	s
en687	what is nominated for of dominique blanc that is statement is subject of is 26th césar awards	s
en688	Q6132456	s
en689	who is janet jacksons first husband	s
en690	what was richard feynman nominated for in 1960	s
en691	1982-01-01T00:00:00Z	s
en692	when was the first book of jerry spinelli written	s
en693	Q4575625	s
en694	derek fisher is the head coach of a basketball team that won their last championship when	s
en695	Q15029	s
en696	who governmental head of the area that has the state council of the peoples republic of china in 2011	s
en697	Q3764667	s
en698	who is the vice president in india now	s
en699	Q10737	s
en700	what happened to adolf hitler at the end of the war	s
en701	what city did roald dahl marry his first wife in	s
en702	what was isabelle huppert nominated for in 2003	s
en703	1981-01-01T00:00:00Z	s
en704	on what date did smita patil receive the national film award for best actress	s
en705	1930-12-31T00:00:00Z	s
en706	on what date did thomas hunt morgan retire as the chairperson of aaas	s
en707	Q83229	s
en708	who was the last tudor to govern england	s
en709	Q1064741	s
en710	Q1065229	s
en711	Q1463422	s
en712	Q621500	s
en713	Q632774	s
en714	which super bowls occured after 1978-01-15 and were won by the dallas cowboys	s
en715	Q6279	s
en716	what politician ran as a us vice presidential candidate along with the speaker at the 2012 state of the union address	s
en717	1942-11-01T00:00:00Z	s
en718	when did the cruzeiro become the currency of brazil	s
en719	1832-10-11T00:00:00Z	s
en720	1839-05-12T00:00:00Z	s
en721	1840-10-29T00:00:00Z	s
en722	what is the start time for nicolas jean-de-dieu soult has position held as head of government of france	s
en723	Q1371091	s
en724	Q2484309	s
en725	what is the public workplace held by means of john russell, 1st earl russell, that was appointed via elizabeth ii	s
en726	1972-01-01T00:00:00Z	s
en727	what time does freeman dyson award receipt for josiah willard gibbs lectureship start	s
en728	Q360028	s
en729	who is manager/director of european southern observatory where end time is 1974-1-1	s
en730	2012-01-01T00:00:00Z	s
en731	when did hugh jackman receive the golden globe award for best actor in a motion picture musical or comedy	s
en732	2011-01-01T00:00:00Z	s
en733	what is the point in time for julian barnes has nominated for as man booker prize	s
en734	Q11702	s
en735	who held their governmental position from before january 3, 2011 and were speakers of the house of representatives in 2011	s
en736	Q333994	s
en737	who is the first governor of india	s
en738	1915-01-01T00:00:00Z	s
en739	when was the sierpinski triangle discovered	s
en740	what award nominee in the 1980 national book awards ceremony served as secretary of state under president richard nixon	s
en741	Q9640	s
en742	who was sworn into office after the public speaker who spoke about anti-apartheid was assassinated	s
en743	Q241788	s
en744	which governor with the symbol of qui transtulit sustinet won the election in 2010	s
en745	Q518675	s
en746	what was natalie portman short-listed for in 2011	s
en747	Q40213	s
en748	who are the writers of the second coming, whose deathplace is menton	s
en749	Q11812	s
en750	who was the president when the lousiana territory was purchased	s
en751	1965-03-19T00:00:00Z	s
en752	what is the end time for alexey leonov has significant event as extra-vehicular activity	s
en753	Q462	s
en754	what original star wars movie was first screened	s
en755	2014-01-01T00:00:00Z	s
en756	when did mike trout win his mvp award and in what league was he in	s
en757	0396-01-01T00:00:00Z	s
en758	when was the sanctification held for augustine of hippo which was a critical occasion	s
en759	what is nominated for of paul muni that is point in time is 1935-1-1	s
en760	Q17112655	s
en761	in 1959, what award did leon festinger receive	s
en762	Q181962	s
en763	where is augusta masters 2012	s
en764	who was the president in 2010 of the governmental jurisdiction in which zeng peiyan was a governmental office holder	s
en765	Q35637	s
en766	what is nominated for of könig von belgien albert that is point in time is 1922-1-1	s
en767	Q1134635	s
en768	who was the winner of the world series in 1994	s
en769	Q107258	s
en770	Q139184	s
en771	Q3703463	s
en772	Q586356	s
en773	Q768476	s
en774	Q787131	s
en775	Q8038461	s
en776	Q900414	s
en777	what is nominated for of bernardo bertolucci that is for work is the last emperor	s
en778	Q433174	s
en779	who was the opponent of lincoln in the election of 1860	s
en780	Q184650	s
en781	who was george w bushs first secretary of defense	s
en782	2006-01-01T00:00:00Z	s
en783	2010-01-01T00:00:00Z	s
en784	when does rakesh kumar compete	s
en785	Q127318	s
en786	who was the king of england in 1776	s
en787	Q15031	s
en788	who is the current president of the nation where guangzhou zhu jiang brewery co. ltd. zhu jiang beer is made	s
en789	Q131520	s
en790	Q277751	s
en791	Q487136	s
en792	what is award received of pans labyrinth that is statement is subject of is 79th academy awards	s
en793	what is the start time for margaret mead has spouse as gregory bateson	s
en794	Q483020	s
en795	who does david beckham play for in 2013	s
en796	Q94	s
en797	on 2008-09-20 which computer operating system was released	s
en798	Q17008313	s
en799	what award did mel brooks receive in 2003	s
en800	1961-01-01T00:00:00Z	s
en801	stanley matthews left the blackpool f.c. team on what date	s
en802	Q132050	s
en803	what was president george w bush before he was president	s
en804	Q1042001	s
en805	what is the name of new zealands first settlers	s
en806	Q304509	s
en807	what is the entertainment company for follows of comcast	s
en808	Q191384	s
en809	Q656801	s
en810	what member of marshall islands started on 1992-9-23	s
en811	Q255620	s
en812	what is spouse of cary grant that is end time is 1945-1-1	s
en813	Q13655513	s
en814	Q19730927	s
en815	Q21467394	s
en816	Q21500792	s
en817	Q23541058	s
en818	Q23714146	s
en819	Q27967823	s
en820	Q3510794	s
en821	Q361567	s
en822	Q62356	s
en823	Q6380660	s
en824	Q7877282	s
en825	current nigeria ministers and their portfolios	s
en826	what team with team mascot named champ, did derek fisher play for in 2012	s
en827	786105	s
en828	what is female population of sanaa that is point in time is 2004-0-0	s
en829	Q310192	s
en830	who was lincons opponent in the 1864 elections	s
en831	why did david cameron, who held the role of member of the 54th parliament of the uk, depart office	s
en832	16	s
en833	how many members of the crew are there for john jellicoe , 1st earl jellicoe	s
en834	Q212852	s
en835	Q233461	s
en836	who takes after and taken after by clovisas respectable title as lord of franks	s
en837	Q28729082	s
en838	where did mikhail skobelev receive his education in 1861	s
en839	2018-08-16T00:00:00Z	s
en840	what is the date of death of aretha franklin	s
en841	Q931348	s
en842	in 1978, who was the chairperson of the international mathematical union	s
en843	Q134430	s
en844	what was the first disney color cartoon movie	s
en845	5	s
en846	what was estonias year 2000 inflation rate	s
en847	which is the point in time for hannah arendt has academic degree as doctoral degree	s
en848	Q3054376	s
en849	first female federal minister in australia	s
en850	Q538609	s
en851	in 1996, who was the governor of the governmenatl jurisdiction in which matt blunt holds a governmental office	s
en852	1415-01-01T00:00:00Z	s
en853	1821-01-01T00:00:00Z	s
en854	what year did lisbon become the capitol of portuguese	s
en855	Q659224	s
en856	what company did the actor who played micheal schumacher ferrari drive for in 2013	s
en857	2008-11-04T00:00:00Z	s
en858	2012-11-06T00:00:00Z	s
en859	when was barack obama elected president	s
en860	1983-01-01T00:00:00Z	s
en861	on what date did bank of america launch the subsidiary seafirst bank	s
en862	Q313776	s
en863	who was the governor who banned the protest march from selma mongomery in 1965	s
en864	Q1700405	s
en865	who was the first governor of connecticut	s
en866	Q18656	s
en867	Q75729	s
en868	what football team does nani play for in 2007	s
en869	Q9188	s
en870	Empire State Building	s
en871	name a building located on 34th street that contains the word building in its name	s
en872	1939-01-01T00:00:00Z	s
en873	when did hugh griffith graduate from the royal academy of dramatic art	s
en874	Q486860	s
en875	Q74195	s
en876	what is the headquarters location and the location of formation of google	s
en877	1990-01-01T00:00:00Z	s
en878	what is the end time for hristo stoichkov has member of sports team as pfc cska sofia	s
en879	Q12439	s
en880	in what year did detroit become a city	s
en881	what is the start time for bobby fischer has title of chess player as grandmaster	s
en882	Q168	s
en883	what is often confused with of pi , that has comes before is ρ	s
en884	1950-10-19T00:00:00Z	s
en885	when did edna st vincent millay die	s
en886	Q1675683	s
en887	who was the chairperson of the international ski federation in the year 1924	s
en888	Q791135	s
en889	which honor was received on 01/01/2006 by mikhail prokhorov	s
en890	Q1140155	s
en891	when was the first action film made	s
en892	Q295844	s
en893	1822-10-12T00:00:00Z	s
en894	what is start time and place of marriage of victor hugo has spouse as adèle foucher	s
en895	1722-08-09T00:00:00Z	s
en896	1758-06-12T00:00:00Z	s
en897	when die frederick william i prussia die, and when was his son prince augustus william of prussia born	s
en898	Q239502	s
en899	in 1348, where did lviv live	s
en900	Q193592	s
en901	Q280658	s
en902	what is diego maradonas moment spanish family title and what position does he play	s
en903	Q41419	s
en904	oldest sister of zeus	s
en905	when jim skinner stepped down from his position as mcdonalds chief executive officer, what was the date	s
en906	Q131581	s
en907	Q160341	s
en908	what is the replaces for henry vi of england has position held as monarch of england	s
en909	what award did laurence fishburne receive at the 46th tony awards	s
en910	who was the last great absolute european monarch	s
en911	Q346	s
en912	1214-04-25T00:00:00Z	s
en913	what is child of louis viii of france and date of birth	s
en914	Q654291	s
en915	what position did eamon de valera in parliament	s
en916	what is the start time for claire trevor has spouse as milton h. bren	s
en917	2007-01-03T00:00:00Z	s
en918	2009-01-03T00:00:00Z	s
en919	what is the end time for ted stevens has position held as president pro tempore of the united states senate	s
en920	Q15180	s
en921	what countries occupied west germany after world war 2	s
en922	1966-01-01T00:00:00Z	s
en923	what is the point in time for walter matthau has award received as academy award for best supporting actor	s
en924	3	s
en925	how many people held the position of roman emperor before caligula	s
en926	what is the name of the current political leader of china	s
en927	1975-01-01T00:00:00Z	s
en928	when is sephiroth birthday	s
en929	what country sent the first monkey into space	s
en930	1582-11-27T00:00:00Z	s
en931	when did anne hathoway get married to shakespeare	s
en932	Q43287	s
en933	what is country of wiesbaden that is start time is 1871-1-18	s
en934	Q28003	s
en935	what is award received of friedrich wöhler that is point in time is 1872-1-1	s
en936	1300-01-01T00:00:00Z	s
en937	what is the start time for marco polo has spouse as donata badoer	s
en938	Q1929603	s
en939	what was the beatles first album called	s
en940	Q16987659	s
en941	for what did adventure time earn a 2010 nomination	s
en942	Q159354	s
en943	Q206989	s
en944	Q326827	s
en945	Q3312129	s
en946	what kind of disciplines do the 1912 summer olympics and the 2008 summer olympics have in common	s
en947	who was the first woman mayor	s
en948	during which baseball seasons have the 1983 world series champions participated in the world series	s
en949	1999-04-17T00:00:00Z	s
en950	when did invertigo open	s
en951	1938-01-01T00:00:00Z	s
en952	what is the point in time for ernest lawrence has award received as comstock prize in physics	s
en953	what team owned by steve bisciotti did michael oher play for in 2009	s
en954	when did nicki minaj bring her first album out	s
en955	2013-01-01T00:00:00Z	s
en956	8000000	s
en957	what is point in time and prize money of alice munro has award received as nobel prize in literature	s
en958	Q91	s
en959	who was elected the us president in 1860	s
en960	Q465295	s
en961	Q69319	s
en962	who held a position in the 11th united states congress and was governor of ohio in 2011	s
en963	when did cowboys sign a contract for tony romo	s
en964	Q11820	s
en965	Q544396	s
en966	Q551362	s
en967	which man was in his governmental post since 1795-03-04 and was president andrew jacksons secretary of state	s
en968	Q9960	s
en969	who was us president when billy kelleher was a teenager	s
en970	Q741462	s
en971	who is the first president of new zealand	s
en972	1501-01-01T00:00:00Z	s
en973	1506-01-01T00:00:00Z	s
en974	1516-01-01T00:00:00Z	s
en975	1533-01-01T00:00:00Z	s
en976	1564-01-01T00:00:00Z	s
en977	when did michelangelo complete his work in rome	s
en978	when did britain go to war against germany	s
en979	1985-01-01T00:00:00Z	s
en980	when did andy hurleys father die	s
en981	1981-05-20T00:00:00Z	s
en982	when were naha and fuzhou twinned	s
en983	Q6247949	s
en984	who was the first coach of the bucaneers	s
en985	Q259843	s
en986	what is named after of vladikavkaz that is start time is 1954-0-0	s
en987	1947-08-15T00:00:00Z	s
en988	what is the start time for bangalore has located in the administrative territorial entity as mysore state	s
en989	when did the sports team playing out of ed smith stadium arena win the world series	s
en990	on what date did chartol heston receive the golden globe cecil b. demille award	s
en991	1994-01-01T00:00:00Z	s
en992	what is the end time for james stewart has spouse as gloria hatrick mclean	s
en993	1973-01-01T00:00:00Z	s
en994	when did emmerson mnangagwa begin going to the university of zambia	s
en995	when did dragan džajić leave yugoslavias national footbal team	s
en996	Q8007	s
en997	who was president of the us when douglas bravo was a teenager	s
en998	Q133614	s
en999	who invented the first steam engine used in railroads	s
en1000	Q344750	s
en1001	who won best supporting actor when alfred junge won best art direction	s
en1002	1913-01-01T00:00:00Z	s
en1003	1950-01-01T00:00:00Z	s
en1004	1971-01-01T00:00:00Z	s
en1005	1980-01-01T00:00:00Z	s
en1006	when date made for name of the remedy	s
en1007	Q698647	s
en1008	which award was presented to umberto eco in 2001	s
en1009	Q178473	s
en1010	Q185493	s
en1011	Q1948730	s
en1012	Q2638119	s
en1013	Q530008	s
en1014	what award did gherman titov receive on august 9, 1961	s
en1015	1987-01-01T00:00:00Z	s
en1016	when did camilo jose cela receive award as princess of asturias literary prize	s
en1017	Q1132659	s
en1018	what year was lebron james rookie season	s
en1019	Q699716	s
en1020	what year did ted kennedy run for president	s
en1021	Q219714	s
en1022	Q221150	s
en1023	what team did hank baskett play for in 2010 and has the mascot called viktor the viking	s
en1024	171753	s
en1025	when did john galsworthy win the nobel prize in literature and how much used to be the prize money	s
en1026	what was friedrich wöhler nominated for at the time of 1872-1-1	s
en1027	what is the point in time for anita brookner has nominated for as man booker prize	s
en1028	1707-04-30T00:00:00Z	s
en1029	when did the isle of wight halt being a nation within the kingdom of england	s
en1030	1976-10-07T00:00:00Z	s
en1031	when is publication date of taxi driver where is place of publication is germany	s
en1032	Q128902	s
en1033	who was the british prime minister during french revolution	s
en1034	1970000000	s
en1035	what is total revenue of burger king that is point in time is 2012-0-0	s
en1036	who was the first coach for the dallas cowboys	s
en1037	Q815612	s
en1038	what happened to justin bieber 2012	s
en1039	george r. r. martin received the nebula award for best novelette when	s
en1040	Q505780	s
en1041	what are the tv directors who were born on 07/16/1902	s
en1042	1790-01-01T00:00:00Z	s
en1043	when did trenton new jersey become the capital	s
en1044	for the 43rd academy awards, what is gene hackmans nomination area	s
en1045	Q132232	s
en1046	who is the spouse of robert schumann in the year 1840	s
en1047	Q3586899	s
en1048	what electoral district does member of the australian house of representatives john howard represent and when was he elected	s
en1049	1898-01-01T00:00:00Z	s
en1050	what is the end time for camille pissarro has work location as netherlands	s
en1051	Q4671453	s
en1052	what is educated at of marina abramović that is end time is 1970-0-0	s
en1053	1572-01-01T00:00:00Z	s
en1054	1572-05-09T00:00:00Z	s
en1055	when was the wedding of anna koltovskaya and ivan the terrible	s
en1056	Q24906838	s
en1057	when was the last world series held in the sloan park sports arena	s
en1058	Q4639116	s
en1059	when does the world cup occur	s
en1060	what team did nani play for in 2007	s
en1061	who was new zealands first president	s
en1062	what is the start time for carlos menem has spouse as zulema yoma	s
en1063	Q134982	s
en1064	Q166714	s
en1065	who was the leader of britain during world war one	s
en1066	Q105575	s
en1067	Q111567	s
en1068	Q151523	s
en1069	Q151872	s
en1070	Q155538	s
en1071	Q160640	s
en1072	Q179449	s
en1073	Q25973	s
en1074	Q37030	s
en1075	Q380787	s
en1076	Q43523	s
en1077	Q561283	s
en1078	Q57187	s
en1079	Q57358	s
en1080	Q60785	s
en1081	Q61071	s
en1082	Q64421	s
en1083	Q64789	s
en1084	Q64791	s
en1085	Q65350	s
en1086	Q67013	s
en1087	Q67511	s
en1088	Q7546	s
en1089	Q76412	s
en1090	Q76509	s
en1091	Q76606	s
en1092	Q76650	s
en1093	Q76727	s
en1094	Q76820	s
en1095	Q77109	s
en1096	Q77325	s
en1097	Q77491	s
en1098	Q78483	s
en1099	Q78504	s
en1100	Q9021	s
en1101	Q9215	s
en1102	Q94287	s
en1103	in what don did agnes miegel get a 1st put medal	s
en1104	Q171410	s
en1105	Q204845	s
en1106	Q377197	s
en1107	Q468436	s
en1108	Q525980	s
en1109	Q862090	s
en1110	Q925414	s
en1111	Q977193	s
en1112	which drivers had a start position after 35 in 2009 daytona 500	s
en1113	when was the last time the basketball team whose head coach is derek fisher won the national championship	s
en1114	which sports team for which cristiano ronaldo played in 2011 was founded last	s
en1115	Q6952069	s
en1116	what is nominated for of ncis that is point in time is 2013-0-0	s
en1117	Q13426199	s
en1118	is it true that inner mongolia was founded in 1947	s
en1119	1767-07-11T00:00:00Z	s
en1120	1848-02-23T00:00:00Z	s
en1121	what is the date of birth and death of abigail adams who has a son with john quincy adams	s
en1122	Q464955	s
en1123	what is residence of michael caine that is end time is 1970-0-0	s
en1124	1951-01-01T00:00:00Z	s
en1125	what year did ella fitzgerald adopt a child	s
en1126	1709-07-03T00:00:00Z	s
en1127	what is the date of birth for frederick william i of prussia has child as wilhelmine of prussia, margravine of brandenburg-bayreuth	s
en1128	which country fought in the 1991 gulf war, and is the location of film, shine	s
en1129	Q3873144	s
en1130	Q572316	s
en1131	Q833633	s
en1132	in 1955 what award was william faulkner given	s
en1133	what sports team owned by jerry buss did derek fisher play for in 2012	s
en1134	Q20017756	s
en1135	who became the head of the lisbon government in april 2015	s
en1136	at what point in time did francis galton receive the copley medal	s
en1137	Q727282	s
en1138	what is award received of jean marais that is point in time is 1993-1-1	s
en1139	1509-06-11T00:00:00Z	s
en1140	when did catherine of aragon marry the king	s
en1141	1992-11-18T00:00:00Z	s
en1142	when was the santa cruz department wasokinawa prefecture administrative body	s
en1143	1918-01-01T00:00:00Z	s
en1144	when did albert i, prince of monaco win the alexander agassiz medal	s
en1145	1855-09-06T00:00:00Z	s
en1146	when was thomas edisons first wife born	s
en1147	1982-11-24T00:00:00Z	s
en1148	when did obama father die	s
en1149	Q16476	s
en1150	Q1827902	s
en1151	who are the current us senators and representatives in hawaii	s
en1152	Q36023	s
en1153	who became president after harding died	s
en1154	when did the president declare war on spain	s
en1155	5057100000000	s
en1156	what is sum assets of ojsc russian railways in 2015	s
en1157	Q107964	s
en1158	what is together with and point in time of christopher a. sims has award received as sveriges riksbank prize in economic sciences in memory of alfred nobel	s
en1159	Q5454179	s
en1160	Q7443705	s
en1161	at what event that ended prior to 4 march 1865 was abraham lincoln inaugurated	s
en1162	Q22686	s
en1163	who was the us forty fifth president	s
en1164	1949-12-10T00:00:00Z	s
en1165	1967-12-17T00:00:00Z	s
en1166	what is the end time for harold holt has position held as member of the australian house of representatives	s
en1167	Q7156	s
en1168	Q79800	s
en1169	what team is sponsored by beko and had player messi on their roster in 2010	s
en1170	2002-05-16T00:00:00Z	s
en1171	during which period reinhard hoppner was the head of govt for saxony-anhalt.	s
en1172	Q1209	s
en1173	Q131964	s
en1174	Q14551680	s
en1175	Q153015	s
en1176	Q155570	s
en1177	Q157013	s
en1178	Q157710	s
en1179	Q158151	s
en1180	Q158445	s
en1181	Q159631	s
en1182	Q161215	s
en1183	Q161947	s
en1184	Q164079	s
en1185	Q16550783	s
en1186	Q165763	s
en1187	Q1783098	s
en1188	Q186320	s
en1189	Q20135	s
en1190	Q264970	s
en1191	Q27306	s
en1192	Q278874	s
en1193	Q281005	s
en1194	Q310650	s
en1195	Q313175	s
en1196	Q326029	s
en1197	Q3462133	s
en1198	Q347	s
en1199	Q376009	s
en1200	Q529605	s
en1201	Q531783	s
en1202	Q533534	s
en1203	Q630163	s
en1204	Q639100	s
en1205	Q673865	s
en1206	Q675085	s
en1207	Q686965	s
en1208	Q693669	s
en1209	Q695316	s
en1210	Q700663	s
en1211	Q704288	s
en1212	Q704300	s
en1213	Q836680	s
en1214	Q950240	s
en1215	give me the name of territorial entity that separated from german confederation in 1866	s
en1216	what 2011 governor of ohio previously held a position in the ohio senate	s
en1217	mention the date in which hasselblad award was given to robert frank	s
en1218	Q179164	s
en1219	Q188961	s
en1220	Q49890	s
en1221	what governmental system is currently used in the governmental jurisdiction that has an office holder named ariste jacques trouvã©-chauvel	s
en1222	Q929902	s
en1223	in the administrative territorial entity of bristol, what significant event happened in 1996	s
en1224	what is the end time for david trimble has position held as first minister of northern ireland	s
en1225	1988-06-09T00:00:00Z	s
en1226	when did tamela and david mann get married	s
en1227	Q7558282	s
en1228	which album did peter cetera release in 1986	s
en1229	Q53662	s
en1230	what was the first dog in space called	s
en1231	195131	s
en1232	what is population of fuenlabrada that is point in time is 2005-1-1	s
en1233	when did aldi originate	s
en1234	what is the end time for elinor ostrom has employer as indiana university	s
en1235	Q1932603	s
en1236	who is the current leader of the nation where youd find santiago de cuba province	s
en1237	1996-08-20T00:00:00Z	s
en1238	when did michael jackson divorce lisa marie presley	s
en1239	Q617375	s
en1240	what city became guanajuatos sister city on november 6, 2014	s
en1241	Q24826	s
en1242	where did george harrison live before he died	s
en1243	Q534295	s
en1244	who was the new head of government of schwerin from 2008-5-1	s
en1245	Q16	s
en1246	Q23666	s
en1247	Q38	s
en1248	what countries was not an enemy of the us during world war 2	s
en1249	Q170473	s
en1250	who was king of troy during the trojan wars	s
en1251	from when antwerp twinned shanghai administrative body.	s
en1252	Q1780561	s
en1253	what award did bjørn dæhlie recieve in 1992	s
en1254	what rear window was nominated for at 27th academy awards	s
en1255	2009-04-23T00:00:00Z	s
en1256	when was taylor swift fearless tour	s
en1257	when was nicki minja first album	s
en1258	the country that contains cao bang has what type of governent today	s
en1259	Q314164	s
en1260	Q51088	s
en1261	Q693052	s
en1262	who was the student of ludwig van beethoven in 1795	s
en1263	Q208258	s
en1264	who was claude francoiss partner in 1964	s
en1265	2015-01-01T00:00:00Z	s
en1266	on what date did istanbul have a population of 14657434	s
en1267	Q16275104	s
en1268	Q4896642	s
en1269	what is nominated for of serena williams that is point in time is 2009-0-0	s
en1270	what is the end time for pedro martinez has member of sports team as boston red sox	s
en1271	Q11613	s
en1272	who held a position in the new york state senate and was president of the united states during wwii	s
en1273	2007-01-01T00:00:00Z	s
en1274	when was rita moreno inducted into the california hall of fame	s
en1275	1960-09-24T00:00:00Z	s
en1276	when did the intl development assoc granted member ship to india	s
en1277	Q80811	s
en1278	what was the first satellite launched into space by the soviet	s
en1279	Q193487	s
en1280	what is themed after the an-225 mriya, that has been operated by the russian air force	s
en1281	Q1191	s
en1282	which is the second largest state of india by population according to 2001 census	s
en1283	Q294339	s
en1284	who took control of russia after the death of vi lenin	s
en1285	Q855	s
en1286	who was the leader of the country where the chuvash language was spoken during wwii	s
en1287	what is muhammads first wife name	s
en1288	Q18125	s
en1289	where did the your arsenal award nominated artist live in 2010	s
en1290	1724-01-01T00:00:00Z	s
en1291	1803-01-01T00:00:00Z	s
en1292	when did aurangabad become part of the hyderabad state	s
en1293	1714-09-28T00:00:00Z	s
en1294	1784-02-04T00:00:00Z	s
en1295	when was prussias princess friederike luise born to frederick william i, and when was she dead	s
en1296	what team with mascot named ragnar did hank baskett play for in nov 2010	s
en1297	Q772496	s
en1298	which is the after death work that was the remarkable work of ludwig wittgenstein	s
en1299	339370920	s
en1300	603163010	s
en1301	tell me the number of english speakers in the year 2011	s
en1302	Q90	s
en1303	what is place of activity of paul gauguin , that has has shires is 7th arrondissement of paris	s
en1304	Q1542172	s
en1305	Q740968	s
en1306	what is award received of justin timberlake that is point in time is 2007-0-0	s
en1307	Q229493	s
en1308	what is head of state of georgia that is end time is 2004-1-25	s
en1309	Q37922	s
en1310	what is nominated for of eyvind johnson that is point in time is 1963-1-1	s
en1311	1837-01-01T00:00:00Z	s
en1312	when was barghash bin said of zanzibar born	s
en1313	Q11617	s
en1314	what is spouse of r. kelly that is start time is 1994-1-1	s
en1315	Q21402343	s
en1316	in 2012, to whom was the actor who portrayed the character barbara fordham married	s
en1317	Q16935026	s
en1318	Q19664817	s
en1319	Q20031584	s
en1320	Q21294876	s
en1321	Q21623063	s
en1322	Q2260799	s
en1323	Q28151848	s
en1324	Q29166745	s
en1325	Q2923495	s
en1326	Q29281952	s
en1327	Q348618	s
en1328	Q3809921	s
en1329	Q521931	s
en1330	Q6758454	s
en1331	Q698125	s
en1332	Q919197	s
en1333	Q994442	s
en1334	of the boston celtics current roster, which is the pro athlete who started his career in 2005	s
en1335	Q607354	s
en1336	what was clive barker nominated for in 1988	s
en1337	what is the end time for brian odriscoll has member of sports team as leinster rugby	s
en1338	when is captain dustin browns team last stanley cup win	s
en1339	Q500581	s
en1340	who replaced eduard shevardnadze as first secretary of the georgian communist party	s
en1341	1963-11-01T00:00:00Z	s
en1342	what is the end time for deke slayton has position held as chief of the astronaut office	s
en1343	Q2086913	s
en1344	what time zone is chicago in right now	s
en1345	Q1345	s
en1346	where was the first capitol of the united states	s
en1347	Q3774292	s
en1348	what award did itzhak perlman recieve in 1980	s
en1349	Q9106	s
en1350	what monument was unveiled in 1984 of fine arts of the soviet union	s
en1351	Q3031850	s
en1352	what position held of miguel de la madrid that is start time is 1999-1-1	s
en1353	1984-12-31T00:00:00Z	s
en1354	when did miguel indurain leave movistar	s
en1355	2017-08-20T00:00:00Z	s
en1356	what is the start time for kuomintang has chairperson as wu den-yih	s
en1357	Q223243	s
en1358	what team owned by jimmy buffett did reggie bush play for in 2011	s
en1359	2800000	s
en1360	3018266	s
en1361	mention the number of visitors at museum of modern art in 2014	s
en1362	what is the end time for beverly sills has position held as chairperson	s
en1363	Q44329	s
en1364	who is now the leader of the country whose national anthem is humat ad-diyar	s
en1365	when the actor who portrayed the character gripweed was shot, where was he standing	s
en1366	Q3400466	s
en1367	Q4122271	s
en1368	which designation was held by zhou enlai in the year 1976	s
en1369	91890000	s
en1370	population of the philippines in 2008 to 2009	s
en1371	which was the country of vinnutsia oblast till 1991	s
en1372	Q136699	s
en1373	what award did alice hamilton receive in 1947	s
en1374	Q3075752	s
en1375	what is elected in and end cause of arthur henderson has position held as member of the 29th parliament of the united kingdom	s
en1376	1829-12-17T00:00:00Z	s
en1377	what date was the end of vincete guerroros term as president of mexico	s
en1378	Q467112	s
en1379	name of the current first minister of scotland	s
en1380	2007-04-01T00:00:00Z	s
en1381	on what date did liza minnelli and her husband get divorced	s
en1382	Q1797817	s
en1383	where did booker t washington first go to school	s
en1384	1500000	s
en1385	when did william golding win the literary nobel prize and how much did he win	s
en1386	what is nominated for of gene hackman that is statement is subject of is 43rd academy awards	s
en1387	who was the sixteenth president of the us	s
en1388	Q151231	s
en1389	Q218091	s
en1390	who won the grammy awards in 1996 for best pop	s
en1391	1999-01-01T00:00:00Z	s
en1392	when did glen campbell receive a grammy hall of fame award	s
en1393	when did astrid lindgren receive an award as zilveren griffel	s
en1394	Q11813	s
en1395	who was us president during the seventh coalition	s
en1396	1987-11-21T00:00:00Z	s
en1397	what is the start time for demi moore has spouse as bruce willis	s
en1398	Q3520758	s
en1399	who is the 1st woman chief minister of india	s
en1400	which award did thomas keneally win in 1982	s
en1401	what did harry s truman job before president	s
en1402	2004-01-03T00:00:00Z	s
en1403	what is the start time for britney spears has spouse as jason allen alexander	s
en1404	Q183	s
en1405	country that invaded poland in 1939	s
en1406	1968-02-01T00:00:00Z	s
en1407	what is the start time for c-130 hercules has military designation as cc-130	s
en1408	Q7327	s
en1409	first man who travelled to space	s
en1410	Q102225	s
en1411	which film starring jamie waylett was released in 2005	s
en1412	1250-01-01T00:00:00Z	s
en1413	what is the start time for mecca has located in the administrative territorial entity as mamluk sultanate	s
en1414	Q1443619	s
en1415	Q2591444	s
en1416	Q3248796	s
en1417	Q3618476	s
en1418	Q3696531	s
en1419	Q375339	s
en1420	Q3806137	s
en1421	Q3808437	s
en1422	what amazing player did the sports team that plays at m&t bank stadium draft in 2011	s
en1423	when gatorade was first developed	s
en1424	Q186243	s
en1425	who won the asian cup in 2007	s
en1426	1937-09-27T00:00:00Z	s
en1427	when did novosibirsk stop being located in the administrative territorial entity of west siberian krai	s
en1428	Q18288152	s
en1429	what district of liguria originated in 2015	s
en1430	Q41582573	s
en1431	1900-09-17T00:00:00Z	s
en1432	what position did henry morton stanley hold and when did it end	s
en1433	1991-07-16T00:00:00Z	s
en1434	tell me when tokyo became moscows twin city.	s
en1435	1547-04-10T00:00:00Z	s
en1436	on what date did francis i of france stop being king	s
en1437	83226	s
en1438	what is population of toledo that is point in time is 2015-1-1	s
en1439	3.1	s
en1440	what is real gross domestic product growth rate of grenada that is point in time is 2016-1-1	s
en1441	1922-12-06T00:00:00Z	s
en1442	date edinburgh was founded in the united kingdom	s
en1443	1570-01-01T00:00:00Z	s
en1444	when did the country cluj-napoca become the principality of transylvania	s
en1445	when did walter matthau receive the academy award for best supporting actor	s
en1446	what is the point in time for wayne gretzky has award received as hockey hall of fame	s
en1447	Q9531	s
en1448	which news organizations reported on the 2008 summer olympics	s
en1449	Q844837	s
en1450	when did hank azaria marry helen hunt	s
en1451	Q460583	s
en1452	what was the first novel that charles dickens write	s
en1453	what is nominated for of nastassja kinski that is point in time is 1980-0-0	s
en1454	7597000	s
en1455	what is population of azerbaijan that is point in time is 1994-0-0	s
en1456	Q1144500	s
en1457	what was the first world series won by the team owned by fred wilpon	s
en1458	1756-01-27T00:00:00Z	s
en1459	8	s
en1460	what age was mozart when he wrote his first song	s
en1461	when did the magna carta become the memory of the world	s
en1462	Q258	s
en1463	when was the world cup 2010 held	s
en1464	Q119524	s
en1465	Q220208	s
en1466	Q3722280	s
en1467	Q748667	s
en1468	Q918397	s
en1469	Q918412	s
en1470	Q918420	s
en1471	Q918430	s
en1472	Q918442	s
en1473	Q918450	s
en1474	Q918508	s
en1475	what is position held of james callaghan and elected in	s
en1476	Q235622	s
en1477	what is the name of the person who married rod steiger in 1959	s
en1478	Q1153471	s
en1479	Q1544759	s
en1480	Q2	s
en1481	Q8441	s
en1482	what is the antonym of the after the bath landscape	s
en1483	1903-01-01T00:00:00Z	s
en1484	when did emma jung become married to carl gustav jung, and when did it end	s
en1485	Q4593827	s
en1486	when is the last time the chicago bulls won a championship	s
en1487	who does cristiano ronaldo play for in 2010	s
en1488	2008-08-24T00:00:00Z	s
en1489	what years was sebastian cole president of the olympic organizing committee	s
en1490	Q9219	s
en1491	when did edgar allen poe go to high school	s
en1492	-1332-01-01T00:00:00Z	s
en1493	what year did tut became king	s
en1494	Q461553	s
en1495	who was washington states first female governor	s
en1496	which is the team founded in 1893 which messi played for in 2010	s
en1497	tell me what label patti smith started with in 1975	s
en1498	what is the current location of the subject of no crossover: the trial of allen iverson	s
en1499	what is mario monicelli nominated for in the 38th academy awards	s
en1500	1889-01-01T00:00:00Z	s
en1501	when did dimitri mendeleiv receive the faraday lectureship prize	s
en1502	Q277787	s
en1503	what award did jorge luis borges receive in 1971	s
en1504	Q7072015	s
en1505	for whom sam shepards spouse was in 1969-1-1	s
en1506	Q29	s
en1507	who did mexico gain independence from in 1821	s
en1508	when did dave pelzer marry for the first time	s
en1509	1920-01-01T00:00:00Z	s
en1510	what is the end time for mulhouse has located in the administrative territorial entity as upper alsace	s
en1511	Q785304	s
en1512	what position did dewitt clinton hold in 1807	s
en1513	Q14277	s
en1514	which is first described of sombrero galaxy , where member of is accademia nazionale delle scienze detta dei xl	s
en1515	50	s
en1516	what age did henrys first wife die at	s
en1517	what was seán ocasey nominated for on 1962-1-1	s
en1518	Q11881	s
en1519	who was the first president to get married in office but not in the white house	s
en1520	1365-01-01T00:00:00Z	s
en1521	when was did bursa cease being the capital of the ottoman empire	s
en1522	from when and until when was jessica lange married to paco grande	s
en1523	what is academic degree of charles babbage that is point in time is 1814-0-0	s
en1524	Q3136857	s
en1525	what is the aspect of history for follows of apartheid	s
en1526	1797-03-04T00:00:00Z	s
en1527	1801-03-04T00:00:00Z	s
en1528	in what year was thomas jefferson vice president	s
en1529	Q13218630	s
en1530	Q17495450	s
en1531	what us governmental position was started on 1790-03-23 and was held by abraham lincoln before his presidency	s
en1532	on the date of 04/26/1882 what athletes were born	s
en1533	what nominations did silence of the lambs receive for the 64th academy awards	s
en1534	Q171048	s
en1535	what first disney pixar film ever released	s
en1536	Q143716	s
en1537	Q517958	s
en1538	Q60506	s
en1539	what movie, made in 2011, was directe dby frank coraci and featured taylor lautner	s
en1540	Q14946922	s
en1541	what is point in time and winner of martin scorsese has award received as grammy award for best music film	s
en1542	1210726932	s
en1543	what is the total population of india as per 2011 census	s
en1544	Q920783	s
en1545	what is award received of buckminster fuller that is point in time is 1968-0-0	s
en1546	1826-02-14T00:00:00Z	s
en1547	what year did the famous person who once lived in edgar allen poe national historic site attend college	s
en1548	Q241609	s
en1549	what is spouse of al gore that is start time is 1970-0-0	s
en1550	Q19546	s
en1551	in what capacity did adrian iv serve before being succeeded by alexander iii	s
en1552	Q4934	s
en1553	who owns google 2012	s
en1554	Q10329	s
en1555	which was the team of davor šuker in 1996	s
en1556	Q1624386	s
en1557	for what sports team did bernard thévenet play for until 1979	s
en1558	1929-01-01T00:00:00Z	s
en1559	1930-01-01T00:00:00Z	s
en1560	what is the point in time for c. v. raman has nominated for as nobel prize in physics	s
en1561	Q420	s
en1562	Q787674	s
en1563	what was the major and degree that peggy whitson received at iowa wesleyan college	s
en1564	Q55910	s
en1565	who was the president of the organization that martin schulz was part of in 2011	s
en1566	what devastating occurrences began on april the 7th, 1995	s
en1567	Q868482	s
en1568	what location hosted the 2012 world series and the 2012 winter classic alumni game	s
en1569	67156035935	s
en1570	what is net profit of state grid corporation of china that is point in time is 2015-0-0	s
en1571	5.328	s
en1572	what was the total fertility rate of eritrea in the year 2000	s
en1573	tish cyrus	s
en1574	what is billy ray cyrus second wifes name	s
en1575	Q1125021	s
en1576	which side won first bull run	s
en1577	Q33881	s
en1578	what is participant of of eddy merckx that is point in time is 1969-0-0	s
en1579	1841-03-04T00:00:00Z	s
en1580	what is the start time for william henry harrison has position held as president of the united states	s
en1581	Q161345	s
en1582	Q165529	s
en1583	who did battier play for before the heat	s
en1584	Q1033157	s
en1585	where was muhammad at first revelation	s
en1586	what is the end time for sarah palin has educated at as north idaho college	s
en1587	which date did arethas franklin die	s
en1588	Q1050309	s
en1589	what was the strongest storm in the 1992 atlantic hurricane season	s
en1590	Q37079	s
en1591	what is spouse of nicole kidman that is end time is 2001-1-1	s
en1592	what is inception of islamic state of iraq and the levant that is identity of subject in context is islamic state of iraq	s
en1593	Q223511	s
en1594	who did terrell owens play for in 2010, where the sports team owner is mike brown	s
en1595	1905-09-01T00:00:00Z	s
en1596	when was calgary, alberta founded	s
en1597	15262817	s
en1598	what is population of madagascar that is point in time is 1999-0-0	s
en1599	what football player was signed and played for real madrid c.f. in 2011	s
en1600	who was english prime minister during the french revolution	s
en1601	Q230654	s
en1602	what is spouse of arnold schwarzenegger that is start time is 1986-4-26	s
en1603	Q1065651	s
en1604	Q1091031	s
en1605	Q1441929	s
en1606	Q1542147	s
en1607	Q4835475	s
en1608	Q617869	s
en1609	Q847054	s
en1610	Q847813	s
en1611	Q849435	s
en1612	Q915665	s
en1613	what is award received of lady gaga that is point in time is 2010-1-1	s
en1614	Q44289	s
en1615	which was the title of the first album of michael jackson	s
en1616	Q17514457	s
en1617	when is the last time the team whose mascot is called crazy cab win the world series	s
en1618	what is the most recent championship won by the team who won the 1992 nba finals championship	s
en1619	who was the secretary of state, when andrew jackson was president, that held their government position until 1801	s
en1620	1477346	s
en1621	what was east flanders population in 2016	s
en1622	0251-01-01T00:00:00Z	s
en1623	when was the death of the discoverer of distillation	s
en1624	when was francis galton awarded the copley medal	s
en1625	Q1071224	s
en1626	Q1341797	s
en1627	Q1568891	s
en1628	Q4559547	s
en1629	Q4560101	s
en1630	Q4560258	s
en1631	Q4560543	s
en1632	Q4630084	s
en1633	Q56692089	s
en1634	which years before october of 2007 did the red sox win the world series	s
en1635	when did sophie marceau marry christopher lambert	s
en1636	Q377789	s
en1637	winner of first filmfare best actor award	s
en1638	Q16597	s
en1639	Q99850	s
en1640	what is followed by and follows of communist party of china has chairperson as zhao ziyang	s
en1641	Q943379	s
en1642	john wodehouse, 1st earl of kimberley was replaced by archibald primrose, 5th earl of rosebery in which position	s
en1643	380440	s
en1644	what is population of mogilyov that is point in time is 2016-0-0	s
en1645	1845-01-01T00:00:00Z	s
en1646	what year did andrew jackson die	s
en1647	what soviet leader, who held his/her government position until 1982-11-10, and was also the leader during world war ii	s
en1648	Q129837	s
en1649	1853-02-04T00:00:00Z	s
en1650	when did pedro is child princess maria amélia of brazil die and who was her mother	s
en1651	in 2010, where did the barbarism begins at home lyricist live	s
en1652	1952-01-01T00:00:00Z	s
en1653	when was the crucible play written	s
en1654	Q22316	s
en1655	what opponent of george w. bush in his second term is a personage who suffers from bells palsy	s
en1656	1307-07-15T00:00:00Z	s
en1657	when did edward ii of england become king of england	s
en1658	when did alexander tschappat begin his role as the head of government of bern	s
en1659	what is position held of frederick north that is end time is 1783-12-19	s
en1660	what is muhammads first wifes name	s
en1661	Q163727	s
en1662	Q191701	s
en1663	Q21198	s
en1664	Q8134	s
en1665	what was melinda gates academic major and degree when she studied at duke university	s
en1666	which football player was drafted in 2011 by the team that uses seven nation army in their fight song	s
en1667	Q2510955	s
en1668	what was hideaki anno nominated for in 2008	s
en1669	Q171183	s
en1670	Q19673	s
en1671	who won the nobel peace prize in 2007	s
en1672	Q57449	s
en1673	who is the leader of botswana in 2011	s
en1674	Q273546	s
en1675	who was the vice president during lincoln first term as president	s
en1676	Q93960	s
en1677	Q94437	s
en1678	what is award received of anne, princess royal that is point in time is 1969-0-0	s
en1679	the location where allen iverson currently lives, that contains a neighborhood named brookwood hills	s
en1680	1961-05-31T00:00:00Z	s
en1681	when did the union of south africa no longer have english as an official language	s
en1682	what is the point in time for chris hadfield has award received as doctor honoris causa	s
en1683	Q17021549	s
en1684	what was the first book theodore roosevelt write	s
en1685	what is country of surrey that is start time is 1922-12-6	s
en1686	Q2116899	s
en1687	what was stevie wonders first song that he wrote	s
en1688	Q2034653	s
en1689	when did kelsey grammer get divorced, and who was he married to	s
en1690	Q151944	s
en1691	who was the president of the country where samana english is spoken inf 2011	s
en1692	Q17500983	s
en1693	what is award received of sylvia chang that is point in time is 1986-0-0	s
en1694	Q65	s
en1695	what did ruth bernhard stop working on in 1953	s
en1696	Q180857	s
en1697	who is the member of sports team of john charles who started at 1950-1-1	s
en1698	1721-11-02T00:00:00Z	s
en1699	what is the start time for russian empire has basic form of government as absolute monarchy	s
en1700	Q6701881	s
en1701	what is spouse of chien-shiung wu that is start time is 1942-0-0	s
en1702	2011-01-04T00:00:00Z	s
en1703	when will the 8th book of the house of night series come out	s
en1704	Q2569837	s
en1705	what award did gyorgy ligeta receive on 2000-0-0	s
en1706	Q3330733	s
en1707	which is record label of beastie boys where start time is 1992-1-1	s
en1708	Q13189	s
en1709	what was the first fruit ever to be eaten on the moon	s
en1710	1818-10-05T00:00:00Z	s
en1711	when did abrahams lincoln mom die	s
en1712	gyorgy ligeta was what award in 2000	s
en1713	what is member of sports team of pelé that is start time is 1957-1-1	s
en1714	Q206466	s
en1715	when did mahalia jackson got buried	s
en1716	Q929151	s
en1717	what was the first film elvis appeared in	s
en1718	on what date did petah tikva become the twinned administrative body of gabrovo	s
en1719	Q504298	s
en1720	give me the actor name who was nominated for mr. smith goes to washington at the 12th academy awards	s
en1721	1992-02-23T00:00:00Z	s
en1722	what year did antonio guterres first become general secretary of the socialist party in portugal	s
en1723	Q1124	s
en1724	who got defeated in the 1992 us election	s
en1725	Q698842	s
en1726	Q698908	s
en1727	when president lincoln was elected	s
en1728	Q410	s
en1729	whom did lynn margulis marry in june of 1957	s
en1730	2011-02-15T00:00:00Z	s
en1731	when did the libyan conflict start	s
en1732	when did claudio abbado receive the royal philharmonic society gold medal award	s
en1733	17287.941	s
en1734	what is ppp gdp per capita of barbados that is point in time is 2014-1-1	s
en1735	Q312	s
en1736	who is the employer of jonathan ive since 2015-5-26	s
en1737	1968-01-01T00:00:00Z	s
en1738	1974-01-01T00:00:00Z	s
en1739	what is start time and end time of anna karina has spouse as pierre fabre	s
en1740	1912-05-13T00:00:00Z	s
en1741	what year was 17th amendment passed	s
en1742	Q174193	s
en1743	what is country of citizenship of virginia woolf that is start time is 1882-1-25	s
en1744	Q244874	s
en1745	what is member of sports team of dixie dean that is start time is 19311-0-0	s
en1746	1806-01-01T00:00:00Z	s
en1747	when did the holy roman empire cease to be a sovereign state	s
en1748	Q14211	s
en1749	in what position was federick john robinson, first viscount goderich supplanted by arthur wellesley, first duke of wellington	s
en1750	Q180589	s
en1751	who is the current president great britain	s
en1752	who is the forty fifth president of the us	s
en1753	when did thierry henrys team win the league	s
en1754	when did ernst wilimowski become the member of a sports team known as fc signen 04	s
en1755	for the governmental jurisdiction in which david coburn held office in 2011, who is the president	s
en1756	Q849697	s
en1757	what degree did leopold von sacher-masoch graduate with in 1854	s
en1758	Q161491	s
en1759	where did kate middleton live in 2012 that is the administrative division in the country of united kingdom	s
en1760	in 2006 amelia earhart received what award	s
en1761	Q1667541	s
en1762	Q672037	s
en1763	olga tokarczuk was the winner of what award in 2015	s
en1764	Q164234	s
en1765	in the start time of 992-0-0, what is the twinned administrative body of salzburg	s
en1766	Q42915620	s
en1767	when was george h.w. bush elected president	s
en1768	3330947	s
en1769	what is population of sierra leone that is point in time is 1982-0-0	s
en1770	who was the first president of the united states during ww2	s
en1771	Q144732	s
en1772	Q156349	s
en1773	Q197736	s
en1774	Q235454	s
en1775	Q297950	s
en1776	Q312557	s
en1777	Q317778	s
en1778	Q332157	s
en1779	Q334851	s
en1780	Q336913	s
en1781	presidents of india since 1947 along with dates	s
en1782	Q147778	s
en1783	Q181754	s
en1784	Q6806614	s
en1785	Q9418	s
en1786	Q94796	s
en1787	what are some health issues associated with alcoholism	s
en1788	Q193695	s
en1789	Q3268056	s
en1790	Q589894	s
en1791	Q866120	s
en1792	what were the oscar nominees for best picture in 1939	s
en1793	which was the first star wars movie	s
en1794	please tell me the award bertha von suttner was up for in 1905	s
en1795	Q865907	s
en1796	which film starring zoe caldwell was released in 2004	s
en1797	Q13318899	s
en1798	who is the spouse of anggun in 2010-6-0	s
en1799	Q56226	s
en1800	which politician who is ruling north korea now ended his/her government position latest	s
en1801	80206	s
en1802	what is the population of fergana in 1959	s
en1803	who was the secretary of state when richard nixon was the president that held his governmental position until 11-3-1975	s
en1804	Q1164475	s
en1805	what award did subrahmanyan chandrasekhar receive in 1974	s
en1806	Q239845	s
en1807	who was the spouse of roger vadim on 1990-12-21	s
en1808	when did the pittsburg pirates offer roberto clemente a contract	s
en1809	Q1036526	s
en1810	0770-01-01T00:00:00Z	s
en1811	what is pepin the hunchbacks date of birth	s
en1812	2009-12-31T00:00:00Z	s
en1813	what is work period start and work period end of seattle has head of government as greg nickels	s
en1814	Q435826	s
en1815	who was hugh hefner`s partner who died in 1976	s
en1816	Q1152098	s
en1817	Q1689380	s
en1818	Q610672	s
en1819	who will sponsor kevin harvick in 2011	s
en1820	what is the end time for holy roman empire has instance of as sovereign state	s
en1821	103804637	s
en1822	104099452	s
en1823	bihars population was what in 2011	s
en1824	Q2117891	s
en1825	Q3873146	s
en1826	whats the name of the award that marianne moore won in 1985	s
en1827	Q111490	s
en1828	what is spouse of empress matilda that is start time is 1128-1-1	s
en1829	Q4558742	s
en1830	Q4558903	s
en1831	what years have the cubs been in the world series	s
en1832	for what team that kaka played for in 2009 is the sports team that won the 1956 pequeã±a copa del mundo de clubes championship	s
en1833	Q2167384	s
en1834	what award did dilip kumar receive in 1994	s
en1835	what was first colour film made by disney	s
en1836	1872-01-01T00:00:00Z	s
en1837	when was the first census conducted in india	s
en1838	1937-01-01T00:00:00Z	s
en1839	when did zora neale hurston receive a john simon guggenheim memorial foundation fellowship award	s
en1840	which member of congress was the governor of ohio in 2011	s
en1841	Q862559	s
en1842	what is position held of mahathir mohamad that is start time is 2018-5-10	s
en1843	when did the team that won the 2011 afc championship game win their last superbowl	s
en1844	what was morgan freeman nominated for in the 32nd tony awards	s
en1845	1917-01-01T00:00:00Z	s
en1846	what is the start time for berenice abbott has educated at as ohio state university	s
en1847	-1900000-01-01T00:00:00Z	s
en1848	what is start time of homo ergaster	s
en1849	what is the point in time for micron technology has operating income as 3087000000	s
en1850	what player started his career in 2001 and is on the current boston celtics roster	s
en1851	Q899770	s
en1852	what is member of of oman that is start time is 1995-0-0	s
en1853	Q39420	s
en1854	who is hosting the winter olympics in 2014	s
en1855	Q1190093	s
en1856	in which year did the football franchise that won the 2014 nfc championship game claim victory in the super bowl	s
en1857	name the leader of the us with guillain-barrã© syndrome who was also the leader during wwii.	s
en1858	Q1159017	s
en1859	which ice hockey coaches started their current employment from 2009	s
en1860	241247	s
en1861	what is population of new valley governorate that is point in time is 2017-3-28	s
en1862	when did the first super mario nintendo game ever come out	s
en1863	buckminster fuller received which award in 1968	s
en1864	Q918055	s
en1865	what is award received of álvaro siza vieira that is point in time is 1988-0-0	s
en1866	1937-05-28T00:00:00Z	s
en1867	when was neville chamberlain the prime minister of the united kingdom	s
en1868	who won the us presidential election of 1860	s
en1869	1957-07-26T00:00:00Z	s
en1870	what is birth date of nephew of cyd charisse	s
en1871	who was the 16th president of the us	s
en1872	Q1378528	s
en1873	which is the first movie of amitabh bachchan	s
en1874	Q80061	s
en1875	what was svante august arrhenius nominated for in 1912	s
en1876	Q660332	s
en1877	what was maggie cheungs statement of subject when she was nominated for the cesar award for best actress	s
en1878	when did hannah arendt got academic degree as doctoral degree	s
en1879	who did libya gain independence from in 1951	s
en1880	Q14420	s
en1881	what high award did agatha christie receive in 1971	s
en1882	what territorial entity of the german confederation ended in 1866	s
en1883	Q2636053	s
en1884	Q531471	s
en1885	Q7241308	s
en1886	1815-01-01T00:00:00Z	s
en1887	1827-04-20T00:00:00Z	s
en1888	1827-08-08T00:00:00Z	s
en1889	what is position held of george canning and end time	s
en1890	Q1128268	s
en1891	what political party happened in 1860	s
en1892	Q4351353	s
en1893	Q795406	s
en1894	who is the player who started his career in 2008 and is a 2012 ravens quarterback	s
en1895	1885-01-01T00:00:00Z	s
en1896	when did karl benz invent the first car	s
en1897	6.4	s
en1898	at the beginning of 2001 what what the rate of inflated for moldova	s
en1899	31	s
en1900	what is the page s for a love supreme has publication date as 1965-2-1	s
en1901	Q657360	s
en1902	who was the coach for spain in the 2010 fifa world cup	s
en1903	Q79972	s
en1904	who was the king during shakspeare time	s
en1905	what was madagascars population in 1999	s
en1906	Q4685361	s
en1907	which executive gone to sir maurice exact, 1st baronet	s
en1908	Q23443	s
en1909	where was the actor who played ignatius living when he passed away	s
en1910	Q170435	s
en1911	what is the previous film in the silent descent ep series	s
en1912	the first amendment was proposed by who	s
en1913	7711230	s
en1914	what is population of tehran that is point in time is 2006-0-0	s
en1915	1997-01-01T00:00:00Z	s
en1916	a 5.1 rate of inflation happened in vanuatu at what time.	s
en1917	Q1520223	s
en1918	Q188759	s
en1919	Q49892	s
en1920	Q512187	s
en1921	regarding the country where the motorcycle diaries was filmed, what kind of government rules there today	s
en1922	1712-11-30T00:00:00Z	s
en1923	when did william jones become a fellow of the royal society	s
en1924	what french leader in 2012 ended their governmental tenure prior to 16 may 2012	s
en1925	Q34490	s
en1926	which terrorist organizations were involved in the september 11 attacks	s
en1927	0180-01-01T00:00:00Z	s
en1928	on what date did pausanias die	s
en1929	when was kenny rogers given the american music award for favorite country album	s
en1930	1977-06-26T00:00:00Z	s
en1931	when was elvis last concert	s
en1932	Q5139133	s
en1933	when the actress that played rachel marron died of an overdose,what drugs were found inside her	s
en1934	what year alex rodriguez left the mariners	s
en1935	what is award received of subrahmanyan chandrasekhar that is point in time is 1974-1-1	s
en1936	Q4896696	s
en1937	Q693708	s
en1938	what is award received of roger federer that is point in time is 2009-0-0	s
en1939	what type of government does brazil have 2011	s
en1940	1916-01-01T00:00:00Z	s
en1941	what is the start time for gloria swanson has spouse as wallace beery	s
en1942	when did andrew clements first book come out	s
en1943	Q1582019	s
en1944	what is the quit purpose of the character george cayley who elected and held role in member of the eleventh parliment of uk	s
en1945	what year did pearl s. buck receive the national womens hall of fame award	s
en1946	1246-01-01T00:00:00Z	s
en1947	1247-01-01T00:00:00Z	s
en1948	1248-01-01T00:00:00Z	s
en1949	what is date of birth and date of death of louis ix of france has child as john of france	s
en1950	what is public office of john russell, 1st earl russell , that has appointed by is elizabeth ii	s
en1951	what are the violent events that started on april the 7th, 1995	s
en1952	Q234491	s
en1953	who is the first women to climb mt everest	s
en1954	Q190776	s
en1955	what was the first american space station	s
en1956	Q158813	s
en1957	who was governor of arkansas when deewangee was released	s
en1958	Q1259330	s
en1959	Q1351190	s
en1960	Q1659569	s
en1961	Q1659592	s
en1962	Q1659596	s
en1963	Q17011874	s
en1964	Q4835466	s
en1965	Q6952065	s
en1966	what is nominated for of jennifer hudson that is point in time is 2009-0-0	s
en1967	1825-02-19T00:00:00Z	s
en1968	when was auguste comte married to caroline massin	s
en1969	Q969635	s
en1970	what was alexandra burkes first hit	s
en1971	Q62	s
en1972	what city did robin williams live in 2011 that also had co2 emissions of 1.26211727	s
en1973	1035-07-03T00:00:00Z	s
en1974	when did william the conquer become willam duke of normandy	s
en1975	Q2920878	s
en1976	when does jewish new year start	s
en1977	Q191477	s
en1978	who won the superbowl of 2009	s
en1979	on what date did albert schweitzer get the nobel peace prize	s
en1980	1050-01-01T00:00:00Z	s
en1981	when did rashi begin their residence at worms	s
en1982	who was the us president during ww2 who held his government position until 8-26-1920	s
en1983	when did the team whose mascot is named wally the green monster win the pennant	s
en1984	Q735015	s
en1985	in george w bush first administration what post was given to donald rumsfeld	s
en1986	when did zakopane become part of the kingdom of galicia and lodomeria	s
en1987	Q92747	s
en1988	Q92764	s
en1989	what ended for google in 2015	s
en1990	Q12097	s
en1991	what position did louis x of france hold starting on 11/29/1314	s
en1992	1843-01-01T00:00:00Z	s
en1993	1892-01-01T00:00:00Z	s
en1994	1993-01-01T00:00:00Z	s
en1995	what is date of creation of subsidiary entities of université de montréal	s
en1996	when douglas macarthur was awarded order of the white lion	s
en1997	Q999713	s
en1998	frances drake lived where in 1594	s
en1999	Q154590	s
[truncated: 13,299 more rows]
