# Supplementary material for: Beyond top-k: knowledge reasoning for multi-answer temporal questions based on revalidation framework
Source: PeerJ Comput Sci. 2023 Dec 8;9:e1725. doi: 10.7717/peerj-cs.1725 (PMC10773896; doi:10.7717/peerj-cs.1725)
Supplement: Supplemental Information 4 [file peerj-cs-09-1725-s004.zip › MATQA-main/neo4j/data/ReadME.MD]

[数据库构建]
    neo4j-admin import --mode=csv --nodes=entity.csv --relationships=roles.csv --database=graph.db
[启动数据库服务]
    neo4j.bat console

[entity.csv]  实体
[roles.csv] 关系
