# Supplementary material for: Beyond top-k: knowledge reasoning for multi-answer temporal questions based on revalidation framework
Source: PeerJ Comput Sci. 2023 Dec 8;9:e1725. doi: 10.7717/peerj-cs.1725 (PMC10773896; doi:10.7717/peerj-cs.1725)
Supplement: Supplemental Information 4 [file peerj-cs-09-1725-s004.zip › MATQA-main/neo4j/data/roles.csv]

:START_ID	:END_ID	:TYPE
en2	en1	answer
en4	en3	answer
en15	en5	answer
en15	en6	answer
en15	en7	answer
en15	en8	answer
en15	en9	answer
en15	en10	answer
en15	en11	answer
en15	en12	answer
en15	en13	answer
en15	en14	answer
en17	en16	answer
en19	en18	answer
en21	en20	answer
en23	en22	answer
en26	en24	answer
en26	en25	answer
en28	en27	answer
en30	en29	answer
en32	en31	answer
en34	en33	answer
en37	en35	answer
en37	en36	answer
en40	en38	answer
en40	en39	answer
en42	en41	answer
en44	en43	answer
en46	en45	answer
en48	en47	answer
en52	en49	answer
en52	en50	answer
en52	en51	answer
en54	en53	answer
en62	en55	answer
en62	en56	answer
en62	en57	answer
en62	en58	answer
en62	en59	answer
en62	en60	answer
en62	en61	answer
en65	en63	answer
en65	en64	answer
en67	en66	answer
en69	en68	answer
en71	en70	answer
en73	en72	answer
en76	en74	answer
en76	en75	answer
en78	en77	answer
en80	en79	answer
en108	en81	answer
en108	en82	answer
en108	en83	answer
en108	en84	answer
en108	en85	answer
en108	en86	answer
en108	en87	answer
en108	en88	answer
en108	en89	answer
en108	en90	answer
en108	en91	answer
en108	en92	answer
en108	en93	answer
en108	en94	answer
en108	en95	answer
en108	en96	answer
en108	en97	answer
en108	en98	answer
en108	en99	answer
en108	en100	answer
en108	en101	answer
en108	en102	answer
en108	en103	answer
en108	en104	answer
en108	en105	answer
en108	en106	answer
en108	en107	answer
en110	en109	answer
en112	en111	answer
en114	en113	answer
en116	en115	answer
en118	en117	answer
en120	en119	answer
en122	en121	answer
en124	en123	answer
en126	en125	answer
en128	en127	answer
en130	en129	answer
en132	en131	answer
en134	en133	answer
en136	en135	answer
en138	en137	answer
en140	en139	answer
en142	en141	answer
en146	en143	answer
en146	en144	answer
en146	en145	answer
en149	en147	answer
en149	en148	answer
en170	en150	answer
en170	en151	answer
en170	en152	answer
en170	en153	answer
en170	en154	answer
en170	en155	answer
en170	en156	answer
en170	en157	answer
en170	en158	answer
en170	en159	answer
en170	en160	answer
en170	en161	answer
en170	en162	answer
en170	en163	answer
en170	en164	answer
en170	en165	answer
en170	en166	answer
en170	en167	answer
en170	en168	answer
en170	en169	answer
en172	en171	answer
en174	en173	answer
en176	en175	answer
en178	en177	answer
en180	en179	answer
en182	en181	answer
en184	en183	answer
en186	en185	answer
en189	en187	answer
en189	en188	answer
en190	en38	answer
en190	en39	answer
en192	en191	answer
en194	en193	answer
en196	en195	answer
en200	en197	answer
en200	en198	answer
en200	en199	answer
en201	en115	answer
en203	en202	answer
en205	en204	answer
en207	en206	answer
en209	en208	answer
en212	en210	answer
en212	en211	answer
en214	en213	answer
en216	en215	answer
en219	en217	answer
en219	en218	answer
en226	en55	answer
en226	en220	answer
en226	en221	answer
en226	en222	answer
en226	en223	answer
en226	en224	answer
en226	en225	answer
en228	en227	answer
en230	en229	answer
en232	en231	answer
en234	en233	answer
en236	en235	answer
en238	en237	answer
en240	en239	answer
en243	en241	answer
en243	en242	answer
en246	en244	answer
en246	en245	answer
en248	en247	answer
en250	en249	answer
en252	en251	answer
en254	en253	answer
en257	en255	answer
en257	en256	answer
en259	en258	answer
en261	en260	answer
en263	en262	answer
en265	en264	answer
en267	en266	answer
en269	en268	answer
en271	en270	answer
en274	en272	answer
en274	en273	answer
en276	en275	answer
en278	en277	answer
en280	en279	answer
en282	en281	answer
en285	en283	answer
en285	en284	answer
en287	en286	answer
en290	en288	answer
en290	en289	answer
en293	en291	answer
en293	en292	answer
en298	en294	answer
en298	en295	answer
en298	en296	answer
en298	en297	answer
en300	en299	answer
en303	en301	answer
en303	en302	answer
en306	en304	answer
en306	en305	answer
en308	en307	answer
en310	en309	answer
en312	en311	answer
en314	en313	answer
en315	en68	answer
en315	en39	answer
en319	en316	answer
en319	en317	answer
en319	en318	answer
en321	en320	answer
en323	en322	answer
en325	en324	answer
en327	en326	answer
en332	en328	answer
en332	en329	answer
en332	en330	answer
en332	en331	answer
en334	en333	answer
en336	en335	answer
en338	en337	answer
en340	en339	answer
en342	en341	answer
en344	en343	answer
en348	en345	answer
en348	en346	answer
en348	en347	answer
en350	en349	answer
en352	en351	answer
en355	en353	answer
en355	en354	answer
en357	en356	answer
en359	en358	answer
en361	en360	answer
en363	en362	answer
en365	en364	answer
en367	en366	answer
en370	en368	answer
en370	en369	answer
en374	en371	answer
en374	en372	answer
en374	en373	answer
en376	en375	answer
en379	en377	answer
en379	en378	answer
en381	en380	answer
en383	en382	answer
en393	en384	answer
en393	en385	answer
en393	en386	answer
en393	en387	answer
en393	en388	answer
en393	en389	answer
en393	en390	answer
en393	en391	answer
en393	en392	answer
en395	en394	answer
en397	en396	answer
en400	en398	answer
en400	en399	answer
en402	en401	answer
en404	en403	answer
en406	en405	answer
en413	en407	answer
en413	en408	answer
en413	en409	answer
en413	en410	answer
en413	en411	answer
en413	en412	answer
en415	en414	answer
en417	en416	answer
en419	en418	answer
en420	en351	answer
en422	en421	answer
en424	en423	answer
en426	en425	answer
en428	en427	answer
en430	en429	answer
en432	en431	answer
en434	en433	answer
en436	en435	answer
en438	en437	answer
en440	en439	answer
en442	en441	answer
en444	en443	answer
en446	en445	answer
en448	en447	answer
en450	en449	answer
en452	en451	answer
en454	en453	answer
en455	en451	answer
en457	en456	answer
en458	en418	answer
en468	en459	answer
en468	en460	answer
en468	en461	answer
en468	en462	answer
en468	en463	answer
en468	en464	answer
en468	en465	answer
en468	en466	answer
en468	en467	answer
en484	en469	answer
en484	en470	answer
en484	en471	answer
en484	en472	answer
en484	en473	answer
en484	en474	answer
en484	en475	answer
en484	en476	answer
en484	en477	answer
en484	en478	answer
en484	en479	answer
en484	en480	answer
en484	en481	answer
en484	en482	answer
en484	en483	answer
en486	en485	answer
en488	en487	answer
en490	en489	answer
en492	en491	answer
en494	en493	answer
en497	en495	answer
en497	en496	answer
en499	en498	answer
en501	en500	answer
en503	en502	answer
en505	en504	answer
en507	en506	answer
en508	en68	answer
en508	en39	answer
en510	en509	answer
en513	en511	answer
en513	en512	answer
en515	en514	answer
en516	en373	answer
en518	en517	answer
en520	en519	answer
en521	en109	answer
en525	en522	answer
en525	en523	answer
en525	en524	answer
en527	en526	answer
en527	en139	answer
en527	en445	answer
en531	en528	answer
en531	en529	answer
en531	en530	answer
en535	en532	answer
en535	en533	answer
en535	en534	answer
en537	en536	answer
en539	en538	answer
en542	en123	answer
en542	en244	answer
en542	en540	answer
en542	en541	answer
en544	en366	answer
en544	en543	answer
en546	en545	answer
en548	en547	answer
en553	en549	answer
en553	en550	answer
en553	en551	answer
en553	en552	answer
en555	en554	answer
en557	en556	answer
en559	en558	answer
en561	en560	answer
en563	en301	answer
en563	en562	answer
en563	en292	answer
en565	en564	answer
en567	en566	answer
en569	en568	answer
en571	en570	answer
en572	en20	answer
en574	en573	answer
en576	en575	answer
en578	en577	answer
en580	en579	answer
en591	en581	answer
en591	en582	answer
en591	en583	answer
en591	en584	answer
en591	en585	answer
en591	en532	answer
en591	en586	answer
en591	en587	answer
en591	en588	answer
en591	en589	answer
en591	en590	answer
en593	en592	answer
en595	en594	answer
en598	en596	answer
en598	en597	answer
en600	en599	answer
en606	en601	answer
en606	en602	answer
en606	en603	answer
en606	en604	answer
en606	en605	answer
en607	en583	answer
en609	en608	answer
en611	en610	answer
en613	en612	answer
en620	en614	answer
en620	en615	answer
en620	en616	answer
en620	en617	answer
en620	en618	answer
en620	en619	answer
en620	en66	answer
en622	en621	answer
en13184	en623	answer
en13184	en624	answer
en13184	en625	answer
en13184	en626	answer
en13184	en627	answer
en13184	en628	answer
en13184	en629	answer
en13184	en630	answer
en637	en632	answer
en637	en633	answer
en637	en634	answer
en637	en635	answer
en637	en636	answer
en640	en638	answer
en640	en639	answer
en643	en641	answer
en643	en642	answer
en645	en644	answer
en647	en646	answer
en650	en648	answer
en650	en649	answer
en652	en651	answer
en654	en653	answer
en656	en655	answer
en657	en447	answer
en659	en658	answer
en662	en660	answer
en662	en661	answer
en664	en663	answer
en666	en522	answer
en666	en665	answer
en668	en667	answer
en670	en669	answer
en672	en671	answer
en673	en223	answer
en675	en674	answer
en677	en676	answer
en679	en678	answer
en682	en680	answer
en682	en681	answer
en684	en683	answer
en685	en145	answer
en687	en686	answer
en689	en688	answer
en690	en538	answer
en692	en691	answer
en694	en693	answer
en696	en695	answer
en698	en697	answer
en700	en699	answer
en701	en111	answer
en702	en686	answer
en704	en313	answer
en704	en703	answer
en706	en705	answer
en708	en707	answer
en714	en709	answer
en714	en710	answer
en714	en711	answer
en714	en712	answer
en714	en713	answer
en716	en715	answer
en718	en717	answer
en722	en719	answer
en722	en720	answer
en722	en721	answer
en725	en723	answer
en725	en724	answer
en727	en726	answer
en729	en728	answer
en731	en730	answer
en733	en281	answer
en733	en39	answer
en733	en139	answer
en733	en732	answer
en735	en734	answer
en737	en736	answer
en739	en738	answer
en740	en433	answer
en742	en741	answer
en744	en743	answer
en746	en745	answer
en748	en747	answer
en750	en749	answer
en752	en751	answer
en754	en753	answer
en756	en755	answer
en756	en435	answer
en758	en757	answer
en759	en583	answer
en761	en760	answer
en763	en762	answer
en764	en695	answer
en766	en765	answer
en768	en767	answer
en777	en582	answer
en777	en769	answer
en777	en770	answer
en777	en771	answer
en777	en587	answer
en777	en772	answer
en777	en773	answer
en777	en774	answer
en777	en775	answer
en777	en590	answer
en777	en776	answer
en779	en778	answer
en781	en780	answer
en784	en782	answer
en784	en783	answer
en784	en755	answer
en786	en785	answer
en788	en787	answer
en792	en789	answer
en792	en790	answer
en792	en791	answer
en793	en431	answer
en795	en794	answer
en797	en796	answer
en799	en798	answer
en801	en800	answer
en803	en802	answer
en805	en804	answer
en807	en806	answer
en810	en808	answer
en810	en809	answer
en812	en811	answer
en825	en813	answer
en825	en814	answer
en825	en815	answer
en825	en816	answer
en825	en817	answer
en825	en818	answer
en825	en819	answer
en825	en820	answer
en825	en821	answer
en825	en822	answer
en825	en823	answer
en825	en824	answer
en826	en522	answer
en826	en523	answer
en826	en524	answer
en828	en827	answer
en830	en829	answer
en831	en9	answer
en831	en289	answer
en833	en832	answer
en836	en834	answer
en836	en835	answer
en838	en837	answer
en840	en839	answer
en842	en841	answer
en844	en843	answer
en846	en845	answer
en847	en41	answer
en849	en848	answer
en851	en850	answer
en854	en852	answer
en854	en853	answer
en856	en855	answer
en859	en857	answer
en859	en858	answer
en861	en860	answer
en863	en862	answer
en865	en864	answer
en868	en866	answer
en868	en867	answer
en871	en869	answer
en871	en870	answer
en873	en872	answer
en876	en874	answer
en876	en875	answer
en878	en877	answer
en878	en39	answer
en880	en879	answer
en881	en145	answer
en883	en882	answer
en885	en884	answer
en887	en886	answer
en889	en888	answer
en891	en890	answer
en894	en892	answer
en894	en893	answer
en897	en895	answer
en897	en896	answer
en899	en898	answer
en902	en900	answer
en902	en901	answer
en904	en903	answer
en905	en730	answer
en908	en906	answer
en908	en907	answer
en909	en45	answer
en910	en202	answer
en913	en911	answer
en913	en912	answer
en915	en914	answer
en916	en669	answer
en919	en917	answer
en919	en918	answer
en921	en55	answer
en921	en220	answer
en921	en920	answer
en921	en221	answer
en923	en922	answer
en925	en924	answer
en926	en787	answer
en928	en927	answer
en929	en221	answer
en931	en930	answer
en933	en932	answer
en935	en934	answer
en937	en936	answer
en939	en938	answer
en941	en940	answer
en946	en942	answer
en946	en943	answer
en946	en944	answer
en946	en945	answer
en947	en260	answer
en948	en345	answer
en948	en346	answer
en948	en347	answer
en950	en949	answer
en952	en951	answer
en953	en502	answer
en954	en783	answer
en957	en955	answer
en957	en956	answer
en959	en958	answer
en962	en960	answer
en962	en961	answer
en963	en526	answer
en967	en964	answer
en967	en965	answer
en967	en966	answer
en969	en968	answer
en971	en970	answer
en977	en972	answer
en977	en973	answer
en977	en974	answer
en977	en975	answer
en977	en976	answer
en978	en872	answer
en980	en979	answer
en982	en981	answer
en984	en983	answer
en986	en985	answer
en988	en987	answer
en989	en345	answer
en990	en922	answer
en992	en991	answer
en994	en993	answer
en995	en491	answer
en997	en996	answer
en999	en998	answer
en1001	en1000	answer
en1006	en1002	answer
en1006	en1003	answer
en1006	en922	answer
en1006	en1004	answer
en1006	en313	answer
en1006	en1005	answer
en1006	en782	answer
en1008	en1007	answer
en1014	en1009	answer
en1014	en1010	answer
en1014	en1011	answer
en1014	en1012	answer
en1014	en1013	answer
en1016	en1015	answer
en1018	en1017	answer
en1020	en1019	answer
en1023	en1021	answer
en1023	en1022	answer
en1025	en1024	answer
en1025	en418	answer
en1026	en934	answer
en1027	en281	answer
en1029	en1028	answer
en1031	en1030	answer
en1033	en1032	answer
en1035	en1034	answer
en1036	en421	answer
en1038	en1037	answer
en1039	en491	answer
en1039	en173	answer
en1041	en1040	answer
en1043	en1042	answer
en1044	en351	answer
en1046	en1045	answer
en1048	en1047	answer
en1050	en1049	answer
en1052	en1051	answer
en1055	en1053	answer
en1055	en1054	answer
en1057	en1056	answer
en1059	en1058	answer
en1060	en866	answer
en1060	en867	answer
en1061	en970	answer
en1062	en922	answer
en1065	en1063	answer
en1065	en1064	answer
en1103	en1066	answer
en1103	en1067	answer
en1103	en1068	answer
en1103	en1069	answer
en1103	en1070	answer
en1103	en1071	answer
en1103	en1072	answer
en1103	en1073	answer
en1103	en1074	answer
en1103	en1075	answer
en1103	en1076	answer
en1103	en1077	answer
en1103	en1078	answer
en1103	en1079	answer
en1103	en1080	answer
en1103	en1081	answer
en1103	en1082	answer
en1103	en1083	answer
en1103	en1084	answer
en1103	en1085	answer
en1103	en1086	answer
en1103	en1087	answer
en1103	en1088	answer
en1103	en1089	answer
en1103	en1090	answer
en1103	en1091	answer
en1103	en1092	answer
en1103	en1093	answer
en1103	en1094	answer
en1103	en1095	answer
en1103	en1096	answer
en1103	en1097	answer
en1103	en1098	answer
en1103	en1099	answer
en1103	en1100	answer
en1103	en1101	answer
en1103	en1102	answer
en1112	en1104	answer
en1112	en1105	answer
en1112	en1106	answer
en1112	en1107	answer
en1112	en1108	answer
en1112	en1109	answer
en1112	en1110	answer
en1112	en1111	answer
en1113	en693	answer
en1114	en291	answer
en1114	en292	answer
en1116	en1115	answer
en1118	en1117	answer
en1121	en1119	answer
en1121	en1120	answer
en1123	en1122	answer
en1125	en1124	answer
en1127	en1126	answer
en1128	en55	answer
en1128	en220	answer
en1128	en221	answer
en1128	en222	answer
en1128	en223	answer
en1128	en224	answer
en1128	en225	answer
en1132	en1129	answer
en1132	en1130	answer
en1132	en1131	answer
en1133	en522	answer
en1133	en523	answer
en1133	en524	answer
en1135	en1134	answer
en1136	en18	answer
en1138	en1137	answer
en1140	en1139	answer
en1142	en1141	answer
en1144	en1143	answer
en1146	en1145	answer
en1148	en1147	answer
en1151	en1149	answer
en1151	en1150	answer
en1153	en1152	answer
en1154	en1049	answer
en1156	en1155	answer
en1158	en1157	answer
en1158	en732	answer
en1161	en1159	answer
en1161	en1160	answer
en1163	en1162	answer
en1166	en1164	answer
en1166	en1165	answer
en1169	en1167	answer
en1169	en1168	answer
en1171	en1170	answer
en1215	en1172	answer
en1215	en1173	answer
en1215	en1174	answer
en1215	en1175	answer
en1215	en1176	answer
en1215	en1177	answer
en1215	en1178	answer
en1215	en1179	answer
en1215	en1180	answer
en1215	en1181	answer
en1215	en1182	answer
en1215	en1183	answer
en1215	en1184	answer
en1215	en1185	answer
en1215	en1186	answer
en1215	en1187	answer
en1215	en1188	answer
en1215	en1189	answer
en1215	en1190	answer
en1215	en1191	answer
en1215	en1192	answer
en1215	en1193	answer
en1215	en1194	answer
en1215	en1195	answer
en1215	en57	answer
en1215	en1196	answer
en1215	en1197	answer
en1215	en1198	answer
en1215	en1199	answer
en1215	en1200	answer
en1215	en1201	answer
en1215	en1202	answer
en1215	en1203	answer
en1215	en1204	answer
en1215	en1205	answer
en1215	en1206	answer
en1215	en1207	answer
en1215	en1208	answer
en1215	en1209	answer
en1215	en1210	answer
en1215	en1211	answer
en1215	en1212	answer
en1215	en1213	answer
en1215	en1214	answer
en1216	en960	answer
en1216	en961	answer
en1217	en449	answer
en1221	en1218	answer
en1221	en1219	answer
en1221	en1220	answer
en1223	en1222	answer
en1224	en35	answer
en1224	en36	answer
en1226	en1225	answer
en1228	en1227	answer
en1230	en1229	answer
en1232	en1231	answer
en1233	en1002	answer
en1234	en730	answer
en1236	en1235	answer
en1238	en1237	answer
en1240	en1239	answer
en1242	en1241	answer
en1244	en1243	answer
en1248	en55	answer
en1248	en1245	answer
en1248	en1246	answer
en1248	en59	answer
en1248	en1247	answer
en1248	en60	answer
en1250	en1249	answer
en1251	en281	answer
en1253	en1252	answer
en1254	en582	answer
en1254	en769	answer
en1254	en534	answer
en1256	en1255	answer
en1257	en783	answer
en1258	en49	answer
en1258	en50	answer
en1258	en51	answer
en1262	en1259	answer
en1262	en1260	answer
en1262	en1261	answer
en1264	en1263	answer
en1266	en1265	answer
en1269	en1267	answer
en1269	en1268	answer
en1270	en644	answer
en1272	en1271	answer
en1272	en996	answer
en1274	en1273	answer
en1276	en1275	answer
en1278	en1277	answer
en1280	en1279	answer
en1282	en1281	answer
en1284	en1283	answer
en1286	en1285	answer
en1287	en447	answer
en1289	en1288	answer
en1292	en1290	answer
en1292	en1291	answer
en1295	en1293	answer
en1295	en1294	answer
en1296	en1021	answer
en1296	en1022	answer
en1298	en1297	answer
en1301	en1299	answer
en1301	en1300	answer
en1303	en1302	answer
en1306	en1304	answer
en1306	en1305	answer
en1308	en1307	answer
en1310	en1309	answer
en1312	en1311	answer
en1314	en1313	answer
en1316	en1315	answer
en1334	en1317	answer
en1334	en1318	answer
en1334	en1319	answer
en1334	en1320	answer
en1334	en1321	answer
en1334	en1322	answer
en1334	en1323	answer
en1334	en1324	answer
en1334	en1325	answer
en1334	en1326	answer
en1334	en1327	answer
en1334	en1328	answer
en1334	en1329	answer
en1334	en1330	answer
en1334	en1331	answer
en1334	en1332	answer
en1334	en1333	answer
en1336	en1335	answer
en1337	en755	answer
en1338	en304	answer
en1340	en1339	answer
en1342	en1341	answer
en1344	en1343	answer
en1346	en1345	answer
en1348	en1347	answer
en1350	en1349	answer
en1352	en1351	answer
en1354	en1353	answer
en1354	en449	answer
en1356	en1355	answer
en1358	en1357	answer
en1361	en1359	answer
en1361	en1360	answer
en1362	en139	answer
en1364	en1363	answer
en1365	en111	answer
en1368	en1366	answer
en1368	en1367	answer
en1370	en1369	answer
en1371	en920	answer
en1373	en1372	answer
en1375	en1374	answer
en1375	en289	answer
en1377	en1376	answer
en1379	en1378	answer
en1381	en1380	answer
en1383	en1382	answer
en1385	en1384	answer
en1385	en860	answer
en1386	en351	answer
en1387	en958	answer
en1390	en1388	answer
en1390	en1389	answer
en1392	en1391	answer
en1392	en526	answer
en1392	en1273	answer
en1393	en860	answer
en1395	en1394	answer
en1397	en1396	answer
en1399	en1398	answer
en1400	en394	answer
en1401	en596	answer
en1401	en597	answer
en1403	en1402	answer
en1405	en1404	answer
en1407	en1406	answer
en1409	en1408	answer
en1411	en1410	answer
en1413	en1412	answer
en1422	en1414	answer
en1422	en1415	answer
en1422	en1416	answer
en1422	en1417	answer
en1422	en1418	answer
en1422	en1419	answer
en1422	en1420	answer
en1422	en1421	answer
en1423	en541	answer
en1425	en1424	answer
en1427	en1426	answer
en1429	en1428	answer
en1432	en1430	answer
en1432	en1431	answer
en1434	en1433	answer
en1436	en1435	answer
en1438	en1437	answer
en1440	en1439	answer
en1442	en1441	answer
en1444	en1443	answer
en1445	en922	answer
en1446	en1391	answer
en1448	en1447	answer
en1450	en1449	answer
en1450	en1391	answer
en1452	en1451	answer
en1453	en686	answer
en1455	en1454	answer
en1457	en1456	answer
en1460	en1458	answer
en1460	en1459	answer
en1461	en445	answer
en1463	en1462	answer
en1475	en1464	answer
en1475	en1465	answer
en1475	en1466	answer
en1475	en1467	answer
en1475	en1468	answer
en1475	en1469	answer
en1475	en1470	answer
en1475	en1471	answer
en1475	en1472	answer
en1475	en1473	answer
en1475	en12	answer
en1475	en1474	answer
en1477	en1476	answer
en1482	en1478	answer
en1482	en1479	answer
en1482	en1480	answer
en1482	en1481	answer
en1484	en1483	answer
en1484	en133	answer
en1486	en1485	answer
en1487	en291	answer
en1487	en292	answer
en1489	en1488	answer
en1491	en1490	answer
en1493	en1492	answer
en1495	en1494	answer
en1496	en1167	answer
en1496	en1168	answer
en1497	en43	answer
en1498	en1345	answer
en1499	en586	answer
en1501	en1500	answer
en1503	en1502	answer
en1505	en1504	answer
en1507	en1506	answer
en1508	en173	answer
en1510	en1509	answer
en1512	en1511	answer
en1514	en1513	answer
en1516	en495	answer
en1516	en1515	answer
en1517	en1309	answer
en1519	en1518	answer
en1521	en1520	answer
en1522	en1004	answer
en1522	en703	answer
en1523	en258	answer
en1525	en1524	answer
en1528	en1526	answer
en1528	en1527	answer
en1531	en1529	answer
en1531	en1530	answer
en1532	en147	answer
en1532	en148	answer
en1533	en581	answer
en1533	en582	answer
en1533	en583	answer
en1533	en769	answer
en1533	en532	answer
en1533	en534	answer
en1535	en1534	answer
en1539	en1536	answer
en1539	en1537	answer
en1539	en1538	answer
en1541	en1540	answer
en1541	en139	answer
en1543	en1542	answer
en1545	en1544	answer
en1547	en1546	answer
en1549	en1548	answer
en1551	en1550	answer
en1553	en1552	answer
en1555	en1554	answer
en1557	en1556	answer
en1560	en1558	answer
en1560	en1559	answer
en1563	en1561	answer
en1563	en1562	answer
en1565	en1564	answer
en1566	en227	answer
en1568	en1567	answer
en1570	en1569	answer
en1572	en1571	answer
en1574	en1573	answer
en1576	en1575	answer
en1578	en1577	answer
en1580	en1579	answer
en1583	en1581	answer
en1583	en1582	answer
en1585	en1584	answer
en1586	en860	answer
en1587	en839	answer
en1589	en1588	answer
en1591	en1590	answer
en1592	en782	answer
en1594	en1593	answer
en1596	en1595	answer
en1598	en1597	answer
en1599	en291	answer
en1599	en292	answer
en1600	en1032	answer
en1602	en1601	answer
en1613	en1603	answer
en1613	en1604	answer
en1613	en1605	answer
en1613	en1606	answer
en1613	en1607	answer
en1613	en1608	answer
en1613	en1305	answer
en1613	en1609	answer
en1613	en1610	answer
en1613	en1611	answer
en1613	en1612	answer
en1615	en1614	answer
en1617	en1616	answer
en1618	en1485	answer
en1619	en964	answer
en1619	en965	answer
en1619	en966	answer
en1621	en1620	answer
en1623	en1622	answer
en1624	en18	answer
en1634	en1625	answer
en1634	en1626	answer
en1634	en1627	answer
en1634	en1628	answer
en1634	en1629	answer
en1634	en1630	answer
en1634	en1631	answer
en1634	en1632	answer
en1634	en1633	answer
en1635	en730	answer
en1637	en1636	answer
en1640	en1638	answer
en1640	en1639	answer
en1642	en1641	answer
en1644	en1643	answer
en1646	en1645	answer
en1647	en1285	answer
en1650	en1648	answer
en1650	en1649	answer
en1651	en1288	answer
en1653	en1652	answer
en1655	en1654	answer
en1657	en1656	answer
en1658	en139	answer
en1659	en724	answer
en1660	en447	answer
en1665	en1661	answer
en1665	en1662	answer
en1665	en1663	answer
en1665	en1664	answer
en1666	en1414	answer
en1666	en1415	answer
en1666	en1416	answer
en1666	en1417	answer
en1666	en1418	answer
en1666	en1419	answer
en1666	en1420	answer
en1666	en1421	answer
en1668	en1667	answer
en1671	en1669	answer
en1671	en1670	answer
en1673	en1672	answer
en1675	en1674	answer
en1678	en1676	answer
en1678	en1677	answer
en1679	en1345	answer
en1681	en1680	answer
en1682	en449	answer
en1682	en1391	answer
en1684	en1683	answer
en1685	en220	answer
en1687	en1686	answer
en1689	en1688	answer
en1689	en732	answer
en1691	en1690	answer
en1693	en1692	answer
en1695	en1694	answer
en1697	en1696	answer
en1699	en1698	answer
en1701	en1700	answer
en1703	en1702	answer
en1705	en1704	answer
en1707	en1706	answer
en1709	en1708	answer
en1711	en1710	answer
en1712	en1704	answer
en1713	en562	answer
en1715	en1714	answer
en1717	en1716	answer
en1718	en435	answer
en1720	en581	answer
en1720	en582	answer
en1720	en583	answer
en1720	en351	answer
en1720	en769	answer
en1720	en790	answer
en1720	en532	answer
en1720	en1719	answer
en1720	en534	answer
en1722	en1721	answer
en1724	en1723	answer
en1727	en1725	answer
en1727	en1726	answer
en1729	en1728	answer
en1731	en1730	answer
en1732	en526	answer
en1734	en1733	answer
en1736	en1735	answer
en1739	en1737	answer
en1739	en1738	answer
en1741	en1740	answer
en1743	en1742	answer
en1745	en1744	answer
en1747	en1746	answer
en1749	en1748	answer
en1751	en1750	answer
en1752	en1162	answer
en1753	en469	answer
en1753	en470	answer
en1753	en471	answer
en1753	en472	answer
en1753	en473	answer
en1753	en474	answer
en1753	en475	answer
en1753	en476	answer
en1753	en477	answer
en1753	en478	answer
en1753	en479	answer
en1753	en480	answer
en1753	en481	answer
en1753	en482	answer
en1753	en483	answer
en1754	en1003	answer
en1755	en1564	answer
en1757	en1756	answer
en1759	en1758	answer
en1760	en318	answer
en1763	en1761	answer
en1763	en1762	answer
en1765	en1764	answer
en1767	en1766	answer
en1769	en1768	answer
en1770	en1271	answer
en1770	en996	answer
en1781	en1771	answer
en1781	en1772	answer
en1781	en1773	answer
en1781	en1774	answer
en1781	en1775	answer
en1781	en1776	answer
en1781	en1777	answer
en1781	en1778	answer
en1781	en1779	answer
en1781	en1780	answer
en1787	en1782	answer
en1787	en1783	answer
en1787	en1784	answer
en1787	en1785	answer
en1787	en1786	answer
en1792	en1788	answer
en1792	en1789	answer
en1792	en1790	answer
en1792	en1791	answer
en1793	en753	answer
en1794	en765	answer
en1796	en1795	answer
en1798	en1797	answer
en1800	en1799	answer
en1802	en1801	answer
en1803	en433	answer
en1805	en1804	answer
en1807	en1806	answer
en1808	en133	answer
en1811	en1809	answer
en1811	en1810	answer
en1813	en66	answer
en1813	en1812	answer
en1815	en1814	answer
en1819	en1816	answer
en1819	en1817	answer
en1819	en1818	answer
en1820	en1746	answer
en1823	en1821	answer
en1823	en1822	answer
en1826	en1824	answer
en1826	en1825	answer
en1828	en1827	answer
en1831	en1829	answer
en1831	en1830	answer
en1832	en301	answer
en1832	en562	answer
en1832	en292	answer
en1834	en1833	answer
en1835	en843	answer
en1837	en1836	answer
en1839	en431	answer
en1839	en1838	answer
en1840	en960	answer
en1840	en961	answer
en1842	en1841	answer
en1843	en411	answer
en1844	en45	answer
en1846	en1845	answer
en1848	en1847	answer
en1849	en755	answer
en1850	en1317	answer
en1850	en1318	answer
en1850	en1319	answer
en1850	en1320	answer
en1850	en1321	answer
en1850	en1322	answer
en1850	en1323	answer
en1850	en1324	answer
en1850	en1325	answer
en1850	en1326	answer
en1850	en1327	answer
en1850	en1328	answer
en1850	en1329	answer
en1850	en1330	answer
en1850	en1331	answer
en1850	en1332	answer
en1850	en1333	answer
en1852	en1851	answer
en1854	en1853	answer
en1856	en1855	answer
en1857	en996	answer
en1859	en1858	answer
en1861	en1860	answer
en1862	en313	answer
en1863	en1544	answer
en1865	en1864	answer
en1867	en1866	answer
en1868	en958	answer
en1870	en1869	answer
en1871	en958	answer
en1873	en1872	answer
en1875	en1874	answer
en1877	en1876	answer
en1878	en41	answer
en1879	en1247	answer
en1881	en1880	answer
en1882	en1172	answer
en1882	en1173	answer
en1882	en1174	answer
en1882	en1175	answer
en1882	en1176	answer
en1882	en1177	answer
en1882	en1178	answer
en1882	en1179	answer
en1882	en1180	answer
en1882	en1181	answer
en1882	en1182	answer
en1882	en1183	answer
en1882	en1184	answer
en1882	en1185	answer
en1882	en1186	answer
en1882	en1187	answer
en1882	en1188	answer
en1882	en1189	answer
en1882	en1190	answer
en1882	en1191	answer
en1882	en1192	answer
en1882	en1193	answer
en1882	en1194	answer
en1882	en1195	answer
en1882	en57	answer
en1882	en1196	answer
en1882	en1197	answer
en1882	en1198	answer
en1882	en1199	answer
en1882	en1200	answer
en1882	en1201	answer
en1882	en1202	answer
en1882	en1203	answer
en1882	en1204	answer
en1882	en1205	answer
en1882	en1206	answer
en1882	en1207	answer
en1882	en1208	answer
en1882	en1209	answer
en1882	en1210	answer
en1882	en1211	answer
en1882	en1212	answer
en1882	en1213	answer
en1882	en1214	answer
en1889	en723	answer
en1889	en1748	answer
en1889	en1883	answer
en1889	en1884	answer
en1889	en1885	answer
en1889	en1886	answer
en1889	en853	answer
en1889	en1887	answer
en1889	en1888	answer
en1891	en1890	answer
en1894	en1415	answer
en1894	en1892	answer
en1894	en1893	answer
en1896	en1895	answer
en1898	en1897	answer
en1900	en1899	answer
en1902	en1901	answer
en1904	en1903	answer
en1905	en1597	answer
en1907	en1906	answer
en1909	en1908	answer
en1911	en1910	answer
en1912	en1394	answer
en1914	en1913	answer
en1916	en423	answer
en1916	en1915	answer
en1921	en1917	answer
en1921	en1918	answer
en1921	en1919	answer
en1921	en1920	answer
en1923	en1922	answer
en1924	en398	answer
en1924	en399	answer
en1926	en1925	answer
en1928	en1927	answer
en1929	en491	answer
en1929	en1005	answer
en1929	en703	answer
en1929	en691	answer
en1929	en979	answer
en1931	en1930	answer
en1933	en1932	answer
en1934	en425	answer
en1935	en1804	answer
en1938	en1936	answer
en1938	en1937	answer
en1939	en1918	answer
en1939	en1919	answer
en1939	en1920	answer
en1941	en1940	answer
en1942	en449	answer
en1944	en1943	answer
en1944	en289	answer
en1945	en993	answer
en1949	en1946	answer
en1949	en1947	answer
en1949	en1948	answer
en1950	en723	answer
en1950	en724	answer
en1951	en227	answer
en1953	en1952	answer
en1955	en1954	answer
en1957	en1956	answer
en1966	en1958	answer
en1966	en1959	answer
en1966	en1960	answer
en1966	en1961	answer
en1966	en1962	answer
en1966	en1963	answer
en1966	en1964	answer
en1966	en1965	answer
en1968	en1967	answer
en1970	en1969	answer
en1972	en1971	answer
en1974	en1973	answer
en1976	en1975	answer
en1978	en1977	answer
en1979	en1652	answer
en1981	en1980	answer
en1982	en1271	answer
en1982	en996	answer
en1983	en1625	answer
en1983	en1626	answer
en1983	en1627	answer
en1983	en1628	answer
en1983	en1629	answer
en1983	en1630	answer
en1983	en1631	answer
en1983	en1632	answer
en1985	en1984	answer
en1986	en439	answer
en1989	en1987	answer
en1989	en1988	answer
en1991	en1990	answer
en1995	en1992	answer
en1995	en1993	answer
en1995	en1994	answer
en1995	en449	answer
en1995	en644	answer
en1996	en418	answer
en1998	en1997	answer
en2000	en1999	answer
en2001	en794	answer
en2002	en1536	answer
en2002	en1537	answer
en2002	en1538	answer
en2004	en2003	answer
en2006	en2005	answer
en2008	en2007	answer
en2010	en2009	answer
en2012	en2011	answer
en2014	en2013	answer
en2015	en115	answer
en2017	en2016	answer
en2018	en526	answer
en2020	en2019	answer
en2024	en2021	answer
en2024	en2022	answer
en2024	en2023	answer
en2027	en2025	answer
en2027	en2026	answer
en2028	en283	answer
en2028	en284	answer
en2030	en2029	answer
en2031	en1447	answer
en2033	en2032	answer
en2034	en1246	answer
en2036	en2035	answer
en2037	en922	answer
en2039	en2038	answer
en2040	en1799	answer
en2042	en2041	answer
en2044	en2043	answer
en2046	en2045	answer
en2047	en730	answer
en2050	en2048	answer
en2050	en2049	answer
en2051	en1536	answer
en2051	en1537	answer
en2051	en1538	answer
en2053	en2052	answer
en2054	en845	answer
en2056	en2055	answer
en2057	en583	answer
en2058	en227	answer
en2059	en834	answer
en2059	en835	answer
en2061	en2060	answer
en2061	en1131	answer
en2063	en2062	answer
en2066	en2064	answer
en2066	en2065	answer
en2067	en1415	answer
en2067	en1892	answer
en2067	en1893	answer
en2068	en955	answer
en2069	en660	answer
en2071	en2070	answer
en2073	en2072	answer
en2074	en560	answer
en2076	en2075	answer
en2078	en2077	answer
en2080	en2079	answer
en2081	en244	answer
en2081	en540	answer
en2081	en541	answer
en2082	en996	answer
en2084	en2083	answer
en2085	en920	answer
en2085	en1277	answer
en2086	en313	answer
en2088	en2087	answer
en2089	en1398	answer
en2091	en2090	answer
en2093	en2092	answer
en2094	en782	answer
en2096	en2095	answer
en2098	en2097	answer
en2099	en955	answer
en2101	en2100	answer
en2103	en2102	answer
en2105	en2104	answer
en2106	en1669	answer
en2106	en1670	answer
en2107	en1259	answer
en2107	en1260	answer
en2107	en1261	answer
en2108	en853	answer
en2109	en1462	answer
en2110	en526	answer
en2112	en2111	answer
en2114	en2113	answer
en2116	en2115	answer
en2118	en2117	answer
en2120	en2119	answer
en2121	en1167	answer
en2123	en2122	answer
en2125	en2124	answer
en2127	en2126	answer
en2128	en449	answer
en2129	en423	answer
en2131	en2130	answer
en2133	en2132	answer
en2135	en2134	answer
en2138	en2136	answer
en2138	en2137	answer
en2139	en1021	answer
en2139	en1022	answer
en2141	en2140	answer
en2143	en2142	answer
en2145	en2144	answer
en2147	en2146	answer
en2149	en2148	answer
en2151	en2150	answer
en2156	en2152	answer
en2156	en2153	answer
en2156	en2154	answer
en2156	en2155	answer
en2156	en53	answer
en2158	en2157	answer
en2159	en1855	answer
en2160	en523	answer
en2160	en266	answer
en2161	en1708	answer
en2163	en2162	answer
en2165	en2164	answer
en2167	en2166	answer
en2169	en2168	answer
en2171	en2170	answer
en2172	en2048	answer
en2172	en2049	answer
en2173	en996	answer
en2175	en2174	answer
en2177	en2176	answer
en2178	en435	answer
en2180	en2179	answer
en2184	en2181	answer
en2184	en2182	answer
en2184	en2183	answer
en2186	en1335	answer
en2186	en2185	answer
en2224	en2187	answer
en2224	en2188	answer
en2224	en2189	answer
en2224	en2190	answer
en2224	en2191	answer
en2224	en2192	answer
en2224	en2193	answer
en2224	en2194	answer
en2224	en2195	answer
en2224	en2196	answer
en2224	en2197	answer
en2224	en2198	answer
en2224	en2199	answer
en2224	en2200	answer
en2224	en2201	answer
en2224	en2202	answer
en2224	en2203	answer
en2224	en2204	answer
en2224	en2205	answer
en2224	en2206	answer
en2224	en2207	answer
en2224	en2208	answer
en2224	en2209	answer
en2224	en2210	answer
en2224	en2211	answer
en2224	en2212	answer
en2224	en2213	answer
en2224	en2214	answer
en2224	en2215	answer
en2224	en2216	answer
en2224	en2217	answer
en2224	en2218	answer
en2224	en2219	answer
en2224	en2220	answer
en2224	en2221	answer
en2224	en2222	answer
en2224	en2223	answer
en2226	en2225	answer
en2227	en738	answer
en2228	en1317	answer
en2228	en1318	answer
en2228	en1319	answer
en2228	en1320	answer
en2228	en1321	answer
en2228	en1322	answer
en2228	en1323	answer
en2228	en1324	answer
en2228	en1325	answer
en2228	en1326	answer
en2228	en1327	answer
en2228	en1328	answer
en2228	en1329	answer
en2228	en1330	answer
en2228	en1331	answer
en2228	en1332	answer
en2228	en1333	answer
en2230	en2229	answer
en2232	en2231	answer
en2233	en301	answer
en2233	en562	answer
en2233	en292	answer
en2235	en2234	answer
en2236	en1353	answer
en2236	en449	answer
en2238	en2237	answer
en2239	en141	answer
en2240	en1625	answer
en2240	en1626	answer
en2240	en1627	answer
en2240	en1628	answer
en2240	en1629	answer
en2240	en1630	answer
en2240	en1631	answer
en2240	en1632	answer
en2241	en783	answer
en2243	en2242	answer
en2244	en345	answer
en2244	en346	answer
en2244	en347	answer
en2246	en2245	answer
en2477	en2247	answer
en2477	en2248	answer
en2477	en2249	answer
en2477	en2250	answer
en2477	en2251	answer
en2477	en2252	answer
en2477	en2253	answer
en2477	en2254	answer
en2477	en2255	answer
en2477	en2256	answer
en2477	en2257	answer
en2477	en2258	answer
en2477	en2259	answer
en2477	en2260	answer
en2477	en2261	answer
en2477	en2262	answer
en2477	en2263	answer
en2477	en2264	answer
en2477	en2265	answer
en2477	en2266	answer
en2477	en2267	answer
en2477	en2268	answer
en2477	en2269	answer
en2477	en2270	answer
en2477	en2271	answer
en2477	en2272	answer
en2477	en2273	answer
en2477	en2274	answer
en2477	en2275	answer
en2477	en2276	answer
en2477	en2277	answer
en2477	en1513	answer
en2477	en2278	answer
en2477	en2279	answer
en2477	en2280	answer
en2477	en2281	answer
en2477	en2282	answer
en2477	en2283	answer
en2477	en2284	answer
en2477	en2285	answer
en2477	en2286	answer
en2477	en2287	answer
en2477	en2288	answer
en2477	en2289	answer
en2477	en2290	answer
en2477	en2291	answer
en2477	en2292	answer
en2477	en2293	answer
en2477	en2294	answer
en2477	en2295	answer
en2477	en2296	answer
en2477	en2297	answer
en2477	en2298	answer
en2477	en2299	answer
en2477	en2300	answer
en2477	en2301	answer
en2477	en2302	answer
en2477	en2303	answer
en2477	en2304	answer
en2477	en2305	answer
en2477	en2306	answer
en2477	en2307	answer
en2477	en2308	answer
en2477	en2309	answer
en2477	en2310	answer
en2477	en2311	answer
en2477	en2312	answer
en2477	en2313	answer
en2477	en2314	answer
en2477	en2315	answer
en2477	en2316	answer
en2477	en2317	answer
en2477	en2318	answer
en2477	en2319	answer
en2477	en2320	answer
en2477	en2321	answer
en2477	en2322	answer
en2477	en2323	answer
en2477	en2324	answer
en2477	en2325	answer
en2477	en2326	answer
en2477	en2327	answer
en2477	en2328	answer
en2477	en2329	answer
en2477	en2330	answer
en2477	en2331	answer
en2477	en2332	answer
en2477	en2333	answer
en2477	en2334	answer
en2477	en2335	answer
en2477	en2336	answer
en2477	en2337	answer
en2477	en2338	answer
en2477	en2339	answer
en2477	en2340	answer
en2477	en2341	answer
en2477	en2342	answer
en2477	en2343	answer
en2477	en2344	answer
en2477	en2345	answer
en2477	en2346	answer
en2477	en2347	answer
en2477	en2348	answer
en2477	en2349	answer
en2477	en2350	answer
en2477	en2351	answer
en2477	en2352	answer
en2477	en2353	answer
en2477	en2354	answer
en2477	en2355	answer
en2477	en2356	answer
en2477	en2357	answer
en2477	en2358	answer
en2477	en2359	answer
en2477	en2360	answer
en2477	en2361	answer
en2477	en2362	answer
en2477	en2363	answer
en2477	en2364	answer
en2477	en2365	answer
en2477	en2366	answer
en2477	en2367	answer
en2477	en2368	answer
en2477	en2369	answer
en2477	en2370	answer
en2477	en2371	answer
en2477	en2372	answer
en2477	en2373	answer
en2477	en2374	answer
en2477	en2375	answer
en2477	en2376	answer
en2477	en2377	answer
en2477	en2378	answer
en2477	en2379	answer
en2477	en2380	answer
en2477	en2381	answer
en2477	en2382	answer
en2477	en2383	answer
en2477	en2384	answer
en2477	en2385	answer
en2477	en2386	answer
en2477	en2387	answer
en2477	en2388	answer
en2477	en2389	answer
en2477	en2390	answer
en2477	en2391	answer
en2477	en2392	answer
en2477	en2393	answer
en2477	en2394	answer
en2477	en2395	answer
en2477	en2396	answer
en2477	en2397	answer
en2477	en2398	answer
en2477	en2399	answer
en2477	en2400	answer
en2477	en2401	answer
en2477	en2402	answer
en2477	en2403	answer
en2477	en2404	answer
en2477	en2405	answer
en2477	en2406	answer
en2477	en2407	answer
en2477	en2408	answer
en2477	en2409	answer
en2477	en2410	answer
en2477	en2411	answer
en2477	en2412	answer
en2477	en2413	answer
en2477	en2414	answer
en2477	en2415	answer
en2477	en2416	answer
en2477	en2417	answer
en2477	en2418	answer
en2477	en2419	answer
en2477	en2420	answer
en2477	en2421	answer
en2477	en2422	answer
en2477	en2423	answer
en2477	en2424	answer
en2477	en2425	answer
en2477	en2426	answer
en2477	en2427	answer
en2477	en2428	answer
en2477	en2429	answer
en2477	en2430	answer
en2477	en2431	answer
en2477	en2432	answer
en2477	en2433	answer
en2477	en2434	answer
en2477	en2435	answer
en2477	en2436	answer
en2477	en2437	answer
en2477	en2438	answer
en2477	en2439	answer
en2477	en2440	answer
en2477	en2441	answer
en2477	en2442	answer
en2477	en2443	answer
en2477	en2444	answer
en2477	en2445	answer
en2477	en2446	answer
en2477	en2447	answer
en2477	en2448	answer
en2477	en2449	answer
en2477	en2450	answer
en2477	en2451	answer
en2477	en2452	answer
en2477	en2453	answer
en2477	en2454	answer
en2477	en2455	answer
en2477	en2456	answer
en2477	en2457	answer
en2477	en2458	answer
en2477	en2459	answer
en2477	en2460	answer
en2477	en2461	answer
en2477	en2462	answer
en2477	en1100	answer
en2477	en2463	answer
en2477	en2464	answer
en2477	en2465	answer
en2477	en2466	answer
en2477	en1349	answer
en2477	en2467	answer
en2477	en2468	answer
en2477	en2469	answer
en2477	en2470	answer
en2477	en2471	answer
en2477	en2472	answer
en2477	en2473	answer
en2477	en2474	answer
en2477	en2475	answer
en2477	en2476	answer
en2478	en703	answer
en2479	en24	answer
en2479	en25	answer
en2480	en66	answer
en2480	en730	answer
en2483	en2481	answer
en2483	en2482	answer
en2488	en2484	answer
en2488	en2485	answer
en2488	en1015	answer
en2488	en322	answer
en2488	en783	answer
en2488	en2486	answer
en2488	en2487	answer
en2488	en435	answer
en2490	en596	answer
en2490	en2489	answer
en2492	en2491	answer
en2493	en1398	answer
en2495	en2494	answer
en2496	en1513	answer
en2499	en2497	answer
en2499	en2498	answer
en2501	en2500	answer
en2503	en2502	answer
en2504	en145	answer
en2506	en2505	answer
en2508	en2507	answer
en2509	en1556	answer
[truncated: 14,680 more rows]
