# Supplementary material for: Beyond top-k: knowledge reasoning for multi-answer temporal questions based on revalidation framework
Source: PeerJ Comput Sci. 2023 Dec 8;9:e1725. doi: 10.7717/peerj-cs.1725 (PMC10773896; doi:10.7717/peerj-cs.1725)
Supplement: Supplemental Information 4 [file peerj-cs-09-1725-s004.zip › MATQA-main/processed/cfg.txt]

 min_ans:1
max_ans:233 94
middle_more_than_1_ans:3
more_than_1_ans:1513
min_question:1
max_question:37
words:3961
