# Supplementary material for: Beyond top-k: knowledge reasoning for multi-answer temporal questions based on revalidation framework
Source: PeerJ Comput Sci. 2023 Dec 8;9:e1725. doi: 10.7717/peerj-cs.1725 (PMC10773896; doi:10.7717/peerj-cs.1725)
Supplement: Supplemental Information 4 [file peerj-cs-09-1725-s004.zip › MATQA-main/QA_GNN/download_preprocessed_data.sh]

#!/bin/bash

mv data data_old

wget https://nlp.stanford.edu/projects/myasu/QAGNN/data_preprocessed_release.zip
unzip data_preprocessed_release.zip
mv data_preprocessed_release  data
