# Supplementary material for: Beyond top-k: knowledge reasoning for multi-answer temporal questions based on revalidation framework
Source: PeerJ Comput Sci. 2023 Dec 8;9:e1725. doi: 10.7717/peerj-cs.1725 (PMC10773896; doi:10.7717/peerj-cs.1725)
Supplement: Supplemental Information 4 [file peerj-cs-09-1725-s004.zip › MATQA-main/QA_GNN/download_raw_data.sh]

# download ConceptNet
mkdir -p data/
mkdir -p data/cpnet/
wget -nc -P data/cpnet/ https://s3.amazonaws.com/conceptnet/downloads/2018/edges/conceptnet-assertions-5.6.0.csv.gz
cd data/cpnet/
yes n | gzip -d conceptnet-assertions-5.6.0.csv.gz
# download ConceptNet entity embedding
wget https://csr.s3-us-west-1.amazonaws.com/tzw.ent.npy
cd ../../


# download CommensenseQA dataset
mkdir -p data/csqa/
wget -nc -P data/csqa/ https://s3.amazonaws.com/commensenseqa/train_rand_split.jsonl
wget -nc -P data/csqa/ https://s3.amazonaws.com/commensenseqa/dev_rand_split.jsonl
wget -nc -P data/csqa/ https://s3.amazonaws.com/commensenseqa/test_rand_split_no_answers.jsonl

# create output folders
mkdir -p data/csqa/grounded/
mkdir -p data/csqa/graph/
mkdir -p data/csqa/statement/


# download OpenBookQA dataset
wget -nc -P data/obqa/ https://s3-us-west-2.amazonaws.com/ai2-website/data/OpenBookQA-V1-Sep2018.zip
yes n | unzip data/obqa/OpenBookQA-V1-Sep2018.zip -d data/obqa/

# create output folders
mkdir -p data/obqa/fairseq/official/
mkdir -p data/obqa/grounded/
mkdir -p data/obqa/graph/
mkdir -p data/obqa/statement/
