# Supplementary material for: Beyond top-k: knowledge reasoning for multi-answer temporal questions based on revalidation framework
Source: PeerJ Comput Sci. 2023 Dec 8;9:e1725. doi: 10.7717/peerj-cs.1725 (PMC10773896; doi:10.7717/peerj-cs.1725)
Supplement: Supplemental Information 4 [file peerj-cs-09-1725-s004.zip › MATQA-main/QA_GNN/eval_qagnn__obqa.sh]

#!/bin/bash

export CUDA_VISIBLE_DEVICES=0
dt=`date '+%Y%m%d_%H%M%S'`


dataset="obqa"
model='roberta-large'
shift
shift
args=$@


echo "******************************"
echo "dataset: $dataset"
echo "******************************"

save_dir_pref='saved_models'
mkdir -p $save_dir_pref

###### Eval ######
python3 -u qagnn.py --dataset $dataset \
      --train_adj data/${dataset}/graph/train.graph.adj.pk \
      --dev_adj   data/${dataset}/graph/dev.graph.adj.pk \
      --test_adj  data/${dataset}/graph/test.graph.adj.pk \
      --train_statements data/${dataset}/statement/train.statement.jsonl \
      --dev_statements   data/${dataset}/statement/dev.statement.jsonl \
      --test_statements  data/${dataset}/statement/test.statement.jsonl \
      --save_model \
      --save_dir saved_models \
      --mode eval_detail \
      --load_model_path saved_models/obqa_model_hf3.4.0.pt \
      $args
