# Supplementary material for: Beyond top-k: knowledge reasoning for multi-answer temporal questions based on revalidation framework
Source: PeerJ Comput Sci. 2023 Dec 8;9:e1725. doi: 10.7717/peerj-cs.1725 (PMC10773896; doi:10.7717/peerj-cs.1725)
Supplement: Supplemental Information 4 [file peerj-cs-09-1725-s004.zip › MATQA-main/QA_GNN/run_qagnn__obqa.sh]

#!/bin/bash

export CUDA_VISIBLE_DEVICES=0,1
dt=`date '+%Y%m%d_%H%M%S'`


dataset="obqa"
model='roberta-large'
shift
shift
args=$@


elr="1e-5"
dlr="1e-3"
bs=128
mbs=1
n_epochs=100
num_relation=38 #(17 +2) * 2: originally 17, add 2 relation types (QA context -> Q node; QA context -> A node), and double because we add reverse edges


k=5 #num of gnn layers
gnndim=200

echo "***** hyperparameters *****"
echo "dataset: $dataset"
echo "enc_name: $model"
echo "batch_size: $bs"
echo "learning_rate: elr $elr dlr $dlr"
echo "gnn: dim $gnndim layer $k"
echo "******************************"

save_dir_pref='saved_models'
mkdir -p $save_dir_pref
mkdir -p logs

###### Training ######
for seed in 0; do
  python3 -u qagnn.py --dataset $dataset \
      --encoder $model -k $k --gnn_dim $gnndim -elr $elr -dlr $dlr -bs $bs -mbs $mbs --fp16 true --seed $seed \
      --num_relation $num_relation \
      --n_epochs $n_epochs --max_epochs_before_stop 50  \
      --train_adj data/${dataset}/graph/train.graph.adj.pk \
      --dev_adj   data/${dataset}/graph/dev.graph.adj.pk \
      --test_adj  data/${dataset}/graph/test.graph.adj.pk \
      --train_statements data/${dataset}/statement/train.statement.jsonl \
      --dev_statements   data/${dataset}/statement/dev.statement.jsonl \
      --test_statements  data/${dataset}/statement/test.statement.jsonl \
      --save_model \
      --save_dir ${save_dir_pref}/${dataset}/enc-${model}__k${k}__gnndim${gnndim}__bs${bs}__seed${seed}__${dt} $args \
  > logs/train_${dataset}__enc-${model}__k${k}__gnndim${gnndim}__bs${bs}__seed${seed}__${dt}.log.txt
done
