# Supplementary material for: Beyond top-k: knowledge reasoning for multi-answer temporal questions based on revalidation framework
Source: PeerJ Comput Sci. 2023 Dec 8;9:e1725. doi: 10.7717/peerj-cs.1725 (PMC10773896; doi:10.7717/peerj-cs.1725)
Supplement: Supplemental Information 4 [file peerj-cs-09-1725-s004.zip › MATQA-main/QA_GNN/utils/data_utils.py]

import pickle
import os
import numpy as np
import torch
from transformers import (OpenAIGPTTokenizer, BertTokenizer, XLNetTokenizer, RobertaTokenizer, AutoTokenizer)
try:
    from transformers import AlbertTokenizer
except:
    pass

import json
from tqdm import tqdm

GPT_SPECIAL_TOKENS = ['_start_', '_delimiter_', '_classify_']


class MultiGPUSparseAdjDataBatchGenerator(object):
    def __init__(self, args, mode, device0, device1, batch_size, indexes, qids, labels,
                 tensors0=[], lists0=[], tensors1=[], lists1=[], adj_data=None):
        self.args = args
        self.mode = mode
        self.device0 = device0
        self.device1 = device1
        self.batch_size = batch_size
        self.indexes = indexes
        self.qids = qids
        self.labels = labels
        self.tensors0 = tensors0
        self.lists0 = lists0
        self.tensors1 = tensors1
        self.lists1 = lists1
        # self.adj_empty = adj_empty.to(self.device1)
        self.adj_data = adj_data

    def __len__(self):
        return (self.indexes.size(0) - 1) // self.batch_size + 1

    def __iter__(self):
        bs = self.batch_size
        n = self.indexes.size(0)
        if self.mode=='train' and self.args.drop_partial_batch:
            print ('dropping partial batch')
            n = (n//bs) *bs
        elif self.mode=='train' and self.args.fill_partial_batch:
            print ('filling partial batch')
            remain = n % bs
            if remain > 0:
                extra = np.random.choice(self.indexes[:-remain], size=(bs-remain), replace=False)
                self.indexes = torch.cat([self.indexes, torch.tensor(extra)])
                n = self.indexes.size(0)
                assert n % bs == 0

        for a in range(0, n, bs):
            b = min(n, a + bs)
            batch_indexes = self.indexes[a:b]
            batch_qids = [self.qids[idx] for idx in batch_indexes]
            batch_labels = self._to_device(self.labels[batch_indexes], self.device1)
            batch_tensors0 = [self._to_device(x[batch_indexes], self.device0) for x in self.tensors0]
            batch_tensors1 = [self._to_device(x[batch_indexes], self.device1) for x in self.tensors1]
            batch_lists0 = [self._to_device([x[i] for i in batch_indexes], self.device0) for x in self.lists0]
            batch_lists1 = [self._to_device([x[i] for i in batch_indexes], self.device1) for x in self.lists1]


            edge_index_all, edge_type_all = self.adj_data
            #edge_index_all: nested list of shape (n_samples, num_choice), where each entry is tensor[2, E]
            #edge_type_all:  nested list of shape (n_samples, num_choice), where each entry is tensor[E, ]
            edge_index = self._to_device([edge_index_all[i] for i in batch_indexes], self.device1)
            edge_type  = self._to_device([edge_type_all[i] for i in batch_indexes], self.device1)

            yield tuple([batch_qids, batch_labels, *batch_tensors0, *batch_lists0, *batch_tensors1, *batch_lists1, edge_index, edge_type])

    def _to_device(self, obj, device):
        if isinstance(obj, (tuple, list)):
            return [self._to_device(item, device) for item in obj]
        else:
            return obj.to(device)


def load_sparse_adj_data_with_contextnode(adj_pk_path, max_node_num, num_choice, args):
    cache_path = adj_pk_path +'.loaded_cache'
    use_cache = True

    if use_cache and not os.path.exists(cache_path):
        use_cache = False

    if use_cache:
        with open(cache_path, 'rb') as f:
            adj_lengths_ori, concept_ids, node_type_ids, node_scores, adj_lengths, edge_index, edge_type, half_n_rel = pickle.load(f)
    else:
        with open(adj_pk_path, 'rb') as fin:
            adj_concept_pairs = pickle.load(fin)

        n_samples = len(adj_concept_pairs) #this is actually n_questions x n_choices
        edge_index, edge_type = [], []
        adj_lengths = torch.zeros((n_samples,), dtype=torch.long)
        concept_ids = torch.full((n_samples, max_node_num), 1, dtype=torch.long)
        node_type_ids = torch.full((n_samples, max_node_num), 2, dtype=torch.long) #default 2: "other node"
        node_scores = torch.zeros((n_samples, max_node_num, 1), dtype=torch.float)

        adj_lengths_ori = adj_lengths.clone()
        for idx, _data in tqdm(enumerate(adj_concept_pairs), total=n_samples, desc='loading adj matrices'):
            adj, concepts, qm, am, cid2score = _data['adj'], _data['concepts'], _data['qmask'], _data['amask'], _data['cid2score']
            #adj: e.g. <4233x249 (n_nodes*half_n_rels x n_nodes) sparse matrix of type '<class 'numpy.bool'>' with 2905 stored elements in COOrdinate format>
            #concepts: np.array(num_nodes, ), where entry is concept id
            #qm: np.array(num_nodes, ), where entry is True/False
            #am: np.array(num_nodes, ), where entry is True/False
            assert len(concepts) == len(set(concepts))
            qam = qm | am
            #sanity check: should be T,..,T,F,F,..F
            assert qam[0] == True
            F_start = False
            for TF in qam:
                if TF == False:
                    F_start = True
                else:
                    assert F_start == False
            num_concept = min(len(concepts), max_node_num-1) + 1 #this is the final number of nodes including contextnode but excluding PAD
            adj_lengths_ori[idx] = len(concepts)
            adj_lengths[idx] = num_concept

            #Prepare nodes
            concepts = concepts[:num_concept-1]
            concept_ids[idx, 1:num_concept] = torch.tensor(concepts +1)  #To accomodate contextnode, original concept_ids incremented by 1
            concept_ids[idx, 0] = 0 #this is the "concept_id" for contextnode

            #Prepare node scores
            if (cid2score is not None):
                for _j_ in range(num_concept):
                    _cid = int(concept_ids[idx, _j_]) - 1
                    assert _cid in cid2score
                    node_scores[idx, _j_, 0] = torch.tensor(cid2score[_cid])

            #Prepare node types
            node_type_ids[idx, 0] = 3 #contextnode
            node_type_ids[idx, 1:num_concept][torch.tensor(qm, dtype=torch.bool)[:num_concept-1]] = 0
            node_type_ids[idx, 1:num_concept][torch.tensor(am, dtype=torch.bool)[:num_concept-1]] = 1

            #Load adj
            ij = torch.tensor(adj.row, dtype=torch.int64) #(num_matrix_entries, ), where each entry is coordinate
            k = torch.tensor(adj.col, dtype=torch.int64)  #(num_matrix_entries, ), where each entry is coordinate
            n_node = adj.shape[1]
            half_n_rel = adj.shape[0] // n_node
            i, j = ij // n_node, ij % n_node

            #Prepare edges
            i += 2; j += 1; k += 1  # **** increment coordinate by 1, rel_id by 2 ****
            extra_i, extra_j, extra_k = [], [], []
            for _coord, q_tf in enumerate(qm):
                _new_coord = _coord + 1
                if _new_coord > num_concept:
                    break
                if q_tf:
                    extra_i.append(0) #rel from contextnode to question concept
                    extra_j.append(0) #contextnode coordinate
                    extra_k.append(_new_coord) #question concept coordinate
            for _coord, a_tf in enumerate(am):
                _new_coord = _coord + 1
                if _new_coord > num_concept:
                    break
                if a_tf:
                    extra_i.append(1) #rel from contextnode to answer concept
                    extra_j.append(0) #contextnode coordinate
                    extra_k.append(_new_coord) #answer concept coordinate

            half_n_rel += 2 #should be 19 now
            if len(extra_i) > 0:
                i = torch.cat([i, torch.tensor(extra_i)], dim=0)
                j = torch.cat([j, torch.tensor(extra_j)], dim=0)
                k = torch.cat([k, torch.tensor(extra_k)], dim=0)
            ########################

            mask = (j < max_node_num) & (k < max_node_num)
            i, j, k = i[mask], j[mask], k[mask]
            i, j, k = torch.cat((i, i + half_n_rel), 0), torch.cat((j, k), 0), torch.cat((k, j), 0)  # add inverse relations
            edge_index.append(torch.stack([j,k], dim=0)) #each entry is [2, E]
            edge_type.append(i) #each entry is [E, ]

        with open(cache_path, 'wb') as f:
            pickle.dump([adj_lengths_ori, concept_ids, node_type_ids, node_scores, adj_lengths, edge_index, edge_type, half_n_rel], f)


    ori_adj_mean  = adj_lengths_ori.float().mean().item()
    ori_adj_sigma = np.sqrt(((adj_lengths_ori.float() - ori_adj_mean)**2).mean().item())
    print('| ori_adj_len: mu {:.2f} sigma {:.2f} | adj_len: {:.2f} |'.format(ori_adj_mean, ori_adj_sigma, adj_lengths.float().mean().item()) +
          ' prune_rate： {:.2f} |'.format((adj_lengths_ori > adj_lengths).float().mean().item()) +
          ' qc_num: {:.2f} | ac_num: {:.2f} |'.format((node_type_ids == 0).float().sum(1).mean().item(),
                                                      (node_type_ids == 1).float().sum(1).mean().item()))

    edge_index = list(map(list, zip(*(iter(edge_index),) * num_choice))) #list of size (n_questions, n_choices), where each entry is tensor[2, E] #this operation corresponds to .view(n_questions, n_choices)
    edge_type = list(map(list, zip(*(iter(edge_type),) * num_choice))) #list of size (n_questions, n_choices), where each entry is tensor[E, ]

    concept_ids, node_type_ids, node_scores, adj_lengths = [x.view(-1, num_choice, *x.size()[1:]) for x in (concept_ids, node_type_ids, node_scores, adj_lengths)]
    #concept_ids: (n_questions, num_choice, max_node_num)
    #node_type_ids: (n_questions, num_choice, max_node_num)
    #node_scores: (n_questions, num_choice, max_node_num)
    #adj_lengths: (n_questions,　num_choice)
    return concept_ids, node_type_ids, node_scores, adj_lengths, (edge_index, edge_type) #, half_n_rel * 2 + 1


def load_gpt_input_tensors(statement_jsonl_path, max_seq_length):
    def _truncate_seq_pair(tokens_a, tokens_b, max_length):
        """Truncates a sequence pair in place to the maximum length."""
        while True:
            total_length = len(tokens_a) + len(tokens_b)
            if total_length <= max_length:
                break
            if len(tokens_a) > len(tokens_b):
                tokens_a.pop()
            else:
                tokens_b.pop()

    def load_qa_dataset(dataset_path):
        """ Output a list of tuples(story, 1st continuation, 2nd continuation, label) """
        with open(dataset_path, "r", encoding="utf-8") as fin:
            output = []
            for line in fin:
                input_json = json.loads(line)
                label = ord(input_json.get("answerKey", "A")) - ord("A")
                output.append((input_json['id'], input_json["question"]["stem"], *[ending["text"] for ending in input_json["question"]["choices"]], label))
        return output

    def pre_process_datasets(encoded_datasets, num_choices, max_seq_length, start_token, delimiter_token, clf_token):
        """ Pre-process datasets containing lists of tuples(story, 1st continuation, 2nd continuation, label)

            To Transformer inputs of shape (n_batch, n_alternative, length) comprising for each batch, continuation:
            input_ids[batch, alternative, :] = [start_token] + story[:cap_length] + [delimiter_token] + cont1[:cap_length] + [clf_token]
        """
        tensor_datasets = []
        for dataset in encoded_datasets:
            n_batch = len(dataset)
            input_ids = np.zeros((n_batch, num_choices, max_seq_length), dtype=np.int64)
            mc_token_ids = np.zeros((n_batch, num_choices), dtype=np.int64)
            lm_labels = np.full((n_batch, num_choices, max_seq_length), fill_value=-1, dtype=np.int64)
            mc_labels = np.zeros((n_batch,), dtype=np.int64)
            for i, data, in enumerate(dataset):
                q, mc_label = data[0], data[-1]
                choices = data[1:-1]
                for j in range(len(choices)):
                    _truncate_seq_pair(q, choices[j], max_seq_length - 3)
                    qa = [start_token] + q + [delimiter_token] + choices[j] + [clf_token]
                    input_ids[i, j, :len(qa)] = qa
                    mc_token_ids[i, j] = len(qa) - 1
                    lm_labels[i, j, :len(qa) - 1] = qa[1:]
                mc_labels[i] = mc_label
            all_inputs = (input_ids, mc_token_ids, lm_labels, mc_labels)
            tensor_datasets.append(tuple(torch.tensor(t) for t in all_inputs))
        return tensor_datasets

    def tokenize_and_encode(tokenizer, obj):
        """ Tokenize and encode a nested object """
        if isinstance(obj, str):
            return tokenizer.convert_tokens_to_ids(tokenizer.tokenize(obj))
        elif isinstance(obj, int):
            return obj
        else:
            return list(tokenize_and_encode(tokenizer, o) for o in obj)

    tokenizer = OpenAIGPTTokenizer.from_pretrained('openai-gpt')
    tokenizer.add_tokens(GPT_SPECIAL_TOKENS)
    special_tokens_ids = tokenizer.convert_tokens_to_ids(GPT_SPECIAL_TOKENS)

    dataset = load_qa_dataset(statement_jsonl_path)
    examples_ids = [data[0] for data in dataset]
    dataset = [data[1:] for data in dataset]  # discard example ids
    num_choices = len(dataset[0]) - 2

    encoded_dataset = tokenize_and_encode(tokenizer, dataset)

    (input_ids, mc_token_ids, lm_labels, mc_labels), = pre_process_datasets([encoded_dataset], num_choices, max_seq_length, *special_tokens_ids)
    return examples_ids, mc_labels, input_ids, mc_token_ids, lm_labels


def get_gpt_token_num():
    tokenizer = OpenAIGPTTokenizer.from_pretrained('openai-gpt')
    tokenizer.add_tokens(GPT_SPECIAL_TOKENS)
    return len(tokenizer)


def load_bert_xlnet_roberta_input_tensors(statement_jsonl_path, model_type, model_name, max_seq_length):
    class InputExample(object):

        def __init__(self, example_id, question, contexts, endings, label=None):
            self.example_id = example_id
            self.question = question
            self.contexts = contexts
            self.endings = endings
            self.label = label

    class InputFeatures(object):

        def __init__(self, example_id, choices_features, label):
            self.example_id = example_id
            self.choices_features = [
                {
                    'input_ids': input_ids,
                    'input_mask': input_mask,
                    'segment_ids': segment_ids,
                    'output_mask': output_mask,
                }
                for _, input_ids, input_mask, segment_ids, output_mask in choices_features
            ]
            self.label = label

    def read_examples(input_file):
        with open(input_file, "r", encoding="utf-8") as f:
            examples = []
            for line in f.readlines():
                json_dic = json.loads(line)
                label = ord(json_dic["answerKey"]) - ord("A") if 'answerKey' in json_dic else 0
                contexts = json_dic["question"]["stem"]
                if "para" in json_dic:
                    contexts = json_dic["para"] + " " + contexts
                if "fact1" in json_dic:
                    contexts = json_dic["fact1"] + " " + contexts
                examples.append(
                    InputExample(
                        example_id=json_dic["id"],
                        contexts=[contexts] * len(json_dic["question"]["choices"]),
                        question="",
                        endings=[ending["text"] for ending in json_dic["question"]["choices"]],
                        label=label
                    ))
        return examples

    def convert_examples_to_features(examples, label_list, max_seq_length,
                                     tokenizer,
                                     cls_token_at_end=False,
                                     cls_token='[CLS]',
                                     cls_token_segment_id=1,
                                     sep_token='[SEP]',
                                     sequence_a_segment_id=0,
                                     sequence_b_segment_id=1,
                                     sep_token_extra=False,
                                     pad_token_segment_id=0,
                                     pad_on_left=False,
                                     pad_token=0,
                                     mask_padding_with_zero=True):
        """ Loads a data file into a list of `InputBatch`s
            `cls_token_at_end` define the location of the CLS token:
                - False (Default, BERT/XLM pattern): [CLS] + A + [SEP] + B + [SEP]
                - True (XLNet/GPT pattern): A + [SEP] + B + [SEP] + [CLS]
            `cls_token_segment_id` define the segment id associated to the CLS token (0 for BERT, 2 for XLNet)
        """
        label_map = {label: i for i, label in enumerate(label_list)}

        features = []
        for ex_index, example in enumerate(tqdm(examples)):
            choices_features = []
            for ending_idx, (context, ending) in enumerate(zip(example.contexts, example.endings)):
                tokens_a = tokenizer.tokenize(context)
                tokens_b = tokenizer.tokenize(example.question + " " + ending)

                special_tokens_count = 4 if sep_token_extra else 3
                _truncate_seq_pair(tokens_a, tokens_b, max_seq_length - special_tokens_count)

                # The convention in BERT is:
                # (a) For sequence pairs:
                #  tokens:   [CLS] is this jack ##son ##ville ? [SEP] no it is not . [SEP]
                #  type_ids:   0   0  0    0    0     0       0   0   1  1  1  1   1   1
                # (b) For single sequences:
                #  tokens:   [CLS] the dog is hairy . [SEP]
                #  type_ids:   0   0   0   0  0     0   0
                #
                # Where "type_ids" are used to indicate whether this is the first
                # sequence or the second sequence. The embedding vectors for `type=0` and
                # `type=1` were learned during pre-training and are added to the wordpiece
                # embedding vector (and position vector). This is not *strictly* necessary
                # since the [SEP] token unambiguously separates the sequences, but it makes
                # it easier for the model to learn the concept of sequences.
                #
                # For classification tasks, the first vector (corresponding to [CLS]) is
                # used as as the "sentence vector". Note that this only makes sense because
                # the entire model is fine-tuned.
                tokens = tokens_a + [sep_token]
                if sep_token_extra:
                    # roberta uses an extra separator b/w pairs of sentences
                    tokens += [sep_token]

                segment_ids = [sequence_a_segment_id] * len(tokens)

                if tokens_b:
                    tokens += tokens_b + [sep_token]
                    segment_ids += [sequence_b_segment_id] * (len(tokens_b) + 1)

                if cls_token_at_end:
                    tokens = tokens + [cls_token]
                    segment_ids = segment_ids + [cls_token_segment_id]
                else:
                    tokens = [cls_token] + tokens
                    segment_ids = [cls_token_segment_id] + segment_ids

                input_ids = tokenizer.convert_tokens_to_ids(tokens)

                # The mask has 1 for real tokens and 0 for padding tokens. Only real
                # tokens are attended to.

                input_mask = [1 if mask_padding_with_zero else 0] * len(input_ids)
                special_token_id = tokenizer.convert_tokens_to_ids([cls_token, sep_token])
                output_mask = [1 if id in special_token_id else 0 for id in input_ids]  # 1 for mask

                # Zero-pad up to the sequence length.
                padding_length = max_seq_length - len(input_ids)
                if pad_on_left:
                    input_ids = ([pad_token] * padding_length) + input_ids
                    input_mask = ([0 if mask_padding_with_zero else 1] * padding_length) + input_mask
                    output_mask = ([1] * padding_length) + output_mask

                    segment_ids = ([pad_token_segment_id] * padding_length) + segment_ids
                else:
                    input_ids = input_ids + ([pad_token] * padding_length)
                    input_mask = input_mask + ([0 if mask_padding_with_zero else 1] * padding_length)
                    output_mask = output_mask + ([1] * padding_length)
                    segment_ids = segment_ids + ([pad_token_segment_id] * padding_length)

                assert len(input_ids) == max_seq_length
                assert len(output_mask) == max_seq_length
                assert len(input_mask) == max_seq_length
                assert len(segment_ids) == max_seq_length
                choices_features.append((tokens, input_ids, input_mask, segment_ids, output_mask))
            label = label_map[example.label]
            features.append(InputFeatures(example_id=example.example_id, choices_features=choices_features, label=label))

        return features

    def _truncate_seq_pair(tokens_a, tokens_b, max_length):
        """Truncates a sequence pair in place to the maximum length."""

        # This is a simple heuristic which will always truncate the longer sequence
        # one token at a time. This makes more sense than truncating an equal percent
        # of tokens from each, since if one sequence is very short then each token
        # that's truncated likely contains more information than a longer sequence.
        while True:
            total_length = len(tokens_a) + len(tokens_b)
            if total_length <= max_length:
                break
            if len(tokens_a) > len(tokens_b):
                tokens_a.pop()
            else:
                tokens_b.pop()

    def select_field(features, field):
        return [[choice[field] for choice in feature.choices_features] for feature in features]

    def convert_features_to_tensors(features):
        all_input_ids = torch.tensor(select_field(features, 'input_ids'), dtype=torch.long)
        all_input_mask = torch.tensor(select_field(features, 'input_mask'), dtype=torch.long)
        all_segment_ids = torch.tensor(select_field(features, 'segment_ids'), dtype=torch.long)
        all_output_mask = torch.tensor(select_field(features, 'output_mask'), dtype=torch.bool)
        all_label = torch.tensor([f.label for f in features], dtype=torch.long)
        return all_input_ids, all_input_mask, all_segment_ids, all_output_mask, all_label

    # try:
    #     tokenizer_class = {'bert': BertTokenizer, 'xlnet': XLNetTokenizer, 'roberta': RobertaTokenizer, 'albert': AlbertTokenizer}.get(model_type)
    # except:
    #     tokenizer_class = {'bert': BertTokenizer, 'xlnet': XLNetTokenizer, 'roberta': RobertaTokenizer}.get(model_type)
    tokenizer_class = AutoTokenizer
    tokenizer = tokenizer_class.from_pretrained(model_name)
    examples = read_examples(statement_jsonl_path)
    features = convert_examples_to_features(examples, list(range(len(examples[0].endings))), max_seq_length, tokenizer,
                                            cls_token_at_end=bool(model_type in ['xlnet']),  # xlnet has a cls token at the end
                                            cls_token=tokenizer.cls_token,
                                            sep_token=tokenizer.sep_token,
                                            sep_token_extra=bool(model_type in ['roberta', 'albert']),
                                            cls_token_segment_id=2 if model_type in ['xlnet'] else 0,
                                            pad_on_left=bool(model_type in ['xlnet']),  # pad on the left for xlnet
                                            pad_token_segment_id=4 if model_type in ['xlnet'] else 0,
                                            sequence_b_segment_id=0 if model_type in ['roberta', 'albert'] else 1)
    example_ids = [f.example_id for f in features]
    *data_tensors, all_label = convert_features_to_tensors(features)
    return (example_ids, all_label, *data_tensors)


def load_input_tensors(input_jsonl_path, model_type, model_name, max_seq_length):
    if model_type in ('lstm',):
        raise NotImplementedError
    elif model_type in ('gpt',):
        return load_gpt_input_tensors(input_jsonl_path, max_seq_length)
    elif model_type in ('bert', 'xlnet', 'roberta', 'albert'):
        return load_bert_xlnet_roberta_input_tensors(input_jsonl_path, model_type, model_name, max_seq_length)


def load_info(statement_path: str):
    n = sum(1 for _ in open(statement_path, "r"))
    num_choice = None
    with open(statement_path, "r", encoding="utf-8") as fin:
        ids = []
        labels = []
        for line in fin:
            input_json = json.loads(line)
            labels.append(ord(input_json.get("answerKey", "A")) - ord("A"))
            ids.append(input_json['id'])
            if num_choice is None:
                num_choice = len(input_json["question"]["choices"])
        labels = torch.tensor(labels, dtype=torch.long)

    return ids, labels, num_choice


def load_statement_dict(statement_path):
    all_dict = {}
    with open(statement_path, 'r', encoding='utf-8') as fin:
        for line in fin:
            instance_dict = json.loads(line)
            qid = instance_dict['id']
            all_dict[qid] = {
                'question': instance_dict['question']['stem'],
                'answers': [dic['text'] for dic in instance_dict['question']['choices']]
            }
    return all_dict
