# Supplementary material for: Beyond top-k: knowledge reasoning for multi-answer temporal questions based on revalidation framework
Source: PeerJ Comput Sci. 2023 Dec 8;9:e1725. doi: 10.7717/peerj-cs.1725 (PMC10773896; doi:10.7717/peerj-cs.1725)
Supplement: Supplemental Information 4 [file peerj-cs-09-1725-s004.zip › MATQA-main/QA_GNN/utils/maths.py]

import numpy as np
from scipy import sparse


def normalize_sparse_adj(A, sparse_type='coo'):
    """
    normalize A along the second axis

    A: scipy.sparse matrix
    sparse_type: str (optional, default 'coo')
    returns: scipy.sparse.coo_marix
    """
    in_degree = np.array(A.sum(1)).reshape(-1)
    in_degree[in_degree == 0] = 1e-5
    d_inv = sparse.diags(1 / in_degree)
    A = getattr(d_inv.dot(A), 'to' + sparse_type)()
    return A
