# Supplementary material for: Beyond top-k: knowledge reasoning for multi-answer temporal questions based on revalidation framework
Source: PeerJ Comput Sci. 2023 Dec 8;9:e1725. doi: 10.7717/peerj-cs.1725 (PMC10773896; doi:10.7717/peerj-cs.1725)
Supplement: Supplemental Information 4 [file peerj-cs-09-1725-s004.zip › MATQA-main/QA_GNN/utils/utils.py]

import json
import os
import time
import argparse


def bool_flag(v):
    if v.lower() in ('yes', 'true', 't', 'y', '1'):
        return True
    elif v.lower() in ('no', 'false', 'f', 'n', '0'):
        return False
    else:
        raise argparse.ArgumentTypeError('Boolean value expected.')


def check_path(path):
    d = os.path.dirname(path)
    if not os.path.exists(d):
        os.makedirs(d)


def check_file(file):
    return os.path.isfile(file)


def export_config(config, path):
    param_dict = dict(vars(config))
    check_path(path)
    with open(path, 'w') as fout:
        json.dump(param_dict, fout, indent=4)


def freeze_net(module):
    for p in module.parameters():
        p.requires_grad = False


def unfreeze_net(module):
    for p in module.parameters():
        p.requires_grad = True


def test_data_loader_ms_per_batch(data_loader, max_steps=10000):
    start = time.time()
    n_batch = sum(1 for batch, _ in zip(data_loader, range(max_steps)))
    return (time.time() - start) * 1000 / n_batch
