# Supplementary material for: Beyond top-k: knowledge reasoning for multi-answer temporal questions based on revalidation framework
Source: PeerJ Comput Sci. 2023 Dec 8;9:e1725. doi: 10.7717/peerj-cs.1725 (PMC10773896; doi:10.7717/peerj-cs.1725)
Supplement: Supplemental Information 4 [file peerj-cs-09-1725-s004.zip › MATQA-main/transE/entity_50dim_batch400]

5424	[-0.07172246442915145, -0.09961623017216306, 0.07399026938825219, 0.10139224333476007, -0.0006229421951024024, 0.19027082615851135, 0.127196837825005, -0.16619681513122936, 0.19702267160133868, 0.24226285237267423, -0.16285280824325402, -0.14374759840191675, 0.16799380172133324, -0.21959145313106926, -0.07450727079523634, -0.08310892731032059, 0.029680573342772038, -0.1415864371283195, 0.13637695…
6604	[0.31975629814484546, 0.010478696939798606, -0.06899468023329985, -0.23670641313400706, -0.08821423850244829, -0.1081295408731949, 0.014205781674625925, -0.06503029569358812, 0.1289931036793283, 0.031821480399936174, 0.056875785832587476, 0.18073854401085226, -0.22333376079223455, -0.05814066978177089, -0.0349954036409551, -0.14123658401559064, -0.13153124672743718, 0.1698223003411907, -0.1571364…
5092	[-0.04182999098055642, 0.13060028834311305, 0.11447679368734649, 0.09291756199681307, 0.014865721748855448, 0.0068465156135122185, -0.11252202016812299, 0.02463795893867788, 0.24931979657184475, 0.00930304895015765, 0.2048465336676384, 0.05075783261651729, 0.10806546812236323, 0.14229795405435056, -0.07062738884320342, -0.1446698236998379, -0.18062892445220605, -0.15003442998070746, -0.1610635376…
6762	[0.17499433049974802, -0.11997373669758651, -0.14746237195882111, 0.015576783640925792, -0.19343497313963479, 0.004755470831495778, 0.18437520258382012, 0.0685292976591896, -0.011728373014289608, 0.14104844589670693, -0.1387312253935875, 0.06518963922529915, -0.30995518186828275, -0.03117737898904196, -0.06429253891292226, -0.004665408354033244, -0.10871418958103637, -0.046542645504044244, -0.171…
1104	[0.007267277094633478, 0.037387995471903315, -0.3193926786046774, -0.050994477397791386, -0.193912809971553, 0.07063758013382314, 0.1152205618789158, -0.008926438957945084, -0.0741777852606198, -0.07171502421315855, 0.09903952383647785, -0.014590941469375753, 0.03642635762443374, -0.23972328617856292, 0.05444688302174683, 0.21345388959343597, -0.10315693861412882, 0.004260934144233685, 0.05387272…
8218	[0.05936361708451665, 0.19759229342512413, -0.03964863464623169, 0.017486541827433085, 0.1443426399489022, -0.09451487007234004, 0.17763914156984856, -0.006705464834484393, -0.15546468701391297, -0.1478378977849679, -0.1711159225569867, -0.057753427584300604, 0.1421767503438194, 0.16459545016518576, 0.17557539070279105, -0.08644178789619521, -0.07410955538143597, 0.04442053465341898, -0.168021733…
6534	[0.26441851144119877, 0.05980011385614497, 0.0010127834937800658, -0.17615281540716285, 0.11160557534079893, -0.11432604129041292, -0.03509024590054168, 0.04600796937053613, -0.04212872018397025, 0.21016568986608927, 0.14459829244802394, 0.0027001189272705737, -0.22943018131057913, -0.16634640471747525, -0.08848862946107977, -0.218854876055181, -0.1598252671261769, 0.09042926832639757, -0.0926944…
8625	[-0.1264579398797048, 0.006933644108849934, 0.10779687781998146, 0.35877823614594373, -0.12861426354132025, 0.034422412247775105, 0.07462905413596545, 0.08254364895641371, -0.09346188024097758, -0.09427572592800171, 0.06795384632972605, 0.08954687637355385, 0.1626214541421503, 0.1498259207044208, 0.10775150268732694, 0.26729904469627924, -0.0777629617795702, 0.16903720404578682, -0.11529770329407…
6538	[-0.19836506499103873, 0.08232255887723589, -0.01361689360891559, 0.2378906643119798, 0.1597290044456967, 0.17580998514272253, -0.019642511648114404, 0.11352997493882387, 0.20631117184325282, 0.24193774659698966, 0.11557706910612829, -0.28162432949273447, -0.1404599042298789, -0.10643961171373212, 0.046460371603874194, -0.08164613214542622, -0.10203593461641737, 0.09920961249444021, -0.0983681530…
1197	[0.13222865685395824, -0.04167800387456567, 0.1477102488295151, 0.0566090847780476, -0.011158432680447958, -0.2019878672917318, 0.07959469526971356, 0.3142044022841869, 0.15225058505591454, -0.1762604591218626, 0.06360703323510956, -0.060814797613102385, 0.10627150258787574, 0.14340412060385732, 0.22500744486104027, 0.14681424264329082, 0.22023748095181217, 0.2525974877307866, -0.0793871948712200…
3471	[-0.20726251836057544, -0.16988773339072086, 0.2122154478581851, 0.09444798864164848, -0.10451337488250849, -0.061713315535608014, 0.05997092176735613, -0.06218161627645621, -0.04499606058137416, -0.08366490234558746, 0.1070737523704317, -0.07777990668333754, -0.152299759310978, 0.1884757427589788, -0.06836190960578488, 0.10510846008556389, -0.1513017303813832, -0.07893322855034704, 0.17472714096…
3730	[-0.12071254464080464, -0.04850168322950972, -0.11277737296179835, 0.0009473397214630894, 0.06876893203023504, -0.06021261728852414, 0.10784190509728178, 0.06652488222608571, -0.12235786255777313, -0.06309710705627843, -0.11339623114693788, -0.05704185500423257, 0.12940732164496457, -0.1266598280552389, 0.11598098189643744, 0.1774397571100312, 0.08511780535324688, -0.22257910369945494, -0.1910268…
8024	[0.004675148215438637, 0.21859753145989483, 0.05278262812057712, 0.13811980261481174, 0.07407833489854451, 0.15663433637584795, 0.21655283255841506, 0.10650653248397988, -0.17201720166057868, 0.055391937704118495, -0.031983929792341985, -0.05924719973462168, 0.13524641013216335, 0.24199522465444367, -0.19629940477073446, 0.13866138489866872, 0.04900835772680445, 0.21332138875659612, 0.00109647241…
4144	[-0.17031924927756295, 0.21006332217808715, -0.15185096641092266, 0.24029878788836512, -0.14489595582820974, -0.08678208629665576, 0.08167991941624969, 0.1486138612580858, -0.037501229508151684, -0.12637687757148153, -0.20918542178050645, 0.08925895838950582, -0.0013814390967605713, -0.31076077788790885, 0.001244545452430599, 0.14646148740780918, 0.09419827643272571, -0.1566173594826506, -0.09184…
7066	[0.07985372620243533, -0.029753433238021813, -0.1362174424560234, 0.1985398236227549, 0.22094189732971062, -0.09524536207632953, -0.08750519201546605, 0.09202704988319528, -0.15307957633899308, 0.18476998405914222, 0.16187408159486869, 0.1121666933432509, 0.07785938552489387, -0.0982280725948378, 0.12518496205953825, 0.25850481335934233, 0.11043833901543627, -0.003270694770950907, -0.201425990954…
3340	[0.05200471594137378, 0.13703365096863446, 0.0811921474387401, -0.0029681572813289522, 0.19057121532800475, -0.10265967211481905, 0.15845923585212798, 0.08509460957878304, 0.053453529429164516, 0.2237420760710293, -0.157827261383786, -0.04027241870436273, 0.22794168362390604, 0.13689540396902958, -0.07561246238775167, -0.08725513439460791, -0.010859046843913494, 0.15267392940790733, -0.1389154500…
2122	[-0.08019313542473722, 0.015050344892147146, -0.2647284488409763, -0.09129284813203098, -0.013551463279588146, 0.012512626435450383, 0.1404719891475045, -0.22094357281456287, -0.15745739301244305, -0.14069601786298708, -0.09282746911567602, 0.28287472259462487, -0.03705418062826156, 0.001753968165924003, 0.1458274410074464, 0.10506644504985024, 0.01622737374592248, 0.1846033642917369, 0.063322384…
6098	[-0.13732914837413535, 0.15520390020116265, 0.15768700345038708, 0.0655542390708711, 0.19747751410140757, 0.1580718124491456, 0.027960278730098646, -0.262405329151231, -0.09017257466034415, 0.0037415468960892346, -0.05262735091308916, -0.26659351637425743, -0.2296311079033824, -0.06248891313048145, -0.05918961120389711, -0.03909197612911352, 0.14137573362522796, 0.04035473211965919, -0.1243082095…
5842	[0.2057604944378106, 0.05273638783887679, -0.050292203003912794, -0.258857943362935, 0.15499688215722188, 0.2500642551887999, -0.048094091293223916, -0.24248632211945403, 0.06790883462134217, -0.047074965201326695, -0.2048259801323251, -0.15481493163563398, -0.08993993235704409, -0.16386497059073446, 0.2269609044125128, 0.21158545677431043, -0.1820336459092044, 0.199859121159685, 0.03619396997934…
506	[0.0716838558142163, -0.07003171217355263, 0.08789411649233105, 0.037012740099175094, 0.10721445981348968, -0.3168675540408095, -0.15840042614222555, 0.03460323796712121, -0.11038866764230439, -0.0007438033435843567, -0.07757705873770225, 0.1383710319059741, -0.10927124069300354, -0.19441925113882028, -0.1952211006515513, 0.10021333378419363, -0.09844684066319606, -0.24024192118032542, 0.01965327…
718	[-0.12146886894954313, -0.08948756590764698, -0.007185900614748906, -0.17237331515684223, -0.12975032077534088, 0.1236610339178578, -0.18463011125634113, 0.07872585833487714, -0.276571216009391, -0.08253159681203559, 0.03135894840151419, -0.0643811845401505, 0.1271903471785039, -0.27228254407523256, 0.05672249051137277, 0.20431832716847628, -0.19479114007707196, -0.0863629663850611, 0.05652427814…
5702	[0.05155866739588156, -0.14879441291347958, 0.05758032314138897, -0.13331443461609427, -0.08136636353403509, 0.03616214595632792, -0.08631308827144756, 0.06727604811760156, 0.12714120459254033, 0.024651340821372412, 0.09360953277251435, 0.015847935044112322, -0.1078025882639745, 0.11641060801268018, 0.05287678038369797, 0.2452406161789544, -0.14573488242671861, -0.2854698653657404, 0.189999474604…
6044	[0.04951471132532069, -0.08452650965987267, 0.05987068847622378, -0.1535112310481902, -0.07740220202403421, 0.08457751033167248, 0.2048676370615405, 0.011342390991807349, 0.06329853944888401, 0.07079439425325819, -0.07713679553322668, -0.16399244885166744, -0.27769544550981934, -0.08107352398970273, -0.2912154446887294, -0.06594613331086274, 0.0979847041352239, -0.036366242338663805, -0.286662417…
6401	[-0.1085886371418245, 0.19359021562271764, -0.04574344316531393, -0.04906113594047186, -0.10415945307521854, 0.024680579077850623, 0.12233051893438868, -0.10416407148724202, 0.08010311051992647, -0.11849104058712825, 0.01910024559415138, 0.15605659663551472, -0.016364136974599538, 0.0772258639916458, 0.11433512694822888, 0.1513628709870898, 0.23030013711117842, -0.17952690859528225, 0.26232515718…
5844	[0.13115788484027976, 0.10733656008961363, -0.1440144986525817, -0.2186947436311078, 0.07653119090612988, 0.19218973361944286, 0.190360505160049, -0.04654079281368878, -0.21498637481230418, 0.0393801745200988, -0.11986685772397003, -0.06989861228103386, 0.05500750317674517, -0.007631506384326235, 0.14023351675031434, -0.047776953357865075, 0.12335783575264905, 0.17465908155568524, 0.2976016266378…
5341	[0.16428907207188423, -0.07936087371606705, 0.2036519685344968, 0.16102713723848167, 0.14404146904291643, 0.14343827673826096, 0.289409703215178, -0.05885621157024705, 0.05754072757469346, -0.1888246875371315, 0.17967560663350826, 0.011794350331378827, 0.012268087446212215, 0.1276246322181489, -0.050419986761821335, 0.16072086778825562, 0.12533385625936566, 0.1251480294493704, -0.250576675174769,…
6639	[0.1564068992732793, -0.15632694336606598, -0.3609078704077312, 0.24054914390488688, 0.06740260474072508, -0.07969575022688058, 0.18737607285351823, -0.15169686385213774, 0.03784718014281973, -0.042281942976354306, 0.15522985869687475, 0.1593078986554747, 0.17330689347452435, -0.1008180504595835, 0.24568583537170488, -0.10158431419008453, -0.163123272375921, 0.05172362297937361, 0.067541344981832…
528	[0.06546629831976356, 0.083507786560842, -0.08509887883907914, -0.11640376093539553, -0.22860530460480719, 0.0680185293908421, -0.20276156727569933, 0.10264313638197271, 0.19756409002666928, 0.09746111706908667, 0.13390577202176554, -0.12872584517823366, 0.29822316243687497, 0.13002765079064907, 0.16166109536303164, -0.2172393043049277, -0.015317909822846091, 0.16910489927468222, -0.1467760626229…
2547	[0.07970081532751926, 0.2183278622504653, -0.06159272939838108, -0.21965160240071513, -0.04827185571727075, 0.25517365817402016, -0.06001152371231644, -0.06680619442371755, 0.1134762019812845, 0.11775620915855593, -0.15008761356953076, 0.25914163870321866, 0.04271160101038996, -0.17519069580725796, -0.08229216107074043, -0.0986290760193752, 0.0667750324473833, -0.19486809018958035, 0.235980112395…
8397	[0.11462416454179829, -0.2144435243709018, 0.03677925016325151, -0.004955576307025807, 0.038462699062726244, 0.07756189255036765, -0.21939879153244105, -0.08182277612300268, 0.21251713682894918, 0.22334891132249873, 0.11726057277278161, -0.28762716543238975, 0.19888386267864339, -0.11696647645967778, 0.11648373282302739, -0.009661131665987813, -0.1977421916885923, -0.09128054137827843, 0.07425662…
3382	[-0.052706461041081065, -0.10810042933697218, 0.06805759195078113, 0.28556325092302864, 0.020356000286164157, 0.10297284833785242, -0.11818247929768201, -0.003209185722794208, -0.21315593967555294, -0.1773299070951251, 0.09382026903411139, 0.20356978818023722, 0.12863915764144682, 0.23525581854458472, 0.1331271483887696, 0.1923438046181828, -0.21983735743049682, 0.0676169869538624, -0.16723604527…
5040	[0.023502165517008244, -0.006528210928458588, -0.03624373187549214, 0.1060220054207414, 0.047102631218218165, -0.012830906644042754, -0.03573104731245784, 0.13874315599675838, 0.17460354049500454, 0.1420707788419946, 0.06110841093700209, -0.049738125246038725, 0.08166779427929236, -0.19932129109869798, -0.20062593725945196, 0.09508838021071847, 0.0230979599255923, 0.07656789038069836, -0.03746910…
3778	[0.057178928934757796, 0.16322009768672152, 0.15402223563214015, -0.2142653016005107, 0.2042116539044014, -0.24241004113497927, -0.07046397695635939, -0.273214198934755, -0.15221932862905613, 0.16386094893448525, -0.06764825623073355, -0.055381251155091626, -0.09208489385074432, 0.04805815607266528, -0.030345235911736865, -0.16550415556620213, 0.051537469604605486, 0.1328732462489681, -0.19350062…
5968	[-0.1905046360329699, -0.08424720315700178, -0.06955943579922218, 0.05958379956988259, -0.18020675237881906, 0.26400124245245515, 0.09677660217049025, 0.30157234535118127, 0.21117869690905378, 0.015730925888830433, 0.06850061893111624, 0.04353307605472319, -0.09268664705004698, 0.19668294285661705, 0.10165676716229212, -0.21192055735220852, -0.025129024176886675, 0.1440544033321723, -0.0689084170…
5733	[-0.1184637584128164, -0.04977395567688416, 0.05017106904678998, 0.3309871545036967, -0.11608891503363057, 0.041746145597114634, 0.030508339658239635, 0.10083959992971114, -0.08287660531180828, 0.026016515079889245, -0.013845892172575895, -0.007272093309770309, -0.21632283637707747, 0.20922729995151584, -0.08156025963934471, -0.10451794017689148, -0.0787478976759768, -0.07445903466715817, 0.06377…
8512	[-0.010646240312721093, 0.16895270257385314, -0.18840882744621384, -0.13433183730607334, -0.021936701058658532, -0.0038844270754096865, -0.0552093645487516, -0.09678170810543771, 0.09306393021354036, 0.1877047839709993, 0.07312572268706392, 0.10335602961731895, -0.06558007063015352, 0.051221758738009694, -0.19090870845693053, 0.008987426627651734, 0.18193134398032165, -0.044930272577337164, 0.072…
6243	[0.025741408984256704, -0.07922119930819886, -0.10495899356044265, -0.09988561210244852, 0.019973704159800095, 0.11943927223231586, 0.1415947968251275, -0.15752541354473804, -0.15274429684907043, -0.11544201066070958, 0.15062237803136896, -0.09388025227024421, -0.14062994686074032, 0.25229848503040136, 0.00342678719165828, -0.009950856764803343, -0.2233730145334934, -0.15869408192051077, 0.013193…
6790	[-0.22992351868540034, 0.23741816686186226, 0.057226340133827505, 0.050931485473850485, -0.004720818837496929, 0.22450986229467057, -9.032323379548477e-05, 0.15247583667967685, 0.06386476156035466, 0.22816003835216447, -0.2131958762423335, -0.16834721242174552, -0.06560993025693487, 0.19724478936714865, 0.11231693887544637, -0.12598981630580203, -0.04612170376007065, -0.023616120115687568, 0.0171…
1783	[0.16345814980483725, 0.053356926771856356, 0.008976288091213392, -0.0582771792915014, 0.18359937398696802, -0.1369047058064782, -0.11220030598372083, -0.04789113571842812, -0.07971984478568929, -0.10985109655057194, -0.10398708140632575, 0.1388043362263332, -0.09222299323424496, -0.05978008307367053, -0.22020787871736122, -0.002783661099963604, 0.179452077696957, 0.24759413965002214, -0.22699638…
1792	[0.02431045990457999, -0.01470796405325225, 0.00964546096367827, -0.10368042095200801, -0.17282475923986906, 0.0946305466099397, -0.05322328269694929, 0.13519089243816942, 0.015409248976047576, -0.03966684040432549, 0.1860688513486531, 0.01679808124649061, -0.052653756164659435, -0.2777958815486075, -0.1997779480695929, 0.10380261048117188, 0.062220503898475575, 0.26679098447409627, 0.09330351055…
6879	[-0.03185380686066393, 0.2452038741646259, 0.1689916870010837, -0.01466407460158005, 0.08465616912652683, -0.19791493506114102, 0.19887212500334642, -0.04854913745467217, -0.04071727285969881, 0.22160271996179784, 0.1786227001438161, -0.14938874218098985, -0.037001241529481185, 0.10101178430855838, -0.05392169561409975, -0.08248772375279405, 0.18554364112909782, -0.14931892146105533, -0.151207592…
2323	[-0.24784518757084056, 0.0373382901828779, 0.09501400869524708, 0.006703562771004833, 0.1549615177050514, -0.10850490704809261, -0.11480939992200354, 0.020481379228378793, 0.23991454145191168, 0.14549787890226937, -0.18105256162923783, 0.1801421011186199, 0.175383480720733, -0.19862875623094264, -0.07651601425273306, -0.09917140584276055, -0.13806193639277056, -0.022662129508068764, 0.09238269514…
7299	[0.04171352228349366, -0.15786249003237737, 0.0309716971521862, -0.0004210750368920669, 0.06741218665899139, 0.27097179101595054, -0.06118755484154884, 0.04477183076232177, 0.027014098084704046, -0.03495774638505748, -0.19939471229775144, -0.19188652170743417, -0.22030559501791147, -0.18513117355473135, -0.09809478500226802, 0.09900939600545829, -0.25523294235047994, -0.06378474535681963, 0.23683…
4050	[-0.006812589017330324, -0.010660787035982732, 0.16112245841267916, 0.24548038125748275, -0.19927962665381307, 0.06754623602786856, 0.2717568991535305, 0.13968102905475277, -0.10324932189571602, 0.0035402933280299915, -0.2261704208684285, 0.2132994070170259, -0.0011182012374985045, -0.09292927587368481, -0.10671753272246343, 0.11108159236139674, 0.214347056873578, 0.26448654254094633, -0.18673556…
2018	[0.09379872968499199, 0.27551017935139926, -0.18768311059749565, -0.10911167357051553, 0.19835112749117692, 0.06354710850032654, -0.1376182101460358, 0.025380451881356778, 0.10540650524369145, 0.16584211178083585, 0.18287656896224808, -0.0026578429567692048, -0.06272115970391126, 0.2694998886030353, -0.049275175169360176, 0.13141090335147482, -0.022212494691831838, -0.05331961958000456, -0.175502…
7699	[-0.20000361916715806, -0.09222724067092246, -0.19208757547669758, -0.10547992920612269, -0.21546469814570138, -0.02372064439206467, 0.009837909548721284, -0.0803053985973849, -0.016182627796289865, 0.04090758902443804, -0.171838713525562, -0.0833389634992313, 0.118771460003541, 0.302799167950507, 0.09465463677374783, -0.2400877824035461, 0.02548756535475633, -0.12446508716655923, 0.2188115768920…
5403	[0.029701770547626336, -0.12899695137515457, 0.012859392297277254, -0.032416703960499296, 0.048442991350032084, 0.17547126981276215, 0.12214553933687206, 0.2628225584529816, -0.05552651003178683, 0.08719186544798965, 0.038385130355826094, -0.06359070291045703, 0.10474999064964607, 0.2878930966582211, 0.2206655885160025, -0.02866709391653283, 0.08947255242284888, 0.21572761408476102, 0.12230664777…
3695	[-0.058936045870292844, 0.12945507660313707, -0.033542143626541704, 0.09850083974271882, -0.0343256150147834, -0.2047828467365799, 0.2355435828339704, -0.16444607608699116, -0.3097433774615926, -0.027524787939876262, -0.0297510138991858, -0.18653566378867806, 0.047582893227074395, 0.09436727313948934, 0.2135923312790086, -0.0021382323938078764, 0.009765981182448669, -0.09984421403903047, 0.001804…
6274	[-0.19472677450334352, 0.02802738938945687, 0.004791034952324505, 0.01071362283986426, 0.021146965793349924, 0.04440964831555138, 0.1405409741369081, -0.059235331007490205, 0.0490449373572201, -0.15741777313160435, 0.04557030405163552, 0.090611349695598, -0.08080843396701373, 0.18410959488111633, -0.01593950988463676, -0.06918670008615968, 0.1490513788940383, -0.08816316099939377, -0.141470183007…
4428	[0.1486657335987349, -0.15908752417899685, 0.020578516682772392, -0.24694404980761797, -0.1737014901713858, 0.004238634178490295, -0.0014361399383089658, 0.22898931056492783, 0.12722823037462094, 0.19761971482134585, -0.04238308812002082, -0.06485138632124428, -0.017209996264568074, 0.02879255598623414, -0.044042030443872796, 0.13847585193044393, -0.10675216529172593, -0.007745889249732901, -0.04…
6363	[0.02149602494738241, 0.2540542260013553, -0.09733992348378741, 0.2854577412241433, -0.07148937164852324, 0.0927561097378456, -0.2011897281112009, 0.20435215878713245, -0.02289465809425803, 0.028627136510774448, 0.09294483724495835, 0.28688577456580433, -0.057560844274002904, 0.06280923887961726, 0.037855996043291096, 0.014578333421083656, 0.07212888769545596, -0.14965248012300725, 0.136501981007…
8336	[-0.12231388611547064, -0.03254677195842355, -0.10725291570958431, 0.16625441166260654, -0.2385995439455227, 0.23566398891017168, 0.21597259826778478, -0.12537612146357124, -0.22769041060522258, -0.05287446832824061, 0.07514254652758147, -0.0001075680456214204, 0.22213081655350217, -0.31454179293273815, -0.02920927635492529, -0.08549758488796345, -0.12059932744179892, -0.1787175690809017, -0.0734…
5112	[0.21194865142775254, 0.06317454775924368, -0.2563217914527957, 0.005322094235891373, -0.18412341834114504, 0.08244490345537261, -0.03302032825573932, 0.11024941435630677, -0.09814889070472746, -0.10470503383515585, -0.03480449854066794, -0.12458980689007602, 0.2235347616773389, -0.16085707056396462, -0.21117943964191022, 0.22439093421789358, 0.05338474992610595, -0.23118794648591315, 0.092403446…
4551	[-0.19884192530265882, 0.1581550032203336, -0.14082048397022226, 0.060685091746826396, 0.030139107136109837, -0.08481756422924078, 0.0909727418435363, 0.1016193999831353, -0.02335802621950497, -0.12274150183067961, -0.01910258931236023, -0.0413756401152108, 0.04908999508343744, -0.0870632752966174, -0.20914947862388775, 0.3028255552029502, -0.10182028604254732, 0.08386049809126606, -0.14326174262…
2332	[0.1005542230018734, -0.003732927258060827, -0.08259575363419445, 0.06291659433178758, 0.1848143286162153, 0.05305371757573603, -0.1503204121794061, 0.056274377241685075, 0.138646401910297, 0.2915378290296247, 0.2297778074649789, -0.19118440632474273, 0.07561153209993818, -0.19132518272610385, -0.09562680104036524, -0.09844707146837779, -0.19230823008753178, -0.21491837281503587, -0.2235524489371…
4552	[-0.10844342716281295, 0.13661958349477246, -0.015339579971850857, -0.14072084277659294, 0.08887791710419916, 0.22086603250699935, 0.01403939397735377, -0.018304533281288123, 0.13932853159720707, 0.271793624205685, 0.1302578417716695, -0.1727254182641774, -0.040300680013471465, 0.01385858874049704, -0.015619492146568614, 0.11845722549240426, 0.15035226362312648, -0.1451968103143686, -0.2739007592…
3825	[-0.09871696384726068, 0.17949227256035058, -0.02016373961058924, -0.10562678854928612, 0.01405789258764795, -0.12055523345389604, -0.038015325686602854, -0.24654783309923473, -0.163361924150742, 0.06306087545597779, -0.1137058153438397, 0.2280366604271473, 0.2734447523168623, 0.10905342343077044, -0.19655788998185295, -0.047408005488559876, 0.18085668958835716, -0.16616135015833994, -0.108728726…
8510	[-0.2693518054041755, 0.23074409324726566, 0.2525431617864849, 0.04827443574146971, -0.13840723444102368, -0.07794414138933656, -0.10796533359166807, -0.037330103996729765, -0.015692257778551044, -0.09274665425726886, -0.10026241290593896, -0.005594218315285463, -0.14587555659634666, 0.14745547027886313, 0.01973397162564556, 0.04082326638373271, -0.04806715843551594, 0.019777755844505723, 0.17704…
5384	[0.1507181071593982, -0.13620732011504041, -0.202404928576078, -0.07282692235909705, -0.057466852428118685, -0.00041312987229018267, 0.03947731471163837, 0.09576114999208381, 0.2339905065424241, -0.14131455032038748, -0.015881655625744097, -0.05735819345795451, 0.05146978056195244, -0.06968784283683321, -0.05494094115793901, 0.2592465018707162, -0.19384958407172365, 0.1554513907876752, 0.01489162…
5847	[0.028418874315152085, -0.045829839355175137, 0.22013455194317305, -0.040649225901419374, -0.1975321533706696, 0.05813969097086796, -0.20319765996946507, -0.04771914309946894, 0.04645057082972711, -0.17474676213097268, -0.07102686642008595, 0.02042952713271912, 0.0758158304882505, 0.1141560326895153, 0.010994096704294047, 0.2535320644911579, 0.15012000590655147, -0.06870520758840246, -0.116674415…
3242	[-0.14457306796769884, 0.10518445831347947, 0.08125528706799905, -0.14663619363629288, 0.09958252863651593, -0.12255723563817048, -0.004541966682999721, 0.2394884027409598, 0.16097505618724245, 0.3095443046576832, -0.0372514242211522, 0.24754447103979685, 0.19880859460205205, -0.03707282944138869, -0.17434848273251427, 0.1003308070283177, -0.15191431869784672, -0.1767034004451111, -0.230318307658…
7343	[0.13334797316763722, 0.05174203305029219, -0.15625941196969498, 0.09998828354398974, 0.048727541632243444, -0.03969919492353925, 0.057536716380662586, -0.05344751358444749, -0.2151421306667846, 0.1712389758763885, -0.08147511358715195, 0.11772579261950512, -0.13776403282268726, -0.06150400662565553, -0.011170534626921066, -0.1270621799229878, 0.14684470820127865, -0.13953984075757367, 0.00168969…
3444	[-0.17301423317413023, 0.0015195415063838326, 0.04100875232173899, -0.007156585789241779, 0.16066933474960476, -0.1371121936443175, 0.14875996813141512, 0.07871417430800352, -0.21629261924825424, -0.12710123162644246, 0.13470123981101106, -0.06545555018927054, -0.0036345341478554263, 0.23764170729242057, -0.00966727147947982, 0.037277694757476026, -0.1285793310532477, 0.14888542628445794, -0.2266…
399	[-0.02090685062902137, 0.257829751222243, -0.009164287652389646, 0.055985315112614426, -0.21552165282614044, 0.014027539318116742, -0.17674255173769013, -0.18188113800723726, -0.13857953192070505, 0.1664032865706363, -0.08959405919460897, -0.015298196341553367, 0.1022002796228749, 0.1582337517966811, -0.17874745675039852, 0.05804922681735793, 0.12675657265204437, 0.08125325684547316, -0.234302503…
5065	[0.13086439078970924, 0.07129345787146253, -0.22923550698495218, -0.08481906929429767, 0.04369910709906466, -0.17527811810345895, 0.09873543177697443, 0.25028008014080316, -0.08674974764333634, 0.22245710814936118, -0.05497776381084464, -0.004553359768938678, 0.08380092969463918, 0.07647607544967229, -0.17182203258707693, -0.14501319469054202, -0.18683049353823497, -0.2219370094620076, -0.2270103…
4945	[-0.08039026068416301, 0.20526590601871247, -0.2076538586678024, 0.16167146444809452, 0.00032707501032971573, -0.14297620210025838, 0.01923474471568247, 0.05102388064649881, -0.2871558728553698, 0.0834435858089483, -0.004263932905265009, 0.3241059698689622, -0.07308324468323812, 0.10259418743593954, -0.09830287769773494, -0.052621387902222504, 0.020953279839196152, -0.12019545356986552, -0.028375…
4309	[0.1672136963250832, -0.062316269205120844, -0.07474267265576405, -0.09410916361640717, 0.23252402236701383, 0.07300564884553204, -0.0363668949791224, -0.0006718705221807669, 0.14387471328775, 0.17331777348383692, -0.2307104303643397, 0.1496208415191809, -0.008795114902467671, 0.21766760047039826, -0.33185375351125235, -0.019417875396621403, 0.096857156321691, 0.06449933699390335, -0.092152942255…
8480	[0.11109682514675388, -0.07391207974038844, -0.026633290086434194, -0.11831917665948055, -0.06911624114016694, 0.22907577264929702, -0.04242702778833662, 0.01624339634072655, -0.1422346064771777, 0.2079265586694232, -0.004753222628007953, 0.2621552168577305, 0.07320775795967836, 0.02062728949816386, -0.08660686122199412, 0.14156003962478064, 0.08688418720389644, -0.18889393545764913, -0.247128876…
3849	[-0.18329243286071803, -0.06489967380678634, 0.004851876079936304, -0.08090898983141495, -0.03182254326208329, 0.10763420043040295, 0.21417377457075595, -0.06084325627064831, -0.15130084296861981, 0.17336844522104056, -0.24433689744590106, 0.0939900510124752, -0.27767558034663636, -0.22467495733922188, -0.285690518684585, -0.03195364648680448, 0.05841700437125292, -0.08150335587379444, 0.03498271…
8706	[0.038060828440207195, 0.02327508634519837, -0.15779464219963385, 0.002076497416903734, 0.014880993417732106, -0.2501417699077725, 0.163426604014781, 0.07643129069042894, -0.07842774200816739, 0.06947068730294713, -0.33892508329644566, 0.05498573973126013, -0.0322149230847774, -0.10151914223291023, -0.062312364747562285, 0.08447706413521616, -0.1385018475324652, -0.11693332338307685, -0.142702878…
4082	[0.30721518310556833, -0.04075056930369, 0.09744888917385074, -0.09673055946173069, 0.2404667606512078, -0.15612890078420907, 0.2165634916444807, 0.08569124641725066, -0.20805408186239602, 0.018701968202782176, 0.1623679387984703, 0.04034402392616141, -0.05849015695557104, -0.2824878981447292, 0.10595450826311878, 0.24561374029202426, 0.010668472775746457, 0.1332707862802446, 0.18770803082611803,…
2291	[-0.2627359357399107, 0.26027675534299527, 0.08042342779321963, 0.16257555676026259, 0.29254949153322374, 0.012439295264951643, 0.10905671360775195, -0.15860278268581215, -0.1189627621247099, 0.23903337332233177, 0.2139402500440523, 0.13320551297518665, 0.23264780158407578, 0.021165371531279596, 0.1200866558830494, -0.13376358048139786, 0.05641645842078842, 0.005289335380728296, 0.159071772889889…
7851	[-0.06486190855527446, -0.22537537108912095, -0.026620753744897488, -0.21553740502269514, -0.13657267568091125, 0.07699041001680844, -0.06127573979500279, -0.2134919447612939, -0.08621919797207356, -0.023604306125297004, 0.18915264671914855, 0.11589220102061835, 0.2623860732239549, 0.12991097589227546, -0.038715038242504614, 0.09322909111659014, -0.019980802579607732, 0.02005794277144436, 0.21703…
1617	[-0.19494764209528412, 0.06563084989356008, -0.12065412001359715, -0.11375488169444152, 0.2011564902386247, 0.24147996707094765, 0.014721785634823169, 0.14288531194900428, -0.15650778647555819, 0.2558389576553696, 0.10343540807588952, -0.28652100811257725, -0.013125277706090423, -0.04947720306720335, -0.07165739111295343, 0.06600843215623037, -0.1944885408970187, -0.17012728324207838, 0.108030502…
1658	[-0.11547286343192022, 0.10427939640556813, -0.20646698585658355, 0.14014980855476253, -0.1413579692334445, 0.006157011871847321, 0.12859582273703665, -0.15676457466048904, 0.12141474706967048, 0.21560645205356013, -0.01249394667433635, 0.18823060524881988, 0.1875336586994452, -0.0563041467854843, 0.04579949427251255, 0.19714080268899706, -0.13317172337980626, 0.17924509448487255, -0.040671817060…
2661	[0.09094269541453544, -0.05812915921106455, 0.03919488174887344, 0.31740084961180476, 0.1113941435276008, 0.20497619196975042, 0.2228338427847632, -0.15325035218620947, 0.014797681141569588, 0.12397429050553684, -0.01974198501265215, 0.11017908334974642, 0.12838531887781593, -0.11218266129754807, -0.10336957788406959, 0.27471813386137756, 0.03998041679657587, 0.28392365721366963, -0.2733091660140…
1705	[0.19450485975399018, -0.08705457708075044, 0.013293146267264471, -0.0046840818119479105, -0.2523382449817002, -0.05989808711692483, 0.06926316419272706, 0.18212379501552853, 0.1332772190786183, -0.06942088925774025, 0.06222189570805928, 0.04479744614189448, -0.05088267229233009, 0.0454474324327493, -0.037067747434453416, -0.04957403525808936, 0.15383898098890725, -0.01938385824018661, -0.0238533…
2060	[-0.22571146986702695, 0.07844209773883096, 0.03821758398259402, 0.12481540506669012, -0.22820929599816506, 0.054507591146506086, 0.19478818091583863, 0.20220755956145597, -0.1107854351468832, 0.18121571880909426, -0.024412665412826155, 0.12566118212093383, 0.03746587403729655, -0.27332757999081675, 0.10670988444941064, -0.044986481806251755, 0.1700601606516232, -0.14399321603538737, -0.098380731…
7945	[-0.06105036873024911, 0.08544445844080743, 0.01323954469435472, -0.05916368655711907, 0.01664377860848138, -0.0697826276076045, 0.1411505611946179, -0.08363494500440868, -0.1533815060358467, 0.09961117774086276, -0.19813445156500123, 0.07255081996510124, 0.19309410144520078, -0.10947603058272558, -0.1647730009441336, -0.1552276085216052, 0.18890555040901688, 0.021239765795829528, 0.0508933689284…
6459	[-0.1790422336728492, -0.04343069070144819, 0.09046874076148091, -0.06876188289691593, -0.03088347720523881, 0.027985785657276895, 0.021270930468612927, -0.06364468494160729, -0.026483491695848054, 0.24495748903967537, -0.05309178772901459, 0.27582383803427135, 0.19134737733537313, -0.17562081192985557, 0.09823265659468831, 0.0647578693278466, 0.009051928969940106, 0.15091135809182468, 0.19445652…
4701	[-0.2615432377662429, -0.10960737690141127, 0.10916031070098198, 0.16063283917910515, 0.12109099768274435, 0.1954447933770724, 0.1439197504513536, -0.23356909198713038, 0.23075691449222976, 0.06246028591421146, 0.21850393938777282, -0.2752950116556544, -0.14270059754842743, -0.04494776906176861, 0.0868567913975727, 0.0022230326582432, -0.13670952924854857, -0.27184923052503757, -0.178377785167756…
1301	[-0.046391520268129455, 0.13105710925232442, -0.022248326143123356, -0.15407023285353608, -0.056377185531230084, -0.12919170428609628, 0.06771289018446985, -0.20969364748202676, -0.02969102907493806, -0.0568006236219267, 0.08434363080112081, -0.07090016046166044, -0.13339242957049804, 0.22990545001742055, 0.1476486297263739, 0.06369459907422698, -0.1832991912411509, -0.010864872929992251, 0.13133…
1279	[0.05395921986484258, 0.13994475528708225, 0.14542180483321063, 0.2478040497854879, 0.149008447317338, 0.04911088550808977, -0.19641838977720724, -0.14172326553692677, -0.25711593092991586, 0.013902667654630272, -0.2583103159912885, -0.01228876109649171, -0.2649179137318525, 0.15361477138640484, -0.2031868244033977, 0.2483449115513852, 0.17095311880150152, 0.23683325925117565, 0.0846329251148324,…
1945	[-0.18897060698298124, 0.16832546922099956, -0.1480882683898563, 0.1761375354929362, -0.14894969136070377, 0.15722824648136666, -0.07184952698154091, 0.19132881572261295, 0.13197845556780344, -0.05285858286329036, -0.047072326014162856, 0.14982489762343618, 0.13210374132464578, -0.19518819575306043, -0.06114678180987649, 0.09703500470395696, 0.0704309799176371, -0.019942815420981117, 0.0757580156…
1201	[-0.09895579148282595, 0.03581279088399705, 0.24615938979869784, -0.12455363320471374, -0.23485161348318415, 0.1519012061273319, -0.29583944198346934, -0.07147545049415838, -0.10452551438981468, -0.07810321121575965, 0.03972297594988818, 0.036141677952880945, -0.0920687906476704, -0.023545248036098396, 0.16706404666905264, 0.03023044466973684, 0.017262480411368308, 0.2290743537319469, 0.141762838…
2966	[0.020003284349948924, 0.12393122532231331, -0.1723619371908691, -0.23903221063720306, -0.1878642612553632, 0.0702761754979315, 0.1560055027949886, 0.14012667373269141, 0.049739533088701604, 0.056976796622297175, 0.17695602613342362, -0.31423290029594375, 0.046150508346108475, -0.19784667727722963, 0.11696721181370677, -0.06738777176557706, 0.17868710038136312, 0.07637666559778764, -0.09086000823…
5268	[-0.10596085289207019, 0.004046219021794164, -0.07820586659121193, 0.12184786787916636, -0.1271006885945403, 0.12362206183596543, -0.05302779928701984, 0.026522585633430042, 0.06576464103521623, 0.10741702144698537, 0.21130671405183682, 0.23124520738849716, 0.020352800277459622, -0.2447416322778612, 0.12578353779786236, 0.13472052219566416, 0.04845318562305559, -0.05401488356381832, -0.1765630404…
8553	[-0.0765590480913684, 0.17095693441714166, -0.21508633417364445, 0.14220416869031482, 0.1979166264152408, -0.01981011464586393, -0.12860719158831657, -0.02323739329541306, -0.02352068212612013, -0.0716205962429789, 0.19927757211384228, 0.021293720894613986, 0.0970946736330202, 0.08367991764592554, -0.1874027146286401, -0.1592495255292584, -0.18822070996607082, 0.08827719174916202, -0.224349917599…
5396	[-0.26571948220879377, 0.11302583784424183, 0.1858035630685754, -0.030451524846005523, 0.10735794937333466, -0.07705956893137048, 0.08647694692674518, -0.1809590923415098, -0.03849300578027899, 0.002809107977524495, 0.04055429666384977, -0.12209643713079572, -0.10784869540858735, 0.08650134544465926, -0.24414251155160405, -0.1507561315541034, 0.014472237332503367, 0.07900841820141123, -0.04427747…
2354	[0.07102903206327374, -0.0473518124022698, -0.07132276421471538, 0.017542071999828213, -0.003641226133070706, 0.09592917073944546, 0.054257870350006544, 0.009300738960511276, -0.04297265291803676, 0.11369233410870663, -0.08445061048047048, 0.043117744896946086, -0.05726922162446941, -0.1827615378806867, 0.09491537360435376, 0.21666673366867678, 0.03676573082262559, -0.0920350035063127, 0.12812777…
5703	[0.04681453241285589, -0.10957751626281186, -0.1484868315228166, 0.2218007223023223, -0.04651401601490707, -0.04498460616652226, 0.13518619376307486, 0.1909040960157239, 0.15759957651003903, -0.014405952613625083, 0.23008605791352132, 0.18456428365525865, -0.07566304337077012, 0.04488152749629647, 0.12074749865333241, 0.16172608292561025, 0.1416533260097265, -0.20296879533992535, 0.17682965366850…
1626	[0.22047865321719312, -0.04861768673012243, -0.0857781244583915, 0.21540584345540917, -0.04117753386968469, 0.050326251353402296, 0.05181161241655944, -0.03412542905860458, 0.13050209806839175, 0.23605262432963675, -0.18005895123574286, 0.0429659803860883, 0.12060125340065145, 0.033929623966315436, -0.12091687379330661, 0.03384629425108528, 0.1989039004055919, 0.2337884257287362, -0.0785612309253…
8445	[0.21628669265339942, -0.1273909503535627, 0.24325041482150425, 0.16492513540370682, 0.014630052467015955, 0.1876592853687705, 0.1455127215449523, 0.14998414324886936, 0.07224526907212112, -0.05030965342213113, 0.10961744315769922, 0.0960913231012587, 0.13900513962203137, -0.11804481250915769, -0.016211395563521636, -0.10948463555063591, -0.11922937142112805, 0.21697251277268523, 0.03965703931049…
59	[0.12004404335584855, 0.09853147774737252, -0.20589871271895155, -0.15055182474427672, 0.15509492215068707, -0.12815164194875822, -0.029080733367516348, -0.17760924143901563, 0.04369680140115658, -0.03155996423708387, 0.036807501278329054, -0.25541941828332376, 0.010298912435303433, -0.22133015925797875, 0.04318543307302883, 0.10642048593283022, -0.09258081077689807, -0.02874419749534064, -0.0581…
5633	[0.15362877741768435, -0.20941403212545007, -0.012219674640640195, 0.03866562756974255, 0.04703372356892441, -0.14153614509944376, 0.19078246692949494, -0.19935630465719803, -0.01889222836874983, -0.20179123760317602, 0.05781406803203587, -0.03625337741643512, -0.1329206317191725, -0.17050725601547992, -0.020451221337820968, 0.15446510973422942, 0.0987004728372167, 0.2047223205225102, -0.14559388…
801	[0.040057842902678185, 0.017977217064873076, 0.13682249737843813, 0.1875742030588775, -0.20236500501664, -0.1448824322034256, -0.14843109958666892, 0.3107401632260955, 0.15215667561546206, -0.00978397226791863, -0.05004297100874318, -0.08865697449682025, 0.17042724906180734, 0.23186549012817892, 0.21547447242146775, -0.22957277538293044, 0.18171872727794056, -0.013449776704179125, 0.1000573579170…
2984	[-0.07412914599403027, -0.21413078388774537, -0.14045721354812685, 0.0314565135421672, -0.19014623195136332, -0.10692500900907816, 0.1735426202316839, -0.029562825763084694, 0.000688640712221313, -0.028161742736402668, 0.17967328465496707, -0.0794679103172491, 0.08234333666580897, -0.0391502473660563, 0.2533119306755044, -0.08144263542127197, -0.10838216914156185, 0.18788419268471646, -0.19312858…
2431	[0.026397964156597165, 0.03770231913441928, -0.08764459993038352, 0.040523913262061034, -0.11184249455471765, -0.02720312967667355, 0.09060183489218623, -0.0018481608600361154, 0.16077971369367144, -0.17802602351404426, -0.003964076492884432, -0.024925015276859072, 0.007485339481112064, -0.20268338822452903, -0.017542873337088583, 0.07549839347885255, 0.06546090193010426, -0.1455649980528155, 0.1…
8206	[-0.14441717387269265, 0.327738645361444, 0.04238598387952919, -0.054003143752546466, -0.22598578109552667, 0.004548374417552007, 0.10386482313218777, 0.18662385393756495, -0.07647993294130595, 0.061100991241025464, 0.07464231505817315, 0.02134752028574989, 0.027195231933797692, 0.17934438347372486, 0.18293522402429194, -0.15326613788291152, 0.06452250161535462, -0.13648627775930244, 0.2131126889…
6139	[-0.005952129192316905, -0.18655349091454718, 0.1476871582490393, -0.1130665196838593, 0.054695068043468326, -0.15386365605640057, 0.2454711987591847, -0.15643221585483755, -0.21343738730801134, 0.1497481884745307, 0.0735613974660505, -0.10905976787413908, -0.20814309652994112, -0.16967155450059482, -0.05468591160936844, 0.011964646012268524, 0.04171010196196063, 0.07781553734371595, 0.0600864524…
4391	[-0.10440547972640885, 0.09792203981496679, 0.021934558442436924, -0.2140219724571609, 0.17707778409702352, 0.10126149341453736, 0.15585329769847162, -0.13033047431220893, 0.15493977948500393, -0.06176208268500734, -0.14357691450140256, -0.08712928172511128, -0.24672183396439235, -0.028699128236049015, 0.15988010507505587, 0.06492779312294882, -0.11964933522723786, 0.046864958445895916, -0.067493…
841	[0.03504533502342108, -0.2042099558104824, -0.3432230650733084, -0.04250783745274374, -0.023636854499077695, -0.2790274724947356, 0.09586864050197627, -0.07939437635329949, -0.06784590682134438, 0.04487857678312494, 0.1766730166303437, 0.20627427923984273, -0.03224920770759483, -0.14987212906810032, 0.07770983265130779, 0.22906514077812704, -0.10592470548861825, 0.15358161435713494, -0.0487072103…
5689	[-0.18884065029191946, -0.049264390708372144, 0.05673325776517531, 0.10514979500143383, 0.013404530669109491, 0.2650831368386389, 0.21499824722486685, 0.11007051095387743, 0.09406765988215016, 0.19073614366018182, 0.023529297915899923, -0.16101113595180946, 0.08543800115478566, -0.27333970321894685, -0.13914381447328544, 0.026018161821524912, -0.18752298389116204, -0.17066950350524066, 0.02899873…
8263	[0.02790661507079273, -0.04335388935954615, -0.04979743447122274, -0.13229529661664402, 0.023600100239845247, 0.12175796319537632, -0.171248947000108, 0.13817858782170064, 0.233159867079707, 0.16430135021330022, -0.07555532209043943, -0.047723711482500014, -0.026391092787896694, 0.16976077065221643, 0.04059152203234688, -0.13690010862373586, -0.15730332032883038, 0.1716356889171224, 0.22918145827…
666	[0.04459819015086578, 0.02043804399795364, -0.14328468577639844, 0.06622232128187942, 0.011506603515036995, 0.2066212102747415, -0.13973898134079166, -0.07333710108685666, 0.1558287227559061, 0.2007722311901675, -0.24467863450784633, 0.12669135517323263, 0.08625497066256109, 0.18736479405900996, -0.06804433911957737, 0.1349072582837477, -0.044786740503105354, -0.05760684024747903, 0.1086440960362…
3202	[0.0681215695457846, -0.012406621139498968, -0.13001457633697192, -0.12129528916270016, -0.18168886246744337, 0.16988977293384036, -0.12346549896336138, 0.04079593263361971, 0.058404293580816474, -0.09629845608189752, -0.15232758162045892, -0.056842541437114154, 0.008151260491317116, -0.028571362035930428, -0.18088767203454112, 0.1440371114219652, -0.2136850801045415, -0.3056650327719638, 0.01276…
2600	[0.002928131074122456, -0.037556522041642865, -0.14152231941817356, -0.12455992569484901, -0.11652086359154765, -0.2293695555212843, 0.15612713560884095, 0.12145236979713817, -0.01572730812483724, 0.1520499248059414, -0.1717904659209952, -0.19230910348357108, -0.12537373323464723, 0.3048308249133224, 0.019612456704618694, -0.051475267586270565, -0.13399978523976644, 0.18390491384460114, 0.0029988…
5037	[-0.030331222752890186, -0.08640030955850048, -0.17569293838495328, -0.15115916263296153, 0.01738975516721852, 0.0003183471852723933, -0.2552177432588421, 0.11897496518076996, 0.038460314965761876, 0.2596711380917483, -0.17183907803728588, -0.05466609517150678, 0.0890381224660094, 0.23383439097435316, 0.1217066718123728, -0.03290361882470075, -0.22515063373030766, -0.1827282708464633, 0.071053846…
188	[0.11795337895996412, 0.2107378699639166, -0.22185314091115382, -0.05406796563008853, 0.21255222586430614, 0.22153171873429692, 0.12111293992217236, -0.05414760898135986, -0.022905691436594645, -0.040167792870808544, -0.024929057112552028, 0.284380158823147, -0.10214919675210735, -0.05914082100209254, 0.01487511077869257, -0.22533156218655034, 0.03280893854971828, -0.06440588220390926, 0.07070617…
1333	[0.2685259276812701, 0.03545920809550188, 0.12913003033556106, 0.02680279629251334, 0.045412072709646596, -0.1264846770856816, 0.145837002551059, 0.027189979614508565, -0.09011028142824533, -0.06558830970172326, -0.17468821412850408, 0.14464165130911805, -0.015563652133981294, 0.06357585063067503, -0.009456727369589205, 0.2409175882746225, -0.13520586681229402, -0.16812534523247563, 0.02685182433…
1851	[-0.03207891296877219, 0.34163372487594185, -0.16628314337072153, -0.011250570838093703, 0.008245008700656482, 0.17187286632101648, -0.07566367971293171, 0.06405576225299953, 0.104502025172737, 0.09022596875390916, -0.14341146932318774, -0.20266928385429736, 0.1897750939791662, 0.14859785366246814, -0.032175067916799624, -0.17897036084241555, -0.028954810560867926, 0.07457285024290065, -0.2152633…
3844	[0.19044418367574784, 0.04393454956513909, -0.013179341251774213, 0.0858909455403406, 0.047637275457814175, -0.13694898008940512, 0.1858768535905892, -0.13495179595496296, -0.06738607576205408, 0.04377689661094301, -0.038624036419430526, 0.009377224284000611, -0.26795299421708074, 0.12209332115007945, -0.15058573136835737, -0.011953250485281224, 0.19101217943691515, 0.11324755816882508, 0.1548117…
7115	[-0.044904724819934315, -0.05297030388294441, -0.22614775960014832, 0.0363159782511853, 0.17534835197102164, 0.08225094799698736, 0.09474244332684757, 0.20848455663066764, -0.13495254192471287, -0.19083829778450329, 0.08404941979057104, 0.06120216957780732, -0.13572344278185083, 0.13503258769825363, 0.18822888324781592, -0.009511894141196338, -0.1701641656314114, 0.12622282112660757, 0.0826958729…
165	[-0.12858476722780454, 0.03894882603798401, 0.05247661412851567, -0.18265908090035268, -0.12670999671122543, 0.11638437960167661, -0.22094681075682462, 0.01487632430478847, 0.09296950583643988, 0.11017116527940848, 0.27936126037018405, -0.022204902017962193, -0.04900222552311599, 0.00697788945724739, 0.03963467898132079, -0.21993714385150093, -0.21198672357716872, -0.15312509814102562, -0.0949936…
1670	[-0.13389544840757844, 0.08860183088445607, 0.1957239647096572, -0.0743936584362166, -0.25330697487937737, -0.017880455814643304, 0.07064524388257426, 0.09438834496633065, -0.20200330732536792, -0.13336040622813056, -0.06704012708626961, 0.10194627737522086, -0.2077442992302717, 0.18546968851824522, -0.07090797550832637, 0.15495048216809557, -0.03237526628886234, 0.02148642265617041, 0.0298440592…
2829	[-0.06217044678433951, 0.09198281334681713, 0.0207873122653049, 0.07819175076249323, 0.12306018548788251, 0.192008099987902, 0.17598695211250062, 0.0521260046466477, 0.08765403502613428, -0.05280091921467279, 0.06255366373020851, 0.07157193269973529, -0.2785758215622516, 0.13813368839911255, -0.048645158966387186, -0.19111613970135657, -0.07468866814598289, -0.07677070660247336, -0.27355825047775…
7745	[0.1910320347196161, -0.018373910707398407, 0.23414454919510977, 0.10033093597301324, 0.07688818574195495, 0.11698074193887353, -0.007385223332863424, -0.06266133158757795, -0.19395501989382796, 0.05692336032316662, 0.023267084998323345, 0.14932784210200437, 0.1748272824884029, 0.22850760650341959, -0.2829913161246106, -0.13214383493025125, 0.041100541503360115, 0.13986827854698777, 0.04183937094…
370	[0.1595020463186832, 0.05476667155985564, -0.03591505367951544, 0.16410550638981267, 0.14614377369712842, 0.21874319142579232, -0.06347532706685308, -0.10676679376400287, -0.23688419250589893, 0.15417337378667656, 0.030831800668441663, 0.16329099129725272, -0.06603775003098035, -0.1672832473471407, 0.09302388441031732, -0.08897758496551948, 0.14761422688538633, 0.15753411160584208, -0.11478723653…
6910	[-0.06436313471241517, -0.176407229749454, 0.0967544288365509, -0.05547098167777309, 0.17562676342252526, -0.09702415182854142, -0.15873753483836367, -0.03752804294225771, -0.12156998815243159, 0.3398144442054556, -0.005475842865465182, -0.15886835101184793, 0.26703573061229835, -0.2037940627061297, -0.18841636402490256, -0.11224329072378572, -0.0405982152012744, 0.08992075723901906, -0.130695743…
4318	[0.17382577342331396, -0.010486265074997888, -0.00573094567772583, -0.10783205360132464, 0.07392705302119128, 0.04768455249631315, -0.13504419947015275, 0.20044134259295826, -0.12656870343277793, 0.07055093656110073, 0.2354794245099955, -0.0962401578718175, 0.2704309646370196, 0.2010677653996658, 0.016735444334949796, -0.10755697194796615, -0.18218108324058085, 1.4991345170519136e-05, -0.02348056…
2105	[-0.036957095704821884, -0.15623728963602493, -0.3656172126854542, -0.17922512765217202, 0.08103011485604765, 0.05439329956202942, 0.036384225473954174, 0.039833369092239945, 0.0010330815819720408, -0.2161084529355602, -0.05201259271772694, 0.09999455185458625, -0.11835775342062933, 0.06371026183156674, -0.06367751022415653, 0.13083809148526748, -0.08373531044310313, 0.10753747202127223, 0.061925…
5048	[0.05026140769442817, 0.06163796489200349, 0.02377471399519755, -0.10148801417223924, 0.07409335138444426, 0.15642657620863837, -0.1256382190941506, 0.13218282639086956, -0.19057384886223522, -0.128225693757826, -0.04343286130056804, 0.02788908479408128, -0.04912613394035859, -0.2595248688698653, -0.16149555421812517, 0.030260608287758093, -0.044807531905093324, -0.1608982266527425, 0.09134512921…
7400	[-0.2732206777554245, 0.06245042902206481, -0.1700048506851625, 0.12131038359113287, -0.0797296652384004, -0.015939865191901565, 0.17070262666151076, -0.18101608983371634, 0.009359449077953498, 0.008386780183413592, -0.2521556469382565, 0.1752734216376079, 0.1700494184592626, -0.10003413505812497, 0.03728625733209147, -0.005785764312865459, 0.12549327989341877, 0.06917230922337446, -0.15401822916…
4762	[0.041272964780242956, -0.14452897647285254, 0.09520452737876198, -0.07197100386537288, 0.03225562787880418, -0.021274232071420367, 0.23433311733232398, -0.09702072335302335, -0.05390790367736311, -0.013469351926790144, 0.1884843270712283, -0.06147566231482187, -0.190532650489421, 0.10291432426165507, -0.12654430101870726, 0.1594760830602796, -0.16821546817819727, -0.26533912579517854, 0.12492165…
746	[0.1994913177670776, 0.0899007174683083, -0.016103706380239106, 0.27714253966010405, 0.07979998864876943, 0.04509406011133117, 0.10076174996461071, -0.0860562690189025, -0.1600026191714098, -0.13450344092866026, 0.15199798687256413, -0.03516345578951615, 0.12783092331846024, -0.07193286795106313, -0.016375179024000205, 0.20206621863250107, -0.04214166579095358, 0.11735085017602952, 0.059298478559…
7658	[-0.10588972285487187, -0.09943517526555065, -0.05075583014473757, -0.038136355708551194, -0.05833698555025342, -0.11901018803683655, -0.07566015985423998, -0.1375467713049363, -0.0219506104303605, -0.08565535234411012, 0.04751910481629838, 0.09963931878207374, 0.23466109953930397, -0.15524009866547486, -0.2854555974531766, 0.0075637621341419735, -0.10584035494774559, -0.12475765325799468, -0.031…
4606	[-0.17507992018368, 0.1882240381694926, -0.05564718058032474, -0.18733474683780343, -0.033862449868179614, 0.08892358386233293, -0.1337855057434251, -0.028699193261786635, 0.15636991012627588, 0.1662757786213681, -0.17246025316358943, -0.056834270642285925, -0.06919401698665108, -0.17660886176681975, 0.04032605743006081, -0.1822426778632034, -0.07707376404460846, -0.08504914950254829, -0.19348094…
7247	[0.08417891963925452, -0.13132047441460057, 0.1494540296825514, -0.14451526234362924, 0.0028078214033080574, 0.026395373015120658, -0.06272486089000022, -0.1311958087972729, -0.28307334054397665, 0.20991595214154346, 0.09958408629238283, 0.0221961176432236, 0.015212107436296191, 0.028205350197878377, 0.14641358520907755, 0.06376808243106764, 0.13920031239054226, 0.24496660082634503, 0.06860670433…
2456	[0.16895299264430358, 0.13777806617109603, -0.21529033094320563, -0.08961232605771623, -0.1572907883470941, 0.09868419238956037, 0.01928604726921451, 0.033582990930384596, -0.03654277007597109, 0.2690233187253106, -0.10863713627783705, 0.005848369358589396, 0.11679338529590974, -0.23801517328580526, 0.16384925763442776, 0.07661697990571545, -0.16564030708389543, -0.2606879618326522, 0.06158649367…
1887	[-0.08470350850459278, 0.20345913505707505, 0.11394399230836658, -0.05703451011284573, 0.2400627596611467, 0.19754744092957682, -0.08708887253335107, 0.03199842649420488, -0.052603029580854166, 0.1596938364043697, -0.00399686941908763, -0.2897131097638151, -0.03238454504423456, -0.028693726864146417, 0.09020155536642228, -0.22377117139567718, -0.11261877507157814, -0.0662336873326549, -0.01898055…
8380	[-0.19497282531496923, 0.21360602723788372, -0.06728379845004785, 0.11961293409347018, 0.2581216124074515, 0.1822248203478094, 0.014976465646188694, 0.055618285169134675, 0.08560427357279739, 0.19754801663389826, -0.14774132140649207, -0.21371209847459313, -0.04170495685331613, 0.006880160232054817, -0.11536765388091516, 0.029877490283007496, 0.017185264756327145, 0.030107246626245348, 0.19410214…
473	[0.16685602180774808, -0.2560091634693882, -0.013454458249247235, -0.1616879048594867, 0.16147235184535272, -0.31461572387470343, -0.053268203166423764, -0.11078770542144487, -0.14027997157098346, 0.05783823425939068, 0.04937712838618189, -0.15010656480232157, -0.10052230767479396, -0.02041504069529099, 0.10405332085456055, -0.09960342251145436, 0.12971096001749335, -0.06463664272494075, -0.17108…
8363	[0.023758264607843985, -0.055119108644195246, -0.154726496276491, 0.10035228658415196, 0.18009515330373888, -0.1701116948567688, 0.16385881294928015, 0.08531699947293087, -0.3168527447334829, -0.03824255176880982, -0.05329273449261722, 0.0484268380117785, 0.2726423904770908, 0.13270384656808604, -0.12706748505119608, 0.019553802230105125, 0.0749005980784038, 0.16930356827930035, -0.06740201788987…
7579	[-0.013321179759450838, 0.18313627305713817, -0.05898085903107873, -0.14654982849844378, -0.15268961433692024, 0.07261421988249561, 0.22429792962004674, -0.24747565683379047, 0.05222386402750896, 0.1427186370168124, -0.15319982738567592, -0.00044295179294377447, -0.14359091816659372, -0.047899635303499236, -0.08067290286361059, 0.13950844148284502, 0.20318219114496364, -0.031735157217438636, -0.2…
672	[0.19935118621755818, -0.0397176820961345, 0.22583998679822906, 0.012110558192133586, 0.018499691299783013, 0.21625296035855862, 0.1308690325400651, 0.09794507192455175, -0.1541063033316854, -0.12678402422768698, -0.2573815375251102, 0.02629295892943496, 0.09167111542198629, -0.21395605728162115, -0.04638815009716517, 0.09668615450183378, 0.15008019516621876, 0.17900178501344682, -0.0716129213086…
6398	[-0.1471028652424689, -0.24682162829642232, 0.16069813185430076, 0.21573564978010987, -0.07392929059203167, 0.02312781815767845, -0.07054932945142534, -0.24504631715191516, 0.03478100265897967, -0.05106963204223224, -0.1869131001431143, 0.14472032795735174, -0.12658368381474977, 0.20302185859063793, -0.05298565154712216, -0.12954523448168911, -0.14693978788641943, -0.13169617718152024, 0.12694197…
4788	[-0.0805662022907961, -0.11721434466388804, 0.2517299965117399, 0.10280738273378746, -0.2214134118777623, 0.1566152349799429, -0.0011978621611804102, -0.1856813261820225, -0.26086507863783237, -0.08645500951968889, -0.20130313503808084, 0.22137920337635042, 0.1945899874538853, -0.1628424728549639, 0.10482114903407044, 0.04922235872561558, -0.11403952868533383, -0.2462323017055974, -0.073831310157…
167	[-0.13418684261768987, 0.041609413406336386, -0.062497630756923245, -0.14017537408190117, -0.13079076541755197, -0.24790033316904633, 0.041925759691270416, 0.3317332142368532, 0.06766428988585017, 0.09948550731359533, 0.1095402764530281, 0.036598174255717444, 0.17286265661711, 0.10067030871069128, -0.19489746197776928, -0.2472371042305792, -0.08933319886786795, -0.08495833756181233, -0.0938859298…
2347	[-0.006135187895408037, 0.056723680432878926, -0.09023439761731929, -0.13726313052279365, 0.12155950169096741, -0.021664396903006082, 0.0688054068810564, 0.23221098259070058, -0.10616337902878027, -0.17135998825061088, 0.08129031347690806, -0.1354890041453022, 0.055173355481042234, 0.18368405500293436, -0.11347837390079434, -0.011112772300823553, 0.07181798989369194, 0.21846196553505753, -0.22488…
6335	[0.005850464739070227, -0.16350645665071806, 0.06826516516342515, 0.12205852485579699, 0.22585430004184684, 0.25386289494128966, 0.12202133865369018, 0.09707789694879328, 0.11284330404821494, 0.2118897333807278, 0.15829434872712334, -0.2534845261884044, -0.03230279439855629, 0.061003298599377045, -0.09117998484055062, -0.05792850588194959, -0.21616269255883241, -0.1842374305784736, 0.176357771719…
3653	[-0.13732572025420592, -0.08844974346228092, -0.20802426125117313, -0.12000778910024683, 0.11711163635602266, 0.1854591419340008, -0.018807982450339853, 0.1607878624438569, 0.014802133651410138, -0.07971044994386707, -0.1442909911743426, 0.03438474653723199, -0.004755620158241894, 0.2992469362931159, -0.15938254157118256, 0.18932004010937029, -0.18574449600393148, 0.07891324918591797, 0.035742977…
2324	[-0.2493771554393564, 0.18484908754997648, -0.04602906555540088, -0.17927386629046183, 0.06249214981593961, 0.14095849502394497, 0.22565198338868692, 0.020432544317933083, -0.0770446143865613, 0.20134398851301463, 0.10337500811682714, 0.0724928392964324, -0.03087196193331782, -0.08046882655594267, 0.15930899213372773, -0.138247863888397, -0.12861378846975105, -0.08231783065226587, 0.1512082751137…
4972	[0.03753821010103202, -0.03451600165787618, -0.07797738510110773, -0.08471591260445688, 0.030786523756858707, 0.151176864204061, 0.16251439533903203, -0.11469778788252086, -0.015212263678547146, 0.21614964724137567, 0.08815187243753973, 0.2538263764693258, -0.10868294655701814, -0.09038862417900785, -0.1488560970803604, 0.06843390691581783, -0.021214612716916628, -0.10709087029490355, -0.29054617…
6390	[-0.15033535026087524, 0.09224066201044584, -0.04728457632114141, -0.03729711576863845, 0.20099642342087495, -0.08898596785793475, -0.1692384978269853, 0.08162313211689184, -0.18530583805784756, 0.3139933124723029, -0.09259113905277552, 0.16102577657750583, 0.24689679570024728, 0.09303942158653415, 0.05205890638294125, -0.1423294210942116, 0.07268854734088774, 0.11794175808381532, 0.1422023086702…
8513	[0.1126607103145412, 0.2107414744940874, -0.021879200346619852, -0.10500561260958476, 0.004374131629413573, 0.07216488890786807, 0.020197855833247267, 0.09244174391165592, 0.1410594886303181, -0.01872266744010321, 0.14877650626064917, -0.08121430617916589, -0.16009835340966547, -0.03058862698776948, 0.08870354971306638, -0.20909747198372858, -0.05117489265026457, -0.17920851611897579, -0.16580605…
2090	[0.09997033304939225, -0.12203958778897384, -0.10902834229498165, 0.19331224789312731, -0.14281778357552405, 0.08256118495146474, 0.183150369887441, 0.15655412495685736, 0.0734192423315889, -0.16003263782019184, 0.009252581433003676, 0.16167491337187026, 0.05806770923012858, -0.19897882167236236, -0.03736773098417202, 0.13107644420156522, -0.18120407873880054, -0.051396367831531294, 0.12366247462…
4717	[0.051459131162495106, 0.13130757626765244, 0.2711867231022734, 0.11848896612153412, -0.06544803460613552, 0.09051804086827467, 0.26247532989313405, -0.2653851719683357, -0.23008282293747565, 0.09467295845667063, -0.27313293563986946, -0.10282989193640119, -0.06219202452660461, 0.04215746568332185, -0.2329181816568807, 0.06017107090804469, 0.14881845148548375, -0.001054330728350967, -0.1888159923…
7233	[-0.19596640010870614, 0.049696795877053605, -0.04989077820383003, 0.002106749067589202, 0.10528048198910321, 0.22397522520735555, 0.06567229562241239, -0.1230539031428889, 0.12212377819258532, 0.11132577771527256, 0.03210626948835415, -0.3041138718888309, -0.027342893201963224, -0.1548984529578302, 0.1504563210620917, -0.019002760051679828, 0.05734056805410116, -0.19873465120977662, 0.0358737494…
6646	[-0.1045718990341885, 0.07386333088827737, -0.02962423150141231, 0.0336130262088028, -0.17248205586206075, -0.13738574463270303, -0.12429434319628035, 0.1754520493065007, 0.010478011600910065, -0.16243312017400166, 0.0856038523515778, 0.1208652767919757, -0.1123627901064085, 0.06710318759496231, -0.12337751730856393, 0.20259859306871603, 0.10610021912383463, -0.05455820504893734, -0.2381413985284…
7106	[0.1047376665811545, 0.0939937404483388, -0.02618657658124385, -0.0080076894794113, -0.22572807558332716, 0.2535354704215455, 0.05598209793035375, 0.028507727100820987, -0.03766337913396186, -0.02372379145754815, 0.1595315745269683, 0.02572930490236072, -0.1896306095638977, -0.20283874287049897, -0.1457301406299603, 0.10379965325113265, -0.044308269805513514, 0.032951945615183484, -0.044368506330…
1895	[0.12676026979583832, 0.13129025397371924, -0.31381208705047464, -0.20075274218368014, 0.0707109897278952, 0.1263644353333101, -0.1618777675113543, -0.15041135781505952, -0.011971868213541459, -0.01705899173588978, 0.06553356822257987, 0.010808482914847905, -0.17413007541314326, 0.09778320351681857, 0.26763057411184926, 0.10036338347194934, -0.07147536267573958, 0.036089059047413156, -0.155824725…
7438	[0.10617757448542878, 0.09864857941335871, -0.10868765294645318, -0.07185770026981386, -0.08619573217515049, 0.2775473960797681, 0.2170154714774315, -0.16696040205300466, -0.12926225293424715, 0.25523535338178416, -0.07426362826934312, 0.054240056834445084, 0.0810603776798999, -0.09529909016517113, -0.03939178500150821, 0.11440606966678193, 0.18637602349091562, 0.029555217714373343, -0.2022324993…
2742	[0.11464052488889775, 0.12785871614980546, 0.17112328617302147, 0.10241994978396254, -0.0016164107221254276, -0.10212617321720978, 0.16221318375066784, -0.03400568788155167, 0.2332474838804751, 0.016172079400974777, -0.1660189236418778, 0.012985470055317262, 0.04960692643309866, 0.11443887183483006, 0.13623818672809898, 0.1650923062191796, 0.1435460218753757, -0.0719557613253119, -0.1318676030363…
3167	[0.03706302923590497, -0.11341770956523856, -0.19484824179262375, 0.008673595281109598, -0.0625548121525351, 0.20251108125758838, -0.1608943702225248, -0.10566101500773362, -0.13643193330839876, 0.16655892338717998, -0.06871994797316684, -0.01218804062829658, 0.18938046913822787, -0.25550859584090324, 0.06600070779740096, 0.18262544716123233, -0.2656314225525214, -0.055954879996825295, 0.03982920…
5834	[-0.12332095051809153, 0.016956437542112266, -0.010620170140430929, -0.11127969309438662, 0.21253964454582633, -0.0179129842035872, -0.20568380103528772, -0.09160262980684045, -0.10597302188678696, 0.18195076789171638, -0.20323891282606638, -0.00023388871618926427, 0.10547552840790027, -0.12674453247459058, 0.0930827352911262, 0.026306745947355072, -0.07705749581322463, -0.12082699702390853, 0.11…
5483	[-0.13226749693736098, 0.07455943993598799, 0.08122293291676218, -0.0936647917601981, 0.14976090428121375, 0.1733639397676894, -0.21172532650201994, -0.07421714318469982, -0.13746962499079152, 0.09751194795644995, 0.07346961460431901, -0.021763626931816667, -0.17916940164755996, 0.13250665767544353, -0.04846653538715154, -0.22521491200767227, -0.1339984584848875, -0.005645539081971411, -0.0796801…
3829	[0.07466759892769657, 0.27610279333846854, -0.1097926551332139, -0.07445064600764202, 0.07181617079768932, 0.2851164100931691, -0.07184213341412772, -0.30960995833549143, -0.17330919755807792, -0.10240628761234728, 0.05410230836027584, 0.21563731330049168, 0.1512844049866809, -0.14518225822280956, 0.08363571118083615, -0.24188014311682426, 0.029046304728889534, 0.16599220873258563, 0.099493436314…
986	[0.07790231018412509, 0.3027500535201211, 0.12967777935622884, 0.05979756090600017, -0.1543388385858362, 0.23332750311736747, 0.00695136876542269, 0.267708166462454, 0.1537173986647001, 0.20961006205178137, -0.2858429271583479, -0.1340693444063204, -0.1445689199673572, -0.043158108399088256, -0.09342037410035496, -0.0500384519741478, 0.04950372804923965, -0.1952345034424177, -0.2697903196792282, …
4595	[0.06314640074175626, -0.13411548993000424, 0.04301817229602323, 0.03540343602091701, 0.008658459265583255, 0.17354453682313703, -0.0982052133319452, -0.05302490289297686, 0.10838954339999338, 0.23986431676891054, 0.019526888869574707, -0.05549517925137347, 0.1791319313065213, -0.21277036166826166, 0.15368882566354766, 0.0771034441960918, 0.16803195148149977, -0.12618254170846271, 0.1709834569611…
4244	[0.20875121445801445, 0.028914761257540545, -0.17466031708993687, 0.2498724064725349, -0.12140997360285163, -0.0403453458865783, -0.06642382999103086, 0.010511277855439802, -0.028433086814851415, 0.16383259787791737, 0.05411417850498324, 0.18741840130605666, -0.04353755072365506, -0.17254614989864642, 0.05701909361005068, -0.11602744652207121, -0.01099316472297521, -0.19777777236421845, -0.003166…
5094	[-0.1500044057795711, -0.02894495865069627, 0.20107502576996922, 0.1905723015965083, 0.2814932535300715, 0.008557020089641643, 0.24567662857355457, -0.252396349393662, 0.028390459182901253, -0.02223337399799187, -0.02921137527863951, -0.2614284554962283, 0.04250675757722916, -0.19754802876931396, 0.19420578922586126, -0.1535149741378474, -0.01999591383023937, -0.14744846117580018, -0.084860419788…
8368	[-0.019443973129603127, 0.07732558364068866, -0.01665138315349442, 0.07819157123476704, 0.27506899955987246, 0.15766777767793227, 0.18928219636971969, 0.25009207344509343, -0.22681787788599797, 0.17679428450043289, -0.2495115434541043, 0.13468182680729843, 0.07948192415879923, -0.1729592290116945, -0.04224860022146681, -0.0055490673207941035, 0.0952653064268314, -0.0932830307068826, -0.0450859386…
2518	[0.2490672620989989, 0.077259226881989, -0.11649263391799836, 0.0679909221205664, 0.041525235197851805, -0.18094513207952864, 0.2306439846337006, 0.1905562390450132, -0.01896427071830842, 0.03741985554089578, 0.14860439432538886, -0.017120402810943933, 0.10005719583867605, 0.10976084803871158, 0.07758146483983741, -0.15353241540859372, -0.06923916444172938, -0.048142138321022716, -0.2247090965112…
5851	[-0.02880441942787524, -0.20647538603154247, 0.037709436497663895, 0.023083478822405083, 0.2639587580709127, -0.10289180090255097, 0.16338191878067546, -0.13560360041492925, -0.062142846219489685, -0.09251103728648903, -0.09177128961968879, 0.049322540810725096, -0.04844571380324338, -0.3110303033169016, 0.08649872813424535, 0.06645592983254535, -0.11960154072867678, 0.07471070645410627, 0.035244…
5174	[0.05933497731961446, -0.07288870104361307, -0.15255244957817637, 0.010145508330433296, -0.08220703667003608, 0.2799916949975889, 0.16652213135215407, 0.07465289498487562, -0.061290263370705284, -0.09314791714501386, -0.1739741728289214, 0.13577305251643434, 0.018554195231024997, -0.1620853349602178, -0.17318162549083915, 0.11278180763062451, 0.0029504739756844403, 0.0958440647287896, 0.142818093…
6581	[0.13826656438041413, 0.04188529377236151, -0.14045689491397645, 0.010962784532956961, -0.01431098251151051, -0.08553287519870559, 0.19782777911939783, -0.24018538526168973, -0.18497154711975614, 0.13975312104900572, 0.10612750672638427, -0.0402711762830795, -0.2906678075572832, 0.03964285158016272, -0.25305253444208936, -0.11053320452002378, -0.08259263535872682, -0.20968668134082927, -0.3411091…
1397	[-0.12463576816615729, 0.21891121492600082, 0.08593580883017245, -0.1465404477746511, -0.1460048693104278, -0.16361034165018237, 0.04280041585277492, -0.018241282999077277, -0.08631993142027769, 0.13573238708677557, -0.08221363964246162, 0.10924741798435642, -0.16935697573904956, -0.0003060726666426706, -0.16157740139058444, 0.009047101956182756, 0.08585447488784337, 0.1293821429068898, -0.270853…
1202	[-0.19073081770685785, -0.2507926945650335, 0.04124708609807797, -0.31766428672614755, 0.1716755705878697, 0.2011058873532589, -0.09898864857678549, 0.08716637262001155, -0.0276378282809703, -0.16863850354996252, 0.2119111640309035, -0.049311054950782654, 0.20576844024173993, 0.19302807666651817, 0.06397068898018224, 0.03409325388924876, -0.03381276601801182, 0.18553756294697427, 0.18715632564140…
7924	[-0.163478352386623, 0.09315449879671076, -0.03979792910355152, -0.17851747428888015, -0.12967185759578112, 0.14793186028474384, -0.05166665927936097, -0.15719468648391893, -0.26195568390537605, 0.10670746783892891, -0.24152272459982452, 0.2553776729106744, 0.1997683200879101, -0.20628463681328243, 0.01125302939927136, 0.0008866224233408435, 0.1381304381919104, -0.11185409537307373, 0.07708268522…
3421	[0.180327951198287, 0.18745714824059548, 0.07644376448758167, -0.19723966286008066, 0.2158203333913752, -0.11637983887093117, 0.07280772109229469, -0.14561455804451348, -0.05696466546541456, 0.0008711303458933527, 0.07964317239914566, 0.12286761537199321, -0.10672971863821375, 0.004267081341039312, -0.2348362903322826, -0.06271334220649101, 0.10060237794046102, 0.21537951899063393, -0.11306811715…
2671	[0.008583907645692052, -0.16280068314080348, 0.002124184988313032, -0.097522039037483, 0.17532156850990066, 0.21723167534796312, -0.12946840830808157, 0.041708367542618856, -0.20477826665749044, -0.17413385896374664, 0.15501519219383808, -0.05003007647414097, 0.0002247472023662699, 0.11794828093024434, 0.030987208320756535, -0.17483694850175477, 0.1035718290185844, -0.06859693083976971, -0.105089…
6154	[-0.049720980617431396, 0.17797253584965558, 0.1291567235610994, 0.0689245533438617, 0.24131360575119143, -0.03522080159200597, 0.0522622411204822, -0.06151049872917594, 0.08789466135684641, -0.0116317096038962, -0.11287897285441552, 0.12993934378649663, -0.23105528799958608, 0.2653732736818548, -0.18966486305911817, 0.12697251105203716, -0.024429382358477407, 0.015499739775192542, -0.02909124867…
8058	[-0.028402298970194376, 0.3150012026424112, -0.14221446717690767, 0.19967941727671956, -0.0183890714773191, 0.0710340994591204, 0.1654123877498763, -0.06818722526254499, -0.08299788429349046, 0.03914931550771912, 0.110212246866816, 0.32332919912907476, -0.07681481131256519, 0.10612216295365375, 0.10401650275269211, -0.01990819476567456, -0.021308246250654576, 0.21108837887423965, -0.0067967970725…
1511	[0.01054056210366608, -0.040800864265553446, -0.13583460246340268, 0.18019221896038035, 0.0388072506611014, 0.03925537883252845, -0.015592693183101297, -0.07850508424944153, -0.159577694526387, -0.18146015469075247, -0.17770775340019315, -0.3325694776590816, -0.02151014256845711, 0.15019125110148399, 0.10448058324980598, -0.2159736224693089, 0.18965845692558503, -0.005705477031144743, -0.08750561…
3477	[-0.1498542061081744, 0.2960207384158101, 0.08421505791516579, 0.19939124933234492, -0.02026166675387679, 0.009656392525157017, 0.07761637985996668, 0.07670635397329194, -0.025848881663421964, -0.20625157950286882, -0.13754368431091496, 0.15809790305880667, 0.1213878942548164, 0.00407023080814223, -0.09301374389114117, 0.17763830923508633, 0.04656975426619445, -0.15140579792998474, -0.25140690333…
3615	[0.0812839566423156, -0.12037188447018189, -0.2989126196343007, -0.042037999489973256, 0.268375550813345, -0.06953535311227912, 0.19022531231574097, 0.05948899985370871, -0.020253588891810156, 0.08478874885119315, -0.04178010590146633, -0.09936810731381564, -0.1261403446689665, -0.014438494004805699, -0.128280578002512, 0.21165806887411148, -0.06682875268232068, 0.07890669188201764, 0.07871193963…
6345	[0.010209221936680607, -0.05910882807542724, -0.09972962316699735, 0.28862117572108226, -0.1382706045549124, 0.028231914463810615, 0.046595048471658115, -0.12237284565571159, -0.2483390067659427, 0.2600443731188955, -0.15961538995352312, -0.0831410428612117, -0.013933917742674785, -0.1294777087740151, -0.03819022008780634, 0.20942425445875518, -0.17575851932831613, -0.2472114462020233, 0.08418047…
3935	[0.14625553840071598, 0.24063489688551798, -0.1878060664575446, -0.10373230876577835, -0.19993679851214027, 0.18068551090475, -0.049185033459397794, -0.07084532550763023, -0.2096607888100832, -0.05381436045896821, -0.03111334298530403, 0.0447813174793677, -0.017994307260241264, 0.04992520881398068, 0.010708558302609137, -0.1120774366319924, 0.12719069682337644, -0.10584254205512789, -0.1131220243…
5304	[0.15679205418858844, 0.18398424425066898, 0.042137494499483154, 0.04483618713345252, -0.2152199597404727, -0.01702480260924093, -0.07062215815686394, -0.12947428383288295, 0.1475039246002423, 0.2556893990251093, -0.1426735142043321, -0.185368051209884, -0.087438808391895, -0.08277288244372914, -0.15615260096866687, 0.043365284243162196, -0.07683912941451757, 0.14464864931985053, -0.2264378645805…
6327	[0.052054545125118735, -0.15965449778897353, 0.05185421174401587, -0.008444534065404612, -0.09197297509040031, 0.28137942095117663, -0.2046815340806039, -0.24614537337536338, -0.09887247453423555, 0.05547857586248979, -0.1490882319698017, 0.14196216514600526, 0.09558399824801364, -0.1941868101070863, -0.2044832456869491, 0.07600042314714438, -0.08347353617103893, -0.17582264593576868, 0.222543549…
6928	[-0.09049931764950367, -0.1289828414610343, -0.18926072210286143, 0.3046558892415245, -0.05257252332236424, -0.0394203803466064, 0.19930351892313752, -0.10104050248907773, 0.015936092671863192, -0.033745909489188625, 0.051896026822929694, 0.0030016426353646664, -0.07408098899527722, -0.22039992824123264, -0.0020812898678714965, 0.03337850819631281, -0.20183440738208067, 0.12092963379799032, -0.06…
6791	[-0.0453544278479583, 0.021138716886626184, 0.18178026512527234, -0.10287772648781476, -0.12094079164768265, 0.28661268312126476, 0.06263536102985931, -0.013158037373348029, 0.06194968285307665, 0.2580937555039681, 0.0006929299723069307, 0.1712706507809257, -0.025511566946468466, 0.13963811548571892, 0.22841418904704983, 0.12710927822535456, 0.06140701766750664, -0.10556984363234177, 0.1650529762…
8665	[0.12103559590143136, 0.24792038738183217, 0.11447275921974286, 0.16672111049652524, 0.009289159935998225, -0.015261604860948729, -0.07564741981631076, -0.12357498671628386, -0.12695505395705386, 0.04781891593420082, -0.013404340146739947, -0.06963797539781459, 0.2602407497899555, 0.06593490449055088, -0.27979894376519715, 0.07175295917637246, -0.08381726402243196, -0.09571049957182971, -0.000743…
6305	[0.043050598215730825, 0.19454734748914904, 0.11290618448755782, 0.18555973098710482, 0.21118701124101508, 0.1480798763246704, 0.1427508461794061, -0.006093206972207467, -0.003597622222023826, 0.004844941471909941, -0.14083707406360602, -0.11743937566944064, -0.12472055656731135, 0.23399901094673783, -0.11132842304596963, -0.21795158021541916, -0.07619637085376754, -0.02893998712342185, -0.096360…
2501	[-0.0017151897160609996, 0.21820102737336183, -0.294551396068724, -0.2541116156631477, -0.14727331616438064, 0.11545926867447659, -0.05246799547942023, 0.22933390166011852, 0.15564461106772035, 0.01837710576159772, -0.09358735693747819, 0.13627708139714698, 0.08038815869272835, 0.32255581538836864, -0.23000719824909496, -0.14447502547396304, 0.1107241775184145, -0.040269756045619984, 0.1134876382…
3002	[-0.014550665079281459, 0.2053060722574107, -0.13530971188726704, 0.016287153851198884, 0.05127399192644911, -0.15404140854257187, 0.15052307407992907, 0.16472592468191694, -0.15178745131978585, 0.3387816643730138, 0.07255515655168608, -0.09474693468783554, 0.12970938246880015, -0.02303588328640967, 0.052206470766366565, 0.011964347540385042, 0.18174331146798683, -0.0757727087599845, -0.200500416…
3351	[-0.09279133719004233, 0.1600444221923952, 0.19093137501493804, 0.2140557853159316, 0.1720627826543941, 0.09521917550360909, 0.17009252159224794, -0.06563688027029439, -0.03957103103985731, 0.09882294235229376, -0.12721521481646855, -0.218343824387652, -0.1742295045717541, -0.07791478091340312, 0.07500450352478287, -0.06529274288963334, -0.15510894996636354, -0.029113270061645168, 0.1119227590578…
3479	[0.07047316620510573, 0.05050333480180766, 0.14690153611287018, -0.08851849574002987, -0.009182081601988365, 0.14019066111638268, 0.11198245571741917, 0.09210894991936969, 0.2891956847856086, -0.05717598808929153, 0.12516617730555726, 0.03099175045179397, -0.18849380148434192, 0.17291843411766275, 0.1733148047023106, -0.2201958633504195, -0.17628596612675987, -0.08660233548475804, -0.195400523601…
1602	[0.056434693808945315, 0.18662601796267897, -0.09905289543278031, -0.036225592993070085, -0.07840140633696799, 0.1147310414942536, -0.02279916997906244, -0.21971515242566694, 0.004104635142248721, -0.20221252386619834, -0.20600157578288605, -0.12428833135652398, -0.3499259253172817, 0.22220009028189622, -0.02423122070121438, -0.008029157575465672, 0.03918711297762406, 0.1954668592717714, 0.090303…
1530	[0.0855963683765059, 0.11616382002387644, -0.1331920632937827, -0.06890076534273082, -0.030756961249949123, -0.094977714945778, -0.20487934655440648, -0.08015803557438982, 0.026949872023754335, -0.1828731076622065, 0.27133609027212496, 0.04574076587268691, 0.15595135901732235, -0.004419040787570218, -0.34124640320836697, -0.1083948524834967, 0.0502252009852996, -0.2159847006323064, -0.28327568814…
6990	[-0.018629856946720355, 0.07282067080133493, -0.1086766406035782, -0.07564445238181151, 0.076570275533156, -0.15947968185077635, 0.19431115475572003, 0.14407501819454807, -0.15157375397023057, 0.23375461280905946, -0.2043074766153258, 0.05548147775181525, 0.041333631917845205, -0.11001427304863895, -0.09251618834737779, -0.03633338726075016, 0.24686762013452732, -0.18158581807290433, 0.1186820660…
612	[0.14353038010437882, 0.031105458789345355, -0.10392322272585668, 0.11900215437620217, -0.060486845999076326, -0.07881508670920657, 0.07383750311777698, -0.1571426529560937, 0.09188780942714767, 0.1324781286826159, -0.15918801596975926, 0.07250667538866702, -0.025657630791067452, -0.06356913327908828, -0.035263646076474614, -0.10966239192873546, 0.2346979322326616, 0.14229743637245645, 0.06487925…
1996	[0.2053972335966314, 0.18592006840827363, -0.2611697731928568, 0.008459699716062835, -0.09276161124807564, 0.2618919135322794, -0.2238437243417359, 0.006560305676391651, -0.15988167839413822, -0.056872034528514866, 0.1038042901801095, 0.11543886280484525, 0.16779141919144894, 0.06993413504380631, 0.18146075317890403, -0.1584493163344658, 0.18536739627428628, -0.14168635472429772, 0.08104637440630…
4496	[0.0753201026087412, 0.02126099100479876, 0.0052628220830397655, -0.07673858632205034, 0.17646215889124034, -0.0714414280744018, -0.008910402785243939, -0.1697400058253839, 0.07764556283955602, 0.213832582540369, -0.20990994542325103, -0.19721828096268829, -0.19884300802907226, -0.10315179031475696, -0.04690462885814614, 0.10540740950087764, -0.21649777636921896, -0.18137886040988419, -0.08260279…
4892	[0.20558550032268333, 0.015467922233394726, -0.23022864272364854, 0.09523662890924407, 0.1130005978307161, -0.14848396775678416, 0.07226337144534188, 0.11111832038937015, 0.061597144968041855, 0.26638937686964, -0.044105489010144036, 0.24164980119197513, -0.005905683476954643, 0.1487152277700303, -0.02198678717226525, 0.17690980481551588, -0.3408112457074754, -0.32239531833465, -0.086844912198769…
735	[0.02063020306719926, -0.17058444298162612, 0.08224955263883629, -0.17879997626830413, 0.06477130724787425, -0.00013764575620150797, -0.10089109629826375, -0.0008375536405349893, 0.22290531811706246, 0.1685188919731022, 0.21436000162076288, 0.18833836746262678, -0.05281747824182489, 0.060172904262327284, -0.23430171001794803, 0.14448212380497974, -0.03869194010520219, -0.015901292903846575, 0.193…
3354	[-0.039815989251784555, 0.1708378886980121, -0.09507747428989008, 0.18449860795909603, 0.18791445335872842, 0.06184141388078971, 0.16264688769809063, -0.20660922289438716, 0.18931069361453406, 0.10729583373885884, -0.010806880481386746, 0.10294021462961328, -0.004717720898113899, -0.11739996024701263, -0.05996735080386687, 0.2120049852292271, 0.19084718373115386, 0.009369102419837608, 0.189785736…
7298	[0.26705667596285926, 0.14661758740691502, 0.2781371340096848, -0.2729209901010118, 0.032572593050595296, 0.09222661768789095, 0.1551186217873984, 0.07473416236110585, 0.03764871553745825, 0.049169370469573835, 0.11095149421613347, 0.07680934307451388, -0.15270338567093542, -0.08072702185875273, 0.27995092941963234, 0.04428831632218709, 0.15938210055807228, 0.17305534941400413, -0.182221994530273…
888	[0.1974663862928996, -0.038391673492869226, 0.07890463985026046, 0.00417775526021723, 0.011921158184582795, -0.10737363180085645, 0.08660772343609634, -0.17701077851314465, 0.0005347280432033675, -0.05947208378184441, 0.08142834778512639, -0.15706712846617757, 0.02495626197563361, -0.08759957914603064, -0.17514222474086602, 0.09395858367072575, 0.1672574744244805, -0.019426468755656106, -0.272332…
2039	[0.06037712596749602, -0.11107801593516826, 0.04309633216275431, 0.11159202010250195, -0.24076871365088595, -0.16187417859044315, 0.24684698906650526, -0.23093950129292856, -0.1288979439581596, -0.10857174556175501, 0.28292266152696116, 0.04368229293955034, -0.08522627434925513, 0.0879157706021057, -0.04769330434923099, 0.2145384801424317, -0.17360135411480615, -0.22798096474090987, -0.2250850886…
7641	[0.08456431094207434, 0.16955394260753, 0.07319906997637846, -0.13917149501738982, 0.23172066823811258, 0.2279113510388496, 0.2262706409757996, -0.2065197502892039, -0.1399618413844007, -0.0329302548448573, 0.06212020935759269, -0.17973921339265034, 0.03139067367818273, 0.12858081466184632, 0.20052564133586487, 0.2770184074657491, -0.1314088090555761, 0.10246379386739064, 0.005412703654607304, -0…
1633	[0.14669193565186964, -0.11564676300250427, -0.18667347212136476, -0.023344635757698348, -0.0347604337029798, -0.006081971638751317, 0.18451887198594924, -0.1469383792514449, 0.19108463604408082, -0.11414075344221865, 0.17858143257972356, -0.09234675750676305, -0.1320666311138766, -0.11566549843159561, -0.17203137766285195, -0.10396825800636524, -0.035553850829450735, 0.02717366652385976, -0.3581…
567	[0.1704967072867343, 0.20817353212702902, 0.05956048853959471, 0.10437648373887917, -0.026545645498799654, 0.12145520856900116, -0.21794664765559468, -0.18317039839745863, 0.037703753643948915, -0.08452056218069048, 0.04927022393466915, 0.19404696393862364, 0.06604388841174948, 0.11314516990923226, -0.2617190265826334, 0.05046772367355652, -0.14392104864799737, -0.043304740262389015, -0.064009506…
3818	[0.22988244802169958, 0.086993568522054, -0.11476834866776604, -0.09548771642611978, 0.21886091841167982, -0.05476524490932302, 0.2149082566603748, -0.08728236922791632, 0.06257330518132169, -0.05766846342488213, -0.21161126415107445, 0.06656261171781548, -0.19580709239660932, -0.18389600047391783, -0.2963541160314247, -0.14673869190506897, 0.18428692326795235, -0.15455847320436092, -0.0682045341…
2638	[0.019434900866146795, 0.19770320930305235, 0.01783512116157209, 0.0856654026106892, -0.18682528824526576, 0.019389760346453525, -0.11494789815386684, 0.11244754202902146, -0.15546260406859844, 0.1539366121011136, 0.12115653031687092, -0.08514029377580473, 0.15709510065345425, -0.1911807432467209, -0.29902164293306344, 0.03774388665016645, -0.04959747898171845, -0.1868667303019486, -0.04212574862…
3183	[0.12404687980097193, 0.1124900316404004, -0.15944457584240204, 0.010648448548589394, -0.0998859548146702, -0.20266259891590516, 0.12823153492608189, -0.002555587253309791, 0.19703749991320005, 0.28815049187731306, 0.12514718056930202, 0.13357144176452482, -0.029525747533959607, -0.08534090730751481, -0.19337963687372756, -0.08134324875158484, -0.09254937781906683, -0.21945942649926, 0.0007849758…
5813	[-0.10421047320820345, -0.1905598942502055, 0.002864738877779146, -0.1559184150505331, -0.16856619889397997, 0.16771257259123226, -0.04716424303921039, -0.017586693959339983, -0.03076237367632558, -0.11264994574781315, 0.23343925404957575, 0.03304178707961998, 0.08025419128140167, 0.05045745006209466, 0.1407983194156033, 0.13760750192138446, -0.2260196892306736, 0.04002508482327383, 0.07153129887…
3761	[-0.008048033613955383, -0.026720797315460308, 0.20949730258158772, -0.016291619446578417, 0.048707903952010786, 0.09425399933783929, 0.08013241929105498, 0.1366686740169719, -0.006610203951329923, -0.17740490456261565, 0.13912577117346658, -0.12641972565971105, 0.08457174694645747, -0.1771507575618816, -0.06875012414708184, 0.09007070092512708, -0.1993695355028349, 0.12554141838325655, -0.093577…
5455	[-0.0826191196346769, -0.05720491173093823, -0.16791847354036285, 0.06518100982820998, 0.21648544974444037, 0.03654241245108421, 0.10044710086750483, -0.10187732882767302, 0.036647436394673515, -0.029665835245779253, -0.009474127276296079, 0.06541930147037495, -0.11661395438160897, 0.2818746172777938, -0.02546685501591691, -0.013528887030564844, -0.14296101892860785, -0.10313905727361355, 0.08710…
2810	[-0.09143956514369124, 0.16943521316697005, 0.059373522081879265, 0.09578323633713852, 0.26120281039130006, -0.026943389860080092, 0.0958270440368677, -0.09690119049008179, 0.17634739819554632, -0.0004962883309289623, 0.1522586904107677, -0.3081978747288517, 0.058564487531338846, 0.021605228998638273, -0.07562723399688215, 0.06802696501692664, -0.11058972187104348, 0.09547490065676428, -0.2834723…
2113	[-0.07631832632062627, 0.1481653753735561, -0.15302273888565116, 0.046693058411312105, -0.07679701957045887, -0.02813194053460958, 0.03090027859509902, 0.055268514338524505, 0.0010145775109999275, 0.13803080012201777, -0.11816024225376077, 0.16468729936682047, 0.12777341878034762, -0.0008917452956252621, 0.044052063669321205, 0.24416979895573093, 0.0824334368470327, -0.14683474668319205, 0.205271…
6761	[-0.10660305597782224, -0.01381673912718493, -0.215589148335201, 0.030269564090055205, -0.11823682609208445, 0.22004306864449166, -0.1612021126098752, -0.09212244537215036, -0.003942200695133888, 0.11280024502545463, -0.18525772724853246, -0.02214678873119052, 0.15127706011921094, 0.000266420142847272, -0.27955813711223637, -0.04714961945793656, 0.07370545566405574, -0.15524304701087732, 0.132885…
6506	[0.20212632203417874, -0.17842651341776608, -0.20379405302955406, -0.17689884351721347, -0.0583837401671384, 0.1048283318638416, -0.006139544514575662, 0.05949749598661138, 0.020147205284519288, -0.01922511868116409, -0.1342635309891449, 0.05669194286550352, -0.03930134162254777, 0.17454456050292577, -0.2554156171535309, -0.19696177238459192, -0.141731918369416, -0.15922901533111739, 0.0949005214…
7028	[0.10098184079253857, 0.21225667699975925, -0.2572560030667373, -0.13292113085119103, 0.0369448873196472, 0.023200843402703394, -0.023534452013154194, -0.3124207578560183, -0.06347464842285828, 0.04446914876284592, -0.06492367320761432, 0.0070318521456875565, -0.18856264398099654, 0.14552697547370108, 0.07544154677485142, 0.12988320165137937, -0.12662773791570928, -0.12439769177185725, 0.02419736…
7956	[0.06301052522659886, -0.18925518959760756, -0.07868057549913492, -0.25782775292676496, 0.13632554297016, -0.11122551229978477, 0.2542706950853175, -0.22786043334665532, 0.16783594482833525, -0.14006353890779166, 0.27425948819977014, 0.1706697671395214, 0.008723372963268142, 0.06621506245503071, 0.12045392241480446, 0.2197567720396719, -0.044431183254135684, -0.10866760809743654, -0.1581973082052…
3795	[0.1989043156227528, -0.057533873186012885, 0.03152471465034992, 0.2237385378344967, -0.03984060091925606, 0.11490472484777513, -0.1782291952740638, 0.08746891184545022, 0.018063495588765507, 0.34259783349679, -0.02591569466197032, 0.07792953637703914, 0.21171348428225845, -0.013818318587876032, -0.20178372987663512, -0.16584778612784537, -0.16372727859208766, -0.10750933395470447, 0.009448094480…
1420	[-0.1269952049341223, -0.08670215102962012, 0.15311389761597172, -0.1666522398601751, 0.014340720545525038, -0.0701860482383528, 0.1745284932412799, 0.057193278029838195, 0.02996468233749518, -0.14431047706745176, -0.02082524972588447, -0.013791084371046852, 0.1825582924792437, -0.07889574624159516, 0.0878507603232818, -0.019246992300518555, 0.004733268413428229, 0.19731309634188013, 0.2496900688…
8211	[0.15790912245330074, 0.20734659167000696, -0.16564048353335403, 0.13739008993604102, 0.04749091188584766, 0.15809572734785043, -0.12369418322041328, -0.09856390567155732, 0.19991420047368735, 0.18306095999633884, -0.15899261532723827, 0.01973771121999159, 0.012497951885059056, 0.13400194144244076, -0.1507879990567134, 0.04845942143033806, -0.11094285737574504, -0.12558820310512686, -0.0105167897…
757	[0.15294691217155573, 0.14830835557844302, -0.2324804230086995, 0.08585832124719298, -0.10704228371574927, 0.06706516340181505, 0.11114032019935767, 0.04606042739400205, -0.1609465317510077, -0.12385796844036516, 0.17713708953936827, 0.04245199246960396, 0.21783335941177004, -0.08756426079672033, -0.1705627570134113, 0.12581472317614556, -0.2397950511875806, -0.1632613388147086, 0.087604923080165…
7461	[-0.060342990762062336, 0.12972473424097442, 0.2129053298446841, -0.01012096702841819, 0.08758358187489698, -0.06113318259442481, -0.1792249927638065, 0.0260048373013781, -0.05580946103952087, -0.05873209599580669, 0.11701220975551577, 0.1189649651495814, -0.015355569744463123, 0.17793660492838428, 0.06994781772428728, 0.13438050716617037, -0.03574185786852222, 0.08523509809865118, 0.207424371641…
4470	[0.00337354055128639, -0.11250860780680973, 0.11382526302597107, 0.20413900836277402, 0.09364449548346557, -0.10925592683760105, -0.00862469396351394, -0.01645498353486667, 0.015379534800757766, -0.08931592349002654, 0.1579088630941965, 0.18965697909025525, 0.23780611089359638, 0.06260185149571028, 0.10500401144072956, 0.1903075989574579, -0.1196794158475828, 0.11656159507265369, -0.2565193932567…
5085	[0.12012626240026701, 0.11491033366433724, -0.11833097840816667, -0.03902782562785343, 0.09597639350406519, 0.2886776738373655, -0.20003693265113337, -0.03967801023183966, -0.0046568204235853, 0.13925586934139145, 0.0636272289187906, -0.2448800386018711, 0.0004315634835155642, -0.17662684237530604, -0.23303571557582348, -0.08999467459295314, -0.013759876361417265, -0.26522771750562907, -0.0824894…
7078	[-0.14771966966911732, 0.22310501022149076, 0.07276383790852257, 0.10501103006119594, 0.24064081837082052, 0.044932261431318385, 0.10319643485842463, 0.06806796904942612, -0.24573727219580985, 0.012815163493243645, -0.20680589426082288, -0.11765573947654193, 0.0345896954847175, 0.14681050159438883, -0.0007625625210669589, 0.0256446681581131, -0.0010240445077363425, -0.0614893320089684, -0.0413138…
3520	[0.1192259469346588, -0.14292185289993625, -0.21080224583414037, -0.07032985907488425, 0.08562672697279729, -0.04271974029543503, 0.09363416552124024, 0.0631538956232093, 0.21819809408644936, 0.04673415949244177, -0.21753408202839444, 0.05040708251129115, -0.11449998342396928, 0.036864018835325627, -0.001949087714669938, 0.1458747490916281, -0.25861229654249157, -0.26834629048611447, 0.0164243213…
1889	[-0.2703348871861615, 0.17203661548833474, -0.020095848364921454, 0.11613563611197175, -0.0813934768111585, 0.2249201522914414, -0.10142922713626003, -0.17420602041385413, -0.0153411203290508, 0.30616456263278413, -0.08947676774634965, 0.13451299358618143, -0.020168942384392312, 0.0122028387271763, 0.010291598336739238, -0.017997944377197785, 0.141378696603793, -0.006970805794462982, -0.170157787…
3015	[0.06100486384093384, -0.14452428069623857, 0.08115593523776185, 0.1632425588964136, -0.08629972715382096, -0.09534683025773197, -0.055143314135670314, -0.19271700044453668, 0.19446002386378322, 0.047118688829024834, -0.041828473694502225, 0.0922941013625102, -0.011425579560438258, 0.19636655280542262, 0.0941900531600991, 0.2554262163116751, -0.2353612310419333, -0.19143433298743218, -0.003049213…
158	[-0.09154970999015617, -0.17257095326676308, 0.1851704492428658, 0.06244093601350296, -0.08443371528344847, -0.02027449546784121, -0.035427969034742594, -0.256071267032549, -0.2742905420183215, 0.0882593706963292, 0.07504968749896007, 0.2514530436459683, 0.089707466462809, -0.2658380313227878, -0.2051196086851494, -0.037126780150992265, -0.17922202374016477, -0.07100344719205866, -0.0823287687188…
192	[-0.06998211178114386, 0.0505951365852732, -0.059322202527573885, 0.14361734829573983, 0.0788722814603425, 0.06711407795652066, 0.09037856616917428, -0.16305108637109916, 0.07224795800607071, -0.16231157424931386, -0.01846679714699967, 0.1329672910959503, 0.03883250421356967, 0.24952708337507679, 0.2037113054005579, -0.34844452294620815, 0.035296927619719844, 0.06186551772851692, 0.15037148377333…
5567	[-0.15805181961690398, -0.12912083923885354, 0.005748823678952083, 0.043633436328298136, 0.25003800854307817, 0.30441887416235297, 0.03588452373869119, -0.06744133006392382, 0.11338013298030837, -0.041380930728987984, 0.13038493587478225, -0.21382599126543042, -0.1772390479478384, -0.05908891884461791, -0.20064329286275598, 0.21235968653546783, -0.16302529967854643, 0.16246291786197725, -0.047776…
5809	[-0.08535996115821616, 0.08854553482853476, -0.25462737557497006, -0.14422975650121195, -0.19570052957891435, 0.005669398137588556, 0.0622967781257625, -0.055498086228424295, 0.09620990344209121, 0.1321112156932977, -0.13226085280527797, 0.25168202176243226, -0.07197812914534003, 0.2596252534199874, 0.1419641342372486, -0.044952513354957556, -0.2107387728379892, 0.162376913933543, -0.002695737573…
7003	[0.06089681804361749, 0.0581797917895532, -0.1505054414568729, -0.11004005751214024, -0.0395685968037296, 0.011675714069297728, 0.07966099399731207, -0.02888029382183036, -0.19140257415403206, 0.0027785607482770855, 0.17869452385099605, 0.10051064270326222, -0.20546600455726505, -0.09904302149778192, 0.053826837096718844, 0.08578153904152248, -0.17313841794191454, -0.10433813450735391, -0.1063602…
3249	[-0.2028555730863462, -0.01583400341875238, 0.07625157670415748, -0.03726418133312476, 0.022474888121027475, 0.04763753823867134, 0.10718998115044055, -0.009281789705785711, -0.13394834460109037, 0.06837773068925472, -0.06062689079277231, 0.005277878644904631, -0.1338625650509305, -0.12762067932338447, -0.007272004466360142, 0.13728803877957518, -0.08550710517940241, 0.2273112988668728, 0.1166222…
3024	[0.12183159863413416, -0.20114859251575012, -0.14678572069263493, -0.04324245122428924, -0.12763240611497578, 0.1447046206539387, 0.042216045055652705, 0.11808082676511905, -0.07634714738286526, -0.18453482088973094, -0.03923144309975897, -0.14012749002122063, 0.0490202505716013, 0.08313312756386751, 0.01684328384619901, 0.2644463898952168, -0.054823919542880295, -0.19733922492638983, 0.176096418…
306	[-0.16123280986851835, -0.021230821148449933, -0.21833826321137817, -0.34344892352426204, -0.2681516356958195, 0.06601633890778333, -0.1810799300293326, -0.2511664139379726, -0.004599608904197135, -0.21065367552091696, 0.10401329309413203, 0.026461689509133534, 0.11659981423506786, -0.04849522557428399, 0.1075660970330842, -0.008918145895931307, 0.03069799351926727, -0.06774104656703367, 0.001091…
3793	[-0.24035525076102088, 0.09375118783050564, -0.19535812203923422, -0.2529403286268505, -0.13839634913839569, -0.190709804172505, -0.07936643032811726, 0.22470460879148033, -0.03803685986442341, 0.10659272568582871, -0.07641388063389733, 0.1630467077427594, -0.021529350596768373, 0.045192167557147764, -0.25164809305361374, 0.010091146791324338, -0.24368124721689913, -0.30999350200960013, 0.0747106…
6628	[0.20628129813793272, 0.11426724141008583, 0.1398736576222033, 0.1510838276626846, 0.29897839471283066, -0.05006922403854289, -0.15572792986632672, -0.18185766129367334, -0.006795342468055564, 0.060124777977010435, 0.11641346249350829, 0.26237659470692387, -0.15171472345578563, -0.1717855088297986, -0.17414634894353273, -0.051690142836759614, -0.18230022822208175, -0.0401405211670153, -0.02816138…
8298	[-0.3004979500427244, 0.024464651470607227, -0.004107621778469838, -0.10926081140761083, 0.01928879192827148, -0.13660178177834167, -0.10747364722455308, -0.08671506580695999, -0.11818787831772323, 0.29974099584625946, -0.17498588668818776, 0.08382890636247106, -0.036731751020061945, 0.15779730598995576, -0.15180603424869868, -0.04718889228394326, -0.253254263121057, 0.11466250996853107, 0.024927…
2296	[0.05340333897958191, 0.010300709963427808, -0.19582460186560113, 0.08437082900097878, -0.09739268685652226, -0.04418036976369563, 0.20563508506071862, -0.27524033308225526, -0.13497473166301743, -0.03567537308480455, -0.2614130108860669, 0.010862277065123287, -0.12061250533676499, -0.16247661791686344, -0.2102487783332522, 0.08620535745862824, 0.20153983922745886, -0.0625025911542892, -0.1170770…
8153	[0.10891329883463044, -0.2225122891404064, -0.06249581582003888, 0.03428717715439772, 0.07462614763891066, 0.07662502940385735, -0.1515053021442541, -0.20358570323653472, 0.1121466723382615, -0.02937576436434175, 0.23673305465027236, -0.04574009532204402, -0.18753842684322952, -0.10266751608262087, -0.12101408719568989, -0.19695234484790056, -0.26454299578299456, -0.03965675509753379, -0.22234544…
4281	[-0.20679977599906046, 0.24251923731682032, 0.13861858950051145, 0.17101982857800924, -0.12471835134799272, -0.06822134082269388, -0.0417322183371728, 0.15697492009685737, -0.27181564148625753, 0.14858190110852962, 0.24061029313694204, -0.003725571778697924, -0.07644495696885487, 0.018232589971249775, 0.1026584574659151, 0.15485848112824324, 0.2675728150437295, 0.037486179819743545, -0.0321761632…
5276	[-0.2662167199136056, 0.2466160692458074, 0.21954284641251628, -0.011777960012572242, 0.19568386311223496, -0.055266303784681114, 0.1350921582238981, -0.025701360377361947, -0.11149953058043595, 0.09397913625963916, -0.24390488959430504, -0.09144465817970025, 0.1232046410850318, 0.07765281127358034, -0.12061261930722107, 0.04197817873078664, -0.05962493199786883, 0.1180769394236841, 0.03786909839…
6283	[0.10184059006104505, 0.1385727517755211, -0.04573545095726863, -0.13636800451075257, -0.11835794341092774, 0.09322093276463723, -0.019049094423235748, -0.30342814899645165, -0.06556705008800287, 0.17192106478593897, -0.1730774000972599, -0.028379258004574425, -0.17250659615244338, 0.0025245356710346116, -0.2011580082957455, 0.1451404008456479, 0.15042579884699775, -0.0025834369553727156, 0.02963…
3640	[-0.209571019769551, 0.2268128432024661, 0.0956088930755528, 0.24425732281935345, 0.2159495141057491, 0.09906190736242716, 0.12480860848914646, 0.17209474052633345, 0.1344246970362085, 0.03782891238707515, -0.01420910570087848, -0.11312307884012705, 0.04015434404360622, 0.16177315104255635, 0.12260337674530156, 0.25250911414092536, 0.04827553137656477, -0.05514522825119623, -0.10899432503375096, …
2250	[0.14576068450629945, -0.10194439847882918, -0.22652530114742137, -0.05202154976888627, -0.10274762355363026, -0.17809045331630344, 0.20463815678926517, 0.17117340882639975, 0.28538681341649536, 0.0613832816985049, -0.02570580752310076, -0.146276268269804, -0.16987093929930638, -0.026283121803976836, -0.11636965978067136, 0.019088362750843746, -0.20358656971640024, -0.27029868364420173, 0.0253126…
3376	[0.0006129880496583738, -0.002698042976007742, 0.1987925253354239, 0.06254730953615137, -0.1157192318732513, -0.06710018779826882, -0.15642837825902178, 0.1627950448947357, 0.2382120305379586, 0.25165751050490515, 0.0022480777785401414, 0.027828584446648652, -0.03068864927845163, -0.18302853496940188, -0.05692522038022802, 0.1832455118261609, -0.13397306959228553, -0.09553763317879263, 0.15013283…
8371	[-0.00961346726981201, -0.08499520119851439, -0.14450721540996597, 0.19305082854785724, -0.002257819007186455, 0.2662436794151518, 0.17520659729391966, -0.088703023032045, -0.1320285029864765, 0.16553033886107027, 0.017506999344972914, -0.14185209181639877, 0.16804078070281733, -0.28902893791071993, -0.12948491564681047, 0.1413796235347011, -0.13786559231309342, 0.09642418855919155, 0.04951599727…
8734	[0.009619412584447014, -0.0655485735144786, -0.062367144120945864, 0.1366014583346619, -0.017948694307703537, -0.11639461702422046, 0.3094193979731267, -0.21549190651313185, -0.22688628575979, -0.1695694499738808, 0.1307067850050889, -0.03971623058787214, 0.1680745885967452, 0.0005701896279269127, -0.07845020056034079, -0.165231586557263, 0.13539249083481725, 0.122662173815444, -0.081982555832351…
538	[-0.172810792507873, -0.14553261807930074, -0.11845234989340367, -0.012310981297275831, -0.1398113873402399, 0.12651999154913826, 0.03116747277445103, -0.2553860816874699, -0.04810115069682094, -0.12425945671585327, 0.04112996257172204, -0.007599167273746852, -0.2650286083167069, 0.09502855918654472, 0.20719368950453795, 0.10317055841553732, -0.24374621892554388, -0.063772463490664, -0.0867904888…
8730	[-0.2716484512628696, 0.270280711122016, -0.09632776522756838, -0.06744141968187467, 0.12915104528695695, 0.262022358631057, 0.17706881541528433, -0.24050219237182163, -0.10119376855458051, 0.025269929563500135, 0.128116546255432, 0.1768254897457168, 0.23415324682452962, -0.24956389882648639, 0.11715898997054024, -0.06361772938132565, 0.05699818828327291, 0.11729891409306967, 0.08491604035226759,…
5326	[-0.04095258788266268, 0.26558791303133994, -0.08905756618218573, -0.04997673343693485, 0.0795996372389993, 0.17925782891783024, 0.002965097593953818, -0.243394421508086, 0.0008667052947843481, 0.31982447229184013, -0.20602470164874445, -0.15392861609059744, -0.23835015954257213, 0.20283211081459473, 0.15967669994968703, -0.15020652478845548, 0.1541869620633935, 0.07227430844118952, -0.0170279621…
486	[0.036519433222157664, -0.2302299323218119, -0.09254332313036408, -0.13794357663766177, 0.2718525107400332, -0.05773853530135589, 0.07265336079754185, -0.14511468984343673, -0.17894625596315428, 0.08398198048232287, 0.16585533277533124, -0.20644974139646663, 0.04232094434001085, -0.23090502518034747, 0.039819245873311676, -0.037070008415143824, -0.2755915302776148, 0.25432210883297374, 0.07603424…
6408	[-0.07811177213924307, -0.03732810168402617, -0.10215874551678317, 0.02881856230333127, -0.2090370871194515, -0.03816101990327392, -0.06493202996591049, -0.16022207824746365, -0.04356868381381806, -0.15349392100335604, -0.020858371524904853, 0.0578353745073323, 0.0653468452656457, -0.013295584209996962, 0.10638000740862913, 0.18737674307920196, -0.07741635739782211, 0.10648819194253703, -0.225483…
3672	[-0.08681699010584185, -0.005102222678785523, 0.009076791936065668, 0.3278485466276738, -0.05308769812598688, 0.15835324490157962, -0.12041965156815351, 0.17227696222670785, 0.1616955443394692, -0.05024830191591304, 0.13974766727530583, 0.06374882157029108, 0.175390909889802, 0.03632831335969977, -0.22245935738589656, 0.16574794991282893, -0.0022689121572999848, 0.07338991637183853, -0.0344593913…
8486	[0.10884862624333796, 0.1512462241174869, 0.08274741935005524, -0.11979519925434083, 0.08520913286119688, 0.001515898854433415, 0.030314265743658596, -0.14508439736525788, 0.08442404457295585, 0.11681484818984714, 0.09067034447595448, -0.02600364137434077, -0.29274393440788077, 0.07844507041898575, -0.06091992202594486, -0.00681809740922782, -0.09134932581210521, 0.0025480668126314707, 0.16820078…
8563	[0.00834462749378457, 0.24011574081785825, -0.08040304130528064, 0.09062877724387491, 0.15496648056148224, -0.12958639305795147, -0.06160944806300409, -0.16683254141889753, -0.18611800956942923, -0.07533889661984215, 0.147681374031616, -0.10024819015316136, 0.20908156333535127, 0.1830069449642823, -0.24401371701216246, -0.019887329604717452, -0.1418938902229754, 0.13672755236585346, 0.10222908368…
7812	[-0.2591884230259115, -0.01627166249350244, 0.03702626481538276, -0.02453426680766756, -0.015920988415044083, 0.23363597294163765, -0.15830053181344997, -0.07526949341910324, 0.06427695470041714, 0.08883552988285207, -0.04814465065273854, 0.2708314598691437, -0.0024787788917734464, -0.0005015539839697065, -0.11779185839877976, 0.016544562880733738, -0.11863555906582478, -0.1708015123327584, -0.02…
1866	[-0.027571039414222058, -0.25143047413117, -0.024022984902502476, 0.19279902056532264, 0.05817739049549111, 0.03635293000453586, 0.04345322982521808, 0.1441515377464643, -0.18195471974276614, -0.23743172392249154, -0.002502958908045999, 0.15281062059329942, -0.004157684867119432, -0.07964845548110522, 0.13983575857449065, 0.07452112702116415, -0.01894236801588689, 0.011728512694746205, -0.1228408…
3132	[-0.2390596651049062, 0.23361273105240113, -0.0627514336387667, 0.005920068362465303, 0.2222660761869686, -0.2081116147849572, -0.002613893300078245, 0.15951506989802386, -0.01523454459526339, 0.1086594790570869, 0.226325076514523, 0.036938889573392315, 0.20577374321062106, -0.004474601005751048, -0.2263020999279242, -0.16094597520369539, -0.025242465086123097, -0.06670619475648425, -0.2880059233…
6596	[0.015704949269019112, 0.2195405761426701, -0.058803381341109094, -0.21486775137848435, 0.1214174074343211, -0.08501339061138233, 0.12848990609675817, -0.0834302617904812, 0.022892360723709534, 0.13465622929113136, 0.11291535194779692, -0.02177525065595769, -0.19154705326748223, -0.09062432555023824, -0.2660375105771877, -0.13083707180399223, 0.008645199210857749, -0.0719451507822217, 0.005097277…
1916	[-0.054069189384202826, 0.05025723005103928, 0.03189261374958701, 0.06849881075310972, -0.15817478249094621, 0.11920967090027183, 0.1623772122259878, 0.13945078307593786, 0.06649037356201033, -0.14239558670854052, -0.1703568977032964, -0.016652436569639727, 0.13859943189157858, 0.23991205211011116, -0.01621131746236067, 0.08745281463957469, 0.2308952161893524, -0.13418382920772334, 0.010217891163…
6773	[-0.1297558791078127, -0.13941214388418754, 0.01953914261777298, 0.2724036882808254, 0.07187297179914319, 0.10565680998743857, -0.032732728284807035, 0.22924193699963577, 0.10430460685004886, 0.09434649029191092, 0.10906249526958706, -0.1686522946975783, 0.18691851160899894, -0.021367420951028365, -0.08174641803308368, 0.2739508423576147, 0.0017506069611334808, -0.029714383632892187, 0.0216061507…
5924	[-0.08184889536637052, 0.29718013336926347, -0.012841317897316195, -0.13682021889038837, -0.0631939557177794, 0.08323838117235564, -0.022690878900283377, -0.049574515679757514, 0.12841304083648256, 0.19814036251658287, -0.19105106160514745, -0.08782872829490761, -0.10737596268444077, 0.2601890144922664, -0.01112157618027363, -0.03330806530907621, 0.18241233180683086, -0.1493371587786389, -0.04027…
6458	[0.12159530357280826, -0.06257922541250388, -0.19338826315792357, 0.25644749577886367, -0.07763554814807427, 0.10800796729874035, 0.24496645558917224, -0.008062916864608548, -0.05535407704289225, 0.04842361133862746, -0.20459699926377156, 0.10153982935808757, -0.13697299363234958, -0.2358155202612917, -0.1499985113779745, 0.1410884570116016, 0.11580659628872539, 0.1874161795656026, 0.056428150591…
2030	[0.12758621429687866, -0.12268620024116492, -0.11485843550737784, -0.12136456295243984, 0.10456266934982977, -0.00614037938112748, -0.12650694548054306, 0.19565208881582938, 0.17895253659064023, 0.05464962942259663, 0.10571491475563796, 0.0661595072540717, 0.18014081114712055, 0.15770617218560734, -0.16025981263207426, 0.13662330764349556, -0.016635967503992613, 0.09267341871189184, -0.0892364561…
8385	[-0.17830791861703627, 0.23669146181864636, -0.11463515718184356, -0.004964835115101066, 0.039029086771926506, 0.2921047016153559, 0.1706498886206401, -0.2880796004397839, -0.1380110330490605, 0.07777629733461015, 0.14834619718408035, 0.2675945020299738, -0.033639084042002866, -0.017100777273807127, 0.21838802598944904, -0.08510995858518643, -0.0426260353749453, 0.17811368874051126, 0.05575549452…
3157	[-0.10301134250237441, 0.15487171065115313, -0.20327604351209586, 0.03737031674394563, -0.13033387240277272, -0.16981704581362056, -0.13706816139324568, 0.18629245379914777, 0.15852040729611133, 0.15589334134201654, -0.11811529404129412, -0.1877495662652173, 0.07654133797324032, 0.043458696142695215, 0.08344603533166285, -0.037988365986487596, -0.19586777439015735, -0.1428983585561139, -0.2051498…
1142	[-0.016647233164381568, -0.12147252193741452, -0.22211093955471461, -0.25984743113082803, -0.03366993288720773, -0.06890157714749882, -0.0009932883987659583, 0.10806719118149433, -0.14478918528334248, -0.011153766414868484, 0.003754823806983356, -0.18960255713043603, -0.039976766154259435, -0.027041035723859283, 0.0023847541557886183, -0.02287130483329234, -0.20091735384323037, -0.046706550653300…
2085	[-0.3438117339802753, -0.0024923937765205136, -0.1456852446295786, 0.30101966304248173, -0.16383731337424604, 0.08476420739460507, 0.06849920767712941, -0.015566861702111577, -0.05983004771074074, 0.15057533212389396, -0.05217746143711002, 0.12499772297267135, 0.021816131387694105, -0.23388480996758232, -0.17304175501809277, 0.006471839313085921, -0.1901176154098597, 0.1886019640185535, -0.113901…
8421	[0.11811464673584736, -0.15056059972710378, 0.026416743501531684, -0.04384023585522181, -0.030439504325471583, -0.1139368343457668, 0.16211402707652772, -0.1787518467493496, -0.10325572067868746, 0.05632535415591593, -0.12564124914550637, 0.013074138287726125, -0.20985689797055232, -0.08877089233485135, -0.13275000188647598, -0.09284973561637443, 0.23025303013802942, -0.06983373360282653, -0.3007…
2034	[0.13701853323787516, 0.014182039547398157, -0.11819820515381206, 0.06505861254882556, -0.061055806235760034, 0.04699125604258937, 0.07512929763827325, -0.19841613886556564, 0.1655468248159773, 0.19940330307360699, 0.00880127076716233, -0.13574939571867725, -0.2009072818746564, -0.19066353834486538, -0.2715526955708051, -0.047808853970676336, -0.16950153043537985, -0.1460188954235777, -0.00906456…
8146	[0.1265728007718461, -0.040986453649168066, 0.13328947466474458, 0.10068976046197609, -0.1842260058464735, 0.03409626448279112, -0.07377406424675255, -0.0012591384820662896, -0.2252285999987977, 0.03256753856062325, -0.09751479899991455, 0.255558099090715, 0.13881262675097025, -0.07601906771966248, -0.1596998542452556, 0.2819543332330149, 0.05354284571768914, 0.13235750948818453, -0.0903313436496…
4243	[-0.008336397870095285, 0.17234823765262952, 0.09318671014739452, 0.20914556811467017, -0.0931833772237216, -0.0759695621642101, 0.02735533401588856, 0.014434503218041362, -0.26666798415765014, 0.04025205774330293, -0.2760386746381402, -0.14713787830252176, -0.16019858421903138, -0.1846845622138875, 0.020792767134338704, 0.21094709451474053, 0.09695442526440634, 0.18181295360755004, 0.01859195188…
7310	[-0.009287622650060853, -0.1464293871232753, -0.22739741712287395, 0.10954196361071195, -0.12837550267003925, 0.21836162742628365, 0.05860835236334218, -0.0822996724368098, -0.06900530075201708, 0.06791931385771915, -0.04845681625822475, -0.24808327210478467, -0.20908465506470264, -0.13140308126329278, -0.16326353411684907, 0.15407467983443648, -0.09217744689672722, -0.07588257576467528, 0.031682…
5981	[0.2548537251191731, 0.13518292751244051, -0.03509714062045846, -0.23114769026556983, 0.2563084333541766, -0.1306995947455485, 0.05546153989542046, 0.03862161186552679, 0.005930965819830133, -0.21822163602429312, -0.08573946030203256, -0.05275439568191552, -0.0005347925252421639, -0.15302914584657576, 0.06385449131490205, 0.11024392584194236, -0.024108672277000313, 0.029046209922016477, 0.0638766…
3088	[-0.06129501512145558, 0.17133920983896642, -0.12811533190859334, 0.061380745754028895, 0.21272709356793193, -0.11957593912010862, -0.0764427264180269, 0.0907318832982382, 0.21132987437225603, 0.2374314109074052, -0.0757338384124896, 0.22658787005145914, -0.005028455187301599, -0.09645980817023093, -0.23959602302378874, 0.2205061696836614, 0.06867500176894155, -0.09280336952104164, -0.22825700417…
3123	[0.11945644620261939, 0.07128425465532633, -0.07481422932368267, -0.050685446703045645, -0.07944119490003781, 0.11477373168260098, 0.16443795098718042, -0.07021038880309886, 0.14234574391962176, -0.16886449429395614, 0.18892072215233668, 0.04093539321066443, -0.04496098952689701, 0.26451383014728214, 0.02600547707629811, -0.059981207280090085, -0.11928786406752033, 0.08502211911026612, -0.0365938…
3769	[-0.001705224915942055, 0.17324339267456998, -0.16314568928919926, 0.24817684489849534, 0.26304254350129236, 0.0010379766503673836, -0.07818300050700887, 0.011482842023156373, -0.12518206164945642, 0.09856291167317248, 0.1839903013568848, 0.23263753910603324, 0.16332559358431376, 0.10470169978287336, 0.07353511963546946, -0.03585871575041565, -0.07656649493412146, 0.019109059137756224, -0.1684002…
1014	[0.13897487035712644, 0.1869855029667791, 0.11510437592684321, 0.08568663098190406, 0.09607087731851838, 0.1817068382340244, 0.023085793037502245, -0.141648116947163, -0.2760640635990055, -0.08673947217922218, -0.18560241596553792, 0.0070674022249490286, -0.23018279360391614, 0.1280512399046278, -0.05323540897703025, 0.21372811140417203, 0.0853938931788143, 0.21605621886724408, 0.0334824555419558…
6677	[-0.026687974611949928, 0.14454115294525738, 0.05132452148578609, -0.10898441182551678, -0.07257152899145922, -0.05592749103469418, 0.29121054461892815, -0.1277369300879064, -0.11280711763427922, -0.18853822809237425, 0.04117644143027633, -0.10859344329294073, -0.11922534071483602, -0.06576792380613294, 0.08289248897840998, 0.006493211856096892, -0.031171828382509686, 0.029813633804145336, 0.0199…
7971	[-0.11373755259529215, -0.20260157318784344, 0.17102597772930217, -0.1210336946201916, -0.09533373702928812, -0.11644453719136516, -0.08656476192928896, -0.0019730138840078535, 0.22513643410660641, -0.042536104263624565, -0.17122368276158934, 0.1931162173960038, 0.24739357105563725, -0.19540165996844894, -0.021601643604316823, -0.13888583373123906, -0.1733233723839809, 0.15702961068892812, 0.0532…
5864	[-0.14900651761519515, 0.16550208595105292, -0.1382338401318915, 0.13277809934351253, 0.16456076744799156, 0.05274814328692137, 0.1234252510286987, 0.08765058746097416, 0.04086636692803302, -0.04729059193988668, 0.28752587595119644, -0.13968104078478535, 0.1387486718459506, -0.14224867492614976, 0.08422433661093912, 0.17679386747054257, 0.030623185518971426, 0.0011310094458310187, -0.109187847365…
46	[-0.17304886543692516, -0.20484388681559276, 0.10046918775694175, 0.029204331974955495, -0.21642625745233562, 0.026450956120157278, -0.07149201162510763, -0.11056946817785854, -0.2175930409019613, -0.35777986920214055, -0.05390086644599526, 0.04875352067237343, -0.02608130562883936, -0.21451277308292696, 0.006171513795129646, -0.1004910845983028, 0.020724256047828817, -0.28951990192042953, 0.1630…
872	[-0.06949436619312106, 0.05969949789865298, 0.1762168335349556, -0.2700773605098039, 0.16892277302003844, 0.08724213460145208, 0.07933457288672678, -0.009054349246049032, -0.13089540579296785, -0.08822917416165112, 0.07883889530034895, 0.22182594462610514, 0.10786496965771158, 0.05721652259407748, 0.2192955979344167, -0.20275376701372316, -0.07415996204423603, 0.030795698417848037, 0.225003227576…
2765	[-0.006079169551332785, -0.07151718461800291, -0.12450508932717791, -0.04829637233764751, -0.03683854847476621, -0.03458461120470542, 0.10859734878021743, 0.07425913948093062, 0.10762841993738338, -0.15374981531546733, -0.3208817536742249, 0.23315328381272446, 0.02829678180475984, -0.08917122959491149, -0.16169982047855805, -0.03105999432442429, -0.19964501201034995, -0.04913886287173622, 0.02173…
796	[0.10006886297898505, 0.1591469797112186, -0.037532822784547164, 0.04795430455657577, -0.06326710411301277, 0.04260175644198682, -0.1888667943549177, 0.10761512305004775, 0.002898576324758557, 0.039439072801304355, 0.2994540427659286, 0.14916712291237388, -0.191946989550474, -0.12033460888119642, -0.1083624773155687, -0.05914465566035752, -0.1854534956833049, -0.21639373097871853, 0.1842460688231…
4286	[-0.006918875135457309, 0.3019068870419117, -0.11441091276860146, 0.099819702310838, -0.005899292667401096, 0.2325874682755376, -0.06922560709785469, -0.24753802080232307, 0.10306797471332287, 0.02965036615443668, -0.13119702996423915, -0.13732235619696487, -0.008379976661926768, 0.17562615473509233, -0.07989853124481679, 0.03376862476533838, -0.13630043587282778, 0.14516122650272853, 0.046415873…
208	[-0.01986157863720702, 0.14529673426830317, -0.07471999005115727, -0.11940352580982706, -0.24187276073787578, 0.16741385666431402, -0.1503780466897612, 0.08081949092131148, -0.061588991943909474, -0.13238628645847833, 0.0922945144923375, 0.09572694200577665, 0.2652876959844169, -0.16788597089443016, 0.16725334268635075, 0.10439309823709557, 0.08522707201472922, -0.2654019708963062, -0.03078234662…
5183	[-0.16397624573688294, 0.10667418456875895, -0.058582406153485866, -0.08062845505284984, -0.05332050623744017, 0.07427173230321227, 0.15378342889555002, -0.013538879935310813, 0.1317331286629321, 0.33720044379985536, 0.17463714549215084, 0.0847273950456859, -0.18563699458212987, -0.1032010810564078, 0.06575910264113902, -0.11033238280306981, -0.31289052520379534, 0.08826992732622041, -0.099853739…
5602	[0.031269823389073345, -0.08570644133488141, -0.06713129519533394, 0.10580781082411017, 0.2227778022789546, 0.10649680675323421, 0.2121850366402744, -0.01699057960506997, -0.1694619535188456, -0.10776204857722148, 0.15596789857680865, -0.24065221973916306, -0.11104414940266537, 0.2065046824803064, -0.10649316875276951, -0.10386691164638248, 0.017334443661990818, 0.18191280807081758, 0.07321431707…
4855	[0.07142322014392258, 0.3049419409234338, 0.11916193279922085, 0.11097597054625861, 0.020275996834981904, 0.037609152499422316, 0.1425756885426946, -0.3382658795494116, -0.2692508590667423, 0.2023059248108367, -0.04739538640177201, 0.20280486684717247, -0.08336172536121274, 0.007480679660571312, -0.017665048454690448, 0.06572736396143801, 0.18193695502612553, -0.04456704553228721, 0.0453376101947…
5252	[-0.12288899867495895, 0.18081055873972718, 0.008631267626129388, -0.18784178836938767, 0.06332904063930812, 0.10592189251317152, -0.0430137914713444, 0.19513990816405785, 0.008117753290971677, 0.12801918274601298, 0.007421731012706223, 0.24037505600260112, 0.11492962060487641, 0.04962017278685986, 0.07817573589035444, -0.034133545779449326, 0.16524775363485725, 0.03067759377102383, -0.2507213905…
3350	[0.1220094522303321, -0.06182603118337704, 0.33681778762726505, 0.1529060167417524, 0.16754488163770093, 0.040421238007579, 6.419445123535593e-05, -0.06857459939984567, -0.03873125294271133, -0.2511627307028654, -0.03750524964348261, -0.26991950800511444, 0.06580008900833954, 0.056602790366480873, 0.11036185089980542, -0.012972631359323958, -0.019199620522787064, -0.14410731725612838, 0.009283733…
8676	[0.06857051247194743, -0.0854164210965956, -0.06843297558960902, 0.032780346293174, -0.027516735280083006, 0.12280560805497091, 0.07642669678845158, -0.06292353276614626, 0.030061791419097567, -0.069376063270827, -0.2110066807393513, -0.21475454149338682, 0.002093722797464283, -0.06842766044621001, 0.1625233027301206, 0.2587585984502483, -0.08599465519446181, -0.25439923588290353, 0.0666462471031…
2508	[0.06441479934824154, -0.05872433655695448, -0.029493750502928986, 0.21491800319321674, -0.006382260749014645, 0.23306383632597566, -0.2551350135808394, 0.17861480634946694, -0.08151245413059309, 0.2827612685026311, -0.23130440708933922, 0.0245605060240654, -0.008170505494352501, 0.16880264730723413, 0.025087857658323453, 0.152975364516655, -0.015796157980378547, 0.039230204129202376, -0.01796378…
3519	[-0.011390726993032506, 0.062066955996219725, -0.18654441771248512, 0.0640421102958202, -0.15774810474915046, -0.09529888445490355, -0.11489631044116771, 0.11234663071958992, -0.2996905460218221, 0.06946742453402385, -0.206421594013563, 0.20805770748125313, -0.034028001722351986, -0.06463390791493374, -0.09847163678420735, -0.0573702151839688, -0.08898449239107163, -0.1397927088437243, 0.12509731…
2783	[-0.026316390074601185, 0.26611561873919837, -0.10710522204739913, 0.12688970351502935, 0.1224564230456798, 0.08243992903475696, 0.018603583306582485, 0.10402443886831558, 0.07176944412145997, -0.08093192291397855, 0.00848029882162114, -0.17321371982246309, 0.15370620589353418, -0.17537547792713476, -0.28041993705485246, -0.019292094068185602, -0.06417942758166117, -0.13014688677574662, 0.0987176…
2905	[0.08371691913790967, 0.07064079023132698, 0.00066111929102346, 0.11313351171693181, -0.018814596528756153, -0.054378570989054825, -0.08035680016315493, 0.12414602747521696, -0.1023749814266662, 0.12466646892808973, 0.0641643961677334, 0.10744511990995013, 0.14381484268038686, -0.18122834344430275, -0.026524185796934403, 0.12941687488318526, -0.00766714374560285, -0.008877702223348488, -0.1495417…
5978	[0.23991341820331188, -0.0865457912789945, 0.08809759331051219, 0.1350978577959703, -0.03732720006120117, -0.20763752617979833, 0.2088609353521273, 0.17684972990600709, 0.010598485441502072, -0.1447659315339441, 0.05357146960442223, 0.07820837074562306, -0.23142752283864693, 0.13742981821754402, -0.04377604227322489, 0.12044775792256608, -0.13919725828656979, 0.12498523022966151, -0.0682144337377…
1221	[0.2525856806311336, 0.2327865975588933, -0.03021278033236102, -0.025921930178632417, 0.2250224062387231, 0.1562659523135619, 0.12143428300968308, -0.17009729222351117, -0.169128275919146, -0.051077719157225684, 0.039013674696104214, 0.2502697411936787, 0.0569911548932948, -0.2703164817943614, 0.09464744688834903, -0.04445875690048975, -0.09091130239187334, 0.17021715998748435, 0.1452518848020186…
549	[0.2535998558354737, -0.11494426665507364, -0.05566392325330569, 0.009110106801167585, 0.031892614188009746, -0.17128803249051028, -0.13055454140059522, -0.11542548361243112, 0.11656594451742046, -0.07595020841712388, 0.042777976395969364, -0.11032905324837392, 0.025222507984353534, 0.038679676078302326, -0.005939718985746488, -0.1781285358141401, -0.23997734375256735, 0.04708624245879381, 0.0020…
1107	[-0.009529328676746497, 0.07705001507818035, -0.20444719639653602, -0.15827767957815822, -0.014563390925324389, 0.03072618962730734, -0.20208056241396072, 0.00985686858423097, -0.10704542000813634, -0.21277287574513462, 0.13913401433837605, -0.035460612153375135, 0.2788654296594626, -0.0472302873784387, -0.11517816264313381, -0.0237237721013281, -0.1687592360679545, -0.19019394505627563, 0.072268…
8618	[0.1084458514539497, -0.09049942376317378, -0.13581621763116336, -0.14226441961632683, -0.16419825103021762, 0.17868297571863404, 0.023085612492612668, -0.011230101596847723, 0.1713546323238359, 0.3185486396109781, -0.012170790013450884, 0.09549004817988863, -0.1018877097103366, 0.15250646039987006, -0.03215674704002045, 0.2464129713129456, 0.07810257362182234, 0.0065000307891457275, 0.2305979327…
6757	[-0.02076194706670596, 0.19520933006972774, 0.03285708720439699, -0.24947192140273416, 0.17022439002360137, 0.14295820493789557, -0.1621697654902956, 0.0079166383067439, 0.09690053453283431, -0.07830886547670805, 0.028713719608232272, 0.025189625979686006, -0.09034486375141874, 0.24480195771936708, -0.1731737712692002, 0.01477832851989915, -0.10006112852302766, -0.10465134912137092, -0.3071547084…
507	[0.18998217949451648, 0.05691935682347086, -0.1386793292423467, -0.02457677327909, 0.08303107116767999, -0.09726327039230406, -0.27048471533607776, 0.2652747089915693, -0.06451506142272352, 0.0799338639177922, 0.12031231384126957, -0.048131503724264654, 0.12101723664599612, 0.07202119134854505, 0.28753567247185274, 0.13048742827526424, 0.1424799649247438, 0.008753445017207831, -0.1267966566532116…
6861	[-0.016419208548313295, -0.16463484737345913, 0.006890776125553643, -0.08988729723094373, 0.14018231178712975, -0.01661005883472791, 0.15768357890756524, -0.06356502423284417, 0.013796492297451257, 0.19765167473691214, 0.031313417720727134, -0.18782581299544723, -0.09286849263048846, -0.12931700531995238, -0.15995140655460213, -0.12485572066055166, 0.1504418668560939, -0.025115876131997984, -0.24…
696	[0.013640599722582115, 0.08283765662689178, 0.15204434633428052, 0.21843780163009505, 0.07263017925012086, -0.03339002646476462, -0.13708609875727085, -0.13803673481256212, -0.2930204191933612, 0.2210849610940591, 0.045426800594829515, 0.1148914617655204, 0.13912779241281908, -0.161798452543622, -0.2924811793918248, 0.26190975796327753, 0.11905646318577161, 0.130620839287099, -0.15621481541247637…
2791	[-0.11323686748915332, -0.13594121606849358, -0.13372298913365013, 0.23119010939833864, -0.17725793627981187, -0.10678768576814109, -0.01305927327974872, 0.20718693021442497, -0.00647249543317605, 0.18165163748723964, 0.04226252704178789, 0.030433551088137438, 0.12094469072692601, 0.03903189796021986, -0.21054015203031878, 0.05861517310192492, 0.07256138056293736, -0.025769513392935792, -0.173399…
6307	[0.09263586835343997, -0.09206947975441693, -0.12105490812415767, 0.20868461294288274, 0.0515077073016663, -0.025677468007430433, -0.12212090744173557, 0.054411341838415214, 0.03823421203598888, 0.026867740239576457, -0.07173853223673396, 0.20870722836291647, 0.26547245132349806, -0.19596443685519135, 0.045534332323017915, 0.24340528244509796, -0.07790379469621504, 0.07698953047391838, 0.02905355…
8594	[-0.0016592578519502884, 0.05795578628983198, 0.15510053192512283, -0.01347157794083247, 0.12798401352699218, -0.11464131309771668, -0.04025870710115197, 0.02982982478426484, -0.20197262466591487, -0.019323983447267674, 0.162978546515391, -0.15690174414173194, -0.03541395620307125, 0.2532954512698017, -0.22768435335708037, 0.19615688272872592, -0.21166136992017295, 0.036895260997272195, -0.239519…
1169	[-0.1309862034217981, 0.1395235718540046, -0.3627038018341241, -0.09673755895166046, 0.02792826020726448, 0.04355860123307374, -0.049745757677539915, -0.18430051336247988, -0.2609888362757483, 0.05401829850846235, 0.02783062440535989, -0.07200816485875225, 0.15759140983776088, -0.17730830049733776, 0.12761661270609045, -0.008902050171474548, 0.06801166577634143, -0.013838811572548555, 0.065930108…
7213	[-0.16057123553841843, 0.24212870457330887, 0.12916435890473787, -0.036386341951829305, -0.04041443352799421, 0.01662805647375507, 0.2230112259843219, -0.18615102675786657, -0.11967034220069692, 0.017901563406737906, 0.0499340396023658, 0.11959798431445373, 0.09873812161624998, 0.2772961245539973, -0.07342544224503947, 0.22540779870848765, -0.1692788945319859, -0.08790677687583043, 0.128379738371…
3659	[-0.22542205473537158, -0.04254944320665515, 0.12589261993036965, -0.1490481121630662, -0.08397322090184259, -0.1311725774380695, 0.2151381845592384, 0.06189026694957242, 0.009610770979666514, -0.13521631010739762, -0.03515254754018662, 0.09244126499628429, -0.08370890058609315, 0.05915479320037938, 0.11678174772689406, 0.07674532126917728, 0.2104270287450723, 0.18333202752998365, 0.1232308288333…
8728	[-0.12972536155633418, 0.3033152719181637, 0.02798634395658282, 0.15765969368929697, 0.04251096148180866, -0.006743785567341108, 0.0070766108027380615, 0.03201373228064462, -0.07061513176809847, 0.2341166546883451, 0.11605924678122337, -0.21929590038315505, -0.09572714321145673, 0.23415541706029044, -0.12065338138223583, -0.04567246136681711, 0.05104008658350124, -0.07693046868689135, 0.012630920…
3019	[0.19779784282488014, 0.06428239559501636, 0.1512066899405423, -0.12210590249675812, -0.17680755783311092, -0.19029548727135165, -0.008588293123606885, -0.10960093032908612, -0.1511711345447313, 0.14290587283908196, -0.19452220696271677, 0.1876327209897927, -0.2537994791298988, -0.01279829779080582, -0.31303226207064033, -0.09950627385409311, 0.16255637997763653, 0.059521978539490504, -0.13286634…
6621	[0.14673121085239085, -0.09697400718687144, -0.15190129674246303, -0.10952560918273317, -0.1325025604908987, -0.037922883311969184, -0.09331850013521123, 0.09286292747842771, 0.013574902961734378, -0.12402803862225102, -0.22448084001762422, -0.062436025005574845, -0.07671167090088739, -0.09342909981347304, -0.21072022135138246, 0.15819918123529386, -0.17910920812368178, 0.19075734186232607, 0.208…
5417	[-0.2236314356216898, -0.09221816928029358, 0.030292672913958495, -0.12107075428401767, 0.049002772301686634, -0.08671928868515931, 0.07634400263949355, -0.0637157060212599, -0.2384407810117511, 0.044103707395109694, -0.054665317627892604, 0.17016155709709702, 0.03781732719836656, 0.03868083820236668, 0.20967059609892652, 0.22631616835552273, 0.07917925240620083, -0.12880999433533807, 0.047740842…
1544	[0.25618895882306186, 0.09111432618403377, -0.14195747190859354, -0.14287068890463223, -0.11218187722649826, -0.001681992817847883, -0.12526262174235092, 0.20918290632987693, -0.08254445371821412, 0.1386583679012157, 0.15649107566991616, 0.08962213208563713, 0.12364679478006105, -0.06473042855405998, -0.19986647848673417, -0.03227803085358692, -0.015972684598887427, -0.20370329400524734, 0.098015…
6832	[-0.019872221153511654, -0.17505541573824962, -0.2888645197445895, -0.23191579640144963, 0.015838485522812903, -0.16850290616248625, 0.19872338994811478, -0.2095404924765578, 0.18302276074651597, -0.19635461549757513, 0.10174290800652667, -0.02540056667893937, -0.18416245351743843, 0.19114550616944617, -0.029319424201630796, -0.05399173405658703, 0.1744929149734803, -0.1228311879943301, -0.168174…
1184	[0.06182652002289478, -0.04131780898290867, 0.15748732003283364, -0.0778310462565621, -0.0016560453720923683, -0.3477996929237166, -0.09341028453172329, 0.10318858035551447, -0.07941016925212376, -0.06830205248683446, -0.08838163277006537, -0.22128657722441494, -0.0245885148467754, 0.22440269475660524, -0.11847520930281198, 0.02554330329409913, 0.23814160769297618, -0.20749273610179347, -0.129940…
236	[-0.03635451575089028, -0.1105227124719627, -0.24418995787386394, 0.015085765227481666, 0.08364682673406817, -0.07630946856203637, -0.13992424324097003, -0.22777172948751548, -0.13713879095796228, -0.019129595989090184, 0.09034657891220496, 0.2717081583566061, 0.09647011743174709, -0.12754857938531844, 0.28554142617475364, 0.24891486585796058, 0.06295780530973076, -0.010238348937153679, 0.1411097…
5356	[-0.2855884467770539, 0.17625159296184822, 0.11450660031782034, 0.04690633137779165, -0.0617337699193069, -0.0228224328656365, -0.16253219597431168, 0.2006643483348064, -0.054032118104566325, 0.264801506469714, -0.10569019013691638, 0.056183708864124146, -0.08872000609847266, 0.1628595870843188, -0.046366290174753, 0.12349550542674362, -0.1869570196872509, -0.28009885225780373, 0.0072995444090762…
5467	[0.2938025549266167, -0.1563902815342496, -0.10774361616006424, -0.10065586281094975, 0.05848660919106415, 0.0267427961903679, 0.052209575613807103, -0.011225696771138544, 0.1949678772965438, -0.08361527559548415, 0.09377279519844253, 0.030637877746912498, -0.13957164253484478, 0.16908052042371266, -0.012837502153389876, 0.2020252797495068, -0.10465554563152768, -0.14390254514569414, -0.090932135…
6204	[0.020754771204079776, -0.046145907048980216, -0.07579023315656985, 0.0839708187448437, 0.16348211777839178, -0.07756818150416751, 0.20346004451908375, -0.259338619076746, -0.22722339681095255, 0.10517247702476981, 0.015089164221811306, -0.06233344121784932, 0.13935668360593292, -0.13141768684416125, -0.007899794297219438, 0.18934364814116794, 0.09545015300370883, 0.07913156468445619, 0.080813418…
5071	[-0.13708234691972335, 0.17742845259100448, -0.1904099080355132, -0.2319842585892904, -0.16134762578747494, -0.007289396311432233, -0.03188552043202051, -0.06208744361969265, -0.04597386016136409, 0.21314030757282165, -0.10022212296395488, 0.111302458206304, -0.0711759448492019, 0.17603849087062481, -0.20927056570392316, -0.05361348788626931, -0.28488960148746517, -0.20536460079304963, 0.16378735…
4906	[-0.19110406359177845, 0.1572676801317958, 0.12434449793543657, -0.17586488953046944, 0.049398132963160854, -0.24627214908276762, -0.14550988568676404, -0.16605707694194563, -0.15345510348268268, 0.0878709125577459, -0.1788547595665293, 0.003911810682107617, 0.0332209284382978, -0.03406940496909099, 0.0026335918415644776, 0.23767969183948315, -0.1492181492380066, -0.14040754807199907, -0.23324628…
6505	[-0.1260226083776147, -0.07724646824644993, 0.1307242174518221, -0.23504118989049622, -0.08324104664489561, -0.03410684073343246, 0.0713745806866451, 0.19958983402496286, 0.17674921379291175, 0.1756838046479512, 0.06515567138469547, 0.255126104867979, -0.15589449885998313, 0.24761675010839562, -0.022234458003149316, 0.00393984248890653, 0.032012796853616646, -0.1786520036729475, -0.08191706118015…
4347	[0.12781358096576834, -0.06382632929144307, -0.16326996382961426, 0.26768682952963035, -0.09126159653006294, 0.07260226504954438, 0.14873018027173815, -0.01370364493090696, -0.017445199552079994, -0.0900247834568273, 0.04456609883113788, -0.1735571200488662, -0.20292860302498983, 0.1315803532840702, 0.13172075247082365, 0.2014743573494971, 0.18573627550913052, -0.17116284139850493, -0.05566836370…
7690	[0.25882716034028225, -0.04481630056876254, -0.0385191634238637, 0.15533017556805534, -0.1609422164950362, 0.2114971709795627, -0.06489903092257776, 0.15377833477451952, 0.2526813277802712, 0.12210294136511342, -0.07513972665443538, -0.14406261510919913, -0.12430770048123371, 0.12604182745312803, -0.01143671718682963, 0.17539096801282605, -0.012503518356617423, -0.0827736806033208, 0.135336478097…
3952	[-0.13409699230006195, -0.16104353197000185, -0.1007369655618324, -0.001473056402526819, -0.09949333611395939, 0.09730869295875134, 0.008197788089063017, 0.04294318555881999, -0.2334788528140342, -0.06143252126634298, -0.2584664053713279, 0.15077917972634455, 0.03250189972292389, 0.1740579987985984, -0.2061844196492399, -0.05173188995199173, 0.010934741442905996, -0.07085068653747724, -0.11886681…
7635	[-0.24976339484343138, -0.08034156561023383, -0.21833936416785887, 0.029953063593219628, 0.1681848540013205, -0.13172614919107614, -0.006224734476490952, -0.2401951109719295, -0.06802906033586949, -0.19439797522776558, 0.20784538960858812, -0.03495304768233797, 0.07429494792413828, 0.008302792433501559, 0.12173496568379587, 0.06485849009021794, 0.02622553013755905, 0.27728858923526, -0.0167889009…
7085	[0.02085229029729192, 0.0836429184883854, 0.20069591291893749, 0.0880070063862983, 0.0760670998055026, 0.020770250626226786, -0.07066363687120304, 0.0666577486783423, -0.18372519982358254, -0.0045725508149533625, -0.06600619053140402, -0.06809917272847196, -0.0859629557029786, 0.0226060144855899, -0.2587096756455335, 0.19634068533167198, 0.019899566741468127, 0.2945134658527174, -0.11177746239542…
7420	[0.15239374795589195, 0.1680098717063516, 0.018211873793980076, -0.12228735108620212, -0.15064825216229819, 0.0007810051699142275, 0.23524673475113636, -0.21613683662087596, -0.13442598020256433, 0.1160873973101358, -0.03559542825928889, -0.07987271202255837, 0.04763459569817289, -0.14063807908878273, -0.1287925277114468, -0.07500094954486475, 0.12612897556302066, 0.014900774096131834, -0.2795059…
1611	[0.16708866944564446, 0.10251165636174922, 0.1684512653495126, 0.24256974226391256, 0.27424033761099836, 0.1384024835214454, -0.24191814341437795, -0.16327744443092218, 0.07601889051104468, 0.07794869126982981, 0.11234013179694982, -0.13713124077700212, 0.09176532954230732, 0.05828265333953794, -0.04210154658430887, -0.20734044625260392, -0.10248009192607299, -0.1248744515041601, -0.1904158205990…
2560	[-0.06610463208180366, -0.1183563341224261, -0.19939182138843306, -0.002700955830739597, -0.18620947717589284, 0.21018734326448502, 0.20976659116199287, -0.21412464212909346, -0.08956581908544216, -0.2711295157110974, -0.09588082535996789, -0.009417366335490819, 0.16003086960554935, -0.027268710550761757, -0.0177291505231668, -0.10716213426700505, 0.06909795843841222, 0.03863236257219298, 0.23160…
3433	[-0.037575614079445235, 0.1134027979112745, -0.001216694796469347, 0.1516335057079364, -0.10777050062766602, 0.2173855181761004, 0.010262268503084853, 0.16909453165956778, 0.2631546933973387, 0.25775245249371376, -0.07006932354101598, 0.02303397516774086, 0.19261185938837463, 0.21514086760144321, 0.03714736789328188, -0.17263885858961073, 0.17201044093980575, 0.060063186648575836, 0.1948198801130…
3957	[-0.20626800075983245, -0.11570722152104256, -0.23099974203581491, -0.022531450300480777, -0.03460851579084711, -0.18743556187226781, -0.032976189029296075, 0.10469212601132594, 0.13090088562420552, 0.04788502575627676, -0.1949473184096386, -0.020534081204642486, -0.22920323692863234, -0.06005484472553929, -0.12631668469673227, -0.00665058280667959, -0.2185156211684977, -0.2211587691431869, -0.16…
2968	[-0.0445908128656802, 0.1255200081651187, -0.06665852814706837, -0.0675754476523953, 0.06622374555564252, -0.14224595977273932, 0.05726064876114973, 0.05446545703681587, 0.009007519947302303, 0.1515699089476304, 0.06647232898162059, 0.15790025399058408, -0.18465469671855664, -0.08327735949567946, -0.19940492352978964, -0.18020019629584832, 0.09569482187246174, -0.18620664546176213, -0.23298397577…
6129	[0.13344671028741914, -0.01534072769361719, 0.03331681081891427, -0.031014177997455483, -0.052120010524338733, 0.23911009831088262, 0.12395508843772354, -0.10438200825304014, -0.207823939360097, -0.010361198218793059, -0.12258348010268806, -0.05613000076830069, -0.11382960566773076, -0.11133994151526216, 0.17567658452068488, 0.20356724201191187, -0.05560905638308044, 0.1872113137854315, 0.1214174…
1109	[0.2298601695020677, -0.012665486345436308, -0.1315181245236319, 0.09510415660088739, -0.08809987695452136, 0.01973646284015408, 0.211160013524656, -0.08475883325774097, -0.20372046785920225, -0.09236861810971397, 0.07505561274039688, 0.04045414041828367, 0.005678459145191566, -0.05461530932161265, -0.018582723059049688, -0.06805229138545979, -0.1474943421469868, 0.09183014984425662, 0.0643995498…
2912	[0.08332320075680873, -0.12947748115028765, 0.04281786009056416, 0.194400217178569, 0.0596868457381159, -0.09302453076961031, 0.2487358177269555, -0.009138098723848844, -0.19373400124944895, -0.06176942945449176, -0.19838210092631683, 0.0700360509680371, 0.22077156658249253, -0.17875501312134026, 0.061932816614280295, 0.13175251463667514, -0.16415551120925148, 0.15251298084133372, -0.046373951509…
198	[-0.0678098411532409, -0.1640613780266902, 0.24890421639923052, -0.027223078806971453, 0.18308426250661833, 0.03817489926652744, -0.09311268149898512, 0.035828904601014, 0.0783250341163167, 0.011552345926144708, 0.15236419076285826, -0.30730887604023127, -0.18234184123293634, -0.06379449054883261, 0.0038548587064016074, -0.0016452121372098087, 0.1474306134486879, -0.2005063944795459, 0.1082174785…
1821	[0.23345168922864834, 0.07749471283662404, 0.005670584059227535, 0.1542427528546239, -0.19543516973311226, -0.17892360058982723, -0.14957957948791098, 0.013471805003558997, 0.04459069542218608, 0.15120721667985884, 0.03549653724035416, -0.10704404425816526, 0.051175515507089354, 0.1978991833777825, -0.17451062037098586, 0.08809188763251734, -0.10663683987765472, -0.09913768048173224, 0.1255172787…
6945	[-0.07940515469440648, -0.13423323497892786, -0.18314304585260197, 0.0072288740779946885, 0.13469245510728364, 0.21144196989554384, 0.029146410858945516, 0.0045946301100754025, 0.03338397036166951, 0.12124308063976008, 0.019345314878302627, -0.11923383040227127, 0.04485486679771759, -0.2704313936879589, -0.09120402953477512, -0.04883434232500035, -0.2705942223260157, -0.03881368303806618, 0.13966…
1299	[0.0743788657383012, -0.12159490930936331, 0.013463261335811477, 0.200420841658886, -0.13713694689276526, 0.2054772695613813, 0.20122831781407782, 0.04467324822708305, -0.0068792634013565114, -0.24385802909320434, 0.0677981303197614, 0.047270692393092895, 0.0961087294791174, -0.12510417220157471, 0.00164948420214244, -0.15118503813799963, -0.125311115531227, 0.2750161116446522, 0.0427988537103165…
4172	[0.18995115309790125, -0.1222101562656388, 0.03655982896296432, 0.24319522011747668, 0.16658770658068928, 0.15063013064553896, 0.12899688827942815, -0.12401178898436456, -0.13923747156252786, 0.020446015789458205, 0.03470307032758101, 0.1381069759792731, -0.13299053764719282, -0.08606770929587694, -0.08760199505991687, 0.1874393610944648, 0.14080708180961143, 0.21849076073693344, 0.12726943914025…
2812	[0.17949487441929932, -0.18355123898684647, 0.1741403462159406, 0.08360653156600727, 0.04562270104852593, 0.10348986980649394, 0.24696264038518329, 0.051576767812369945, -0.01264709019288462, 0.0026056598056519243, -0.12240680282606942, -0.11565765044469255, 0.2475936905774305, -0.24942176080063228, -0.0951536558869445, 0.0734437851582283, 0.01782943412832526, -0.06009491279841771, -0.06061064047…
6557	[-0.1606618611833317, 0.018402713390613182, -0.03412920285227956, 0.16777826253246317, -0.2272020980183779, -0.02205340737558206, 0.23523447112165521, -0.05778902923733958, 0.06379299271204954, 0.05810681784810082, 0.11846731090778151, -0.11314528810447196, -0.11132154832684693, -0.05177997144450877, 0.033039176307742495, 0.2025965799900832, 0.18938500190607999, 0.022587519504558055, -0.065145959…
2548	[0.10269709040839323, 0.3147042551735011, -0.03058205948047488, -0.05714531315094311, 0.11691379488965603, 0.09489166125582883, -0.118961512387063, -0.21080145257670851, -0.020870377025490452, 0.30896804268207567, 0.0723045896213325, -0.06594829851990484, -0.17158938024336673, 0.16818408129892345, 0.06337306384472195, 0.01562693678420457, -0.09726509911574518, 0.15578628984697768, 0.0800618249211…
5831	[0.09418777874806684, 0.016928131141934553, -0.008508909142289967, -0.07259170026369821, -0.1529565064992824, 0.1986339474769894, -0.04793042288369897, -0.23453630828102068, 0.07375845111158297, 0.2336408764046087, -0.17899883137264896, -0.0633705906065778, -0.24480786802727103, 0.0020648469331474638, -0.2220669969362605, 0.17373346324879518, 0.04881675106805433, 0.03835321398767433, 0.0751349414…
3571	[-0.21049330302587796, 0.16874122626477006, -0.1638148927062481, 0.1338361488633049, -0.21740234098751626, 0.25494889574637075, -0.08614268859569806, -0.020849631550586833, 0.17077382080728784, 0.15577328843482136, 0.10545829496408442, 0.13718713829590243, 0.019296428377283847, 0.12746932566733374, -0.027429259164843022, -0.1519622559885895, -0.1535147697614259, -0.10968394678288367, -0.086265353…
4223	[0.16252362925153535, 0.0936250717625842, -0.18670683444771144, -0.13479327433989194, -0.09025114066736414, -0.24184359362738184, 0.11456402941071146, 0.041713998903093734, -0.07052568091225705, -0.2061539496935416, -0.019563336639086958, 0.02058925747382293, 0.09891597216352396, 0.16252527772656886, 0.13592127461663622, 0.03576068608830262, -0.1515047332088363, 0.14674773536573954, 0.11108615762…
2023	[-0.17528975227948973, -0.005929346815156274, -0.03199178258631796, 0.15379044012313006, 0.049714866605782025, 0.1685376249174252, 0.1336550096809834, -0.24280489844498906, 0.03965052054884812, 0.06866512263108837, -0.06281871453345024, 0.17583316636143742, 0.15515703016360546, -0.014795823473882804, 0.18640514857296955, -0.213030286514924, 0.03621391203693671, 0.11957201354573195, 0.225686762582…
3293	[0.15833695129438702, -0.0021587489952882375, 0.2889685907040904, -0.015483514307338386, -0.029747863085517908, -0.1970979201008357, 0.19698483632563074, 0.029376573162375928, -0.11687817766022558, 0.10260369828436602, -0.24489558925009847, -0.124916302844235, -0.04958468705887735, -0.10409255726169342, -0.00801343942858449, -0.034847494900538095, 0.21736950922289633, -0.017567205723619094, -0.03…
803	[-0.1315346370686079, 0.19438530834325832, -0.024823596846524562, -0.08093085999044071, -0.25788498216600625, -0.12784242310064484, -0.053146255305614, 0.13656173085665438, -0.12693817371843832, -0.02313354862657329, -0.03753108407290727, -0.09103683083426617, 0.08325650316566001, 0.17018946570269528, -0.159532096983976, 0.21715724979293913, -0.0024301150899740296, 0.12215536057079136, -0.0019957…
8495	[-0.19942839714848837, 0.08808525079648491, -0.07450220536710409, -0.1624323384860195, 0.05001915176246466, -0.1783167307380488, 0.06028205963771385, 0.19396804561126715, -0.10742748988209372, 0.12782691020734782, 0.0068962001857510065, -0.0004624662652736358, -0.038675134850943135, 0.11056991217756594, -0.04132179840954558, 0.12735247161550003, -0.009032140391529723, -0.25764192659588453, -0.235…
427	[0.16370388547505696, 0.12468655941986628, 0.1957761417764435, -0.13181479840861582, -0.04549327468328975, 0.1716110001729474, -0.025746330705793116, -0.04349345170452123, -9.831607214929766e-05, -0.15752617702837732, 0.17824996762617465, -0.32200631444929795, -0.1429808266514737, 0.15272908078654057, 0.2032285069092988, 0.20913707665941175, -0.24996460408622828, 0.06699957845977185, -0.171196850…
3950	[0.05526052104649322, 0.06995644215475487, 0.05783415272817459, -0.16584872983684223, -0.004530017020342663, 0.08585184093941269, 0.05400303120977363, -0.2228399125616645, -0.2623278070294049, -0.21568901509142058, 0.12985506956715281, 0.12996095787546239, 0.21344424790881208, -0.00597866050018402, 0.20539763445444675, 0.026925230552328497, 0.049059380219134543, -0.07755901903766353, 0.0524532665…
132	[-0.0001979864734637584, 0.06461779096212977, 0.013215147593919195, -0.03660634903954563, -0.14097806740618055, 0.08135193984508503, 0.1190088627305607, 0.039871349253031055, -0.05906723280370704, -0.16453407977624304, 0.17614964899978103, 0.10324463569574326, 0.0962674068226063, -0.03139345108428213, 0.06585777891512073, -0.14830377061647984, 0.01635522108047674, 0.051873115548842615, 0.04393066…
5629	[0.15482018576650078, 0.14310904042236688, -0.2469988596423111, 0.2751271871299573, -0.13279310001918568, -0.1141576795259341, -0.15190942164436524, 0.2580361873658235, 0.0447488009977265, 0.04986866444049393, -0.034024102127129606, 0.16584497927026012, -0.1142788428595426, -0.09458461118242072, -0.20281610172380116, -0.09244289398926807, -0.0688696618138513, -0.22961091279431875, -0.028525860627…
175	[0.10833419721135118, -0.013143066437811322, 0.031907858593175784, 0.08220229923498744, -0.09085018114543843, -0.1548496443623086, -0.030238097358424684, 0.2549098559832812, -0.17093975213478024, 0.14764999190752856, 0.13171676216945508, 0.13958329166103906, -0.06941739135058779, -0.08478289573890103, 0.16169650533513075, -0.32732979858309436, 0.22910154799693874, -0.0972179974474942, 0.092637218…
2007	[0.22936887982669435, 0.09225530672556428, -0.02085594329501925, 0.15952259982270697, 0.16518915185440528, -0.1319058280494508, 0.16130092072786187, 0.19552407260443802, 0.12615867623765867, -0.039373219393140195, 0.20387815223534553, -0.06369489021641933, 0.08287767053155838, 0.12046910970725605, -0.30522564041246736, 0.24080161142259454, -0.13702740587595105, 0.2377791836451025, -0.206047464725…
4772	[-0.03214370318069743, -0.1877155751931968, 0.19936887618031487, 0.03637833545579085, -0.15404816797262663, -0.15605928599534705, 0.07614299129283784, -0.10521712892847106, -0.1700594747897037, -0.009292212187628103, 0.07912487630806109, -0.13337074548482167, 0.27566122893543493, 0.01889150834273485, 0.21762134857427468, 0.08936686991980876, -0.03893886442483853, 0.03802254996047694, 0.0444263246…
7521	[-0.21041185077863472, -0.16624154357273113, 0.02337214797287059, 0.02232203491619414, -0.02519460920751768, 0.08626118262097009, 0.11369044868920888, -0.07646455760713211, 0.15950885930069794, -0.009163302393562604, 0.08553146619359793, -0.1877911051600452, 0.09135632133344328, -0.05573764299770084, 0.06650899007148826, 0.0372997534277083, -0.14922164749684264, 0.12800196717622586, 0.05425176161…
1009	[0.15856463568583443, 0.24951666017477195, 0.06638236885384312, 0.11741198814800098, 0.0983003861961838, -0.14098704423901107, 0.15480146215808535, 0.11953014304065922, -0.04641427606789409, -0.25169176641491936, -0.02312854179010476, -0.06588408791062345, 0.04591738188866303, 0.06604750229705371, 0.17819019143001075, 0.17115106191725227, 0.08819264995043746, 0.37083150228621653, -0.0492249336158…
7864	[0.1882292716550253, -0.1333485849611129, -0.07713749737017274, -0.18323228466261443, 0.05460065539002459, 0.0720772105310523, 0.10134832866120173, -0.17294418864825856, -0.19542581315178753, 0.17165119858489822, 0.04893182716507655, 0.26975719496725054, -0.20934568720299807, 0.1232266566177689, -0.024410427825186157, -0.14536609999564012, -0.15202151884715673, 0.1537381915430123, -0.103116181580…
3936	[-0.06219935449089079, 0.1414587959489614, -0.02257309923819647, 0.28387046431273594, -0.15845861705437278, 0.024787159603972556, 0.021232464451323416, -0.22130648932574545, -0.2263080283092967, 0.1836128708673349, 0.10728543806883918, 0.2537417954802673, -0.0646898090051086, -0.2308009200591958, -0.25667093599264496, 0.2616117062094254, 0.20332265314519835, 0.2196798400056162, -0.173936212402553…
5791	[-0.015874969690080263, 0.19265243018676076, -0.11599556655680078, -0.07730288469467139, -0.044678433213713446, 0.2439506722475851, -0.04016609892535116, -0.027652163050187483, 0.03781723564953791, -0.0651562846433641, -0.12880207567260174, 0.10187141836046354, 0.011045171936306846, 0.08611741218517724, 0.14694137639736657, 0.06985103894157933, 0.14002998338136277, -0.18994659547335596, 0.2396331…
3342	[-0.01818768480386163, -0.18852721403268494, 0.2416490026643849, 0.14612930466577445, -0.2000358351386987, 0.11677653477946087, -0.0025047461602541944, -0.11253548865972579, -0.07756207977931066, 0.17686025424426594, 0.17549660266970776, 0.05493856902956877, -0.16455683497596488, -0.040597098906313196, -0.10127861607648825, -0.0831330201753768, 0.017202212319704726, -0.09163561538114151, -0.27830…
6916	[-0.1551818353648152, 0.12230981706597577, -0.08258646102431046, 0.099046342285557, -0.16762587372653176, 0.19557023739713164, 0.0013971461625956012, 0.025476267658557497, 0.09552599327817834, 0.2629775403231061, -0.14047429890791566, 0.03981961688463657, 0.0540736134333732, 0.06272288926927468, 0.06313996407001699, 0.022086385587691566, 0.17864217449767733, 0.24242474683947915, -0.16206252014474…
5800	[-0.014435176670330657, 0.18072761427046433, -0.07719153167125924, -0.0007848301099940068, 0.1036393649990187, 0.2353836951896306, -0.05827629438727284, -0.09282869380178438, -0.3075690967889903, 0.10907468615088957, -0.18228839093816174, -0.035318648123814286, -0.3012931078658149, 0.0792666339576774, 0.04110104102577663, -0.0707747340381863, -0.22249769304915676, -0.024633488541968125, -0.110638…
6649	[-0.05757108790437761, -0.0829025681209558, 0.08885244889119556, 0.11482141135235734, 0.02179088075820531, 0.03700200276509735, 0.07236636506461525, 0.08313348461387701, -0.10061908387863591, -0.06418562019474788, 0.031787427965950917, 0.07035483487395412, 0.23231190705562452, 0.18199481543290305, -0.013922022970837401, 0.137219662814032, 0.03442768811884044, 0.16722583017837608, -0.1393043302372…
2702	[0.11019489482615516, 0.06873304183899566, -0.13793363268877618, -0.07600648766289236, 0.011717042067971799, -0.06494268155733576, 0.1607997490952232, 0.10045410074346817, 0.16553628863621214, 0.1037431865477954, -0.03632874161688242, 0.16735821522878425, -0.24337961487384896, 0.0645929745624896, 0.08107058865535957, 0.10874305121387694, -0.22384395302416274, -0.23392113926390326, -0.165071162116…
7446	[-0.19880809366156546, -0.015812483270581656, -0.06133007927671983, 0.2534700049452715, 0.008322579519563693, 0.13980998252599777, -0.18514541788235786, 0.07331507452448632, 0.16925233586671906, 0.03181380223636309, -0.03931029506333122, 0.20507084605067183, 0.11161220249881526, 0.12994578471997306, -0.059872624203247134, 0.03152789420853212, 0.12731095593371536, 0.05940740122637121, -0.209024289…
2271	[0.08880834076293255, -0.10949640338244922, -0.14358439864817127, -0.1899126000479638, 0.2921106141125599, -0.25893397420010944, -0.2562953525384481, -0.0652973461056656, 0.019439283197318358, -0.0765035486062979, 0.2690108476002959, -0.11847234604724187, 0.2236800599830134, 0.10969753829200603, -0.09600825866081397, 0.142676448824283, 0.021110227703484065, -0.07853826722809536, -0.08132548222530…
5940	[0.19336923378058707, 0.05081133728578642, -0.015608253632120896, -0.00853577364202292, -0.19906423858606945, -0.1626853931582753, 0.021813099213494034, 0.11262868966401628, -0.027069240010606427, -0.1165560578766856, -0.2377438768002503, -0.029023412057159796, -0.02571654160411031, -0.037228707977344455, -0.11331728341376342, -0.10087692774152847, -0.20810863370272328, -0.048940818481916545, -0.…
1140	[0.22703250251669863, -0.08864073651719297, -0.024437745002421803, -0.06975780330383048, 0.09328960135705322, -0.06984959259755953, 0.0011349001409269623, 0.2622005512639366, -0.10892468338892419, 0.09550870024560257, -0.01599784321913759, -0.05923791307036703, -0.16388765263073038, 0.025221974740965016, 0.04196351593185779, 0.033197675759707224, -0.025496327786161836, -0.23338428522694285, -0.09…
2206	[0.011253498666679664, 0.1363818031938896, -0.0993384207556915, 0.11223953163156873, -0.18136187253077668, 0.11558417637638203, -0.08504014970858367, -0.023327673123102903, -0.06502613491598294, 0.27854048985945534, -0.09818811918120132, -0.19378170759728036, -0.1080132425057273, 0.0393140091727857, 0.06971173994088216, 0.01856137221046983, -0.22209944794616016, -0.09744450397989518, -0.252129393…
3741	[0.0337516432273537, 0.2501968259776408, -0.012064379725776923, -0.009241885363843898, 0.03673456006582611, 0.00526116783484529, 0.051591851735934634, -0.1528475682245797, -0.06278795484477238, 0.4080728020053905, -0.30326745320921256, 0.10733881229496879, 0.09559190986736879, 0.20749276323325105, -0.0487623003241564, 0.15487888272800915, 0.02965529200844783, 0.0018687834028486938, 0.013883500281…
430	[-0.1343728716756646, -0.2606931610734505, 0.08731087593816657, -0.052727371445653405, -0.10182734401931375, 0.04824907004547859, -0.03635862174046904, -0.19490268220214046, 0.07004410776069263, -0.06132430528293687, 0.056178080379154435, -0.32814434896691724, 0.2237189447422811, -0.08351176073982043, 0.12903476263796426, -0.039620354563062996, -0.20097752185946524, 0.05404123374289781, -0.212419…
3824	[-0.04441065674087901, 0.07612014673032443, 0.24190353131569334, -0.23337844681075146, 0.05795239491475488, -0.25761576209720916, 0.07213710000841979, 0.11095547564697332, -0.18744577037858093, 0.05144780531719658, -0.037531308624728796, 0.044094693788766834, -0.012312098989317052, 0.07788785027454899, 0.23560679288328568, -0.29931948318743296, -0.06440053214319254, -0.21301371809804304, -0.12334…
7259	[0.07174106012970184, -0.08591790049000247, 0.25413817995350707, -0.08802922364272671, 0.15126030587274455, -0.1988570718818498, -0.12848725576872908, -0.11325938973823299, -0.11147748104745078, -0.23946142782022917, 0.0901882471561913, -0.06169514542085971, -0.11604127675670288, -0.08590351450843076, 0.16914365476770887, 0.008648118397807698, -0.006547663581710729, 0.08898329172028903, -0.268630…
8577	[0.12680002970666432, -0.07273209749659887, -0.1159942227371496, 0.3168286438035061, 0.16597393950039455, 0.11624386829062781, 0.02389777740352156, -0.07191412399062068, -0.04307172940194499, 0.02241168532489432, 0.02574201472952139, -0.04592030355690324, -0.027875646331358347, -0.09639661322347708, -0.25567906675366836, -0.12984792273267956, -0.024930891755069223, 0.22440724746934393, 0.03231160…
3259	[-0.04307886503041994, 0.16876677746496055, -0.23540792138904862, -0.15220150979521785, -0.18757032867755738, 0.24380710731184127, 0.09542333334956238, -0.12262230313283455, 0.17173225185920574, -0.13095769870751942, -0.031395616744925366, -0.10152096604982536, -0.1844792525029253, -0.03269997556676369, -0.08042410017634166, 0.20104150286527708, 0.08127397630468004, -0.04940814952931549, -0.16698…
8613	[-0.2646462459547087, -0.15640756967557623, -0.04462892632271342, 0.10204598571932082, -0.19045311931050563, 0.14159724484163, -0.08281380160427551, -0.07102754938774174, -0.0907260255719719, -0.03949950189415527, -0.018101259981725015, 0.15217776086041687, 0.06795299645809275, -0.12324869353721829, -0.30153925582128016, 0.19802233483222856, -0.04832338632643556, -0.16562942236205933, -0.03821848…
3545	[-0.17436032345703845, 0.14591143355219002, 0.014797733871307998, 0.29547917719479067, -0.007249673945894979, -0.10462147286989712, 0.03598704002109939, 0.11472155789336361, -0.28900471663103233, -0.05572307984459838, 0.17092595515340633, 0.19407613555363895, 0.0914185465357424, 0.2679837584123119, 0.027096367554097448, 0.24473772786677306, -0.05467163980126627, -0.13981443238833574, -0.013829515…
3550	[-0.06409308601735102, -0.025956462285148932, 0.07513713760415269, 0.19091292430241102, 0.006541872028202177, -0.015784981747322655, -0.17332751321402287, -0.09667023878530345, -0.19949449959940474, 0.15120777029942833, -0.05819220074057598, 0.12301473655048448, 0.13744897025675987, -0.14550077377364057, -0.10565334893506968, 0.08434141844527814, 0.11350418323834173, 0.20615213257905873, -0.26441…
6482	[-4.0001167757884175e-05, -0.09072965574949596, 0.04085860629905462, 0.10599557902486043, 0.03398151658585019, 0.2918746050686562, -0.012572998325157693, 0.08062636037533485, -0.16183789136213095, -0.008310795064007672, -0.18399716766166058, 0.192699853883057, -0.014456642486516139, -0.2923337202268478, -0.23793102088917817, 0.046582477607580774, 0.09159525599110009, 0.20163286551060378, 0.044042…
3831	[-0.02890122606340606, 0.19930140901607976, 0.00543140134539755, -0.06021957041835738, -0.18616645261174863, -0.04574838456672953, -0.017324219222340984, -0.2043886469038089, -0.09930248560897084, 0.19017592276042541, -0.07794768167378847, -0.12412714501266103, -0.021746594267936726, 0.1448503498506122, -0.177231534643246, -0.03321289919806927, 0.058640481392791585, 0.047712004564414656, -0.19172…
1782	[-0.09619248996356944, 0.16991764714330226, -0.18596222655430059, -0.060170841944375664, 0.05515030867887008, 0.18274034477522194, -0.06546595122402515, 0.14922519656040853, 0.2029729764690041, -0.22599946550100014, 0.010634204200190721, 0.1731070339793077, -0.08341521122138687, 0.26950568617410486, -0.09437124988424316, 0.047685171789786936, 0.0829690345468073, 0.028803474714859185, -0.002553127…
3762	[-0.17530219295765853, -0.06823221523575536, -0.0730785127613121, 0.10319064065390937, -0.055624039559118564, 0.28021267516684806, -0.16529379823290688, -0.022859932325884354, 0.16544417772420789, 0.20218701521526727, -0.17417728637551366, -0.10030137094420863, -0.048655358961102395, -0.22846118959938616, -0.20064426298287147, -0.02640378048456379, -0.05243987162396695, -0.11812533111852719, 0.02…
6954	[0.10220198015802251, -0.11300653016421114, 0.13978010863052423, 0.17689135457500818, 0.04244846412699256, 0.23788811842882654, 0.17474777855637041, 0.0507993320833775, -0.07512665970179995, -0.05207527837000869, -0.06709438237213028, 0.18517418685035492, 0.16885578998756992, -0.05416944299644179, 0.042086799979242306, 0.21602110979306638, 0.1625977691111779, 0.16134724111022591, -0.1039469107217…
3799	[-0.27681048963193616, 0.12271956197400644, 0.23937385858125956, 0.2875078920770551, 0.21892059643843859, 0.014635822122652855, 0.14601557293558645, -0.20108533450859775, -0.05266979484372415, 0.005374137623487847, 0.03560380329490741, -0.17335302761555108, -0.195511332051057, 0.03322413987443693, -0.1578823300665269, -0.01438671227097159, 0.1383938104420959, 0.021057168824007585, -0.035404868057…
2144	[0.17392966875236401, 0.21135571949456294, -0.03267394633859236, -0.18755885472338074, -0.14097135119082677, -0.1009570751710419, 0.11779211691601219, 0.1687715095770264, -0.1520031182259285, 0.10239486516723019, -0.2406153283432658, 0.04924717275751062, 0.10711030875990715, -0.04440996755596318, -0.053406257649543404, 0.15939356842481775, 0.04184915920142573, -0.03800606646174844, -0.12909720128…
1834	[-0.07956737933300981, 0.10574314816160561, -0.08284082517163205, 0.26397385001506923, 0.14181066276193105, 0.13593325771251394, 0.014904540798847944, 0.23761969161704147, 0.07725124992882497, -0.01250832594825194, -0.16677482285254838, -0.16959668076899947, 0.049431273600320354, 0.002815175318459107, -0.25142657401561813, -0.094881237493845, -0.21841937136597472, -0.21283439483412725, 0.02360332…
713	[0.11911071511289671, -0.20985029359025653, 0.25110875720647174, 0.24551770170798554, -0.04565189268066009, 0.0069869916384111, -0.10250273741324402, 0.15495018662128132, 0.13919679221674147, -0.24102445782806978, -0.04357324525771085, 0.15645271033644395, 0.19813732066127543, -0.12674885467321656, -0.1140436020103865, 0.08001741812072787, 0.003885576561225271, 0.27978329511856764, 0.024986647808…
471	[0.010077956175198723, -0.13686064274879467, -0.02141626380158959, -0.009845808474088284, 0.20975035821671278, -0.1179726463535805, -0.16453046955149192, -0.12808830708648433, -0.2256691529353433, 0.22902616485203683, 0.08643384548566012, -0.14031849969107177, 0.159701531479774, -0.02668264421702808, -0.14201621160376815, 0.1786986280809374, 0.0005918736996548509, -0.16951978711311128, -0.0145038…
2387	[-0.077677814386093, 0.061622581140846976, 0.08917206861324171, 0.21198797012725665, 0.056756181452960894, -0.032638865932340215, -0.01326974517377787, -0.12892050328069604, -0.1302120826987547, -0.0003540354203778768, 0.008563945229198887, -0.06409972921434408, 0.1679414087781645, 0.24287337135280535, -0.1452096084731264, 0.08835336613447886, -0.1300230197395301, 0.11026292821663433, -0.10829684…
3548	[-0.25569738848265616, -0.0364232041591382, 0.12074193087845225, 0.09002227506322737, -0.17491761945537965, 0.037794724223021166, -0.08643093853303388, -0.09878214066725496, -0.12471380288443135, 0.088781269967599, -0.031648952830578586, 0.18023307447014286, -0.13363086345241415, -0.022645131251372328, 0.045519190506205294, 0.11285219805426348, 0.051899776975586176, -0.17924692986483293, 0.261152…
5537	[-0.17589791217508177, -0.138065959726755, -0.01153843536879028, 0.27684684808904664, 0.23935460341563514, 0.0349348420227304, 0.038247496247893586, -0.22616530977801752, 0.012357775252335891, 0.20435067057315118, -0.021768196213887845, 0.19776676072840557, -0.12901525709501224, -0.19859026194992782, 0.06630301038915036, 0.24262305604225462, 0.17588597141965606, 0.203392206979162, -0.096266452847…
4690	[0.09416775608799169, -0.061685504447255846, -0.007024476574147729, 0.13556241787665585, 0.11607128775993174, 0.10831941752791034, 0.18120596285597304, -0.09679676096924876, 0.07139613186608484, -0.0003207413859134297, 0.11173048238357847, 0.08778099869947811, 0.26418428580101816, -0.052641383163046784, 0.03270996187465174, 0.21858942185800356, 0.14661601358956217, 0.20965174469205627, -0.0797117…
7105	[-0.22441428260736837, 0.14813826599028912, -0.19036286026099178, 0.26489250865728015, -0.0874311946616716, 0.14155698370981276, -0.08134054798311287, 0.036582793706780095, 0.014165446822191029, 0.14550866229613493, -0.03304503551419965, 0.007186384670612714, 0.21153034976096208, 0.06961752015143871, -0.22053821509254706, 0.2057976856458959, 0.11694544315048461, 0.10730854342736122, -0.0090595949…
5225	[0.20423480853404566, -0.04083811649981677, -0.19518009666474276, 0.2646486165718846, -0.08840247175815345, 0.150113801839085, -0.17889637304686154, 0.026954023065389732, -0.3101974248034766, 0.13658415717558864, 0.03537041191130545, 0.1762049955024623, -0.0498829803415323, -0.13961605344931546, -0.1840357489154881, 0.1839856473254152, 0.16272057387390623, 0.27215544655841145, -0.0390862717604499…
7518	[0.04928678361491112, -0.14483319087123103, -0.14418005250741386, 0.03573510610306055, 0.1168165931804362, 0.13019950411794373, 0.06859159577707148, 0.14880998245742613, 0.18123681121984458, 0.19232500115597087, -0.045443329275605446, -0.28272113657811815, 0.030657147511651526, -0.19000583534277476, 0.014094378690543134, 0.04429944720279454, -0.1561886681834795, -0.23855716256141898, 0.1145120830…
595	[-0.14626241924337402, 0.14863487120478688, 0.10939298025123628, -0.1586060992920014, 0.18761104001751927, -0.0885745809621811, 0.04428926089474172, -0.1796954206995189, -0.15022487699444564, 0.13692773367080277, 0.1743342734655724, 0.3257164990753609, 0.13291691951080198, 0.05454282578379763, 0.06781202603703275, -0.16981593214767626, -0.10435042086251073, 0.10290450652919388, 0.0274213915943525…
5612	[-0.05920634933843211, 0.1473051822722865, -0.09901929636472301, -0.009422102777576076, -0.0006277441047078401, -0.14298066813735238, 0.17293573171540763, -0.16894108931153545, -0.09978535042415686, -0.07403487974810859, 0.07015872540601842, -0.28388809933874465, -0.00577817163261051, -0.04572074980216378, 0.05438237794492587, 0.15935601497726676, -0.14597729119662162, -0.057961685437541266, 0.20…
6256	[0.15867357739217414, 0.09538457566281022, 0.1281935589505852, -0.02667979237444827, 0.19838033063628377, -0.020947163870417, 0.21976191863846586, -0.10620429643884127, 0.022733969393993317, -0.004687719568341554, -0.1830850271897485, -0.01244322602836061, -0.19917713275398066, -0.05591303363831861, -0.08043562367602568, -0.11593826008377951, 0.18896513143551574, -0.05855615045165764, -0.34596753…
1385	[0.1287638023437829, -0.07241725384153863, -0.17700758933538197, -0.21540981010658813, 0.21441934695666556, 0.12770164820592914, 0.009539564862448028, 0.06437513311883437, 0.05193406221941333, -0.047339221418022416, -0.17515819720056663, 0.09912860565705907, -0.09456092318903342, -0.06609684492365961, -0.30956199646336585, -0.161383855988611, 0.0045794193262452265, 0.1633974295291889, -0.00445314…
1412	[0.1433487353308338, -0.02665056788207862, -0.0776663859598563, -0.24278242010468087, 0.1451014946034357, -0.2768040678151107, 0.024135241527359498, 0.07579028365822994, -0.11508845036300179, 0.04512060750060733, -0.040200604270498375, 0.013374582794597781, 0.036969788703276794, -0.2030292961483961, -0.020307772363403878, -0.017194049201024856, -0.17386346044594614, 0.20556741934617997, -0.052388…
2848	[-0.012217955645091138, -0.019186843182070697, 0.10724625887254484, -0.018436896398935716, 0.10186747062631409, 0.2035082017558371, -0.16264185590617936, -0.054308337265476736, -0.06352816632282902, -0.07209025689576656, 0.05328569187146086, 0.03679372351698586, 0.06488527123225085, -0.032225992818629624, -0.07964588722323239, 0.16946136254246008, -0.003037508816433288, -0.14255264621622632, -0.1…
5574	[-0.10277858262298001, 0.1481957342788259, 0.20662591941877181, -0.15455911694673433, 0.0051920433934099855, 0.20246122774223266, 0.10611479107628832, -0.02641716376031869, 0.16388125957521665, -0.03798850403564159, 0.09315653187727356, -0.05989090799605657, 0.1995424280235578, -0.03293636774308642, 0.167074726635562, 0.20882214379021488, -0.23692179022916937, -0.05007023268280306, 0.048886475143…
1674	[-0.04499239965903802, -0.03684568691219499, 0.07832540559036355, 0.02692931743683119, 0.13805791176321955, -0.08811141187958123, -0.2797070555771211, -0.15572927745026827, -0.24314505709794718, -0.14047251470846853, 0.2364650669641887, 0.034344255993844046, 0.08124112754333661, 0.14612845395782886, 0.19400713878388348, 0.04533220534683744, 0.1339204545313321, 0.1736005873941093, -0.1249963944359…
4827	[-0.08771200856140067, -0.1765231086824024, 0.0722325587488019, 0.012965341651750426, -0.1678997301676554, -0.09669258177911341, 0.06778119818124896, -0.035341181668930216, 0.1635336237775201, -0.12182704013934958, 0.05603258509655563, -0.15530300407220174, 0.14840981083685265, 0.12945097926771582, -0.07754721703101224, 0.003999904257721419, -0.04887623504802377, 0.019154198377987233, 0.091947710…
737	[-0.0688354969041636, -0.20899792882084597, 0.08049602176171827, -0.30927233923562975, 0.1694197430138421, 0.017906452590886694, -0.1537141918016243, 0.15640020864432191, 0.007722665405670994, -0.12068559407190768, 0.1252991749144178, 0.14364404668062886, -0.08139431650250673, 0.21237670994902713, -0.061322408827079726, -0.015014852759530531, -0.04901883587866817, 0.23041051770904328, 0.038049284…
5510	[-0.23615779957743108, 0.24714101153665172, 0.03222898937171779, 0.11956664376766331, 0.2134963912562307, -0.08771298625994385, 0.12781263767932788, -0.14591269341511187, 0.11116934559294703, 0.0678408487637732, 0.01598104736810946, -0.039236532253515005, 0.0390395510103685, -0.12302133726576134, -0.049205761951001764, 0.07732621006916512, 0.12245864761345866, 0.018322467436633103, -0.01051028908…
1129	[-0.03943546981169419, 0.12312419348063973, 0.0900224010098305, -0.020091274481683127, -0.06890646038175047, 0.13827786272460763, 0.05744837805954716, -0.14838576895075595, 0.15348033427992713, -0.02799311210971826, 0.08170182055318406, -0.17421333615721707, 0.2696505131359154, 0.1502765059706937, -0.034513662526310225, 0.08317932358052968, 0.012827280568030707, 0.292695440143876, 0.1319115402837…
279	[-0.05830773624846848, -0.049146592770223374, -0.10882375694365991, -0.007500743563756235, -0.07354597424869676, -0.13156128449178814, -0.1843869055641464, 0.030512714307096102, -0.3319858205639401, 0.016394488835241406, 0.13375875716021926, 0.01576711831098778, 0.0893239152035513, -0.0924056880399555, -0.024034544895292737, 0.1806302286798104, -0.20275561079912857, -0.09531247902610317, -0.02686…
313	[-0.11865999624625888, -0.22843602534712706, -0.09025843967872565, 0.03061110859238136, -0.27166372269043393, -0.11780864860852854, -0.10414799505368305, -0.19327129718131703, -0.048037984677442074, -0.06947047474861773, 0.21799323600861062, 0.10518253469639513, 0.01943804772696124, -0.2844161538188672, 0.15429946049722704, 0.20517156406610723, -0.13089087016280399, 0.01872953943621156, 0.1536968…
1146	[0.04019318069859553, -0.1465700490155413, 0.12894027767937835, -0.2858401198595395, -0.08990718816994688, 0.10646457923862788, 0.22917992419051172, -0.0188513601227594, -0.16017919914573053, 0.052730968436370984, 0.16767520039239048, -0.00038489070876006587, 0.1569640806317986, -0.25212754438289864, 0.15058569646941308, 0.05211554081915767, -0.17917886943848516, 0.041191417344201196, 0.029746953…
3589	[-0.01184761684376344, 0.044362414734954475, -0.013961332818788318, 0.19683651292592902, 0.10358821097235323, 0.0816903225158433, -0.17473913494209203, 0.12238934921081346, 0.04763239113409346, 0.15600156007481364, 0.2492800358498609, 0.21189245387057584, 0.03669307077564461, 0.29499072305380036, -0.18210919063099482, 0.03532189384125471, 0.009371775786321637, -0.22010705787357004, 0.234177200284…
4367	[0.005151295192225063, -0.07845662667585818, -0.20614861200859388, 0.07295788220405128, -0.03743020262855223, 0.055797714530541234, -0.0656859292617166, 0.004208886134929153, 0.02781617117452855, 0.04598541390325472, 0.10312306479277233, 0.009443542774162962, 0.2622187105137343, -0.1757974808633757, -0.10301098369664403, 0.13420203258882493, -0.1883810951134931, -0.12483000401516729, 0.0508868567…
5731	[-0.2540339782885184, -0.11692127064402198, -0.06267831879320718, 0.0017051684913438722, 0.16948456924889146, 0.23617169585628486, 0.07812947674887444, 0.08492117426215168, -0.09896638765030087, 0.02226839976175721, 0.05281158296167368, -0.2500830863444449, -0.07101076227735395, -0.06421191940010193, -0.1912892483048147, -0.010496672675955037, -0.2040966943845062, -0.2345391873656414, -0.04394681…
6822	[0.119447617290212, 0.044116993924630234, 0.057503460850758095, 0.13296353548159318, 0.20342998429249592, 0.20735130923380538, 0.11630971002758297, 0.1131651911708383, -0.08958591804515093, -0.06266544579000059, -0.20237649962339385, 0.26519931035205785, 0.15959903328271038, -0.12230412654485046, -0.06368902350101789, 0.10998411350715125, 0.15027291718994173, 0.007131703181138034, 0.0243735737350…
7979	[-0.028479363900365047, -0.18623487054294915, -0.07279863389327765, 0.10155141496034359, -0.302250806952169, -0.07449156187064594, 0.1079493854696316, 0.14439879018712226, 0.07594834126446787, -0.18949202348283015, 0.09159298927427595, 0.17486912629010898, -0.1508860490673773, -0.12343516016406518, -0.03279087000684531, 0.010867618916635548, -0.15463580627298704, 0.2753304634677427, -0.1557615745…
2398	[0.20811663416726228, -0.10219954346707298, 0.11901803172875787, -0.1447281904706105, -0.11751339750111725, 0.18492674399981848, -0.13287412652715205, -0.05008552332126908, 0.1630786624785545, 0.008257025594751173, 0.004214316591274141, 0.17908627105220232, -0.11080962500231173, -0.07723825676951317, -0.07751171315135677, -0.14565549009256754, 0.08760259829703544, 0.21432854723617925, -0.27160331…
8650	[-0.13839841894044502, 0.18701078231371496, 0.10124202524841812, -0.18545526395073525, -0.21074929573099485, 0.156737393069792, -0.019338314535331032, -0.14023114741764983, 0.10235854276053724, 0.016419466786752487, 0.11197321336406162, -0.016771049009679937, -0.07715419998647029, 0.04413367821471069, 0.017058507400859277, 0.12044964688827066, -0.030624140495722898, -0.12508210238624506, 0.249316…
5952	[-0.14465492096927937, 0.21412673606526253, -0.054094888284074195, -0.111987115423277, -0.12477284531941063, -0.08402160390866106, -0.07181377125024622, -0.009400215259216837, 0.18238488566158165, -0.0873967444859781, 0.25581419420412393, -0.09976166258737436, 0.14418977394243032, 0.08689341512513679, -0.20373158859233198, 0.1053645342237769, -0.2040218998830249, 0.10999145933153141, 0.1622030263…
5359	[0.15622247024362018, -0.11139631059955041, 0.18920400245602725, 0.15866268808318565, 0.014652478043776175, 0.16396666559428177, -0.06768392293752856, -0.00906859379358007, -0.11758567765134498, 0.15022632102495823, 0.017645821003494367, 0.07917995780599256, -0.162234514925255, -0.06931902488768767, 0.20911890548725642, 0.19459537699687035, -0.212853658405808, 0.2712771016789478, -0.0188024726388…
7748	[-0.18342983966186197, -0.15342003645746122, -0.24309891220311008, -0.20046655914275235, 0.05792445316161896, 0.05162258998593004, -0.033789021649778025, -0.15975877299946686, -0.19002508856453204, 0.006664970565197491, -0.0846400642504066, -0.042358925336402495, -0.2284016587291403, 0.16169117405184666, 0.001252241545392267, -0.04641844495329247, -0.05570408949083577, 0.11955999621905096, -0.054…
318	[-0.1553643497728417, 0.02576206096906154, 0.17093847018171934, -0.05422180477952768, -0.24008956326696415, 0.1210138314555717, -0.12971840684674948, 0.09732103544519789, 0.06555997543048588, -0.22208256396998574, 0.29766795179698585, 0.0317051285051416, -0.0365957968330113, 0.1518231751065852, 0.013492618871959445, 0.21169762181986607, 0.00263430063138347, -0.17953845965654797, -0.11486479892379…
4499	[-0.3067412386189084, 0.0714506817669344, -0.029457266902016645, -0.005520037800052086, 0.08086567773431895, 0.24112274106291948, 0.08167807062628517, -0.12856976914270576, -0.057976937276206036, 0.11600658118594935, -0.04889445818882727, 0.2895888384917224, 0.030779600562571577, -0.21708444138809893, 0.11532833533951022, -0.12357121029799385, -0.1565581691024678, -0.17145639012993205, 0.13622582…
5916	[-0.11348685778613156, -0.08419772397587205, -0.13769617543765142, 0.10459426570369806, 0.19175401670559297, -0.14602113116406126, 0.0825828369006209, 0.09586183617182849, 0.04683781643725328, 0.09559396008067883, 0.04030951251591239, -0.1452214642833803, -0.22464288350288705, -0.14835796485644068, 0.08809700226807753, -0.048265104109174777, -0.21767167902667675, 0.004241360563236067, 0.212250368…
2027	[-0.07323268966029702, 0.0002482852549891775, -0.26486312230262815, -0.07851277780459448, 0.051734585380862834, 0.13062962377599366, -0.17730399115713336, 0.23022506880536672, 0.16143117562143675, -0.033412763035015426, -0.11381134998494635, 0.05907452262916349, -0.008519293716648975, 0.1665236469694143, -0.0967033328680902, 0.212985464164426, -0.22835532005776676, -0.1572540453022205, 0.16693731…
3722	[0.02215443853488754, 0.11238702519148616, 0.00895356348797448, -0.1557233357318557, -0.2685353640613859, -0.043213975973538134, 0.011150629335570404, 0.07886824804810308, -0.13597100796027653, 0.06138344226641098, 0.1534776905893872, -0.048316118851786154, 0.06760660016468976, -0.09154694479321815, 0.1452616794770567, 0.006148831522681684, -0.14303524465787246, 0.04422663405730958, 0.13737826376…
5203	[0.06284483347299849, -0.08862816935272586, 0.0021214308275169596, 0.09003436957274047, 0.08770026563826572, 0.0032982855294730737, -0.1454770204489315, 0.2364662986938459, -0.056493435892488626, 0.1336388993692056, -0.053701923060015276, 0.2110206089723542, 0.19776677638409448, -0.11235817370645484, -0.17159127212547332, 0.14650006108009808, -0.2072019978780775, -0.2769244929747436, 0.1112466897…
2522	[0.21428047545499856, 0.19210120659106708, -0.1815334572165366, 0.17232846421592665, -0.05858985612685401, -0.16050591485610333, 0.13220064580419943, 0.18760673307461137, 0.206222823039764, 0.2271711790785105, -0.07367705058917388, 0.24458651589137567, -0.14697858118014528, -0.10930922307124913, 0.08733731283392146, 0.020014357978592526, -0.16921632240461804, -0.23152120758150485, -0.049286015599…
3368	[-0.05405212564996177, -0.12207314886878798, -0.0018456798066120183, 0.02437576967844076, -0.16425823813654292, -0.03198472064532422, 0.06511583344842489, -0.24170451053611317, -0.2954687623461854, -0.07795590945022952, 0.1588357016126739, -0.025408018064326743, 0.15825751306349056, -0.3119196165081803, -0.08443727824286797, -0.036280692496922354, -0.22814068272147442, -0.24683476009596725, -0.02…
4758	[0.032109893737824816, -0.07440170315539085, -0.04974340949942958, 0.08509282084111494, 0.030515173161431666, -0.16124553113004828, -0.19457879986861584, 0.052085140040866014, -0.04607960732769044, 0.15066760797438244, 0.0027192175657623865, -0.06908015466089766, 0.13445938283509112, -0.0768783634340749, 0.11956940611640157, 0.05684527144798891, -0.02848768205401158, -0.0214439591877339, 0.036377…
5866	[-0.1566543801189254, 0.24920710122896586, 0.1298847337264549, 0.227702051287127, -0.1592127521988981, -0.07717529744137333, 0.20549465955748683, 0.20479565061824911, 0.13586422659172692, 0.08542182856840948, 0.022602853513044606, 0.10773636553673858, -0.11467431710674086, 0.18633283318579136, -0.013389779656239172, 0.16521966419586273, -0.024101065856620665, -0.10385712564665586, 0.2172842954746…
2700	[-0.1457190174097987, 0.273196055286494, -0.1683651736044337, -0.027952281835217443, -0.08748118608298648, 0.14618348389747562, -0.21088474579287403, -0.24394895187791987, -0.09317685715873306, 0.09095706304939057, 0.14040785042516368, 0.012821884907950536, -0.033292903301071985, -0.15231838679542098, -0.22918375276988043, 0.048580873034593616, -0.10500921637154632, -0.180775798297446, -0.0945082…
8449	[-0.0801342961775171, -0.054628487661580113, 0.020878377611171832, 0.21962602772415893, -0.10039957112214547, -0.1700971967402825, -0.05421099910335342, 0.1810006883398696, -0.20336371053099123, 0.19480644120005597, -0.18493367126818017, 0.26333573118132325, -0.01257410951665053, -0.16652328485482465, -0.12630581322451273, 0.050798866623612965, 0.037794064295801386, -0.09211460771198575, -0.20869…
1043	[0.23652901128950576, -0.14589566224618042, 0.13003200039595172, 0.007493215094316749, 0.02780077701449801, -0.055065342347789974, 0.21010385124853073, 0.02751539487060138, 0.1137866882435666, 0.026536807706435066, -0.09121019869612774, -0.00032583679516221643, 0.1923496149567971, 0.1423586246951403, 0.10724895853829135, -0.040848709357905265, -0.06148007940612102, 0.14902906332906674, 0.16385113…
3499	[0.026880246338122617, -0.06338437455113158, -0.23302323101620492, 0.2312758832191336, 0.0891890836653642, 0.21317313272182067, 0.1377450088236738, -0.06448748588500959, -0.008499570940797483, -0.0567735349054975, -0.29786444125816613, -0.01766110578024005, -0.025230911578865676, -0.17657710972415963, -0.22706599346635414, 0.1380015837034579, 0.09255813971445725, 0.1303257309240143, 0.03757442484…
6922	[-0.17186543938253365, -0.1264472844365232, -0.09016824095698935, 0.15071078939788746, -0.05586097771331155, 0.04170354808760161, -0.26080498557713433, -0.09358022544161844, 0.1423356792571595, 0.1854833277032252, -0.08947987648561292, -0.018657839728971976, 0.07249513251113282, 0.1613336180497342, -0.1875798472117078, 0.017816243023817287, -0.042173813324565844, -0.07837069524369973, -0.12836756…
78	[-0.0583287379341032, 0.04027528866450308, -0.10790454473848414, -0.20922087779397527, 0.08970365427357697, -0.012626393159753403, -0.17042316730967097, 0.1724432929133032, 0.3172573404725291, -0.048822496623168614, -0.18556162532215575, 0.011543383519444788, -0.08363258822800639, 0.2721047393091257, -0.0797256816072159, -0.29028601520249897, 0.021033454643969815, -0.13118727979742537, 0.24338651…
8669	[-0.08788304245499512, -0.05480372032635412, -0.06369206725655867, 0.13439326120661285, -0.010663212977442873, 0.16412838210945277, -0.10950219524556568, 0.1227882431694456, 0.12364940247551673, -0.09490240385712864, 0.005676553052343289, -0.02491990729911246, -0.15244176160635217, -0.14722305038828257, 0.16525667994007048, 0.16009052308145344, 0.00025430125143410305, -0.14195242431206864, 0.1034…
4429	[0.16432496013218487, -0.04637380682731157, -0.022677594940617336, -0.23611476504329335, 0.08501603291549449, -0.041282767097436675, 0.004811292877289342, -0.15609105226950118, 0.11711989874349867, -0.003752014748999105, 0.11770664502609487, -0.018780004817249427, -0.14772963836504888, 0.15712962841007813, -0.20954255588558302, -0.10034611180769862, 0.023469039830757696, -0.0023275166142185067, 0…
3073	[-0.029087702344084993, 0.026685851294940936, 0.11588638568390675, 0.281751805372009, -0.10316328891617593, -0.09440811447562533, -0.045129805900470325, -0.1898249826467412, 0.021518664314542343, 0.11831170603556464, 0.06945297660192801, 0.019271895965777695, 0.12278094563692697, 0.2263465900106406, -0.06278341880376148, 0.3245405137402977, 0.13793576661134668, 0.10937970533630001, -0.28555757184…
1442	[-0.06059352921713263, 0.10517840836900179, -0.05419487243675488, -0.002302527947813224, 0.21563135718144247, -0.1944752604870273, 0.11328526749279626, -0.0265066350780256, -0.019876768282736677, -0.051458068458386845, 0.09507312248221438, 0.2995270884381443, 0.02138348556788394, 0.11866275555963329, -0.21917137364165626, 0.011954824621039207, 0.08101189917235184, -0.06441270058966389, 0.09908139…
3845	[0.14026322175945682, -0.07472293552687272, 0.1049605254933983, 0.040778042831138304, -0.06872230182158844, -0.06418592239230839, 0.040909118684934305, -0.23978341813466705, 0.1355996981062134, 0.1799312807923038, 0.0481876175979142, 0.2609441835901904, -0.2523523928592991, -0.09779267920065302, -0.23884478050624067, 0.06034699747111775, 0.012495340683790246, 0.05553606385552041, -0.3239995442555…
590	[0.21314187213052488, -0.1265100618573864, 0.05796601839144791, -0.04305807360475669, -0.2031534235571545, -0.22805480690844634, -0.03849387726899208, -0.08721146470341033, 0.03475286708910019, 0.10221082169511159, -0.11896508910800785, -2.959604956393901e-05, 0.2816935804440782, 0.12657199153569673, 0.2701927222230526, -0.08535853024330221, -0.059198997106112684, -0.02152848858373218, -0.0579338…
3465	[0.14696683604163066, 0.28924503395081846, 0.18625865643357273, 0.34182503015687216, -0.09167250746296336, -0.006372736198893501, -0.013326490735060183, 0.18157955962452965, 0.15382440703551853, 0.2059914125999021, -0.0027811002984952757, -0.05126712488903969, 0.067217934543174, 0.10200286741686986, 0.15001426227160414, -0.005577852737804138, -0.042992902644979035, -0.021360629241637893, 0.144556…
2627	[0.020713473002923786, 0.3254287429162507, -0.011904294705072429, -0.02438000835604605, -0.12116739029652006, -0.016933206190300754, 0.17365795921683416, 0.1692765478485856, 0.0001190735844275058, -0.048740878425794026, 0.19781033974667536, 0.013545706790743677, -0.003533266057866277, 0.24910084340043823, -0.16339448078762345, -0.03837986684491003, 0.028476601631986086, -0.12070952596626029, 0.26…
3134	[0.07890333597189925, 0.23541045004959593, -0.010247924700911364, 0.12926646300860736, -0.17751247617353355, 0.13804163273661352, -0.17209907733785498, 0.12747780617154814, 0.24267726958191627, 0.1607084977924876, 0.10765671892691882, -0.07186621991543132, 0.06146386185002577, 0.2137674978957521, 0.17676129184816708, -0.2537106400447652, -0.16916426096892448, -0.2138318165594133, -0.0583017517734…
8103	[-0.19120119855421194, 0.16860492746995487, -0.09789992232007537, 0.09103322565048587, 0.050218175034847164, 0.0588842015598923, -0.01459204223099319, -0.09688795105010313, -0.1000377153296523, 0.057290341174745706, 0.08893091275273003, 0.18743142846929697, 0.2433508737837983, 0.1326141134441808, 0.14104194651337293, -0.16298309074925305, -0.022772164068067525, 0.10593342325611674, 0.207019743790…
5469	[-0.05348309042130634, -0.015417942664156685, 0.09547558425348393, 0.07232459529493022, 0.19667463616539219, 0.09987531958207187, 0.13023016972197252, 0.2805787072442176, 0.13409404062258662, -0.09168003130025386, -0.015798790896047386, -0.10071249200524555, 0.22430105388057273, -0.14757679715988947, -0.0730818703144956, 0.2130016958429364, -0.0615358865474936, 0.054401230049436866, -0.1116409223…
467	[-0.040280010744203176, 0.0009187420664335127, -0.01170425783211646, -0.28748489797055676, 0.054057954450800735, -0.05945229230111577, 0.14016253701137957, -0.028248236183800506, 0.09992762275573852, -0.18710505063253324, 0.050953587069965445, -0.0022366724067149385, -0.2578482442708402, -0.13213960747995354, 0.19336299747810248, -0.02161467586780251, -0.16443421030425184, -0.15723461660662091, 0…
5029	[-0.03404952484293515, 0.0021660957607308987, -0.03721490864705815, 0.07611169084037256, 0.12630096606809935, -0.06462667830150108, 0.08038893481766443, -0.017724692409233616, 0.19277390991819215, 0.23777208621191145, 0.09955124692870844, 0.14410744854986063, -0.0118403332419489, -0.11335016101787, -0.2688547538240446, -0.14236385155781997, -0.02320736985550045, -0.20140375329784993, -0.246171911…
3419	[0.05042095128364435, 0.3302904653190246, 0.016825922908464918, 0.08534264891711714, 0.10080774410120334, -0.0005683016727988941, 0.0401276882615004, 0.1016512328180473, -0.04394368355519694, -0.09180388767688204, -0.09044917433212368, 0.16144253054345628, 0.013280175808237179, 0.13566368890263178, -0.09748714418425625, 0.01837116480745475, 0.161484780621851, 0.19969147870973364, -0.0870365655987…
5774	[-0.32465285918933695, 0.08746469819426236, -0.07405612610729716, -0.11512765542509755, -0.17065728988695752, -0.08875034976409464, -0.01958490721212944, 0.07649359991695773, -0.04870444502201216, -0.03407356095277153, 0.1812551808956974, 0.1263608305247335, -0.0984643427207227, 0.08449688102221287, -0.056368719683788225, -0.1912444895701427, -0.2531277929134382, -0.18480823641726354, 0.183457494…
6659	[0.026879440896235993, 0.2826211002048666, -0.03366163878567466, -0.21613730606376097, 0.0326792362774424, -0.1109875020521293, 0.04665788122789806, -0.03211532983750105, 0.03388945138586833, 0.13180258439974307, -0.07129269265909945, 0.09376620651293165, -0.11220578701933365, 0.31146655759286934, -0.15939471265273963, -0.08823498400516333, -0.12331898244163973, -0.010851314294314272, -0.01457015…
1293	[0.31197164208855643, -0.21955239829785747, -0.029571656105804596, 0.06287162758048347, -0.008344010013643105, 0.07526318396589608, 0.1844446915411974, -0.1142306476983396, 0.009858500700335684, 0.11946128714550977, 0.033636918887417114, -0.06521335532210058, 0.07482500325025207, 0.15595085326796898, -0.05369799043455821, 0.10356045402857061, 0.23702940274292583, 0.2787281167020319, 0.08645276708…
268	[-0.06881808038107458, 0.09651474668681026, -0.11319789631829763, 0.13308181582680964, 0.029411440851783106, -0.08826367863907435, 0.10267361825638027, 0.2355875369680825, -0.11120075820748343, 0.023345402599890454, -0.07239510939332515, -0.051320539241310116, 0.11283153304897534, 0.04229668616540565, -0.04890393617032308, -0.09366454701840266, -0.10168977260324873, 0.02347736847039434, -0.082309…
670	[0.08618807381215476, -0.07133048043971835, -0.10523984298509044, 0.006474913239591658, -0.05428564816746597, 0.25158894719081704, -0.21252241637590538, -0.09744523473822993, 0.17155181615370427, 0.17218651207019622, -0.08694613142695962, 0.08719626272018369, 0.0021142100123930033, 0.25570057976053606, -0.29189680608351093, -0.11341574836376984, -0.14136230912678624, 0.06619483859664735, 0.107559…
2344	[-0.021926023832555642, 0.06081584948912728, -0.014064093925048943, -0.08197600617150762, 0.0664312376860581, 0.011132827484062559, 0.09972503055206894, -0.03402910629509892, -0.0008697560188624398, 0.2301246336602341, 0.07713549307971922, -0.08558264757145158, 0.04431826104931102, -0.14866398168844228, 0.030960691868298293, -0.1342271030525018, 0.01674682733133377, -0.21879709987976992, -0.07490…
2382	[-0.17286589745480677, 0.21663007511045823, -0.04363040915847104, 0.22734063222515666, 0.26666649952885607, -0.046237289200126104, 0.020071322430608943, 0.031961486512927344, -0.12553612750154527, 0.12053607117178884, 0.19305621581234053, -0.008812202334508598, 0.2674516529315948, -0.09343267950282179, -0.15826087510395678, -0.1347900341862584, 0.0903006356694704, -0.09581432034121486, -0.0252372…
8714	[-0.15310886990978606, -0.01205253070036684, -0.15118779163327023, -0.048131616633714014, -0.23926779986699628, 0.20224138215021684, -0.07066148345448467, -0.0008152024916657485, 0.09161940224576424, 0.17753524877891894, 0.04136318137406275, 0.28024190744547217, -0.20973933000035347, -0.18642503039388467, -0.01206898539233945, -0.040951284449062174, 0.04114399445438184, 0.0038463769337117853, 0.1…
7774	[-0.2548161573655894, -0.15353495732093306, 0.008430242178903685, 0.028952913351420376, -0.19880737712682792, -0.0783585117711063, -0.06145048639478114, 0.1769485817261489, -0.03344847605202134, 0.05826113985250594, 0.01081826517303251, 0.24379369693516476, 0.1478931840582324, 0.10659622879596845, 0.05869951909968314, -0.032396159801036765, -0.02988819581416785, -0.05543070938823947, 0.2226299543…
6020	[-0.16176893519217195, 0.26085494536668885, -0.027024136218927342, 0.24494105749485345, -0.149192022445787, 0.02538461803899032, -0.10543950688738514, -0.23862426718862736, 0.04024721781198854, 0.21120899667866475, -0.07835504791058293, 0.16424170247226222, 0.1122015754550551, 0.02310360904787223, -0.1845718599379245, 0.04538756891741452, 0.05280287283979649, -0.09256230867349426, -0.055793048190…
4446	[-0.18207816444912972, -0.16057526406969216, -0.22770497982547908, 0.00875168983733207, -0.14382086172252598, 0.21580291850671673, -0.26001396008511296, -0.2062774194758424, -0.035243691622470055, -0.11814155205546573, 0.11590427944612476, -0.17664224945242252, 0.012926008715678183, 0.18347460797030857, 0.15425272154175354, 0.018726255178826267, 0.025379267028015882, -0.06970752229494898, 0.16921…
2029	[0.11397604482525785, -0.131516005607464, 0.020419779864575695, -0.16650257981357752, 0.12965026627412132, 0.12609904421680584, 0.20157495219973875, 0.30751451676014635, -0.030625352726981556, -0.007783000133585215, 0.13836190859904798, 0.2049435344135271, 0.019932853399007456, 0.05962582082623752, 0.07530251174705695, 0.050029668107740045, -0.32059752415717535, 0.07138774984175177, 0.00931606620…
8300	[-0.24220863341601026, 0.07551597697678819, -0.0936947491650737, 0.1923995910601749, -0.12150084187309079, 0.03693574711420681, -0.16829280837519936, -0.2454740154834637, 0.1594666210543768, 0.16811090834750508, 0.056803529059454134, 0.1273873572882546, -0.16977492125794974, 0.12454459854821619, -0.16171778909186343, -0.07244845332110103, -0.021667502396417605, 0.22578097545688858, -0.15644104718…
17	[0.1485928638910867, 0.036476891532319373, 0.061195604989482864, -0.24676727181196537, 0.05944186060592047, -0.37206515669840745, -0.14949431093622864, -0.10203118825117517, -0.02511437643431209, 0.056092710174403204, -0.1810179962427169, -0.06870319089313304, -0.192343239501304, -0.043228702833585125, 0.037841210189649005, -0.16111231011707827, 0.34369615025381095, 0.058776427172828445, -0.09634…
1726	[0.1627796575640192, -0.11747048178376047, -0.08976618168117262, -0.08585774761625571, 0.2135917540986035, -0.19035683798086692, 0.18767067722765973, -0.21534340678079023, 0.018217465487302558, -0.16518388879052187, -0.028470321559560932, 0.052674761793597175, -0.06379574262435014, 0.1587179539954575, 0.10553691702230271, -0.19431421108270272, -0.1894323254311545, -0.01246380132590063, -0.2146237…
7307	[0.05996682083097848, -0.10908273355551477, -0.02390842912234609, 0.18092489459699923, -0.03266319771706876, -0.04791403360571392, 0.23829428741071307, -0.06831907290959717, -0.060836826063147324, 0.1581247832621379, -0.19953145634623065, 0.11514311476132338, -0.15672669831863292, -0.08442587404899515, -0.2759661065379143, -0.1767253780350607, 0.19756090267192605, 0.12573514666481655, 0.057056282…
1160	[-0.08594540939377161, 0.14162257365780748, 0.2331289445010687, 0.005906846872219886, -0.055929072321455955, -0.08710497164686133, 0.004019635750733191, -0.1880346664969346, -0.2285693451992444, -0.06681755788763769, -0.06642170893389603, 0.16410368919652965, -0.03922039921182416, -0.09331363251278094, 0.08282523559692909, -0.004551763918558947, 0.10332617069592417, -0.17114840035611276, -0.02738…
4660	[0.09333368180780592, -0.10872933489117273, 0.13255830633861654, -0.13074808417366862, -0.08662272331823814, 0.19950539181798516, -0.16108576835167654, 0.050938808085278175, -0.005138644893745203, 0.1365730148991977, -0.07655376763534977, -0.21692426865231557, 0.16783323023289012, -0.027459708963606007, 0.05498038955428852, -0.07629101742842619, -0.09985365471488367, 0.047591478732348265, -0.1603…
2928	[0.20726933206342824, -0.12428887778701554, -0.025635263078431284, 0.03239916293882323, -0.08390204298105575, -0.1625381367213191, 0.03359071582509044, 0.11130909661078103, 0.08189892144965973, 0.00919144856638893, 0.0020097297425040544, 0.20215451627488168, 0.06883924676071414, -0.1769824795960246, -0.03858837062214733, -0.28040045048858314, -0.15357904962829735, -0.10396253835959716, -0.1224916…
3635	[0.21669416645161158, -0.25595320141989386, -0.05842728275876692, 0.14818261559147386, 0.2060337981439047, 0.02411490777279689, 0.12510164396456533, -0.024590555191239188, 0.026050848456265378, -0.17829516358846828, -0.0898908666961306, -0.11220372806153489, 0.197452004535497, -0.1538441035398296, 0.09987989864407536, -0.08746066101305461, -0.06688434870495018, 0.08053492741180564, -0.07771848940…
2012	[0.2173532399721164, -0.18632853362868548, -0.0894102787699464, -0.02166176693774611, 0.20180805986550837, 0.15243703018655463, 0.20012769249692344, -0.22675451174730407, -0.15205963588508514, 0.11308923891692302, 0.23819348639203525, 0.279366823587686, 0.17683135330694433, 0.005825023697391519, -0.038887902079822935, -0.23765767602755647, -0.0482605545908407, 0.14423446185774275, 0.0813519769920…
1519	[-0.22737500958085471, 0.14804426879566027, -0.009260363362259185, 0.2754714428075357, 0.2381512046564465, 0.18426514044584266, 0.005826972874566109, 0.08597108564816489, 0.06453381653736062, 0.20882079399918663, 0.13143327881536718, 0.11141125292342331, 0.08534714409469882, -0.2247113726870263, -0.12291529906627019, -0.13520013035943165, -0.06956585103309519, -0.08437022958800314, 0.147668059911…
3216	[0.2365932538987714, -0.03126741553870808, 0.16381379395867673, 0.25733372192830795, 0.2087985512845814, 0.03255636058841614, 0.1520930964808536, -0.11542521407683133, 0.07387987639721834, 0.16528141329569584, -0.09440720532864548, -0.005362342904546759, -0.1326800620905803, 0.004733540012448763, 0.033005478026139144, 0.06599145348200239, -0.03312240669453274, 0.15041159313636068, -0.173668653662…
3294	[-0.04256138965977579, 0.28496643142865435, 0.21855448223315957, 0.174521870237787, 0.2018191070062612, 0.006156770741673016, 0.15442220988911914, 0.10391409893653267, -0.02051852449356954, 0.15350510663846467, 0.0042756041641425655, -0.1387212467363763, -0.01463752013757643, 0.013496558610894452, -0.0023930968347457347, 0.01559928486370658, 0.1582400576190698, 0.03025103507215733, 0.049140975907…
1475	[0.23610329527459428, 0.166616708164867, -0.23272883669168576, 0.08326732621967815, -0.136080515024706, 0.2009819348213728, -0.13054492645543844, 0.08645159465324044, 0.23118059139157268, 0.08686330098052344, -0.06688658490208725, -0.1014414423993027, 0.19004203770668673, 0.09287939488781286, 0.11666178847485437, -0.13869625415253325, -0.08157942297537517, 0.1256329583039711, 0.1674984947930713, …
4331	[0.16430586437424025, 0.008865744202491126, -0.0875557394560386, -0.23935486506890813, -0.04469891834045849, -0.19313344819730224, 0.18472645156777967, -0.15146240219741422, -0.011186966354128785, 0.015382425744430418, -0.20220534181224867, -0.10227343309436301, -0.01419358594255379, -0.23486549255262928, 0.02861702440046887, 0.0626070929365059, 0.35144091104921255, -0.020843894294372254, -0.1148…
5249	[-0.21274909491973437, 0.14149220052314915, 0.06872140634660978, 0.14900600222345958, 0.2053292640218177, 0.28444039891665723, -0.016145966051630694, -0.06219981856520849, -0.13690501275604156, 0.1480685459124773, -0.2353924660758291, 0.10414054261313219, 0.13148001656280725, -0.25853044607006476, 0.05749902686126681, -0.15150060271465093, 0.049604318795172006, -0.2143052940944696, -0.07609036488…
6835	[-0.05503836951638202, 0.1238413025341424, 0.1299339662665695, -0.15857627076109065, 0.014754543342868272, 0.12687457324550225, -0.01762421899381417, 0.1578201888270442, -0.002479791636054029, -0.15997641153013728, -0.12616266715333438, 0.1774970727941818, 0.008219705552416433, 0.036258978081388143, -0.050534477258373185, 0.04738000055484346, -0.28747478134368926, -0.26901029611170657, 0.12536222…
8241	[0.06752602451136348, 0.10843254548678678, -0.2266357677205197, -0.2558644712449978, -0.004599249256364686, -0.25528743732974296, 0.19288253814137765, -0.2157766695151586, 0.05167169755871881, -0.14375707571086507, 0.07112416630221369, -0.15361666895689188, 0.05640777364887366, 0.02090759720729732, -0.07992654785123751, -0.16349111426268612, -0.165848344314267, 0.26156753007120515, -0.04766094552…
6986	[-0.19614740609149156, -0.007323300100898884, -0.11531652525068663, -0.09923584513254663, 0.05738007818879021, 0.23868271927213972, 0.039122038366556956, 0.048382992851621405, -0.13554344534686294, -0.10639902004073594, -0.1183867844044841, 0.31826651230273895, 0.15034317310001935, -0.10451217687004782, 0.10305056341873428, 0.15265784227588422, 0.04407913245651533, -0.08716414536679604, 0.1948119…
945	[0.009590130107459743, 0.028740385871603633, -0.024487367517095883, 0.189901716420699, -0.16235596689020318, 0.014431113361666446, -0.20575699928653998, -0.16748070504353482, 0.15474539297193612, 0.01986964135864453, 0.15265508338848527, 0.17957183364817852, -0.16281964146635353, -0.10239985706369988, 0.22813828142399648, 0.05476383072638531, 0.1311003758883906, 0.04020917994139212, 0.26611271630…
7473	[0.23390321789272342, -0.1217910661590681, 0.03485947142682181, 0.04720932224232162, 0.09422539536585695, 0.1103262554392801, 0.22904709876573628, -0.10216474496882047, -0.019031186940995908, -0.10052224972119228, -0.19221681943593144, 0.009496299413570193, 0.16458049992006857, -0.03155957307717243, 0.22475360813841408, 0.04215869864718057, 0.009562981610783363, 0.07113613542654822, 0.08580605468…
267	[0.04557686219266186, -0.24620106589505916, 0.07415754370846384, 0.09291880187723578, 0.05955104595674862, 0.03036587071967098, 0.07322286648045698, 0.05445219006624593, 0.3531368629457256, 0.10733638488358566, 0.03688260653357505, -0.2854245100056159, -0.16104405585414983, -0.13028146368320265, -0.07391125022202043, -0.11226643615133654, 0.09947701203536707, -0.13748921017439517, 0.0432044800014…
788	[-0.06981756224674589, -0.18572887776224656, -0.13372599759804177, -0.004904997050625234, -0.057527288147699085, 0.07255839528377792, 0.196026487611837, 0.08696470516664792, -0.0391175919364129, -0.04735057251439181, 0.13736652562586077, 0.01925210280227878, 0.2008631606857248, 0.07425323445766879, -0.06513045151059117, -0.007314707869876259, 0.12622454936854552, 0.24027495355233483, -0.092089788…
7961	[-0.14188737662554934, 0.015065970440357585, 0.024544552268656355, -0.008507735140091198, 0.022104190007016432, -0.0026682243048385358, 0.0908425521857399, -0.15840931214644935, 0.13111609126716364, 0.13423971746869426, -0.06901572279394981, -0.08018078522540115, -0.16438125748049062, -0.16820644974976184, 0.12951476068849507, 0.019873712792642783, 0.10991097579159745, -0.09719230020249794, 0.190…
1583	[-0.14581764944494782, 0.05048328497303909, -0.06673284482801603, 0.05216505012959756, 0.1212376544129234, 0.029631497864067536, 0.13694825742918756, -0.09571714055870002, 0.12438349301449152, 0.0052541016634428395, 0.19650475838585965, -0.1795310187108128, 0.20337494300066533, 0.045509958177524776, -0.14116510460714643, 0.14216758255105602, 0.020486573594320236, 0.21174936290181945, -0.274592597…
4723	[0.12305893708849154, -0.1605112883817891, -0.08146811913634863, 0.22854895190426444, 0.1707544290774583, 0.1467705384730051, 0.2499365225896433, 0.07905564411309066, -0.18719261246347874, 0.019956886101424126, -0.13446873936008796, -0.009484086715183032, -0.057194644142340746, -0.15735004662418126, 0.0445654029942473, 0.07086129523639427, 0.030836812820794132, 0.1897056962267332, 0.0607170022153…
4693	[-0.11562168144057859, -0.08154255711387819, -0.14757537746295116, -0.16945064180885044, 0.17844156379822643, -0.10941101989906317, 0.22896198107960342, 0.09122724572893119, 0.215432535861032, -0.05706441528786169, 0.0638776088774907, 0.16649759885332727, -0.08737480912314216, -0.21983410910957077, -0.13988133183433935, -0.0696123358803863, 0.11917597514813913, 0.10048646766616984, 0.093055871588…
4757	[0.1857367689082368, -0.1713675229071841, -0.23533215647058198, 0.03275901707217831, -0.11194736313962386, -0.0788167957353762, 0.10802367038508207, 0.1574340528336181, 0.2405381186872786, -0.05849272671438702, -0.14466895070180485, -0.051476883551814075, 0.20682984072005928, -0.016306621978614256, -0.26810675396343187, 0.119508103126859, -0.042861679481644745, -0.08015329946465596, -0.0932291618…
3683	[-0.0705009092438643, -0.05915436403515402, 0.019473963432978244, -0.07599423403833892, -0.06514452995567452, -0.2710396462170819, 0.2005141396633474, -0.1763421140728773, -0.1918658307561499, -0.12979018065579398, -0.09081680373681052, -0.0016039294102574392, -0.10154647328866809, -0.05736994136150852, 0.1860275452662781, 0.09467976393973869, 0.005142816346871082, -0.3175029424089756, -0.0961662…
7807	[0.14955181995711017, -0.10064233609186155, -0.11526433708729125, -0.20833468593671045, -0.03527029812879948, 0.11056533275958197, 0.07268057850080453, 0.0338519855017587, -0.23500808479142696, 0.09973527274162744, -0.08929479605897814, 0.02343918882001045, 0.08762216175143397, 0.003281411396967409, 0.03795592246982056, 0.07143339055914381, 0.1365081770005225, 0.23258021330072248, 0.1843719572988…
7511	[0.021796020847582743, 0.2860690710216447, 0.2611866205755428, 0.21884907971172696, 0.0658587205900647, 0.12068193252375434, 0.1989318460315043, 0.0634920941515029, -0.004770635699189402, -0.03511663568102807, -0.20722703351043922, 0.07208983452505831, -0.24190419257478918, -0.06926956578852038, -0.2274151488920853, -0.09207738606497312, 0.14531330406877008, -0.08210497870055994, -0.1023175919238…
8446	[-0.17483380188751454, -0.03919578484294637, -0.023103260104397772, 0.18444364287843473, 0.02462547539764612, 0.07008141990036088, 0.13672475418357138, -0.0033733799271962496, 0.001304015100634899, -0.0757799280232087, -0.09029942403083067, -0.00014685029070842184, -0.021178631579449204, 0.01722822320772477, -0.17869499931065758, 0.10793727894457363, -0.005913496334658001, 0.2201354703400532, -0.…
263	[0.0031724919779884913, 0.09713825036806613, -0.16030132058759705, 0.057590988908589706, 0.1780478635473448, -0.1326053529746059, 0.03596741579248741, 0.013598191415816979, -0.23759072678280485, 0.09999068462385848, 0.10197727233854427, -0.27148208398726437, -0.14888678674508335, 0.1893658719876233, 0.010884287145810002, -0.23922926834491842, -0.0055058298421298045, -0.03544299418515278, -0.05016…
957	[-0.11805692102920401, 0.17567327912828865, -0.1558527187422312, -0.10879131026172549, 0.10613880203847763, 0.07530174672712245, -4.161680232838284e-05, -0.059144298095310945, -0.17103504149675294, -0.06973473130139848, 0.3540188559304227, 0.20083372475098377, 0.07020774124137753, 0.0028769214238322217, 0.10329794385967915, 0.18987390942415522, 0.10735622437997498, -0.1667151175050162, 0.01480822…
627	[-0.09962514659615736, 0.2729843054174382, 0.021940716679624887, 0.13227495243818682, -0.06749927949140994, -0.013705974637518792, 0.1381119258887078, -0.17487811730688266, 0.06879042199554135, 0.07573946659525385, -0.09777891264390415, 0.1622055329958531, 0.21342393209211177, 0.041570231879703816, -0.11725818556477142, 0.010280173062582084, 0.05627224716825639, -0.06698569491083721, -0.033650023…
990	[-0.1983380632624866, 0.21095080497226812, 0.2235218088627668, 0.25304800819457285, -0.021363976725532793, -0.03652425816720912, -0.06824880819970461, -0.018796708056531494, -0.09540836032271617, 0.15269531180039944, 0.0723354237721945, -0.16125186828084156, 0.18028853775963716, 0.003359283188825242, -0.04540838311057432, 0.1770150105908988, -0.015355732546180983, 0.09246528249264307, -0.16567169…
6025	[-0.23011908743330517, 0.1312384829972544, -0.02207787147004881, 0.016381998578444013, -0.05414475195324347, 0.10983729022704466, 0.28430734279465086, -0.10045955569722313, -0.12647264362540914, -0.04426869278172802, 0.029159523141243482, 0.10565220836071243, 0.05171888865532931, 0.05419651602614381, 0.1523240991141838, -0.04550941553737506, 0.0874552634331586, 0.25684248437171525, 0.091948821624…
413	[0.0073596591596210535, -0.012481268828948316, -0.014551830270416113, 0.028318648165339754, 0.16314073024350262, -0.059548376522861345, -0.10660036982313588, 0.23631503445613292, 0.03453608338072784, -0.3264902480135797, 0.0496546142260305, 0.02773331994345308, 0.19218941360717764, -0.16276709516794807, 0.06354153867033495, 0.11007327116753818, 0.08840088915890604, 0.01989381976591121, -0.0456012…
8119	[0.052223713559708784, 0.2328299379159407, 0.06177646700206608, -0.12692726776217564, -0.017594664770663796, -0.0800537419141748, -0.14299230441491956, -0.24132631540768232, -0.04434112461488848, 0.1734203258308469, -0.0199318145868634, 0.04053203530278151, -0.0023390942079774208, 0.23288179301299905, -0.18933610858568495, -0.06881464498532912, 0.09227315289364404, -0.1984735827027972, -0.2280466…
6174	[0.03138021108625299, -0.0005252304431718904, -0.019829469474360907, 0.18015017022199104, -0.012390879050798546, 0.013978884694954324, 0.07774318859961273, 0.16783529517902815, 0.2814213666941256, 0.08497941881105876, -0.10724498303420431, 0.02624885172916544, 0.17880428679905777, -0.21613563666733188, 0.08050009240183881, 0.1666060533320032, -0.2306902038547721, -0.08659845032350194, -0.00766583…
5542	[0.001749933176737137, 0.07372122735512647, 0.08286619281608204, 0.107050627593932, 0.1505828455012951, -0.07061847248316712, -0.16426031765211085, -0.12487929601459, -0.007046236960336091, 0.08458714102939252, -0.0112634072162583, 0.0872808189506803, 0.1800048380343138, -0.0733540304539484, -0.18336142942087072, 0.16048556801516667, 0.0046543352484462305, 0.15097516465813815, -0.2785803068484489…
4204	[0.2080342881039757, 0.05496034622328002, 0.08094971630816145, 0.2817347037274675, 0.10732160273883737, 0.18702136756616536, 0.20772526047158182, 0.030706359144067635, -0.20193616939604972, 0.13448278855015006, -0.05163071746655059, -0.08492417762026344, 0.05987156282422537, -0.2475513478490148, 0.07324411332124361, 0.1825604599928003, 0.1796195769321114, 0.19812934658989909, -0.04405409246844037…
5746	[-0.11873198640074056, 0.18159665138498277, 0.007619649773452901, 0.08535670442724451, -0.1137990021815592, 0.18573999910892525, -0.12724285627270887, 0.0884338589076611, 0.013358112914793574, 0.024724838474041534, 0.05867015575926717, -0.16109687474323542, 0.26515321243933, 0.07221645831132653, 0.11186956237583476, 0.24212390603520634, -0.07301731808005772, 0.06646891527970956, -0.10600325708731…
5765	[0.20234384467217073, -0.02227780555397532, 0.11894376295208314, 0.1971462940908202, 0.1415374322874883, -0.008859483939545441, 0.06430799952906666, 0.04192112402241479, -0.14616196869008607, 0.049204966033813774, 0.06467205291346023, -0.15512312416605076, 0.19208315066109086, 0.07417254181238848, 0.12709829559533894, -0.03005221231626084, 0.21962570940534898, -0.050927713611409575, -0.2187638806…
6063	[0.15901560688603555, -0.005049123143535393, -0.04062421335509165, -0.05911033691011541, 0.07612933331291497, -0.025294479796505974, 0.2749736850207112, -0.11188430440299316, -0.016030508120216662, 0.1436568382476735, -0.049535371538830676, -0.22521321807924144, -0.14681108602282097, -0.13752998124676, 0.10181357946319974, -0.16359519026793742, 0.13382629659736386, -0.06644453132144847, -0.248467…
7986	[-0.18902876581229713, -0.11483274278313531, 0.13726757079507187, 0.08422576863071143, -0.2268736871538465, -0.026431110664803952, 0.028719343542128368, 0.13452655948593828, -0.24266087446705528, 0.23103772401863107, -0.015475243933838315, 0.23610772121209364, 0.16003340819597023, 0.15436662819444832, 0.1416078894235068, 0.03131903987108689, 0.05140014218530331, -0.03931686360321948, -0.133102206…
6765	[0.12605992820148273, -0.13934403750257013, -0.2407871928673594, -0.037061504421784144, -0.26975045761561656, -0.19326795642024208, -0.04112916704255539, -0.09465896323743815, -0.11692307126808489, -0.027988290886211097, -0.013244350219566653, -0.13992039712735774, 0.2536849677183788, -0.21764396283427973, -0.009265738677534507, 0.07733849905301002, -0.05185524934237199, -0.09796664206865636, -0.…
2338	[0.0558307624261953, 0.09915617499221596, 0.2984063160551051, -0.15772892933729277, 0.05483955091345348, -0.16671543467187958, 0.0681864154299639, 0.17678444487777517, 0.010411123872962684, -0.05258645267411537, -0.19092675950221932, -0.006435087795567077, 0.23371759211459064, 0.16050838416439384, 0.14971401700936077, 0.17519802942095022, -0.11420809179362479, 0.21710556716874385, 0.2358188113499…
4959	[-0.15892052373078114, -0.13391778750300276, 0.0833038066773538, 0.2620527745829419, -0.17402005540016485, -0.03096175645576638, -0.03589377528234119, -0.32555079862311664, -0.29453475277349994, 0.09727183137354249, 0.02646405995950855, -0.07614208399260419, 0.03252585459559454, 0.1465352626584818, -0.07132930313264525, 0.23548019562384062, 0.08075316627852913, 0.0058042069881280205, -0.170862561…
2753	[-0.1090251543682537, 0.045269791322171606, -0.03461523053445701, 0.050715465294970015, 0.03032193392242021, -0.02590210311615702, -0.07100249063213705, 0.1684622418398113, 0.13453723062791734, 0.18515325926284956, 0.007391578315924907, 0.08771641330009182, -0.02401904284943701, 0.023622252436332092, 0.07065553771206516, 0.24392584319344235, 0.06974066233890665, -0.166743875632612, 0.232311400764…
8025	[0.18056719951528308, -0.03628811431605262, -0.06356527847013484, 0.016138763795148857, 0.13162366385667681, 0.08931809432290352, 0.18753408714213612, -0.03081441225660914, -0.17574553772812804, -0.12665594176445757, 0.0903513946992704, -0.2391223462642974, -0.014643659605322473, 0.3291523209350105, 0.062462226440339066, 0.12436206394262607, 0.1262886177158674, 0.26001712972989216, 0.063122072227…
5453	[-0.01844439271302205, 0.21991108574703225, -0.06421317857561298, 0.08069481745670362, 0.19656346142667602, 0.02979643013055641, 0.07214445499287128, -0.2247414208886281, 0.13857311970101024, 0.22838026477685702, -0.2640796306966699, -0.021914895382938466, 0.013754882612803299, 0.2136484821705491, -0.07245597156088081, -0.002335733204874555, 0.15427202684713143, 0.08202485970280858, -0.1040288813…
8595	[-0.026973636780073973, 0.06943576366773824, -0.10751582583015992, 0.07014398567682126, -0.014707233577573548, -0.0788420264799411, 0.06195244753866071, -0.09962376402826101, 0.021102747109124652, 0.3369686114992644, -0.1394807356152376, 0.23961809638491668, -0.06641752284395666, 0.16732226220517715, -0.1345685830927313, 0.1423146651954551, -0.06684978350569049, -0.1615229587492372, -0.1853338738…
5110	[0.05560646275791854, 0.2553119746837436, 0.1305419975025546, -0.06779679544797447, -0.018048971598511033, -0.17023245887561927, -0.0035080067490210636, 0.10608254399779543, 0.04480008966789415, 0.22688056988911923, -0.07475697525362311, 0.22626366189498967, -0.08222099902959844, 0.0024949994179710097, -0.043742617732406626, 0.12405483066286979, -0.1386125824430844, 0.11199331497691865, -0.066990…
8697	[-0.23182014532817105, 0.058285286791794594, -0.04601316124012688, 0.016507492808984506, -0.044997711255720343, 0.022741853262869573, -0.0893909029790539, 0.141315843191563, 0.21137044449687717, 0.12377563862474239, 0.034975842171072906, -0.06746995260982648, 0.03499735554744913, -0.17113084532495856, -0.18732071290978478, -0.14445394266926148, -0.20052837661816642, -0.25452349521881246, -0.03590…
4839	[0.025501414129224183, 0.19894024080563055, 0.1519734023202544, -0.1306621393486843, -0.1894937786011991, 0.09034494663970394, -0.0940211203796954, -0.17038486048911072, -0.0574779747745114, 0.3122354325562362, -0.03976887195673324, 0.33176897681885825, 0.20504610432405107, -0.1548867329865136, -0.2591782699448323, 0.05074676788182765, -0.005085350958363896, -0.015427819041299258, -0.115525892142…
1044	[0.21026358153690008, 0.11959357174716234, 0.059082357628051786, 0.030065304382952837, -0.07778418076209964, 0.1111077636559848, -0.20051789014590962, 0.13312469042004252, 0.22561991805810033, 0.10910276432446202, -0.0079396432931162, 0.0093722613382113, -0.08991987372774603, 0.19725666632283528, -0.04706434933435749, 0.0947505279303055, 0.004077531188363057, 0.19920750506266577, 0.04184450925503…
8541	[-0.07655823614671943, -0.002017454907969934, 0.03658408275660491, -0.12468342086061038, 0.020410183348269186, 0.01016185964384531, 0.1437332727504866, -0.03319139439724598, 0.009271888891560717, 0.3125786683162579, -0.03985919754090637, -0.1326736611340401, -0.1688428159816724, 0.1388626559590965, -0.21337122738361647, 0.05520838002184748, -0.12790393621392615, 0.006072220055227885, 0.0640287862…
5180	[-0.2728490324742588, 0.017715462276461563, 0.037739220560088875, 0.16279991497423, 0.22058976012609371, -0.16183725613137528, 0.031209696900235537, -0.0508944858470308, 0.0444350112387729, -0.10089862293079789, -0.25734783998182914, -0.29009255815213686, 0.17202724628648172, -0.043327318803403445, -0.037704781707715046, -0.09843944393093881, -0.08013846830545511, 0.14954136892319403, -0.00913080…
3283	[0.098111596145782, 0.01771862629259406, -0.1957637480029744, 0.08931187789366657, -0.06843100769755653, 0.023545038733244716, -0.03215964608860002, 0.18765863253920093, -0.11521945486445646, -0.028253186601595492, 0.2008061382978731, -0.18073494880585958, -0.2596396836927421, -0.008087981746518664, -0.13153513348204346, 0.0126817388363754, -0.05800766910987893, 0.08046562132317284, -0.3120103384…
3697	[0.12131556901836597, 0.21829468683424694, 0.2229821541879562, 0.3068712729243921, 0.15888247444987977, -0.10205338103586016, 0.03760018561213837, 0.09544750483477668, -0.10360708253314108, -0.0611641870282518, 0.07241161129588182, 0.16307085299948595, 0.08188293807144016, 0.23820825263848266, 0.047072690320244755, -0.0661478791001436, -0.07893444799057142, 0.13591058706222975, -0.115567601952813…
8651	[0.12346035328215836, 0.18171073424367754, -0.11391056291524133, -0.0516059825394597, -0.054618515955593014, -0.15452482233562972, 0.14588566284329382, -0.1803931689255361, -0.07255417700634346, 0.23959162384817656, -0.11052720418803519, 0.0054819000162147965, -0.02196759238588496, -0.17567303236366397, -0.23438973721707695, -0.08496701847953979, 0.060922787925721866, -0.0019235259295156042, -0.1…
8375	[-0.1441958494469551, -0.07185444587727287, 0.06258824877733281, -0.1946799389360407, -0.25608701042175147, 0.12826193720558868, -0.06853490181153275, -0.12380034563060965, -0.035434377064284164, -0.019008956592707082, -0.05966850811053982, 0.25281150163969807, 0.09595966644557906, 0.07380075865070118, 0.21017435767229153, 0.011936308012903272, -0.03754866591366573, -0.03446022876348347, 0.197780…
2400	[-0.3056512785308315, -0.2313831860624172, 0.022879489639391765, -0.22022649202326666, -0.2898781718794914, -0.034699947132378006, 0.014458522217378682, -0.2500669355816114, -0.10598459511800097, -0.13734393652658555, -0.04792209029467777, -0.26569652096572466, 0.1966493898851043, -0.03017268470555516, 0.008610131978424812, -0.01748897992001391, -0.015141114258341077, -0.09730916033257112, 0.1596…
4834	[0.0336776260407782, 0.19252443641890607, -0.017288044607005, -0.043427528942482176, 0.17676654067283903, 0.09941140082675357, 0.1905804396979109, 0.08607545248590734, 0.0888942174413799, -0.06712412550125446, -0.17198144274596638, 0.22938358794734398, 0.2382413065338193, 0.2072291226574049, 0.0628495909519102, -0.07645610396777748, -0.03247042547821289, 0.1773855000088149, -0.04376994307401826, …
1353	[-0.277396184501641, 0.1694528675354245, -0.1314763280419345, 0.08346192929606529, 0.11468351295911815, 0.06872045291281093, -0.01397100394902495, 0.10193219561390524, 0.06674848394791627, 0.013090330099172593, 0.029132126281866313, 0.04888717738646071, 0.0279802445411704, 0.19609839362981085, -0.007049548646530861, 0.1704510106021597, 0.1497542474876769, -0.11127845524725727, -0.1919002738341052…
5757	[0.0011225481905515653, -0.023082499791358714, -0.09049836266186514, 0.0541090997193266, 0.09509425937682942, 0.16143164883584826, 0.015316340072798603, 0.004287433712287589, 0.11962643101844131, 0.3309367269063479, 0.10601869849033685, -0.16605736006240604, -0.023057366146010002, 0.04908413435280273, -0.06306877794351531, 0.13524306347374668, -0.15912095639560372, 0.2549711498879806, 0.064850432…
815	[0.08316305374782303, -0.10807927773839464, -0.16638921251997293, -0.08347600338158352, -0.022988909632498007, -0.17156779152337642, 0.04841874941049968, -0.10282102161251881, -0.21272912794824292, -0.19735681203526176, 0.15982889009693996, -0.0577168593037966, 0.11175655740711235, 0.17385270963660077, 0.03014852248861317, 0.11746317648361848, 0.09175461481286977, -0.09192507759907124, 0.01764914…
6620	[0.12614679617722763, 0.033550697283277926, -0.10793547442593716, 0.03165776156626619, -0.07753198836472878, -0.11146211373732817, -0.12119258387763791, 0.014585473429493604, 0.1915051155216105, 0.0511945726056639, 0.03537639479949533, 0.0643708981044062, 0.17538335032846164, 0.05623320000924115, -0.3364268345853183, -0.19568161136043843, 0.1244312281775705, -0.14425832637746316, 0.04729158932703…
6760	[-0.019942589506110685, -0.023973229687609326, 0.15684175077584517, 0.21837139443257508, 0.09937746231385405, 0.07706676574373764, 0.20997498540529108, -0.007622481470824778, -0.21204223061457614, 0.09093007152247365, -0.22882296068780703, 0.0826629723139489, -0.09299481630344406, -0.2567332856265838, -0.01083662316408527, 0.006573165378096763, 0.08211105748859807, 0.2056515712156818, -0.06200954…
5561	[-0.0038640059063086577, 0.2740943306464226, 0.010361859638708627, -0.008657183112215956, 0.03969202417929439, -0.05713352710779965, 0.02932505270205827, -0.11073263539398741, 0.13156698353162058, 0.29833748354763384, -0.07040258460597403, 0.15793972622544225, 0.23321516966600186, -0.030927524513333523, -0.04517668195903158, -0.06545854631811764, 0.177221379356282, 0.16434050005046727, -0.1368853…
426	[-0.08870018311653201, -0.2194180396489345, 0.14373558658366759, -0.2694286066978606, 0.08220471058367941, -0.10541892318706494, 0.007538365075925483, -0.027010566782062723, 0.03627055146949348, -0.17524400467201603, -0.060760457997550164, -0.09046914238461726, 0.027771550785963963, 0.10919985030224941, -0.11457791244950144, 0.1171831497199717, -0.2090531356933171, 0.06787794628259215, -0.1677142…
6840	[0.03466261943262101, 0.11827147350167311, 0.014110889768658649, -0.10877994085712898, -0.04829571680178041, 0.025797957300741338, -0.12103660831669065, 0.1171076803087489, -0.05010965396052102, 0.2268323979720981, -0.08641918475961333, 0.011973266144677412, 0.25909187844877424, -0.026831956793764277, -0.2081671859055133, 0.25124095752726927, 0.1150233086919226, -0.14648920446268096, 0.1783056440…
2003	[-0.044026643998329805, 0.31358342005726675, 0.009960584326494788, -0.13316261198401239, 0.16061110611521487, -0.04336613961968328, -0.20658999105653117, 0.10322037895627503, -0.2498701785580249, -0.14137482455932557, 0.03434491250630342, -0.025016343513887613, 0.23520349900980975, 0.10075185052988497, 0.20952528799368453, -0.11585158144468845, 0.2420230358570435, -0.23286274319121802, -0.1040988…
456	[-0.20183699704866268, 0.030236498834007974, -0.06631013190296352, 0.1167805298734904, -0.07169441154229501, 0.042157407841093474, -0.06656227384503272, -0.03376373170931534, -0.08720372752998734, -0.007832256791847573, -0.03546523470275341, -0.024342760152371426, -0.03194090684536907, -0.32056380677148955, -0.07870987754478093, 0.1367100934635367, 0.05167154837799651, 0.41209212884754914, -0.040…
6643	[0.27160772684497464, 0.1301982819317651, -0.17895506909480546, -0.1552556406634057, 0.1684903591199882, 0.05410458800477559, 0.20971403760603868, 0.2231407890736646, -0.02394303301328589, -0.004913324762566245, -0.02865716459029982, -0.18862348433862183, -0.005162740349171098, -0.0469058077085636, 0.127217216369614, 0.19025005368025047, 0.18317380482800275, 0.19165950231376758, 0.182703180995695…
6592	[0.22379527635579355, -0.18602192250051489, 0.021772028090849046, -0.16045926972581145, 0.02544191034908773, 0.2561289128234896, 0.07472268381902597, 0.04633969331609491, 0.21001264219295296, -0.2391022399874272, -0.09697129923605058, 0.11097045301609883, -0.018438367133498675, -0.004744542322538999, -0.17105797777667522, 0.11144498154133431, -0.19914105602474824, 0.020708586453087926, -0.0212046…
5553	[-0.19755747646527533, 0.058368517004757585, -0.022439548259110775, 0.07142948899559072, -0.14761069193195173, 0.27578850557886675, 0.04382718819477005, -0.24414443888359658, -0.05761089724132139, 0.0848031747313019, -0.18261299363784664, 0.1676866931226951, -0.18256719355377526, -0.14952032998834056, -0.15226274858021951, 0.017052874259506016, -0.05606677153818447, -0.1453196458324645, -0.052536…
5287	[0.28401518640085616, 0.03265767846997491, -0.035493536585180646, 0.1687377320219496, 0.12653755975438594, 0.09212957273425558, 0.08094787796186743, 0.2347203548638677, 0.22721623960593232, 0.20083415938796453, 0.06902343097224949, -0.057225215406158124, 0.21385447763115692, -0.1123502475854676, 0.14124761344327016, -0.01046786680330483, -0.2437432590794838, 0.13495178322183285, -0.02005318121930…
2894	[-0.1202306835435289, 0.12647416838336895, 0.016877130708433743, -0.043063225636827906, -0.1668627049318317, -0.15513775082974052, 0.04026750521283956, 0.10231748888131552, 0.10531638507256719, 0.08219496623842831, -0.254299210256367, -0.14818474759158584, 0.09661426000707167, 0.013988496101098093, 0.07201057004704423, -0.06461767382650746, -0.06716169339653617, 0.15216580860720458, -0.3017197307…
7582	[-0.20719346749553452, 0.21088635857711346, -0.05818526307317488, 0.16330702841488492, -0.23242959429794582, -0.18500009106877843, 0.2743442951962382, -0.09805003194730225, 0.08896135607840559, -0.06637365374439787, -0.03376235882636734, -0.14154600887279092, -0.10477405902889307, -0.09900049508497473, -0.09581876286702114, 0.012020974017371549, 0.24383735915318336, 0.008862071329143476, -0.20536…
7006	[0.1160103738693115, 0.1190678980781378, -0.22638549219095921, 0.01853971100904353, -0.17486974631681565, 0.2177740381012448, 0.03479478340916508, -0.035323481415282035, 0.06374732750279755, -0.10098976195280507, -0.06924894229953606, -0.21784674469102852, 0.048123344213707536, -0.03682847395823391, -0.1875997704736417, 0.09927295765242898, 0.07816392704162875, -0.04532001473216043, 0.02566036202…
7874	[-0.001287094662459845, -0.06064716409873057, 0.05368526206540417, 0.1643516214377466, -0.12154893441269822, -0.014478979110356057, 0.1954576297315757, -0.0038051987074538005, 0.07634118588739204, 0.11433314899316345, 0.11908866150068652, 0.20530564107030475, -0.025099763331130374, -0.08500207956608444, -0.02288307068651321, -0.12553605133004872, 0.12040254034063239, 0.19007588992750252, 0.027549…
8004	[-0.06927484301368328, 0.13939936488631613, 0.01399389818897889, 0.08968489440936518, -0.025746094859422655, 0.12333828888423433, -0.08086745409856912, 0.022206538235708045, -0.14072550248966298, -0.005030537146048655, -0.04759357778172757, -0.023824671209131103, 0.07757762661530714, -0.03316799952628554, 0.16850413729994554, 0.006148351654766368, 0.006639136807225429, 0.00879121691418256, -0.342…
4742	[0.1384301071973469, 0.08446173791880407, -0.09081699450376016, -0.03977615311078632, -0.041055368253139136, -0.043332471859617, 0.2230583423511294, -0.016952213672519718, 0.15722479024151845, -0.21051143409328657, 0.05328678036780606, 0.18038694854724546, -0.035804654241273076, 0.20072259995479022, 0.1179437971919882, 0.015404741617880687, -0.17804948583718153, -0.09952243938935434, -0.032772176…
5485	[-0.12903207575258047, 0.04298378726675959, -0.12282856037189509, 0.2855410561835116, -0.12639671119181237, 0.174478087574887, 0.18338018942045448, 0.06540204463441417, 0.04398851680568495, 0.2401197390489455, -0.018487826429089742, -0.10433985735253667, 0.24674908136210327, -0.21418956394846408, -0.19704200825504314, 0.004471446770005314, 0.05618121416049428, 0.2165939249170907, -0.0972252175503…
6942	[0.07084590873946736, 0.1677644808186203, -0.0726216438733633, -0.005372333968560829, -0.025152378710237417, 0.059395607761467885, -0.02206011317867793, -0.23489199992062504, 0.018681780892178614, 0.06348077737173453, -0.041531486760570585, 0.23176697974836788, -0.2322917918633282, -0.09619107039820696, -0.19723737316635048, 0.18367462791488362, -0.03699470331663452, -0.21403691665211835, 0.25362…
1802	[-0.1763743259969768, -0.00208402747197066, -0.10735132347890637, -0.23450392080414445, 0.27301145954906625, 0.2905774923834195, 0.02473751176977244, -0.17611376640344276, 0.05801683829181986, 0.1107386191748164, 0.06099769604805438, -0.2681192779357914, -0.015716375435922737, -0.2478305456085362, -0.14581850407144598, -0.042615174690154675, 0.029806047223865595, -0.09577004236635771, -0.24033380…
5087	[0.12320199583186923, -0.11365306521364575, 0.022997000486146633, 0.06245484433390235, 0.16499625658096384, -0.04404768787195313, 0.037634173731517485, 0.18971716948430134, 0.1249204138532884, -0.10287509090287833, 0.08967535390631533, 0.10472111474237428, 0.276786703764996, 0.28441253341960326, -0.007323166053954867, 0.03727207716097043, 0.061346239325424066, 0.07196983259601532, 0.2455167492962…
2620	[0.04271238402342247, -0.22901029751411556, 0.022098262646898036, -0.00734858731457907, -0.29758317832880227, 0.17886612865130708, -0.01232411529684693, -0.16860193592260114, 0.12002645646579596, -0.2731305492124781, 0.11323327221154413, 0.07126969907488756, -0.0721256347480788, 0.021633130820061786, 0.14463891894926129, 0.10291860327125549, -0.0542860949002009, -0.08667482279397577, 0.0379877313…
794	[-0.06990041593848936, 0.04416444491766875, 0.016164026137616073, 0.15890919740910991, -0.050068046816347966, -0.19909602160947387, 0.07740340089635614, -0.11039658450946035, -0.05625828853027904, -0.22552565315324155, -0.25602843474099546, -0.05014159409402235, 0.10724611453242894, 0.2690766956854473, 0.10955558803336944, -0.16821996685821275, 0.012768919269358426, 0.07557561694842144, 0.1088154…
1616	[0.08772469846154414, -0.06773012461128661, 0.19734701926490458, 0.045275570792016315, 0.18913304985546525, -0.017380192787071116, -0.2519588977353146, -0.1913955353602663, 0.10048361515618887, -0.06330418104476822, 0.11535890463647176, -0.24685251474862832, 0.18679562117309448, -0.1281482255343825, 0.1299293798690172, -0.21017876853187578, -0.180266513803664, -0.1424077740839967, -0.142267363222…
6844	[-0.04900363133850767, -0.08734250702233297, -0.02929503908043586, -0.16970254330024706, -0.19237519461003091, 0.11129623059740633, -0.2220838942889933, -0.021395302514759948, 0.05489135825773885, -0.07193016363084068, -0.055882742266719264, -0.22305606495557798, -0.016524739298255913, -0.09947612440765832, -0.05758976861865104, -0.054898071231011696, -0.007815154050831878, -0.2169596728511553, -…
3053	[-0.16621964862061267, 0.04123397032272649, 0.0242723520379895, -0.12310551608506974, 0.18998481805380876, -0.17145901066938746, 0.1478929532459884, 0.009401376779672843, -0.16376991588262677, 0.20431369896365728, -0.16578456079418058, 0.27299197058240976, 0.025254593605732005, -0.2038633370847725, 0.07575091929226507, 0.053562978989875935, 0.11326546659702538, -0.072495274344846, 0.1824654298097…
2177	[0.11663077711495068, 0.0900937575794494, -0.18529691980638224, 0.0745772320286627, -0.21973510336831936, 0.24484578124706527, -0.22932661387524458, 0.11475282892961906, 0.1999704515869405, 0.022352520652186878, -0.07828447806602047, -0.19476198957005103, 0.08385639397261901, -0.10343738109510481, 0.022606977830210317, 0.002012579717404508, -0.16533887506873776, 0.08160947658802044, 0.15318150266…
4578	[-0.02157399840184314, -0.1985808234409656, -0.10521619059641064, -0.07209178914155243, 0.11525244337522306, -0.0858497787564709, -0.20838846887669082, 0.062003619261865706, 0.20737590132531986, 0.2646792527836088, 0.11510524048923364, 0.176665565521189, -0.12951450805442855, -0.18089905973927228, -0.08207711274862434, 0.02790905890880278, -0.03762130046377893, -0.00917925111659761, 0.06762599609…
5910	[-0.22013328577017022, -0.11045496022000086, -0.14805217623750247, -0.027556121008227658, -0.006835493728964139, 0.09189367580286174, 0.1899835129383502, -0.2514084813690627, -0.19021121115119163, 0.10179592094140956, 0.11966255826654677, -0.041611575714237785, 0.14172205789464878, -0.16073920320368945, 0.25828685444063504, -0.11768090830554645, 0.061176451312739424, -0.16980102552318235, -0.2017…
389	[5.1798740313626334e-05, 0.12482132514026281, -0.07416678501529671, -0.006616104665496072, -0.10948060531848212, 0.07889896488203355, -0.24548418776289213, 0.155295179957709, 0.11301937454006356, 0.07677747097169801, 0.11656832611039444, -0.2915575281400645, 0.16223034685790932, -0.05152842327010389, 0.029355913324977827, -0.10641657847178024, 0.00928858073059484, 0.27165433378478115, -0.14191414…
2523	[-0.1902415414819944, -0.046337686271607274, -0.1392125071272085, 0.0342149175082307, 0.20255604409031824, -0.04134790379319986, -0.0029109277270359273, -0.0839490203069847, 0.125584998639321, 0.1584721812288697, 0.22622391656410534, 0.20940439781001968, 0.11264386229763798, 0.11138884651109157, -0.20112581714802574, -0.09230106434483032, -0.09752172330574385, -0.054903836234889154, -0.0177563508…
4152	[0.14375233029274975, 0.1162522593592876, -0.01398699969835756, 0.024717111948769525, 0.23958586116286087, 0.17301691633010105, 0.03025639041137523, -0.18372532754364737, 0.22790740037522045, 0.06235738641121915, 0.07723801693141, -0.0005598796171206645, 0.19699110700992944, 0.1504402954149239, 0.18928148477452558, -0.1957467854310025, -0.03858466961296123, 0.20820465575499728, -0.029867005979610…
4492	[0.17071988361969154, 0.21589531417152116, 0.22631825772681874, -0.21233105367071237, -0.05902633308453516, 0.08064029558174232, -0.05121644907186554, -0.07682352482184039, -0.15691903982739075, 0.006579186473983735, 0.03879327446402521, -0.03870961705935857, 0.09195250524331938, 0.09116186137826592, 0.09124205785664392, 0.11049710869370044, -0.006596682149729687, 0.25289726512455285, 0.162218153…
4527	[0.22477224505243437, -0.04953649531882825, -0.20176905615571067, 0.10081216189191952, -0.04640569439055442, 0.14787398959536593, 0.1875229354627055, -0.10945072847139227, 0.17690200227230518, -0.11959953588932416, -0.02295656124211644, -0.09374021099554404, 0.15773277820074372, -0.14890962389301612, -0.11893032435137536, -0.21759820977832087, -0.02119967417019003, -0.1513076523996401, -0.2530897…
6683	[0.2245699668882012, 0.17744379486962894, 0.08798662960007446, -0.17323541192303643, 0.07187270571375623, 0.026178021696635523, 0.0181285916850338, 0.02119486692026333, 0.14666482539020959, 0.12487612994110717, -0.01121536155040485, 0.27445715256282666, 0.08815433859462363, 0.02435407122264279, -0.11043677325756955, -0.13168463844499045, 0.049430923264580026, -0.013792909782955786, 0.181119779519…
4707	[0.0638255006988943, 0.2075854909526681, 0.06767761221978313, 0.20076204742216053, 0.2956975221006822, -0.022570817267297694, -0.18072516354102489, 0.016814495337207868, -0.25058471307927527, 0.07158864905804245, 0.10692182639654084, 0.08759103669175719, 0.09623042578674333, 0.0998777181757346, -0.01746086824539524, 0.05297298421939502, -0.1402147721343858, 0.021997761545702627, -0.12246060170921…
423	[-0.0006346657368160771, -0.19636055476724484, 0.17486957713121307, -0.18947548676740317, -0.061579198215235484, -0.06986357741217519, -0.00952546744345104, -0.06018090425157184, 0.18234697755458898, 0.07896208994070908, -0.19480929187169937, -0.22893043631802876, 0.07203310960148783, -0.2340285274635254, 0.2270894055837672, -0.3471102158075266, 0.2187431515858468, -0.0689300248899749, -0.0231550…
6196	[0.23449651402984215, -0.0473674900890485, -0.18259041788374067, 0.19988671267971514, -0.0006026572059395223, -0.06803072935369586, 0.1549402983982628, -0.19502909186369688, 0.04558963474003349, -0.03161400405223712, 0.14561924227460601, -0.20194109187154008, -0.16633541210983857, -0.21992422642665163, 0.118730553383248, -0.20092952122182198, -0.035776675013351654, -0.11905062288272325, -0.180598…
2063	[-0.21848972397914218, 0.015930266210991088, -0.0954803575124747, 0.06053073875535115, -0.016435352249506093, 0.13211857155951215, -0.039818856842389144, -0.13625704384567533, -0.16085206056785098, 0.3180865561511114, -0.026747250765191757, -0.10877586097794163, 0.14848383812049687, -0.08317272097565431, 0.10525785179588484, 0.3296191088487622, 0.15012621588618125, 0.09836504330280522, -0.0364742…
7723	[-0.13073524257758487, 0.08884045995302237, 0.061318491293399446, 0.05511864399011356, -0.13166586213531767, -0.15041104611131756, -0.05941270163485596, -0.16636870074980048, -0.1790305909374432, -0.10530236290578242, -0.20593026696276523, 0.2930867779806776, 0.20019160980075568, -0.1189917871600999, -0.07564943161222364, 0.14628238247037798, 0.08957433928099279, -0.09516246013875566, 0.113790954…
4464	[-0.01835928804683499, 0.10674194606862247, 0.20724153727577566, 0.25698831152415774, 0.019087758551365464, -0.014614222857282302, -0.07849452364034547, 0.11065359132022938, -0.2560619651848417, 0.18029761663148644, 0.12704086723906885, 0.16753543903153065, 0.2101018352473081, 0.12319439647319838, 0.001225976938435246, 0.22711926051725015, 0.13734469957184478, -0.07790391562674029, -0.25285979456…
1974	[-0.15180879021754692, -0.13632827635989808, -0.15055410821233348, -0.08867371529508461, 0.2118389022406232, -0.1411545675887661, -0.040484185836558016, 0.06512421590194163, -0.07991467275088314, -0.06923360710593349, -0.1793910248786788, 0.08660655141302545, 0.32805807145818705, 0.10224115164305747, -0.15993529411282892, 0.14111097101813735, 0.02103741800535866, 0.0017761334154417837, -0.0341965…
1748	[0.008497934465085384, -0.12164447960509038, 0.23312533635849142, -0.053593009999050485, -0.08907913231466816, -0.08152016618079859, -0.08406478411014293, 0.09666393274683699, 0.06895065248699007, -0.05878066056911677, -0.1829990514168256, -0.3576316694911134, -0.21170858474657755, -0.24756880757218527, -0.13478581836820933, 0.05730916990839588, -0.10728678239706013, -0.061473701345965664, 0.0965…
97	[-0.04862594159399578, 0.38413860194494714, -0.001233427716485922, 0.0974786960035114, -0.10860560512343068, -0.056569374385906826, -0.16961186302477926, 0.18985469305690256, -0.012562912113153142, 0.22265466895145267, -0.004663767373881389, 0.00436542627452328, 0.0878913832247974, 0.16953919745294346, -0.05490709713719039, 0.07915755399791084, -0.01821110785592117, 0.1243230729398037, 0.20902271…
5421	[0.1315691642799975, -0.023410503817312158, -0.1720527972932292, 0.007766973846264325, 0.13631152673892172, -0.05869639504817441, -0.1653988281087856, 0.002161441445124341, 0.17858944801178916, 0.16305998223152876, -0.010617816912850476, 0.009807273627736922, 0.07339981205671027, 0.18576460814508805, 0.03969551416415194, 0.0991412767230948, 0.019726123714794444, -0.1065869996601949, 0.21208682038…
8370	[-0.330023061926075, -0.16908711199296916, -0.1167892524769449, 0.21274691412545352, 0.015262724188028131, 0.2698554425747262, -0.08577291388902852, -0.008558992735825945, 0.10262620167871665, 0.13756707109156163, -0.04321296000621247, 0.041784541822912954, 0.0829418605618429, -0.16962390871073327, -0.017312461568231442, -0.1466660532272419, -0.15094352347893739, 0.000952052394682779, -0.00383933…
8052	[-0.14155488321997034, -0.08967322333881994, 0.030556027145967037, -0.03123386293964192, -0.22112029117619886, -0.03407380060347326, -0.1850302553404731, -0.19627916578030954, -0.07253754669482655, 0.21189187938361193, 0.1124738858356143, 0.18289946841194213, 0.03477712291897794, -0.04441887123651717, -0.2110286318289691, 0.04845068837839814, -0.1463792526037062, -0.19993722015876383, 0.084321518…
1612	[0.16705064464383274, -0.13603571169523546, -0.006166303489569127, 0.09938816854856557, 0.21226201619153204, 0.1563497142340256, -0.21986519513006286, -0.0328891188674877, -0.07171879779187729, -0.09978965990345821, 0.00670112444068985, -0.14020938049889817, -0.04326607560392737, -0.05418370257028011, 0.027903991604045875, -0.16969841319241002, -0.19999486508878417, 0.04536986045898934, -0.171921…
1547	[-0.13228611674406052, 0.2971753116824565, 0.05807634929791245, 0.23389854650036476, 0.14647511699265373, 0.1728598333092488, 0.10037634118675497, -0.2635535141209398, -0.0007214770416980373, -0.0032304359974758374, 0.016554116563177727, -0.26585995821281766, 0.013165526591448339, 0.20161975274848642, 0.10160118017118122, 0.10530433654708853, -0.04426263548178851, 0.0378090529688588, 0.0057358812…
7896	[0.1591706256314896, -0.2234201334372369, -0.02831688407887124, -0.1863734338481484, -0.06077811190705641, 0.12737019435364347, -0.12825617973601344, 0.14594043415261101, -0.05579341396670545, -0.09769222468836075, -0.2013799084669064, -0.08496561118068575, -0.04993395231530813, -0.004089885170941931, -0.057797101128561984, -0.0392518613785516, 0.15691249175866098, 0.004801040786079294, 0.0121320…
4075	[0.1406492487264349, -0.12833842450349472, 0.11030860179931612, 0.03989196155310281, -0.06405478392964987, 0.1412830003859237, 0.18203094987273566, 0.013566829095252269, -0.21451719221126922, 0.03335506422598825, 0.18516923423504061, -0.1536442162567112, -0.09989314904956444, -0.2569272572398019, 0.01647021211151627, 0.17401858101789044, -0.0455910339474307, 0.03415077185137805, -0.31331121476077…
5072	[0.09346002688594217, -0.02265064083259798, -0.29479696312095954, -0.05279409157052395, -0.13326014403703557, -0.0018935835361278484, 0.015691362817532944, 0.2404356048979379, 0.11585079132645633, 0.18449687908059112, -0.12134490894901184, 0.06484936689059768, -0.04031713182283657, 0.014652286076085758, -0.14814322168169528, 0.08957010563715352, -0.17328402907865095, -0.24111694201029701, 0.04682…
288	[-0.035903830913467286, 0.13619937890272524, -0.010552432154675592, -0.19399840437953325, -0.04796336569365059, 0.04481959962466093, -0.0019842518696508624, 0.10008764198427056, 0.09867564462366445, -0.10818560608099667, 0.2625650657479021, -0.07011242926221845, -0.271914945807454, -0.1556249051293965, -0.03302938885030942, -0.2301481168840749, -0.04562331462830898, -0.14939448530023727, -0.16292…
7018	[0.04068402401339673, -0.13320965767877171, 0.15773071831693583, -0.12936778732618082, -0.25959330463420754, -0.001539946270673849, 0.11628260467071538, -0.18896051724536556, -0.011091246070132772, -0.08429952725275043, -0.11367431938514622, -0.025672100132229633, -0.063460663485697, 0.07691909830052585, 0.022830346877016766, -0.05060526433126185, -0.08772393639387611, 0.01996242167858254, 0.2256…
1326	[0.08459319390609274, 0.1356919501880911, 0.12195636270903751, -0.34295833435655027, -0.059024249772045546, 0.047227871665057035, -0.16444412012513662, -0.13349046689719707, 0.004785099983539365, 0.0676479269390926, -0.07631304883639252, -0.11466103443084347, -0.10370364171103205, 0.014827221093725534, -0.1754891595880344, 0.014270622327078701, 0.023718448079200555, -0.0657509567749689, -0.094697…
7773	[-0.19438817044570875, -0.2031723272167275, -0.02100388745422692, -0.167133064088643, -0.03533734935131422, 0.08303022999125081, 0.11409169860715182, -0.17863999525617538, -0.006599081055993144, 0.06331212261446995, -0.09523396438274376, 0.18618092166830522, 0.1285400311836058, 0.04448351538709897, -0.09061291014743485, 0.29277717828945704, -0.1341951100382072, 0.04158657898699106, 0.145198256688…
4524	[-0.012406849986705703, 0.14821809613900783, 0.08093494599922796, 0.27358946387492505, 0.16461059570159392, 0.015900868233601737, -0.07664615338563208, 0.047773590441932134, -0.12348805363550308, 0.011692771697921073, -0.19278458471995463, 0.15169682244948351, 0.18685915268196707, 0.2166548345857265, 0.08847309895768866, 0.14264515218456356, 0.11739656150006157, 0.11234779417192009, 0.09649190338…
8171	[0.07587206094360689, -0.15707571332464867, -0.13896894688728342, 0.15943649320568914, 0.026302689318937117, 0.20111878198397712, 0.04616112618138396, 0.13628149601024261, -0.14956799366059503, -0.0986830968029232, -0.1974173100702638, 0.25093837297169685, 0.23628188599575284, -0.22189100660579344, -0.18470764704249398, 0.08845412632695529, 0.10705139758738545, -0.012500073059918508, -0.110110760…
1629	[-0.06771406867952738, -0.03601327881083716, 0.04487229613772787, 0.09773222538326609, 0.03886476231337863, -0.2468963532781307, -0.027957482789204485, 0.13859926796798738, 0.12135206116154248, -0.10111296531976945, 0.13042650901119043, 0.1681996905648529, -0.18124875123805012, 0.04906830078804188, 0.25121496164434187, 0.08329352466654726, -0.05949575639957991, -0.025506954259780043, 0.1875172703…
2167	[0.06216249686408762, 0.12600349287303886, -0.022970062001521973, 0.12745606654014166, 0.04297063900655208, -0.11888314121547947, -0.08790417905635863, -0.02484359605981142, 0.013519507788120578, -0.07255607224231984, 0.05227108404335397, 0.014758038522129192, -0.01944700025532443, 0.0635617103361708, 0.06707904060401992, 0.23151139138242818, -0.07832542072432887, 0.15090067495977685, -0.18447556…
5167	[-0.04871183931629465, 0.0498791220360707, -0.24086445478524848, -0.16521478271524548, 0.14053147681032763, -0.22281333951588553, -0.03897731122679514, 0.20433841726196666, -0.11916446911937006, 0.3165465321076795, -0.1876606136152851, 0.012243472633263789, 0.10791265246216475, -0.034655039775690365, -0.21044539932465092, 0.008018855107348115, -0.10056411324885006, -0.18507066498554411, -0.243235…
6645	[0.01694633690032472, -0.16335922242690945, 0.05716614252231318, 0.10736093985436873, -0.038578212121588955, -0.10713189285267799, 0.09361764780710562, -0.19201270611389143, -0.046932452501374324, -0.22335455849147057, -0.24677034646511253, -0.04180565178538577, 0.12370905885196716, 0.02651964068532004, 0.017818881528911003, -0.0065197871994569665, -0.25821077223162925, 0.17881193265327233, -0.07…
4455	[-0.022470337381108815, 0.14461865014534236, -0.19724626438346263, -0.09143064618285637, -0.03534324089117751, -0.12024662220930157, 0.03737751983890954, 0.14891108860775337, 0.1968970197495106, 0.2669734777959727, -0.03333200046106944, 0.14292622955539142, 0.16427053544848494, -0.18126700405458843, 0.15412648169622717, -0.01570379428179526, 0.05073677687362105, -0.1573818686168833, 0.15791292093…
220	[0.016476763824307124, 0.0011866361415976369, 0.08949781865726611, 0.013490184899018187, 0.12661234693385293, 0.10782279685372137, -0.05443619984761775, 0.13136664097669415, -0.07966700544248871, -0.036654967400459745, 0.14788373037804806, -0.12816051351446928, 0.205707448194042, 0.03208215886413842, 0.20937143716140286, 0.264868832446698, -0.0852422307692848, 0.2471304889436215, 0.01806245666407…
7689	[0.050635545474635967, -0.005733675268257131, 0.173509517360481, 0.15277660034047655, -0.1499743711865553, 0.25540851871481396, -0.09045032130526962, -0.0266867362805995, -0.21967086839278765, -0.06212264531486577, -0.12870184917280877, 0.13810624151445025, 0.1953182927298664, -0.2871576486279829, 0.08051483432969367, 0.045241902880219266, -0.05949624803728081, -0.24587663481751032, -0.0028015038…
6597	[-0.027909550386611005, -0.013192886382977432, -0.03495196245249133, -0.11077066319374247, -0.24160872162604907, 0.13624770505860714, 0.06169033921307929, -0.194831409247442, 0.038096267905290145, -0.017922205069153412, -0.05347840185850815, -0.08468611821601493, -0.1273785283967639, 0.04587328149317839, -0.1537439400773202, 0.2153428331849807, 0.14976155663615748, -0.14431447944285875, -0.196022…
4614	[0.05854155639025561, 0.1765339937096341, 0.11331335346842865, 0.23004278879516213, 0.27363666980566775, 0.018271521097952062, 0.054666241938838504, -0.06857982450503387, 0.11763045368147347, -0.09008585979435, 0.12679770079928718, 0.1549418357387937, -0.026734105914525293, -0.16847196858657015, -0.12837161138242664, 0.03162562689808793, -0.23302564829363606, 0.1439742971131102, -0.20560847602882…
1772	[0.13354973046516883, -0.06647755111234258, -0.08973158313649268, 0.23463585184943356, 0.09549453388390478, 0.1310207247713616, -0.15600801624890617, -0.03614345784312161, -0.08879290501333471, -0.11453450802143403, -0.09694810570626781, -0.2571107517540695, -0.1309930972956933, -0.08509073591623763, -0.19085680896112903, 0.2407994802720165, -0.17032237133934836, -0.1374268785563129, 0.2155489773…
6751	[-0.1252608999028803, 0.013113291563717842, 0.16676908794724554, 0.1644988388793497, 0.13362028989204006, -0.03601440044438961, 0.054910171682599804, -0.07414685899946971, -0.11663985880632739, 0.0493577322504433, 0.21136467953286983, -0.04248435630041671, 0.22513903452117828, 0.03844757752315964, -0.16345657140741449, 0.11547935645545518, 0.20354150304374358, 0.12486329950478246, -0.183685440445…
8518	[-0.028725706853469105, 0.2836332331657329, 0.1434956437765144, 0.1278309282978207, -0.16423239420175387, 0.05173272211565158, -0.015602550691197389, -0.2913581808825124, -0.16388921086476188, 0.10563031535857711, 0.11784174326812351, 0.18293143274082402, -0.1999774057668266, 0.2335197283940726, 0.06467704753651837, 0.009073750569539215, 0.045142500581510835, 0.11360844475383729, -0.1550238001179…
8009	[0.18439303174884122, 0.0586395039937915, -0.0037192502857373833, 0.12634711366927828, 0.07767306351271723, 0.12466465317703272, -0.15882947278540377, 0.2158453286623333, 0.2755079828073714, 0.12627441722636323, 0.08903159824737349, 0.06468163862189884, 0.050710328325118084, -0.1473188327120187, -0.08383956249258566, 0.1710775479432693, -0.22549605379565224, 0.13376334465512232, 0.000482279384407…
6518	[-0.29709966427956713, 0.01833337431212262, 0.052796969904893035, -0.22567559601785991, -0.18334344749901765, 0.22753690769860344, 0.1421099733521691, 0.1287006387361827, -0.15954222615742433, 0.06095226335508761, 0.08708214151477345, -0.0670784785577308, -0.11872711309444396, 0.012498977114540318, 0.18277549579660082, 0.19100325290884934, 0.17696648812970273, 0.03293438060976979, -0.000676554894…
3454	[-0.052040408881693034, 0.14777486353690755, -0.0991617013866176, -0.11380674562122596, 0.11694356954614427, 0.0009360808443637762, 0.14616317492673941, 0.16064607957386812, 0.15685624541310186, 0.15669834342255412, -0.18387645564373814, 0.10988980807612428, 0.19301799398584943, -0.2496260484599867, 0.011738921625071355, -0.017880236485179918, 0.1843154513661761, 0.15155183283426632, 0.1147261540…
5253	[0.005022729140245992, -0.0348312905645442, 0.08495194865193703, -0.2061180350409969, -0.2258655136119106, 0.21084686390526097, -0.13721108733986137, -0.11918129874250052, -0.1798953337460638, -0.04109916427825797, -0.21706447151904287, -0.0736525929846275, -0.12832756329567915, -0.024233730188318137, -0.31055288381154644, -0.01567611589922253, 0.12826779161322072, -0.15929687739354603, -0.165416…
1567	[-0.21320132030734823, 0.22934034811110526, -0.07088190212952887, 0.2601165305187602, -0.14869557579254727, 0.1329069454818861, -0.08280631155562643, 0.0037387974333384466, 0.0563141661413569, 0.037229194321383496, 0.0966511882418189, -0.030322078407639022, 0.07071226280779849, 0.2160055851488176, -0.19462510186893622, -0.15209304342404648, -0.11496934042416575, -0.017788676273508983, -0.09726873…
6843	[-0.22586584550168512, -0.029005484862206162, -0.12180721072185417, 0.224150128719986, -0.03497496343053764, 0.3069124138003706, 0.0637527828593773, -0.0903878437347665, -0.005195418037256382, 0.2388208777358044, -0.10485168883800734, 0.16904147614646098, -0.049158324031105684, -0.12551192448595952, 0.11112864133647758, 0.06135703213725857, 0.22479223997160352, 0.23483408099948697, -0.04395889347…
7925	[-0.027317538656354383, -0.1682545733676834, 0.015321199241354461, -0.05604959335009765, -0.287604609800853, 0.028981127943405367, -0.1596545847586742, 0.00489748219347368, 0.015368894580218976, -0.08940757068387217, -0.05045846953457533, 0.04240561606840896, 0.15200577018113828, 0.24262018463881665, 0.05031240556428178, -0.0453245567935204, -0.05599630598773208, 0.009162032861922999, 0.073065340…
3170	[-0.09002327493452239, 0.13611400345398061, 0.040800826157280624, 0.040161442815561256, -0.12286249161606218, 0.10372865424992087, -0.11513534431666628, -0.1242916663553337, -0.20281529610900406, 0.26580881317386007, -0.19673209823287557, 0.13971533775618142, 0.2147678828932782, -0.2507944749971413, -0.255017146167479, 0.09070382589593974, -0.16157525666466907, -0.19557738827153004, -0.1326920343…
1988	[-0.2814429440214583, -0.09539129592875735, 0.14847303022804467, -0.008745542056451425, -0.1654230125707359, 0.12306508746678713, -0.21719722391597265, -0.2167473044676473, -0.11464822304412964, 0.1595167222896939, -0.033872303588510816, -0.02224695636445841, -0.08315061571438731, -0.2890619179796689, 0.018858528645439937, 0.1392164948866283, -0.04757526631446741, -0.26446094496816447, 0.09719017…
5867	[-0.3451887775834401, -0.016478529896915763, -0.0687460897302705, -0.07940053591142796, 0.22693813492303871, -0.10425126760779471, 0.1967158282195875, 0.04781988745189537, 0.04048374134501239, -0.14162115053365695, 0.1941902269458981, 0.301336000294985, -0.13301477574464088, 0.10937527772858428, 0.21420353578945764, -0.026063629573774203, -0.053293740496607955, -0.035403776339930484, -0.085619021…
5172	[-0.031262374430948044, 0.0657130572490153, 0.021361212668745962, 0.1620365565134437, 0.190639937130503, 0.0031955646114627096, 0.04002356834679167, -0.1459549126114165, -0.08124058983993233, 0.019141506887302002, -0.04550479113439877, 0.24421468189119674, -0.1870215804882306, 0.025126020402507374, 0.14975458003869177, -0.01217114876786718, 0.1530340400374791, 0.14939547230447633, -0.058812660166…
3045	[0.1159056480725968, -0.10007626936812808, 0.06639681420660422, -0.08769650021949212, 0.291242178467116, -0.2169233499426494, 0.06091654103707566, -0.14307479033561998, 0.012162697272511824, 0.0012736292378042306, 0.20173970222930615, 0.20713108648849848, -0.07373328122137073, 0.1578580681112464, 0.0694184514240174, 0.07770609860906448, 0.06633958062714712, 0.22112819375787865, -0.078737369202206…
4824	[0.22306385773459908, 0.08203798754521928, 0.06940944793759546, 0.17628829648685937, 0.2703026911725748, -0.13726809968424306, 0.02037384057470586, -0.013077056952420618, -0.00762852909114329, 0.002483082109652389, -0.017697438656341487, -0.11244810773931964, -0.04567384579326181, -0.03066706531680169, -0.03644340194660904, 0.06410025653711267, -0.049966917548420885, -0.026448911343073304, -0.273…
7592	[-0.2213358811334886, 0.06019918746976419, 0.03205943984978632, 0.2863342495920092, -0.004532844239329449, 0.223858035889061, 0.22266833354205642, -0.13234290730467393, 0.03776546679668185, 0.10823738379186049, -0.14400390699198257, 0.04317453925395115, 0.01527346458063888, -0.3421324542619697, -0.022146821502390283, -0.14197057631007676, 0.114742307774089, 0.1324277414356604, 0.04829446898802472…
3160	[0.14286456488487265, 0.11062117329207465, -0.16813615305994634, 0.0717900061029277, -0.0953504369829489, 0.11627805900124116, -0.17206991094919255, -0.01721485888192729, -0.15669684311625504, 0.21241666866737816, 0.15648158972506696, -0.11828540313176757, 0.03147327271251551, -0.10740081823788553, -0.23027246231122542, 0.04471931713338731, -0.17994816529417104, -0.19128209142989158, -0.261709709…
4333	[0.12199161968826482, 0.164155625278292, -0.07443602134413849, -0.024526306705325344, -0.103605501094104, -0.20901937108397525, -0.1727343486897764, 0.14777377630674576, -0.04266196413631267, 0.1136461951634787, -0.08124092082882034, -0.052714972702382575, 0.2302565550581809, -0.06370975749980669, 0.07122356623666422, 0.1600305198974735, -0.027775041399441043, -0.17004514795254705, -0.03462432666…
3729	[-0.07104799747789531, -0.200642277394868, -0.087333881002001, -0.020351484098069677, -0.21706806751788899, 0.10831355727937268, 0.11358072332414672, 0.1439500190966746, -0.099151117624012, 0.23471289220414, 0.08983999445491961, -0.00599964592212844, -0.042210810737310846, -0.0232172578463245, 0.24091092966486527, 0.12209178378087733, 0.02342302327714691, 0.02211513617106417, -0.1793204687284685,…
5388	[-0.005782681507456263, -0.1919318822418189, 0.27848264043784515, -0.14732819666957794, 0.19637220464233132, 0.2375944797747519, -0.12977187779033, 0.08556617041267357, 0.07836939858241582, -0.25457733817302064, 0.02626365494465765, 0.04809424889592058, -0.03087790131779972, 0.0071945772431817965, 0.1300578672568658, 0.23872445227109929, -0.10131400063494518, 0.11532803591988684, -0.1711055916509…
7818	[-0.01306457852067353, 0.18139853550178991, 0.05450206706428492, 0.21401607690632743, -0.03617277979619947, 0.0026966312227363954, 0.20099141191068962, -0.09366144792930539, -0.18531375363171176, 0.19944073947949711, 0.020793727622381762, 0.20850797009287672, 0.14330491774979368, 0.05739050503836662, -0.24489467559085076, 0.11203959437651713, 0.11667844967152317, 0.21498914007041728, 0.0690513928…
7915	[-0.09588971480108568, -0.15496132956697953, -0.22173480387807237, -0.16488206962245902, -0.17002352604426804, 0.0034293195556165594, 0.05118855305914994, 0.11821490174743615, -0.055848250482366794, 0.148384497144123, -0.09950459226694867, -0.18769287646038207, 0.2047925145836921, 0.05622977656419451, 0.04920311136025986, 0.07690402612405052, -0.14215791765123043, 0.1357418535003342, -0.220925207…
7624	[0.15016632758908344, -0.12490680248182105, 0.18247722372411349, -0.017016266246596138, -0.07328593953424131, -0.0059929567022561575, -0.08956612195732429, -0.22745227280254063, -0.08710990704282148, -0.154661080588339, -0.09066099036628238, 0.1650631844119335, -0.20151866344209182, 0.18985540173518337, -0.22151408592851315, 0.2442637299322943, 0.12404424926636577, -0.04669503065000257, -0.121584…
8341	[-0.15287936573725416, -0.026215529764107307, -0.05911849080765414, 0.10090877691092279, -0.18662845968172356, 0.014282708542937424, 0.09892278843819681, -0.050350910198107265, -0.12742642162893597, 0.14388138146932183, -0.00017413873808671328, 0.18034638034422218, -0.16646100198803002, 0.07717429685690394, 0.13604351113527613, -0.15157896475458277, 0.09811697303373769, 0.08321069602112317, -0.15…
7596	[0.19859137306313934, 0.12582703631496833, 0.1307534315337671, 0.08785784543743023, 0.12336852856455978, 0.0801143937053731, -0.13826052440045022, -0.19537042608834926, -0.2899910953633532, -0.14078876545689503, -0.10003841689061939, -0.006153686187231319, -0.07044279161794462, 0.31696451246131546, -0.2340957692942523, -0.07131020660504919, -0.11211717560614028, 0.034207878212772956, 0.0866137388…
164	[0.002558542554665783, -0.06809836780386641, 0.03299172681704948, 0.1126247763360157, 0.026570051530149474, -0.062965514553229, 0.14792792198317942, 0.05727332949220862, -0.1666179481267061, 0.007052197780235478, 0.042702090845324274, 0.06678999555327043, -0.19746351329774903, -0.3493395839359942, 0.03131412611419908, -0.022588929774120293, 0.0729423191088873, 0.2855265710668519, -0.2780869060209…
1804	[0.1826489326777129, 0.003703713365671141, -0.027863117481504537, 0.15586891511594855, 0.22186963737222426, -0.02269280140379908, 0.11054078977619561, -0.12680029439158405, -0.14963101420855351, -0.24644477375469354, 0.014597550614192099, 0.04358334023110554, -0.1764030244309936, 0.2792758207642983, 0.06992351613290917, -0.003899967856445864, 0.04968801132754855, -0.09714712662829579, -0.14722173…
466	[0.14508527616858705, -0.2039940549918558, 0.10341997887575387, -0.0468475218559787, -0.1260366230112636, -0.019019701421918136, -0.10350738536783802, -0.22899270664790658, 0.1940524349399434, -0.17272949717409267, -0.04027721249627748, -0.007272576724190998, -0.2738564298720686, -0.03777194010000362, -0.019005801316753782, 0.21930515261260594, -0.02987764612603261, 0.010693767923881641, -0.18697…
5587	[0.021133680523932153, 0.2050690179571864, 0.17275749722548822, 0.22554302350877592, 0.2851065231462269, 0.13632426873843298, 0.22772416190420225, -0.1404315920000758, -0.03293585557925393, 0.16485522836252117, -0.17036209129896995, -0.014545326186988086, -0.22368671100976792, 0.06299375044806907, -0.05803374641369057, -0.044980608531355666, 0.20075106972848436, 0.11424583379361791, 0.03718163088…
5718	[0.20949594321288287, 0.0803178751942895, -0.05699440387060806, -0.10642543208654683, -0.07977206708017076, -0.11437665706676786, -0.1699562530906832, 0.23870387342570118, 0.1152247513251743, 0.18103843452112442, -0.23711955718997074, 0.04141184675884435, -0.008873241090338872, 0.0626377214278045, 0.0891649388056553, 0.005016986361088339, -0.2528042122019041, 0.01456071139577604, -0.0678811062762…
3516	[-0.0768977092316885, 0.23403962132912248, -0.038489215484916246, -0.1254231235854175, 0.0914517886022747, -0.0331589429587753, -0.050454348017874656, 0.034085016255935185, -0.02726771137419504, 0.04482169411825932, -0.21730799873285628, -0.04688377105225343, -0.025457374518817747, -0.10514595865845726, -0.058068146020382495, 0.2797167207379115, -0.19495950165725076, 0.10864666434420003, 0.028791…
4553	[-0.022923815680781088, 0.13575773799550045, -0.23430248137309206, 0.043704267765149754, -0.15976478842435762, 0.2726538661470249, -0.15879767484888183, 0.06611403313425122, 0.18616239740304646, 0.19237855343079227, -0.05157294366626411, 0.059969492351985364, -0.11609259467803586, 0.26649329982224457, -0.16978534253575028, -0.1588085613948863, 0.17966050079288304, -0.12172208433288505, 0.04089670…
1842	[-0.056558460712133427, -0.02834278137040357, -0.015819199115103728, 0.1703049093743053, 0.23814834297425141, 0.20913695489088244, 0.17079479110083046, -0.24374578312214437, 0.156786295042917, 0.04275134087197587, -0.18326035158484638, -0.17718977592654458, -0.08199575045329646, 0.18637407451590624, 0.09793941692460731, 0.06661293742296273, -0.1712547904341636, -0.05244681608509943, 0.21271031333…
4198	[0.055896663094782306, -0.06199128966193514, 0.18154867505831104, 0.18947396302469174, 0.07768465663265789, 0.2689475565086017, 0.04865357722522079, -0.046351107418873876, 0.03135922569119076, -0.0869841344106988, 0.21058629028425535, 0.02630606300347527, -0.011074873936756447, -0.1224046062872629, -0.15862377199925284, 0.22857309324094, 0.263316239312787, 0.2328735238069076, -0.06218203471609047…
1033	[-0.03150344509258694, 0.006257490490860625, -0.21629738524830391, 0.2122958972959821, 0.07275707266017187, 0.07906479167493675, 0.10355670265777721, -0.009050911450906075, -0.09324942353835344, -0.11383072933711116, 0.2566400758588241, -0.021676635142159274, -0.2046705193391046, -0.17128651818583243, -0.138909882169508, -0.002012392900548456, 0.03257425923838581, 0.29502378575163346, 0.094242255…
3466	[0.02210694113798639, 0.15148837552209796, 0.2586090880816811, 0.2934786657333113, -0.1520592484492097, -0.18630828086863924, 0.006409556462038242, 0.09700821849310765, 0.09581536040086086, -0.05864963280541999, 0.10549670858411173, 0.03287398195202891, 0.021793601817861538, 0.2363510021176082, 0.1352927058563245, 0.13147096599076888, -0.11207975572691414, 0.03160736472507841, 0.07723445957443606…
8419	[-0.04975711275771726, 0.04037552230917312, -0.06424671355215375, -0.2418873036590548, -0.23976539741742423, 0.19790297782951255, -0.132188607895158, -0.04172868726392893, -0.1859981318964266, -0.1094969000537428, 0.06337911194175577, -0.16566912136549772, -0.17868964387599734, 0.08115856860677176, 0.18187257542826807, 0.02557003985158559, -0.004062227236720917, -0.17663481459150282, -0.187825622…
1093	[-0.07549858248352943, -0.07318308814557407, -0.027059629319186998, -0.2745963808780977, 0.0778523228408948, -0.0540729341154503, 0.052805080433871325, -0.12289872458554435, 0.2854052250084508, 0.02293799287010717, -0.03918796682981143, -0.33471720634625823, -0.0896352047573898, -0.24539756542379443, 0.13510082503456483, 0.04916210219455857, -0.05260406487980683, 0.00971691044113256, -0.076706415…
4474	[0.15340395845346588, -0.12395600682377078, 0.2714682500686775, -0.12475507261069688, 0.010113595673518699, 0.04553148304852828, 0.029673728433185942, 0.06570151886335596, -0.17386919338109286, -0.15205020690336307, 0.17467665224792156, -0.09884961454613173, -0.053388661078663156, 0.22912102396602366, 0.1434408981811661, 0.22896395199913713, -0.1351823423209027, -0.11293652906419696, -0.106089868…
4401	[-0.20443313225733659, 0.06776392900933881, -0.04382754550113747, -0.26472556288335486, 0.10771349852219847, 0.13760140063438164, -0.1756060718357696, -0.05572443575602819, -0.08064300952533028, 0.039237992946536335, -0.10932536074603844, 0.15670784226352427, 0.1850311281342368, -0.08298295899142638, -0.0896524643429483, 0.0335255229866619, 0.06114073852476544, 0.07436797225000719, 0.047923024589…
5771	[-0.2464694679448656, 0.08610703796113381, 0.0698150016642903, -0.03749649824661266, -0.2197867476397687, 0.2189535816969703, 0.11560300730006795, -0.11374393380428338, -0.11974637786802267, 0.039356604943550366, 0.1338595020171658, 0.02544856189878384, -0.1501851095085608, -0.14832297024404884, -0.1492953043051409, -0.05738799854052052, -0.1599032347632652, -0.19873103499630124, 0.22354017198603…
3470	[-0.23475808308080615, 0.18262935119262907, -0.12627904317312502, 0.03897755960757524, -0.196537349689095, 0.07949476408233846, -0.09307490021074032, 0.0910814500867719, 0.2656786044154743, 0.23969270556489602, 0.08334254620824288, 0.07194876746672098, 0.15166717421354692, 0.08255140783248184, 0.11758171174694368, -0.10578880764380034, -0.005176050217536266, -0.14919928311788783, -0.0839959934719…
1918	[0.0008454449282717953, 0.16874751207969899, 0.12314708209117704, -0.03149541631155556, -0.06625462733096739, -0.09391897616806257, 0.16965246284945304, 0.09720601168164063, -0.024531255187730125, -0.08154454165922999, -0.16826899701434048, -0.009817405804072398, -0.08359957207017153, 0.1194488023138614, -0.009116596676212197, -0.22729347505989714, -0.23135021484367213, -0.14792776858524734, -0.2…
8647	[-0.20627862318373022, 0.16293465071452562, -0.16745239721326408, -0.007004128786063881, -0.14330452529793294, 0.00471389887451287, 0.035481555113851225, -0.20451484109595364, -8.286986781217174e-05, -0.005725125312082382, -0.2423558468251297, -0.17137578881780044, -0.0851224311171482, 0.24483475485001077, -0.02856010373097838, 0.14845024159533224, 0.17404559263692007, -0.16781312170929857, -0.16…
5653	[-0.053339531974068856, -0.12289351116174113, 0.09766193103505993, 0.18861068245855395, 0.2518971072198612, 0.08436529773986765, 0.08115568249805873, -0.0570927085588205, 0.07342575541075815, 0.1575847132423098, 0.07427157158135846, -0.23171739154656104, -0.09878420274596911, 0.06036035948416698, -0.10660915411573929, -0.04968689388491718, -0.03378341893374626, 0.2288779915947935, 0.0972009515589…
3822	[-0.07127737575879713, 0.12941972066241747, -0.16096470427004095, -0.143134717895796, 0.002852555624806648, 0.26776046761391886, 0.12021152469312348, -0.25527290462236374, 0.006019108297569496, 0.03561541939433503, -0.022355968039598974, 0.26743917835615705, 0.17503254936201518, -0.010854906255362418, 0.18320592591615434, -0.22999069818742077, -0.016912721214516303, 0.01740539066973506, 0.2016755…
1580	[-0.1607858986353212, 0.10172502803207265, 0.12746021562040385, -0.05381388206468103, -0.1512632936671769, -0.06015890268465206, -0.05057520828299282, -0.17573834498287982, -0.25751534133511356, 0.007976811132877373, 0.009326040061977604, 0.2744135778534056, -0.1661069735466614, 0.002264072301647522, -0.2861572014609633, 0.027347907207408883, 0.04496064805155359, 0.0935858472136614, -0.1436639495…
6446	[0.14829690084817151, -0.020248950339443926, 0.07447011895324995, -0.20079131842453496, 0.03361253505914376, -0.11178018941682955, -0.08856409128430816, 0.06091222818400655, -0.04737512096294567, -0.08014810033315076, -0.1811075578453976, 0.16114932712517843, -0.17955047385584322, -0.1349876641131767, -0.29762169284985307, 0.001926065616740243, 0.11325088284920212, 0.13527611248839072, -0.1391699…
3247	[0.19258813049095264, -0.05714994414523117, 0.18989250350224612, 0.04610183233531217, 0.24761573990951607, 0.14787427485784513, 0.022269439836635683, -0.09229632023535105, -0.2941667662706112, -0.08993258574762064, -0.09920470733322745, -0.01819596091715506, -0.025920932769668118, -0.21215174975898443, 0.14947050324976996, -0.06873393115287114, -0.19890705790801627, 0.07580736664671749, -0.188876…
2011	[-0.1383955215655066, -0.13093594897012045, -0.06574821699775901, -0.04638846826126113, -0.0042092859712619295, 0.30393048617335805, 0.27981286286764695, -0.21233298363580116, -0.014617866860336415, -0.2255087009218983, 0.010789250081315871, 0.18610816021769672, -0.06809647700975631, -0.0360997455705812, -0.07142004328300751, -0.12645287107879744, -0.18121971769270576, -0.211991823077883, -0.0032…
6101	[0.18511965906141847, -0.09100215664774822, 0.03187400187210549, 0.18898010422407463, 0.028862549732442563, -0.1121976927247792, 0.15845898615548273, 0.009357027674421243, -0.12469238948299496, 0.10121618833728357, -0.18242332229247843, 0.04443876537611042, 0.14637428419254836, 0.20128710440442027, 0.0681913065134298, -0.1552019358859797, -0.2287433899531265, 0.12142464146803679, -0.0487760320043…
3708	[0.212565254671248, 0.041244169829813354, -0.026850468034152464, -0.05626417568611292, 0.19806047203338883, 0.22590714678852528, 0.19067341324865503, -0.17389647913533954, -0.08137951367094479, 0.06714099889057439, 0.15833620572918775, 0.01894955534603155, 0.17191936973882538, -0.01078285766353853, -0.1317523140478393, -0.19180827291877858, -0.20614345677313164, -0.11401977299384214, 0.0711376149…
818	[-0.12668559578707553, -0.009630037967895792, 0.06541000866264289, 0.11887238792547845, 0.2237757563052667, 0.01323927687996052, -0.019710042315324392, -0.13428881857150582, 0.2054135003668691, -0.17989645656839204, 0.159429835886121, 0.13848294944756512, 0.22469351206648133, -0.0869125860548984, 0.14093546454551684, -0.3832308211002455, 0.015296788735980676, 0.15696081424343883, 0.15013023142148…
7072	[-0.14349786850490764, 0.22732181770273432, 0.080602858099809, 0.27822072702787226, -0.18154774459610537, -0.1042702113002703, 0.10511510457323187, 0.14687555592427814, -0.2703481308517471, 0.03464273982447386, 0.14109303702132311, 0.11876429247296447, 0.14778743265734517, 0.20484449256165427, 0.07570805720252552, -0.04147420568358953, 0.021196518480229642, 0.12419885149476727, -0.116272039085264…
2759	[0.14605966636230733, 0.17100563911200736, 0.14246198795412904, -0.019635004950926384, 0.026295446202323547, 0.04688357905971192, -0.08815981127326708, 0.09119259779038673, 0.08540394501230462, 0.17288141798493095, -0.15888545200289902, -0.13578923850583344, 0.11534516381027991, -0.03340340127069261, 0.1602729297773775, -0.13507177742296037, -0.17715910295826437, 0.10065506988180294, -0.003509039…
8487	[-0.08962617263269738, -0.17006026965522208, -0.09595987169660038, 0.089220055922193, -0.18041803836895376, -0.06111925245995653, 0.08046936792814315, 0.16706744342493793, -0.18909561540512468, 0.21543665532075215, -0.06311329678954958, -0.1195222208419451, 0.1270386140502959, 0.07929846871316179, 0.13807328354656717, -0.061745397195840136, 0.025081438782486677, -0.016763599086006952, 0.089443472…
7195	[0.06511188956313572, 0.05019209220059486, 0.11224168639910743, 0.018381858399672723, -0.06543737225387503, 0.19177795045785764, -0.06743268518422942, -0.014105027814494483, 0.16626719950628074, 0.2642278037612756, 0.10429592046431456, 0.017928833754859114, -0.05555941123225705, -0.0013357798706234638, -0.10296881573579075, 0.2660997955983632, -0.10016614472180149, 0.2601908091756907, 0.145952926…
402	[0.06482622075403918, -0.00887026546284682, 0.16443483928405397, -0.0909334705649379, 0.03949928668448015, -0.36642856130672297, -0.25190444090872466, -0.06564884436561985, -0.025511661415197243, 0.06209336785966475, -0.09317563945000391, -0.1613242685257004, 0.05379485359822322, -0.061786555946073934, 0.060080301967870474, 0.10950173250488286, 0.24371064381495852, 0.1927105848178852, 0.023937218…
2861	[0.03269185315357278, 0.09075261574617867, 0.055306255371655066, 0.13434732390164988, 0.3022191535745238, -0.14227606058018571, 0.08444119083091407, -0.15446183446932887, 0.029979831004924084, -0.04847137324682325, -0.11597245645813502, -0.05993741387144509, -0.017025599019354506, -0.15630154337163146, -0.1663181681087836, 0.10425039196262295, 0.09077879370083307, 0.14834897814268588, -0.08313212…
6723	[-0.04159073614646297, -0.18633061419884137, 0.22953885936197094, -0.04093856387087331, -0.09916207845481818, 0.2894206186370628, 0.03828641156389159, -0.21608190296934446, -0.20527704254121593, -0.22740555828276854, -0.13855414263429178, -0.009888780506482613, -0.07088298012767648, -0.21956189391549716, 0.07223825662636436, -0.08156669407088975, 0.18818729830550465, 0.07577283132261826, 0.108017…
2161	[-0.025349058823999505, -0.08620132979757865, -0.1884867836347382, -0.09672768432889833, -0.12320938089323685, -0.20418902164347347, 0.04726147037760814, 0.06564744481851946, 0.18516107381147684, 0.11015581946947008, -0.11412967632714034, 0.2694197925907202, 0.00797057772877507, -0.13726530300066977, 0.11490925184833348, -0.09345635943924835, -0.19555878853601394, -0.2727570437705041, -0.15902377…
3443	[-0.12265504363767965, 0.14510064646695153, -0.0025858929180177024, -0.07298443230945317, 0.2676807462164379, -0.07425305837423396, 0.18634583963821902, -0.0861876233469916, -0.07253687954847088, -0.15919974029862533, -0.002988694782153934, -0.1935168530439079, -0.11238822040695026, 0.1704938211828479, 0.2086285467208795, 0.025677964135553333, 0.06304774203006944, 0.04533995165705624, -0.14143345…
1390	[-0.06377716724302893, 0.1046532026385449, -0.011030491932637602, 0.08893591449054955, -0.18420342744170048, 0.1646559794408216, -0.09168794560150643, 0.15732166672218753, -0.04093186322168689, -0.27342118701884155, 0.145041154032273, 0.22095039055594143, 0.07565202405402785, -0.1257428542364292, -0.10253822698674696, 0.011512477733628287, -0.15577887620154077, 0.31289854289736446, 0.025119152182…
8015	[-0.09761467796494705, -0.09473244106661241, -0.10174490016407749, -0.05717802357191535, -0.12393247528210853, 0.21596950672420323, 0.031092982313954434, 0.12738868771047862, -0.0012303214234691987, 0.16316425367661222, -0.18682323249667093, 0.0724894166066367, 0.1326739153014052, 0.06997274990434191, -0.032529114980609924, 0.10385734223599556, 0.09010981932127053, 0.14576962964067913, 0.09719856…
1973	[0.009177886200904855, -0.005638383330756363, 0.06079501655730869, 0.08135106940327387, -0.028812977455563493, -0.006819178235476175, 0.12462838276912593, 0.08434254807420928, -0.019251814196380376, -0.056836170344180176, 0.02363940670723993, -0.05148998732180326, 0.08598742437633031, -0.3334106880753479, 0.09982615765151272, -0.06311818221350157, 0.13591521629890746, 0.2623094015670402, -0.16086…
2457	[-0.2186134361019247, 0.11528903820629911, 0.055868746493676284, -0.16995670150584938, -0.24901633391329062, 0.1375674835677884, -0.042639863403514604, -0.17035657422565753, -0.07435323982725488, 0.2349738648063965, 0.1562890681127644, -0.07718438726256079, 0.08587553944803754, 0.13286734869813294, 0.19215573581719594, 0.2471698751274636, 0.09453311952606094, -0.1215878253630234, 0.18851432834879…
6642	[-0.17447695234691993, 0.18320097715740197, 0.20889229404092816, -0.18586826733536957, 0.02007333210291081, 0.23132383689653174, -0.03728404456133236, -0.1924049608657116, -0.2053309702901912, 0.13239576679232065, -0.059227946168562015, -0.280996912214912, -0.1342610882909995, -0.1255739110710397, -0.10211479309052027, 0.00901500859354287, -0.01016110638408064, -0.09700067633303197, -0.0598689542…
563	[0.03293240408437254, 0.22015864332279017, 0.16534949013481137, -0.12143932256116984, 0.07366492605015758, 0.036187229449128146, -0.1915204250789691, -0.1693994871124861, 0.043913476120805144, -0.06715744711248416, 0.15153430042957847, -0.028682342448966947, -0.06743958410194975, 0.11021327712204604, -0.10464423121281394, -0.06934781352083326, -0.03899203718614518, 0.07084808743778764, 0.01156710…
2068	[0.016543957315638753, 0.04300513139482889, -0.10953695667470943, 0.25922696854798516, 0.1482743253734802, 0.20644436178959133, 0.08297107845018632, -0.09922904091377836, 0.052138075076798976, 0.15404448612963847, -0.13469162611052224, 0.1868940481008671, -0.04578864924783958, -0.052671337584971084, -0.08989663315136283, -0.1083659994251221, -0.08862530428315651, 0.05416656198049297, -0.155780916…
2211	[0.05262312241485531, -0.19491806810600773, 0.07337404403303177, -0.18461646765371056, -0.16645329042071738, 0.0597752018547655, -0.011018832838175457, -0.15810098475554807, 0.03453985963895875, -0.13311275750625776, -0.09193918676480536, -0.05351106684164696, 0.07501951111431455, 0.20113493180718436, 0.032802713921287696, 0.05241565532670971, 0.10367371385230614, -0.010935167411307279, 0.2821103…
7050	[-0.0427633127722735, 0.03712701139151353, 0.019467451422459984, 0.13596518365153112, 0.007573656614051999, -0.14950830593773112, 0.014921191599561255, 0.11997923172616656, -0.2672053763770948, -0.05058123824649692, -0.1669980377308066, -0.040605974208472485, 0.23073788056461006, -0.02370884751248866, -0.21696423449131466, 0.0987169908200577, -0.17612665951217243, 0.0429355083481925, -0.133304466…
8186	[0.05924791107312785, -0.021595937879365975, -0.26626160713701996, -0.14770509210080765, -0.042522967938222855, -0.016839728443034194, -0.20837202792812293, -0.02627450834925106, 0.08004826250340016, 0.05254225766520942, -0.13749993649121514, -0.052850864517910566, 0.1866880953597868, -0.035536403773954985, 0.02164462160448517, 0.14586085907972615, -0.26973813065908425, -0.20205089747894547, -0.1…
3588	[0.16146722270090427, 0.08114835631246026, 0.15757946947273282, 0.2786651989511775, 0.29460757064110704, -0.14335212390850433, -0.18143022023072802, -0.01612047373209184, 0.11001440664537715, -0.003650007983781954, 0.2524002305147045, 0.061362821732035305, 0.25109073692642636, 0.16360620303453358, 0.06736308137262943, -0.22301744090240852, -0.09305144851967403, -0.10577155022068328, -0.0980920432…
2056	[-0.06814986933141454, 0.06071061160204263, -0.06833159487277447, -0.11601624568874154, -0.3105632034066534, 0.1216841386224366, 0.2082313242540312, 0.019795764493230082, -0.08118461754270694, 0.016381139884429432, 0.19106720043189046, -0.0909859961777488, 0.07944511275970456, 0.16912653468338212, 0.24361266905143697, 0.17511556800797662, -0.04979024748493153, 0.0029632500469129273, 0.25073496131…
180	[-0.07960199983664648, 0.12240540353530126, 0.0003132582761354506, -0.008179149822550025, -0.1534977821139446, -0.11652886714084477, -0.12087268857451063, -0.15381316607876572, 0.12687940533716838, -0.0414777271500043, -0.23962616534067718, 0.042076016699693436, 0.06350738027829667, 0.1057315989054202, -0.05734334665366981, -0.1580147774077708, 0.13008922133020323, 0.048088291221198474, 0.0497811…
5280	[-0.1207395706325664, -0.06974646751945437, -0.003389552099657043, 0.06686238795557815, -0.21823803416577892, 0.10225618164852832, -0.02125307311462711, -0.21057446635906954, -0.16511767242982753, 0.24384905315500632, 0.09229257277297886, -0.03063508516040871, 0.03430337732553047, -0.22725471740786238, -0.14536288911130188, 0.19821790197730402, 0.12976540219517654, 0.212579440095397, -0.177576207…
7367	[-0.049703507720169585, 0.03247558392155129, -0.07344578849319543, -0.06979254458725193, 0.0485950258439516, -0.049699032304692234, 0.11470647344321745, -0.13144885379233953, -0.019005755814649396, -0.05221888523817483, -0.06869284337430917, -0.21240087977441907, -0.15077424661237276, -0.11423538576532401, -0.16902098902641713, 0.15109982205593547, 0.12560129485868793, 0.0911789519821168, -0.2457…
2301	[-0.1138145141948363, -0.28566821881164967, -0.03858502599300453, 0.20807003950494318, 0.18331590119046853, 0.09344789713670812, -0.10319222246108863, 0.1435534419153603, -0.11367101981636103, -0.14932664414598967, -0.06914975536127836, 0.16970987021281755, -0.09206682391869941, -0.10271540557659678, -0.09065822205480348, 0.06892685421440121, -0.027525261823601894, 0.2721984889173712, -0.15377426…
7561	[0.2308435432904505, -0.08925528667248671, -0.10513310100803219, -0.06128804711443517, 0.23616358905816653, -0.22790799686080784, 0.1129226078638068, -0.12707253816052405, -0.3000951193615825, 0.08556836008528591, 0.11914457344319719, 0.008537957015281223, 0.15366843445213677, -0.01355114697983224, -0.20047811022060366, 0.17134567825477903, -0.029789083896665788, 0.11269234589424414, 0.1524805059…
4462	[0.226981664690043, -0.03216081083124282, 0.19859018383006308, 0.15705760943497082, -0.11632669283213616, 0.16465994639893247, -0.17637718264414806, 0.15294867026879116, 0.24563650195101344, 0.05770624442864017, 0.03601222377689253, -0.021700233375803818, 0.3318660161914405, -0.061831027038102886, -0.1949096353820971, 0.02715503889043842, -0.03558904558859813, -0.13828372766450764, 0.042227630009…
5801	[-0.10619666089563329, 0.04237101822317002, 0.06122089566766863, -0.2671962109920297, -0.2361183742111814, -0.048478525284228566, -0.12885108347655916, -0.044325793922716475, -0.04483878506745474, 0.09126006094497778, 0.17320584838007114, -0.11098903787290275, 0.033300645992219206, 0.030504955929776343, 0.08532860717255793, 0.23901444108471373, 0.05264347390047918, -0.12720779664869675, 0.0186872…
5082	[0.298269588888437, -0.15063975979196592, -0.09573512336014159, 0.143974018957692, -0.18515142479330515, 0.19001466589424473, 0.1830416893640045, -0.20527692735430655, 0.05215070225273759, 0.042409776693107096, 0.07403833850796944, -0.1882794352930904, -0.14069442536851226, 0.028885478091622466, 0.13457160874082574, -0.1278710078043688, 0.046472125635077764, 0.02396649374661722, -0.22215314033726…
6965	[-0.06579862546386941, -0.09522685177757485, 0.1111388031314106, 0.2606942300885125, 0.14460250590642254, 0.012320832892686536, -0.08109630791122788, 0.11470069814177997, -0.18129790724637102, -0.10643248400671008, -0.024549542556439402, 0.09149736716886737, 0.18807811847835243, 0.11781579899115965, -0.18588171813035384, 0.09113469715278627, 0.1095165180813515, 0.06513917448233851, -0.22028104868…
195	[-0.2602811892921144, 0.026945027674029304, -0.012730400253544608, 0.1340770618755474, 0.1312639391927095, 0.15038167332410587, -0.11514524043188201, -0.05443542998376441, 0.05128759523448882, 0.17203221356409193, 0.2759156986751363, -0.29256346137143346, -0.07873995036067437, -0.14080250400189687, 0.06906209530070798, -0.11048827582854315, -0.041299205128940725, 0.06649382243409951, 0.0247803625…
8659	[-0.05577889326596612, -0.06916549930484434, -0.24846634071849155, -0.07811089272023121, 0.19559580905150656, -0.004276616224576348, -0.09991764177816087, 0.01729083842521029, -0.20805229560161473, -0.17457331226921113, 0.09473982605012511, -0.11654901851595273, 0.10696504927590403, -0.11883474701268688, -0.22236985707114848, 0.0688739830916423, -0.1948387179009986, 0.05432447174598498, 0.0190513…
1471	[0.0466245479703755, -0.024136192998572642, -0.21186062053692817, -0.08387049679397006, -0.015906170955180605, -0.19658193401678567, 0.25105905334907597, -0.05779543206340493, -0.16505973011689345, -0.30660699088633603, 0.044422069513297406, 0.22203424336299898, -0.028172664755573666, 0.009167414318299, -0.1525420603306206, 0.12260284698278921, -0.051928934842038345, -0.06985084472855292, -0.1329…
4399	[0.02720337717366063, -0.0012536945199807354, -0.01928078400809361, -0.11615650467949654, 0.004282788458451278, 0.13965462094865083, -0.048641071981848756, -0.11456034269293265, 0.1401391562183664, 0.20065630746194435, -0.04645951731908317, 0.2149637172817325, -0.07678922522593715, -0.04326684446278522, 0.12788347145386533, 0.12412032553159248, 0.2503186958243243, -0.28834819244680276, 0.18100420…
5948	[0.15714905715633928, 0.05678599323014886, 0.24860896403112803, -0.09435103030857937, -0.1409616875724643, 0.04446578195777864, -0.09752782946210299, 0.0014416092386938966, -0.14820407703376948, -0.10237207322097577, -0.010475225982141538, 0.028389579664017017, -0.1428875760024928, 0.051936968702055455, -0.11376777314705476, 0.2648996786451816, 0.04835534885579841, 0.10725164598073647, 0.08073291…
7995	[-0.22666049177647726, -0.1045008316434483, -0.18490924209164164, -0.07966640563871637, 0.04636504395874094, 0.16541241744367463, -0.051265457978155564, 0.017756814472867824, -0.12448223953602063, 0.16745188369437175, -0.11849445839063957, 0.18913596946629657, 0.12850307324974838, -0.0857250136014967, -0.02306187944625542, 0.056418110530040186, -0.10754052900772676, 0.14091835548568524, 0.1956751…
1384	[0.04933743492835672, -0.08114208967827656, -0.0995736014375166, 0.22523742142786182, 0.13639321081461, 0.01188600480919548, 0.054443603732055305, -0.13301638872484103, 0.15414584637371462, 0.005685360503542365, -0.16443085580986308, -0.17730711096427976, 0.08659469751392443, 0.0679319000799397, -0.1618078183363488, -0.14086894309708417, -0.08604310591377688, 0.1806509089554964, 0.078396767925242…
1049	[0.2516885600644786, -0.07861227917973497, 0.20988127902993675, -0.21187104302484033, -0.18837761610316148, -0.2446544508486667, -0.017980550466350463, 0.0569139979014176, -0.08714069391822221, -0.04641712031544189, 0.008954004518188126, 0.10940017501115325, 0.08746377086765147, -0.03497202723052267, 0.20158716636216736, 0.00846722555953978, -0.11242463650628068, 0.1678140250939204, 0.15870503308…
3864	[-0.0934761289240164, 0.04150001356509138, 0.10912113708629131, 0.07476039609962583, 0.16424014354960534, 0.13038412897369148, -0.045996038967136596, 0.1969501971624188, -0.010554204593378377, -0.10315981507062234, 0.003731599701091173, 0.26215277194256875, 0.15323059260351365, 0.01171554941088094, -0.08289253791754783, 0.16881244238283183, 0.06798889949578611, -0.12810487111773802, 0.02089418526…
3767	[-0.031854442110512964, 0.005437907390996831, 0.017134638197509922, 0.19863343731100422, 0.036211684546086795, 0.01738667159688392, 0.02205894786653291, 0.14467722319879578, -0.10302265607293751, -0.026043099538573405, 0.037773640913726876, 0.11478801298327573, 0.19875603074694823, 0.15730621867372951, -0.09436531003206375, -0.16664650291283295, 0.016091911160617083, -0.225773777236081, -0.030812…
4641	[0.06065568495205929, 0.13582753112627147, -0.012626029294186502, 0.017935410006981296, 0.010381098483855008, -0.16703688358669447, 0.021701337805304897, -0.19786399616519143, -0.15340442765152035, -0.0371127225682281, 0.13457756938126564, -0.09994859495098886, -0.10066390152158035, -0.1662671270711962, -0.22483356699020599, 0.10913766475851558, -0.24294532060869364, -0.19335026822949813, 0.13421…
1839	[-0.061215244005128885, 0.2013401820538538, -0.09414852663205917, 0.09215365541009525, 0.23780194329097498, 0.015903999309743722, -0.18464871800292146, 0.07992832872215451, -0.1605621647759292, 0.23508776135908085, 0.07413935553167977, 0.09245699083574768, 0.08936128954657678, -0.22907524377652932, 0.0018085157966702115, -0.03058045331199724, -0.1285481652796451, -0.15165593747775705, -0.13918028…
4219	[0.17673993477613728, 0.06007945935952458, 0.04390986247655731, -0.1605421607247164, -0.026069836040906832, -0.16265984895924301, -0.09835550646540668, 0.18649959351517434, 0.29565189398745334, 0.2052047729888745, 0.042308064373974746, -0.03147508815602568, 0.2111596943354525, -0.00806364360970394, -0.1418943952947423, -0.10426402256775748, 0.03332510729522349, 0.10788103538359882, 0.066086675224…
8173	[0.09291158830309555, 0.13423205907259386, -0.07897640022009411, 0.136430163131014, 0.23898644686122686, 0.04285848793065073, 0.046037219988245545, -0.19321955578858915, -0.10712249919449454, 0.2615859438403953, 0.04053716337674441, 0.3528627180275091, -0.050359544697370896, 0.05649025127839102, 0.25482571342975496, -0.1489441202090218, 0.14991350320164368, 0.15532557305984057, 0.158016556073709,…
4471	[0.09851436535227583, -0.03133366661543566, 0.1295741648440293, 0.09614927096819423, 0.2129382127778062, -0.1636835864703158, -0.10863615565721087, -0.03114533997110716, 0.11559154167609362, 0.05649855197326824, 0.21510602361044376, 0.11779544995776993, 0.1138378017329836, 0.05053231904964514, 0.04783320075468494, 0.2805328669124045, 0.005026812844911178, 0.1873461891914767, 0.027183584238344577,…
5347	[-0.11854857852311702, -0.17617629613777266, 0.02781129518274997, 0.2516887833676145, -0.23095417558525327, -0.06256089913545791, 0.00048507556203149905, -0.09094020562801726, 0.06030255855875236, 0.1222967292515503, 0.05937219477995054, 0.12870235367874105, -0.011167264545898795, 0.11612353820028214, 0.2156876330669491, -0.04387502975071075, 0.1581680652641748, 0.053779977275358555, 0.1820852627…
6187	[-0.03748267641648704, 0.146609002565164, -0.02355644607719329, -0.18693382861719515, -0.0631427341217992, 0.08691704740535018, 0.1543358842123658, -0.07875031434143895, -0.022889176588776858, 0.20195695099750666, -0.25625650125989874, -0.00962639386718163, -0.013875300512823516, 0.16434321287394646, -0.2252910027685205, -0.04493748237875466, 0.1540175519763114, -0.05515444989568483, -0.257232691…
5244	[-0.23625599711578363, 0.12022885865596711, -0.039259353889688466, 0.1937179761674871, 0.2753945444006941, 0.10245917722076835, 0.06083714323381456, 0.2474570898810869, 0.11554589217692864, 0.2052946871706885, -0.051224993927559914, 0.09945828119742263, -0.1998544220657421, -0.18120755340665565, 0.08787054839240495, -0.24839142583767482, -0.058301501562106166, -0.040192676287012945, 0.16518417241…
3925	[-0.012223619135117094, 0.08993868091090483, -0.24985469745499153, -0.004642151670458047, 0.17649700643458816, 0.013647354621021384, -0.09864085479312408, 0.12418969217041315, 0.11630622604720582, 0.26951125196743736, 0.1525191695988495, -0.00838645554146375, 0.2261318812730675, -0.022811875986693275, -0.19056335420835604, 0.1378549519203972, 0.04424026678036071, -0.1250038405011743, 0.0768860696…
8733	[-0.07942988307429122, 0.05632078626013586, -0.05627271244962835, -0.05685817242944339, 0.24524623623090303, 0.2891939853103059, -0.04437408254923611, -0.18773229756476303, 0.013749138792965429, -0.007171502086566464, 0.04421782993573428, -0.15308902050355663, 0.23271476762723187, -0.10912006844489591, 0.1545014223165043, -0.17579381287269755, -0.17377998697469965, 0.12858041027870198, 0.11570679…
787	[0.004674564901323201, -0.03920327614477808, 0.19305921409571974, 0.07143732115543919, -0.13016370826409632, -0.32584556712700796, -0.07900319043662139, 0.2383373433495581, 0.035063658598269896, 0.03305835212235781, 0.1511681675449434, -0.0014050072218045042, 0.07849421307086267, -0.04228777078451879, 0.23839631999687041, 0.005328019738752421, -0.0013453576213233345, 0.11603075612258942, 0.111591…
8248	[0.27600984596135864, -0.1177998060862609, -0.07878766008644374, 0.10113713163825712, -0.06277795860010407, -0.10623035345290377, -0.04235005112653143, 0.04366119952179927, 0.3012710328522961, -0.009906810693261969, -0.1300194604329241, -0.15853267719121494, 0.04495868896910146, 0.15063881482918914, -0.06517191137414519, 0.14027204992215736, -0.2850784306035238, -0.25211390401731726, 0.1645929983…
8181	[0.05605136848900186, -0.05919316799423978, -0.08710249283929544, -0.015368616163213895, 0.014022181971571653, 0.002008365782412117, -0.07224503770220608, 0.09704416688360595, 0.19315478350339452, 0.1958906087663651, 0.14786011483410202, -0.21030506281705164, -0.1096286466543377, 0.06855168285545386, 0.0036981653875892175, -0.1793085934632776, -0.2296970941457472, -0.13992884260048638, 0.06280238…
6133	[-0.11896386228854902, -0.20566741331868613, -0.13696713930551055, 0.1607793006205204, -0.1688692738914922, 0.016832709596879693, 0.03418946798237793, -0.166112053458718, 0.027158186413145165, -0.16164994377863054, 0.10869954158622015, 0.018643914468910824, -0.05611638084807463, -0.14971784352755604, -0.28105608776648006, 0.22064350726262483, -0.01787212103878318, 0.1861958380854351, -0.159963257…
6322	[0.13015907639195234, -0.035839017359068984, -0.1759988471522014, -0.09941318212227708, -0.21263540929648148, -0.07605742590949376, 0.2007695968680614, -0.156126693179408, -0.07851322382674306, -0.046602048932438564, 0.030445639454542626, -0.09112517528234661, 0.0930863430536763, -0.09792450052557986, 0.08353307694507725, 0.11816773415459894, -0.23023488742254086, -0.18037608928075746, 0.01225547…
4114	[0.13471588589406747, -0.23567119195717298, 0.02476057259666961, 0.031966181158062136, 0.21084562741421237, -0.22386486580794931, 0.16227373613462395, 0.24246112153179677, -0.12970095598371184, 0.10971867346026709, 0.030592295410560157, 0.09990196652193171, 0.2124239108984641, -0.0004730290141603921, 0.1588730928448524, 0.15372668818871252, 0.10955138852209564, -0.06775856847872004, -0.0822798000…
680	[-0.1917026643428539, 0.10160523276407837, -0.06986658572829509, 0.06087274443333939, -0.11705824732011993, 0.14544789414393403, -0.035974141244338, 0.14841242409810107, 0.17046567218183592, 0.12841492900346993, 0.12769609152824674, 0.07729796659117541, 0.2453164018793825, -0.2133570648453339, -0.16465065940445786, -0.1121822932401955, 0.02514044581102785, 0.013600757120761338, -0.025659782750242…
6591	[0.19433362232560641, -0.16958810317216877, 0.06646542982974289, -0.16535489800027195, -0.011656211804401854, -0.1262621357988444, 0.017332511572475083, -0.06024949300793452, 0.1752649103300745, 0.03864147756975971, 0.1697305507109263, 0.1459018573790101, 0.2852716789523068, -0.012575314847698957, -0.25289481969117994, -0.1462162253619547, -0.02057056292923844, -0.016278071723165203, 0.0515736763…
1959	[0.11963368214010411, 0.007308660084685151, -0.049665186256426685, 0.09770208039056608, 0.06503473374851548, -0.25694032743935113, 0.17897756303647275, -0.02528598528350721, -0.040837547706922855, -0.17331111686901393, -0.08356039281117277, -0.14842290923846996, -0.2518026616280947, -0.25449580260130805, 0.09541127607217266, -0.031938692435335016, 0.034729686803040276, -0.06734328656156516, 0.002…
5142	[-0.2741474501008804, -0.08464200872399671, 0.07300285385588479, 0.12318462523200795, 0.20812087579702193, 0.14570485084547807, 0.09033385066317662, -0.25021331755157095, 0.04237580913327255, 0.030217695094612054, -0.15496776642349377, 0.12577722695136037, 0.05622324469403451, 0.019864034302729837, 0.17574393984572853, -0.188806815809383, -0.09736996872648382, 0.16286948174089957, 0.1460093500783…
8260	[0.060880571210076624, 0.10708921905661363, -0.08555020461416664, 0.18169336824635274, 0.21975516589191188, -0.02550831482090488, -0.05791404498499789, 0.21954290367656223, 0.09235731247223238, 0.3652476127066053, -0.06639689455264067, -0.0014496596958280985, -0.12617783071806532, -0.11546349329731115, -0.08662576107477005, 0.011191071502743347, -0.15145396106480827, -0.12464006563277513, 0.08629…
4802	[-0.05747312546100579, -0.2544873274294455, -0.0061925109472968694, 0.0550267237257522, -0.13702448255873037, -0.15571330224093163, -0.15692027620372323, 0.020440253831236453, -0.021599598874963225, -0.051767688524430346, -0.1226758268719875, 0.16406628892099445, 0.12858215144141488, -0.23695956604766466, 0.24382409463951202, 0.13028003046542805, 0.041657338203973604, 0.24859056580313454, -0.1584…
3967	[0.06251192197613886, 0.03319662006499691, 0.1696265492990732, -0.13498831550062565, 0.17664632306927566, -0.01862613347702262, -0.1265325512499215, 0.03550729649984164, 0.1629247985115208, 0.18606017289757387, 0.10869829577827836, 0.09110134369846902, -0.10559423375361139, -0.12287486531652446, -0.04229947571675631, 0.19057968850216012, -0.14978551016752883, -0.10522763742076396, 0.1657646444890…
7007	[-0.03264348569713172, 0.2863577610168907, -0.1367790048232437, 0.008317996882057213, 0.1327562984156463, 0.06019941116596353, 0.10196732599261836, 0.21554937789030565, 0.04358712205109787, 0.24357814579812984, -0.025829516525226602, 0.1532970077497717, -0.037651607940383656, 0.0901961019556499, 0.15813278976441736, -0.12622496518477572, -0.02751584618527863, -0.08715464223471509, -0.119476170711…
1005	[-0.17339112676861357, 0.24202820124925392, 0.2506060490898163, 0.16249993193558573, 0.06994056692231526, -0.07142577375270404, 0.11016270117471458, 0.11021668090137221, 0.2162154200326156, -0.013574598378614213, -0.011551154464950602, 0.041470598130765673, 0.17028827652784123, 0.01930025880291684, -0.03423463792476867, 0.18220968158670484, 0.01319289442620051, -0.04461987354087371, -0.0787242924…
2164	[0.20933721616559864, -0.09686297184137498, -0.007888948150985356, 0.1715272844782602, -0.03391000027160205, 0.033289440034390355, -0.1708903510790932, 0.1599654994936324, -0.23275476364092645, -0.16902509290059545, -0.047109723584363876, 0.13118673118558924, 0.14699007903050582, 0.046331463468474395, 0.07710373376968492, 0.2520646366160803, 0.10838248575224009, 0.1394901888917194, -0.17808594889…
1077	[-0.04962628847862396, -0.042003356325217275, 0.007970025186428262, -0.2137230121514791, -0.12106186244121958, -0.15041302841661014, 0.047938132617376734, -0.007536067872328363, 0.12027037027930108, -0.04005861151959619, 0.36310627580027005, -0.05790243285742873, 0.011155795990057109, -0.22489466616243775, 0.23384510912874978, -0.1385736599186912, -0.030302704931630994, 0.10019377267359829, -0.27…
5572	[-0.2957131833087672, 0.21060549624061262, 0.12132753507560771, 0.08801788434470625, 0.2498373773266043, -0.12362955977589841, 0.09337668724424329, 0.08812619845762984, 0.08365954657651135, 0.16569319259832682, -0.09407691680088273, -0.2484192972311084, -0.05512716273419509, -0.062344314863707555, 0.15627599635303563, -0.1964215202389212, -0.1383637428238975, -0.18793659413365044, -0.126312392500…
5980	[0.17860257073125255, -0.21948606388581907, -0.28529657286768584, -0.2259413560117589, 0.1497279840622542, 0.07845145338106742, 0.15827606288447219, -0.12010488338943791, 0.1342470713921695, -0.14953414625865918, 0.00854737718046307, 0.01786279127520298, -0.07869676811028999, 0.13728696013992803, 0.08777554344558827, 0.11045330116799183, 0.1305929441361256, 0.2789956290975182, -0.1003803998336112…
3120	[-0.028074774736589102, 0.13039917806727497, -0.14145189452236565, 0.06431372360826529, 0.004812570858102724, -0.031081412936242375, -0.06894440516253184, -0.004081118135912056, -0.058329597241391466, 0.16318159429076626, 0.1154260106072236, 0.16384787282434796, 0.15630276976140545, 0.24204483756541956, -0.19281599719094591, 0.05429703583528725, -0.09285922432204878, 0.1943168018445237, -0.244984…
4648	[-0.2906406493236035, 0.1991657409807753, 0.025778433412390216, 0.1344812508122419, 0.24573958695985063, 0.25563522475064915, -0.05229201455555548, -0.05046974802519345, 0.11568909059027135, 0.15538585512362937, 0.09027659083706507, -0.2578919360252385, -0.13035367656000574, 0.02205465347841035, 0.03595514599749941, -0.17291240488828563, 0.022168957020390772, -0.11615752796085572, -0.068614825939…
5324	[0.20177374827166572, -0.08175191535334313, 0.005693864016257332, -0.13537948898739338, 0.2041292350578736, -0.13493419997676026, 0.17107103975072918, 0.12441200506671315, -0.14436025562538007, 0.2104922950453659, 0.16173610550137385, -0.14612496459373084, 0.028396411270996676, -0.027528797184525212, 0.04069386932113641, -0.06302697810868159, -0.05559669099511888, 0.01726165247551583, -0.29050978…
5590	[-0.10392642087132258, 0.14132180102869576, 0.021075120014316377, -0.08744157250322718, -0.15796374970163513, 0.033971636741971685, 0.06653668270075537, -0.04492971255823039, -0.1423008895991385, 0.11382955575706938, -0.09941679958169988, -0.09650462649815422, -0.19881019102303052, -0.26808084857010933, -0.0719669232612605, 0.11172657120370943, 0.013631448165485378, 0.07295753503874856, -0.261954…
5389	[0.08439705291943707, -0.002782575605536585, 0.19239632317781116, 0.10957183935856579, 0.11481201720614827, -0.06660348533392711, -0.0775137727792162, -0.034560958295168566, -0.24111361708290382, -0.014036596692319311, -0.0808137151999587, -0.0676343117978219, -0.11970164541781453, 0.018233661908137872, -0.2473223731693838, 0.2587935656722591, -0.0028394475012701445, 0.23790852219738745, -0.10869…
5889	[-0.14458963057197066, -0.158447561484054, -0.0345731849815033, 0.25468596655263426, 0.14986945963108572, 0.2218186798704222, 0.20620216893588814, -0.23842398662830752, -0.07182380748768867, -0.02281952981190704, -0.0770018848173098, 0.1394616080985492, 0.055547006895105, 0.11643915638066661, 0.19545148757173578, -0.06452654183639976, 0.16183678408238195, 0.07914117454896646, -0.17323037488065862…
3057	[-0.05056176654024381, -0.0699827548808779, -0.1141161538066665, -0.024056347631913368, 0.13583376074733336, 0.13504972482598557, -0.08056553787631918, 0.019639452648347357, 0.1323282603832201, -0.010767611544281797, -0.07702229688180241, -0.15092894718667854, -0.07806159395038077, -0.16677324755973802, -0.013999226990562401, -0.011390271471999764, -0.14490880919715785, -0.05140153958024498, -0.1…
4039	[0.08600883439152361, 0.12808780390797664, -0.20650671527429632, -0.06136245731498309, 0.07635397209230158, 0.21256865965767036, 0.045217000758954164, 0.022390112526493307, -0.09364175002341943, -0.06378433866583084, -0.12218482219816368, 0.131605102116416, -0.15870618683501012, 0.10781548529845937, -0.26272329505557857, -0.010830492777226086, -0.05169410374624126, -0.20929413113372666, -0.098896…
3282	[-0.19920488996949942, 0.2649062424648841, 0.053200386815750046, 0.1928503996335473, -0.11146564054350044, -0.04228084042794037, 0.025932300874196325, 0.053746066338173554, -0.14029130051871339, -0.1915063648006364, -0.1294939150812903, 0.03461673885214955, -0.021272149012469977, 0.296833544650661, -0.020157627573847266, 0.17036195867166887, 0.048448268151271, -0.12790964452056322, -0.05474819815…
8246	[0.23171369156170177, 0.20772643988070422, 0.13650565905777803, -0.07281101135163713, 0.20733333034212184, 0.12530832881572956, 0.11483528604981774, -0.34243730568758296, -0.16304021712198086, 0.12789849200244743, -0.09451428790639636, 0.1451547614382204, 0.06166404221092005, 0.07252944877059947, 0.07736705093168593, 0.21645039466899127, 0.03897857189626361, 0.29990417504101413, 0.080096807557374…
5600	[0.14651468237472176, 0.045597293475891615, -0.27581544325043744, -0.15881410599294424, -0.03373227046000243, 0.1620440029372809, -0.2802820043147485, 0.06690711277627344, 0.1312707373510901, 0.08545977751036833, -0.17273698621279232, 0.18272418259327952, 0.08555354844667372, 0.2976964869959857, 0.11885312529877518, -0.12611209680801877, -0.0875071137130178, -0.0554545751489902, 0.179417025742101…
181	[0.024342067838710225, 0.08490202850962311, 0.2237028080519772, -0.002086815556927569, -0.2452424145677207, 0.0999789524804076, -0.2818085346718609, -0.09829802320077413, -0.03774297394279282, -0.11408893663243985, -0.13308445423147677, 0.19004271213821033, -0.08225882553347326, 0.13399249684041079, 0.2592001587434651, -0.026435326653542326, -0.07481416541881088, 0.16509650197118003, 0.2366458809…
1068	[0.21216852045435847, 0.09385475218531016, 0.05206172808198826, 0.08091989521951053, 0.07902691317990727, -0.15329107765745056, 0.09291814736489572, 0.010672909060857366, -0.1810780478480755, -0.18516537410650502, -0.32056067751361295, -0.08756588203576242, -0.20766524899656444, 0.13600851844655368, -0.022948058098427433, -0.020218412880595057, 0.22495536961616977, 0.19886996511866423, 0.22618279…
6009	[-0.020420526904163024, 0.09324084243269816, -0.198665831643742, -0.06586885117776868, -0.021075266941126963, 0.10316783535279343, -0.044309926819741184, 0.1488201295013047, 0.17143590308439333, -0.02567035154746557, -0.028287502697754756, 0.3004875151915716, -0.044899617242731026, -0.06379334230771687, 0.15575069434920213, 0.07114430806691255, 0.0458137880148912, -0.13050944994632915, -0.0043438…
4365	[-0.0027272961222822335, -0.012470377722403518, -0.16188368499689376, -0.08270554384143941, -0.040974112930795045, 0.08712235137238082, 0.15843642987283757, 0.024433267475656766, -0.1635190671940962, -0.10093998333202171, -0.12065299156503084, 0.16006083889057351, -0.026731913207460208, 0.21455341639255693, 0.14480402007450646, -0.17630011598194276, -0.013399508232102238, 0.1339492374240498, 0.00…
7722	[-0.2722757060093463, -0.21829770079237043, -0.11445781614381538, 0.05312168071389698, -0.2552487786318599, -0.17678335179956173, 0.017393081175273866, 0.056331262192960176, -0.07270717841807911, -0.1538127682489919, -0.20884250542483, 0.09504449807700853, -0.20197289859903972, 0.06858547977882538, -0.09466655661882777, 0.027751256950411522, -0.0601544638851641, 0.23103401250654293, 0.13891026491…
2463	[-0.32609373676296355, 0.19297835744545136, -0.03786303298822249, 0.2142420642928191, 0.18706230783502964, -0.012603794834998006, -0.18902244877349186, 0.01994493278769354, 0.0025228438889089494, 0.060799790083438165, 0.08491208769690088, 0.005623506146088328, 0.0956603885879938, -0.22028817951509724, -0.1605253820099286, -0.22334253860372988, -0.15016626199252198, -0.005175124647438389, -0.07637…
2013	[0.10447963967255991, 0.027307743253202916, -0.20673405989892193, -0.015013821976715252, 0.11629282266333854, 0.0886103377321542, 0.20337495963633143, -0.24085424656082186, 0.07121880651571463, -0.15581228684049342, 0.13843241589283106, 0.31149092075167356, 0.21363326671584035, 0.02155681879402074, 0.0850624072709223, -0.26736771886544, 0.07087598874260137, 0.1951653460249504, 3.7860206152155934e…
4113	[-0.15753233585862578, -0.03811582080682656, 0.08502901654815324, 0.18732906347255587, 0.12619801306749903, -0.14964783936642298, 0.14734428173000624, 0.1009761981884974, -0.03435681025081534, 0.07915441874156584, 0.10490549507968575, 0.16028502108822304, 0.22719151340987012, 2.5729821008758042e-05, 0.18178050028510376, 0.053730162154396285, 0.007169399806711992, -0.1863594349014762, -0.114106821…
5811	[0.13822231774718488, 0.062339954773983526, 0.18684435187889048, 0.018960850650049148, -0.25389222681028445, 0.12828798828116458, -0.19150902852011986, 0.07244363901974969, -0.14830783529484057, -0.0788559909915397, 0.17127119578550606, 0.044989554622229436, -0.028508695309882117, 0.2003264697561172, 0.06067780465491396, 0.15749703707124613, -0.05461729767641371, 0.07250440722423522, 0.2327674075…
3654	[0.022613445645251373, 0.0681727941620842, -0.07442741415719632, -0.13833348759218264, 0.03795087080725007, 0.020862978412593536, -0.15878075833972116, -0.1514404896004564, 0.08344084289262604, -0.1391335389877272, 0.09986186852886463, -0.03538316458301447, 0.14262245822849748, 0.2106780383351539, -0.1225780292782683, 0.018075213353223017, 0.028883907671570598, -0.020437480275748432, 0.1751777597…
2510	[0.041513708725262354, 0.19501928103989205, 0.05691278857003814, 0.14575747229840322, -0.09257361985945364, 0.07103541108290425, 0.08146024000941052, -0.011742651460804124, -0.11823897537602707, 0.18114435058817188, 0.07984061048961402, 0.21079583387383083, -0.02242793908640492, 0.10560941744534906, -0.004067322947579409, 0.3062863553993225, 0.0839199504095089, -0.1047134351929825, -0.20406067350…
7644	[0.2010799439691511, -0.14893057492601672, -0.20016457955378916, -0.15415972114254864, -0.03578824352353589, -0.025622282038574484, -0.033768731473330316, 0.09558349059190796, 0.24646943427091517, 0.21470493576677394, 0.13781061091533944, -0.03958805346648522, 0.12815716703720562, 0.12541592495446796, -0.16678830287329427, 0.158974913146907, -0.30547085383706857, 0.20684163530259647, -0.062844552…
3566	[-0.14854746327188448, -0.19651318885381658, 0.04381847540535977, 0.13939511641638624, -0.27473833855518254, 0.11430714474641705, -0.2632613095353522, 0.13005346830374392, -0.1139728090292106, -0.10404295796458428, 0.07029600292534993, 0.006873591169785055, 0.15610134324872274, 0.09070514818771948, -0.1284341219097758, 0.09984227777738816, -0.06472235541761681, 0.16743250067130752, 0.046353282788…
1942	[-0.16674532307293843, -0.17280432325711292, -0.15760223669583134, 0.03767803043887115, -0.05651346148529436, -0.04661985230685922, -0.1541335986089621, -0.019118819095784802, -0.21170162009519466, 0.09457108082486992, 0.0627644815518977, -0.00020947965002285156, 0.17135039607709354, 0.05784925383811827, 0.14011144315526525, -0.030293285618996087, -0.05406352596417852, 0.12071615966792024, 0.1548…
2865	[0.0037977940748216755, -0.07970375915381371, 0.0007491913195540841, 0.06423164886749796, 0.21111850543549304, 0.10996462811751387, 0.1381034086622014, 0.15336989583094676, 0.10064628982409116, 0.2853876945799565, 0.24201382788498643, -0.2619588357276244, 0.24672903165108895, 0.01717078786596633, -0.04996696547926305, -0.05883968423229572, -0.08867878629581227, 0.06226495986428609, -0.23770447443…
2735	[0.024084261794096912, 0.24369131192596938, 0.11707313611493032, -0.010459062847710796, 0.07275055585375773, -0.10838800533507201, -0.19302186391970333, -0.3042065002463394, -0.24141136313014575, 0.18191160955618366, -0.12178890906856037, 0.012942381855895751, 0.13884314025380745, 0.18740376058629826, -0.058410418835720394, 0.06954044039733148, 0.16814592325544628, 0.23945929973835792, -0.0329868…
6361	[0.15015879932512535, -0.025944564259548324, 0.24329615829861967, 0.06867495647705897, -0.04241750776259839, 0.07185256631636244, 0.0489899079013398, 0.14735764634813459, -0.009546673596500946, -0.1533108627156864, 0.07376797949237723, -0.033817831122468216, -0.004710285924748409, 0.0608656652492636, 0.06559779590001148, 0.21991655034277, -0.07469280593859533, 0.17288140343273803, 0.1404673633566…
4618	[-0.27182282971141203, 0.16937850743191415, -0.0782554625614546, -0.12627643975828146, -0.12025236084017332, 0.048990021667607034, -0.13821701673530207, 0.11273488481899714, -0.06699583053900691, 0.22254025928354262, 0.057837974147614324, 0.10863291208427274, 0.12483029583016678, -0.28748338633198234, 0.15347164027061946, -0.09878616788868577, 0.09640305799027292, -0.0344167791699404, 0.163093772…
2981	[1.4842951536082938e-05, 0.26229015522032856, 0.006372696392555851, -0.022473777738127688, -0.14138716383194613, 0.08738092597019674, -0.1610330052220643, 0.19678052445966634, 0.16837120539704065, 0.26361297218449464, -0.05328320896568821, -0.09077888959760883, 0.13292027090926625, 0.04657731642176492, 0.04345832238187379, -0.15927699225875486, 0.07989744632160152, 0.056014539832520714, -0.184328…
1392	[0.016231875843544467, -0.22921210445957937, -0.00283902641422683, -0.09772396349765314, 0.19108186084400003, -0.039180662082772266, 0.0025032870216827718, 0.061666734398305924, 0.07288766923108728, -0.14948082038604457, 0.13198543081506023, 0.06713915989092172, 0.09949338619423441, -0.21250227510967518, 0.08107654912387242, 0.01631414247779684, -0.12724473399659345, 0.25305011656043586, -0.13462…
2080	[0.0012562509083732512, 0.10849326837626541, 0.06599685024965525, 0.030632691889777876, 0.21495311031951606, 0.03912914412590624, 0.03809899170846828, -0.00435223426788467, 0.11409700107752478, -0.2712732961393733, -0.07846146705874069, -0.019892246051251665, -0.2381369132633415, -0.2155453931881955, 0.13865104874890707, 0.19412706793126164, -0.16255437293235145, 0.20317051882087672, -0.054502547…
6913	[0.0499662482751301, -0.10697962853936561, -0.14472844146710478, 0.2104510653320166, -0.095935890092162, 0.21895269197280237, -0.06861102466705629, 0.05919002670364256, 0.1301954054587379, -0.03716710160941279, -0.17366492093424782, 0.20172697603459439, -0.04560959408233205, 0.1027508303002567, -0.2701610008985287, 0.2908069718432586, 0.14242801898433644, 0.19671667582550437, -0.11844988822849305…
2	[0.06369137177478981, 0.031558042248617184, 0.193017970022871, -0.14662979619028804, 0.04231423056591348, 0.23810343090871972, -0.1455084401968129, -0.05188801196082649, 0.018717327826873728, 0.16424284535485387, 0.12519194333708325, 0.017340505067492618, -0.1714277838307305, -0.04891891048799749, -0.24653169975182115, -0.05223213711054768, 0.04023881049800129, 0.25028139462207694, -0.00868971294…
709	[0.005745292051825354, -0.07782859185097553, -0.2519183874831961, -0.267476909660579, 0.09662454575618548, 0.23159425448601978, -0.003495370517413133, 0.0014834311851456014, -0.22991441989904754, 0.014033679866237124, -0.01681392365514646, 0.034397715552583995, 0.1908813619974329, -0.20127556566747057, -0.2514319031657659, 0.20289059559655867, 0.04876483028895333, 0.007622939765862364, -0.1059393…
1591	[0.017668801299852762, 0.1231060128282136, 0.2056611067570799, 0.20703763356882174, 0.0004956548329427372, 0.09997810447983894, -0.17391950314693477, -0.19197745806948313, -0.101272997005503, -0.02724090501566011, -0.09583502245187882, 0.13786044841101394, 0.21314333464134066, 0.2838473306101697, 0.19214878657080933, 0.06543877432610166, -0.006510229691970156, -0.11464269506854884, -0.04390792303…
5564	[0.14218859218973898, -0.053134005105555, 0.17457430103307492, 0.0583575544345939, 0.09417142666681644, -0.12068334913241387, 0.21256663110639437, -0.20841287090973445, -0.02653383758578534, 0.00431716676949859, -0.19486068596550524, -0.0851920567407895, -0.06034417848799541, -0.16473503455322716, -0.13733059254905652, 0.2389987528898221, -0.05615362103737381, -0.07028366008775143, -0.05226914467…
780	[-0.21798928121943006, 0.0766063177665225, -0.048090946274886706, -0.07223950153891039, 0.08577263088649252, 0.10881898357215865, 0.008721096167464274, -0.29215780174774914, -0.2412828150335422, -0.0443484473443354, 0.04090178660192733, 0.054462125029952804, 0.061948386076434526, -0.06839116605657108, 0.13773671829820155, -0.23558245779534218, -0.022449153572058258, 0.09661298865642265, 0.0020633…
6319	[-0.02175226601144743, -0.1762726701489967, -0.03868184332887087, 0.025414486715822047, -0.22621016977757294, 0.056606330167705186, 0.10446223763064502, 0.14431886523104584, -0.05517260389483202, 0.12208982954758946, -0.06295436441975621, 0.23543461438637947, -0.11354884349141332, -0.10030028743641566, -0.34842407390640284, -0.05953733623662248, 0.01999501878641383, -0.16756753265719404, 0.085914…
5314	[-0.1977752479500111, 0.23281547569895336, 0.15684845047918533, -0.10091438368775188, 0.18197462460205152, -0.17697974198290034, -0.1584593760923457, 0.05534074043990631, 0.06987060426923541, -0.07722782242072543, 0.158282706624173, -0.06134488909335296, -0.17980080551296732, 0.151855948647969, 0.048672275310512124, 0.09829822369692441, -0.21248886390266497, 0.08835876351216579, 0.121885976407362…
5778	[-0.23311801985269484, -0.08301538449495245, -0.12301746149458632, 0.09717680492303464, -0.013062284381702722, 0.257488130743829, 0.17693153270007675, 0.02248850782505033, 0.013851711663211863, 0.26500245708550485, -0.17598394010319915, 0.0970489139010027, 0.03167779232480174, -0.20235179152524363, 0.1918636852360246, -0.044635813577685354, 0.17632731121989448, 0.07042028195463897, -0.16135296601…
3968	[0.1750034066426263, 0.011437378498266709, 0.18384235344695676, -0.21063473759557824, 0.25548747552877177, -0.04200864032349106, -0.14370630069212242, -0.07327014223806659, -0.07982767627567734, -0.050154044515368396, 0.16643711868274244, -0.15265695056269563, -0.05833858434266431, -0.21080102734019557, 0.13837956710189167, 0.1940271980009617, -0.07317051166481683, 0.11926309428312705, -0.0135671…
4017	[0.1947188342495712, -0.10366463274458351, -0.031126753607737263, -0.20372477938911643, -0.0726627017262289, -0.030374345241102253, 0.14412304332824946, 0.018439718874332454, -0.10517955537018402, 0.031228290764426292, 0.23441844758618136, 0.0343981396317656, -0.1825930743340981, -0.11372381663434937, -0.198702039024919, -0.10430613139875958, 0.025932338314263594, -0.09964790660758295, -0.2460613…
7698	[-0.16943147665250075, 0.011966669254166892, 0.044142304007692756, -0.1459852866245099, -0.045486928484644605, -0.19335767444208865, -1.2117283342119106e-05, -0.2490862184257543, -0.23651418340269717, 0.04923376066053848, -0.11122298466961843, -0.06500044412724497, -0.2416260448464649, 0.21853570157567778, 0.085164862555231, 0.09617041497967274, 0.12627122574199448, -0.11772645146866402, 0.035827…
3766	[-0.1177786864157937, 0.1392224558645146, -0.02869980823746826, 0.14453750800644113, 0.03404626842962672, -0.09086095445571546, 0.2618046627836883, 0.17748719439401278, 0.00437689208738001, 0.12016360706124957, 0.017568367803090394, -0.15668240078290308, -0.04283096928543861, -0.07765526260642482, -0.14075111743060967, 0.10027554799837339, 0.05655856875050173, 0.02463344483263645, -0.116002820256…
7621	[-0.1271722873881364, 0.07016250626928845, -0.03538366867578919, -0.06374010838674803, 0.21125561705814475, -0.14284723537647628, 0.07195360595947865, -0.22651512042679067, 0.21195647976592985, 0.26354809219782604, 0.005814202355280741, -0.10111384421941008, 0.24892576813629222, 0.001623424032189745, -0.2054500494510616, -0.021381735676814038, 0.034849845924345084, -0.00012536370408681538, 0.0085…
6886	[0.10865255717741626, 0.1858845693950474, 0.026667928898800375, 0.04591243698326366, 0.20098944718800163, -0.03690115016993085, 0.08999621754116398, -0.050110598882469264, -0.1872182868400826, -0.1568893874422209, -0.12932586962332646, -0.004633587847132413, -0.0927485803194602, -0.0404480805459184, -0.03696814242379889, 0.015743151234564785, -0.08278615381730431, -0.25527925554180153, -0.0211466…
8504	[0.0464612315533039, 0.10086004137364242, -0.11935651255413601, 0.1271103806241888, 0.04203090838667326, 0.037883470919066714, -0.006220933671954621, 0.03351234748032545, -0.17624029095488838, 0.05833288585268144, 0.15088037290641787, -0.18017449785058007, 0.2041745771651274, -0.2175155981884807, -0.24226094652744726, 0.16760103577288357, -0.20128262204397937, -0.012627608770408872, 0.15589144949…
6411	[-0.22583436184657288, -0.13809520073515646, 0.2137235171636791, 0.14247733388306122, 0.022403243562853812, 0.09491854036394223, 0.07977104106295378, 0.2558279966743225, -0.03160857270780888, 0.292799473074822, 0.01600954403363745, -0.22459143457149564, 0.11009227638238425, -0.009391441556925034, -0.008396782826771745, -0.17195950541308108, 0.14671405947791263, 0.09147031447497718, -0.05190033775…
6312	[0.13425723292933714, 0.006594251636304533, -0.20446971124328855, -0.026187134585525462, -0.24635417722530437, 0.05230197715845712, -0.18520986265082107, -0.07994918685637112, 0.02166842652617039, -0.09824584070894687, -0.08106544160903076, 0.19417065354451843, -0.0992016683590026, 0.021928208558655796, -0.10502795708896569, -0.19288545323839343, -0.03324908746247748, -0.09746058373676582, -0.098…
3341	[-0.05535159208955108, 0.19838970427439495, -0.08710489941040443, 0.12781937730096005, 0.2735269453456699, 0.2172260070055502, 0.0037843226123813033, 0.12117687666750915, 0.09101734478397336, -0.17654491445610446, 0.08413554287289718, -0.08211921530954519, 0.007275303790027207, -0.1903453806512812, 0.006642869754443865, 0.16538668194178946, 0.009710825211607184, -0.026391699936133675, -0.26006430…
6090	[-0.013997032540707883, -0.21555293809432316, 0.031788915273347845, 0.21909264761294303, -0.03392626216857229, 0.16857619814203656, -0.05270044109655734, -0.06297455653199498, 0.20227564860333302, -0.0881208685349794, 0.08735378755361621, -0.07620267739818583, 0.2629734378717372, 0.011214794882961966, 0.05039875681629516, 0.060270902111066726, -0.2533459440601963, 0.20399923074494586, -0.28635400…
4059	[-0.02366153168963431, 0.23404541411872617, -0.199785695631508, -0.0008197716789495772, 0.14229168484804897, 0.12454261414551855, -0.1419977283796812, 0.12162374537944343, -0.06082065232133191, 0.10627110795194085, -0.04078521753686133, 0.08378188343673944, -0.013803737012135697, 0.18930537806210296, 0.180371884027275, 0.006733100373976942, 0.14534790040473647, 0.18370118194336854, -0.15620001951…
4881	[0.055030199931939874, 0.13980829086605662, -0.17770549054188098, -0.19843929638088986, -0.0015867726475903056, 0.18615292036902006, 0.009399259501734291, -0.06187226417852744, 0.0836997277949773, 0.21647089551616777, 0.06958162180170374, -0.11316504974131186, 0.05013259276128851, 0.06121134519176557, 0.21341145156635252, 0.04241965414526019, -0.014098562082170262, -0.08675862866371885, -0.240420…
8547	[0.09632586399396208, 0.19806266981807907, -0.16002082502955034, -0.16436046486726485, -0.12777395978835346, -0.05169434420968518, -0.16128714918302858, 0.03302760558622693, 0.17354647965525638, 0.008885716237092342, 0.16460420575845644, 0.0008725930443429936, 0.04437946826082748, -0.15877889714531052, -0.0314243043667107, 0.20471209303123356, -0.163836224398423, -0.19901126859095478, 0.208344105…
49	[-0.09655572695790915, -0.024756917188430434, -0.07612615440231985, -0.34671936330979614, 0.10911141852630044, 0.07408262085063128, -0.3208260409190051, 0.23373725462709363, 0.22455418047179182, -0.007138482757938077, -0.20507774826348268, 0.05192768859750266, -0.05244910209391649, 0.2057634394240825, -0.11058276532264677, -0.12458629076513077, -0.06479375361176823, 0.010703445199069623, 0.267697…
2660	[0.06468668298591745, -0.010022501530568162, 0.1806964581979326, 0.23611934223912587, -0.03265913606368818, 0.1805682886632522, 0.23128885933545199, 0.02223051949857001, -0.13310259350073145, -0.1176047660879139, -0.15590088773573793, 0.147611857597698, 0.18358184290611287, -0.14103339045128735, -0.032045058457382265, 0.2814064751062859, 0.04040868989055753, 0.059261304613323934, -0.1418421045688…
7977	[-0.10509096120313677, -0.15506040126482112, -0.06314181828129349, -0.11166460648684512, -0.04071881537681534, 0.018805382639680145, 0.1691143134394171, -0.0406049876765284, 0.053223879760391224, 0.20049314643884986, -0.13837308027989506, 0.19285012854422384, 0.14316220915462782, -0.21572444268937613, 0.14572993634736095, -0.04701945470469546, 0.16586470659881314, -0.14641742431923163, 0.04403298…
8471	[0.06518968959277036, 0.030318913328941863, -0.16424671415085937, 0.0679414727935757, -0.01334422551565527, 0.21376605353560657, -0.11027004633091618, 0.03823720653519783, -0.15544841210462948, 0.09489510492363497, 0.00021696744548450674, 0.06771186709236053, 0.16561080970779726, -0.13355638470319595, -0.24215045083309528, 0.12330865500508434, -0.19251376843318324, -0.304988859326025, 0.235684169…
8086	[-0.08818899016579068, 0.27631769383132726, 0.0692575400016945, 0.2642050596834523, 0.12045240143157392, 0.15000853347874135, 0.02853856708594721, 0.15321457455205797, 0.11854889661672391, 0.07919156774108593, -0.22742862255828883, -0.037189081799385286, -0.12481089519027734, 0.08576334597814834, -0.12820015328292755, -0.07091774898248379, -0.15103521026718544, 0.1914958163862673, -0.064389800551…
6397	[-0.1227894962940122, -0.08897754583542455, 0.035929081396768134, 0.23862221379289736, 0.2690800550958253, 0.12774870362859414, -0.2164792650054884, -0.07590173570723464, 0.19347498489332263, 0.24231049233884777, 0.18700058232042835, -0.11513011696186164, 0.2509335474185688, -0.18051634214827197, -0.13231997767854106, -0.008237152620684743, -0.18510483622670992, -0.036969367148265826, 0.168666682…
6279	[-0.16778336270024782, -0.1988424292794057, 0.16983299676992955, 0.026511235484016075, 0.23445220254332874, 0.17042609889412294, 0.05309123206802691, -0.0796970228005608, -0.04923050480929257, -0.028931554073947766, -0.14032620773196408, -0.05573428248801618, 0.06236539451247323, 0.05033287108788861, -0.19517197705552838, -0.053024658489292525, -0.09980316797916766, -0.08283211352796431, 0.016089…
2816	[-0.025743380900662374, -0.15372610864880645, -0.021292552456437734, -0.11648604433105116, -0.01116616413129576, 0.18780932384131505, -0.18094655035295384, 0.09266078408506198, 0.28817709243064066, 0.130048084920631, 0.13907033433478125, -0.17469628170126641, 0.12249339961931327, 0.1805833542602485, -0.011646717387084431, -0.17042322200869361, -0.05624685428465329, 0.08786445484529765, -0.2382925…
4021	[0.11159973174893766, -0.004145319893918461, -0.11591703612060261, 0.1515845260453615, -0.1791370642787351, 0.03135599203920252, -0.00767347192487702, -0.2508762945239228, -0.1983697384478584, 0.16343939949782024, -0.15273977173416392, 0.13105088022214473, -0.1524036050846325, 0.04252264337230278, -0.1591690399630965, 0.09800542056300625, -0.19767162006869252, 0.027922570050700975, -0.21068729275…
5594	[0.05108200909733006, 0.12518600635510646, -0.040397824629339385, 0.18948563704281415, -0.08038072176123962, -0.024373809924119205, 0.13097083208527957, 0.1400364874283734, -0.20077973516600062, 0.2049091745962103, -0.12625018523992879, 0.1868362926045135, -0.08896322046477027, -0.20219111929203387, -0.03552374001395552, 0.03454171630809296, 0.12961723477437806, 0.2693841410019026, -0.15432036774…
4877	[0.0024668882468932354, 0.2021819312967812, 0.08494599833417908, 0.09239878726912062, -0.062051997937767944, -0.11388962400988778, 0.06404097468332794, 0.10368672770423808, -0.12219218220925157, 0.26186410117863546, -0.0428135462230619, 0.1079866484710982, 0.19277088989308214, 0.021442648992664404, -0.11918191033414861, -0.016355336199549427, 0.08218627032879226, -0.09879818393252494, -0.19374776…
3691	[-0.003465374617306677, 0.13114330919496586, 0.12897756891426868, -0.008081067065319648, 0.06908701957366563, -0.18190714771702318, 0.020406944068694942, -0.20857816090434822, -0.10055372890553353, 0.24572791341974193, 0.01769222184902129, -0.004470811798949459, 0.16549563370984544, 0.19301846506427967, -0.01339560372605547, 0.21956274856942717, 0.17682696485007665, 0.1957730002872024, -0.1908263…
7725	[-0.3007723729222278, -0.13913310142108412, -0.01768093706261674, -0.11186205669397992, -0.011754159816904593, 0.06400518801106596, 0.04009246418474868, -0.2208272592368468, 0.13311834793492622, -0.05086576067067616, -0.19052927954517607, 0.22435077228474964, -0.013763600217561178, 0.15547282933287285, -0.0857402964148092, -0.03740350798044833, 0.08258840971041552, -0.09705465267948914, 0.1997015…
278	[0.0106175476542096, 0.11681799130727678, 0.038724198257662434, -0.09442568847847659, 0.0646164423877788, 0.05984376602431443, -0.09611672156768758, -0.1766090590972899, -0.1818290400271874, -0.250405643098317, 0.02544074363739401, -0.2871583561341415, -0.08346040580442998, 0.03541176767883611, 0.0171926578947283, -0.13758121791028124, 0.09115696584921912, 0.0610319299873573, -0.238708807754744, …
6753	[-0.201763619175563, 0.036681780477499266, -0.02476780453398805, 0.001833820803926798, -0.2330544842540673, 0.0802346876998347, -0.12049431661296629, -0.1864752269884122, -0.07557139744806714, 0.06708460760555011, -0.09418055189845263, -0.03519901115748931, -0.15806551326162926, 0.228990131508828, -0.16492668518259482, -0.02845846090344082, 0.058703004705147374, 0.1633791410569035, -0.03067481559…
7060	[-0.13257693781749397, 0.1334622607333186, -0.24669942826453287, -0.10695714138478267, 0.04234880103443783, -0.11806114590529418, 0.18611705290513667, -0.17465122046708806, -0.21456258835061354, 0.04765075321050989, -0.07599893324490735, 0.24521382386115378, 0.10296887101497741, 0.1177946091164923, 0.15992257955054778, -0.1256812158989744, -0.20206934707006488, 0.17362905904978257, 0.138305679968…
2893	[-0.2035673126787175, 0.07091913148878881, 0.04575780606122165, -0.061784681426353266, 0.2682330685945894, -0.2421113670716208, 0.18060480536040432, -0.05124170446585185, -0.161811426410135, -0.29068801749858975, 0.039591344520591716, -0.09466761612713824, -0.005525067819375499, -0.071397458745482, 0.006789852490224837, -0.23390662778654658, -0.0012588505345334047, 0.24146972409234926, -0.1762310…
708	[0.15895660461118605, 0.23675459578472843, 0.2213466094478288, -0.030418491994730443, -0.09766029629568998, -0.07592450801995934, 0.10771611248751632, 0.23389898099771073, 0.08464910411497871, 0.36270195495029, 0.0008440221426304067, -0.08403724105933787, -0.15971907084303552, 0.12692988289453355, 0.08078522021648103, 0.11069474689972737, -0.2252828270445127, -0.1944011405662277, -0.0763618998584…
4925	[-0.10026814173879141, 0.2548067098740591, 0.09441757876229753, 0.23214745299952466, -0.028371915959073093, -0.03454064073877621, 0.0345630022716627, -0.10100625396603567, -0.13721588587193287, 0.013685205042314578, -0.07166146780340382, -0.09363558084230039, 0.23589970749799305, 0.2880505749841081, -0.1491330210345498, 0.047405940799836746, 0.026930563479731946, 0.09756000048487215, -0.155709795…
6216	[0.02644222513929185, 0.0869722047689839, 0.2906589047901348, 0.07566569108094101, 0.0975163616646067, -0.06396728548179223, 0.14777438369805246, 0.022083642695227463, -0.28316797732098054, -0.08720984634611967, 0.12408665144952889, -0.01176211784687196, -0.015040451250276154, -0.28411892565588337, -0.06430917860402899, 0.25637504970282293, 0.084874935200765, 0.03317434631165215, -0.0054217878415…
1086	[0.07201962916886966, 0.06538362910564145, -0.18838026000866448, 0.1941284263847823, -0.03533109635515764, 0.09117528726633538, -0.05010063747483658, 0.15409253001062892, -0.18351001610329343, 0.0768427721160579, 0.11462634397177972, -0.15950218374780395, -0.013172497697077163, -0.03615856620134725, 0.1534266327527376, 0.09419039291675504, 0.2158710190657262, -0.27673169297755146, -0.123731236237…
6280	[0.11561783914167076, 0.21193025952997913, -0.15594749421323637, 0.15563545942772083, 0.26611821995753937, -0.00708520963181411, -0.023973990940487563, 0.02456864245493817, -0.23748291606130073, 0.10493654271890766, 0.23748277280576008, 0.32559249888335456, 0.13394994900940954, -0.021101700862407168, 0.12727146978923362, -0.21928560744367662, -0.04518105564255137, -0.036531397414561316, -0.036015…
4508	[0.06843208337405163, -0.19472538918589272, 0.048654569342914025, -0.11540881377018068, 0.13642268252969839, 0.15348897921113, 0.17079163705287564, 0.13719415806344734, -0.0810977448948768, -0.1068626195110273, -0.00048818079615316066, -0.11797340309940918, -0.05960822955704918, 0.21759445375649675, 0.14257651982364308, 0.1928783659891367, 0.06146857668440521, 0.14883423600199, 0.1399463183164104…
8667	[-0.005032248101773248, 0.007347380123468841, 0.056600329104527, 0.12116515452612098, 0.18812999181954937, -0.06988288256671792, 0.08030323851864597, -0.10425269912614425, 0.000711071578362186, -0.04990872510884032, 0.26644225425451634, -0.2136109174053296, 0.25268879308728975, 0.015449737842406235, 0.004942884432805663, -0.10265502688550047, -0.20926599174261637, 0.216692980279788, -0.1566362079…
5985	[-0.26881087462022224, 0.17484424502877907, 0.07013044097235799, -0.028820900114311265, 0.005279743813757592, -0.1432112670491352, 0.21746272224746288, -0.008956561656130556, -0.021316944787037752, 0.06523213218446693, -0.1398439634670973, 0.1833115839368054, 0.1962296403797207, -0.15132876563264105, 0.17322423808001566, -0.12792895034251495, 0.06420257876172808, -0.13373368553263565, 0.112580799…
1489	[-0.028244855987029475, 0.058305178391287245, -0.10026092319378739, -0.18025080348974273, -0.08681725092770655, -0.08389212138715668, 0.1436188412347416, -0.06140861599678316, 0.10884978564550314, 0.2602679642387053, 0.09216802272319631, 0.23542917457057225, 0.06898162517280305, -0.15073903652374893, -0.08631517170874885, -0.040498073397959106, 0.17388648199142606, 0.1932603021671097, -0.04474908…
2213	[0.08520108709833471, 0.1513396984804888, -0.15814527013735757, -0.010977400109674814, -0.11817883497868116, -0.09053068637378833, 0.1507012687043606, 0.1756130220487765, -0.03153439627660067, -0.05929322966975727, -0.1905583734973159, 0.11259200400249514, -0.12062594662589753, -0.07173327184805768, -0.10395949386322272, 0.04598845285071443, -0.08718818296440509, -0.09646894526712362, 0.234043203…
2449	[-0.027776402996497286, -0.01763344350006136, -0.21770969293686127, -0.06255637834576573, 0.20072554262892056, 0.12357063480780311, 0.1783026711442073, -0.1321836591848056, -0.14032951570815866, -0.09584647994634198, -0.2106439045427363, 0.20130266563811788, 0.11000550121618118, 0.08724008630208671, 0.1736468476410953, 0.04651309905288255, 0.09542889788688101, -0.02439962186379435, 0.186392562683…
3000	[-0.2666452282045133, -0.011548142664649663, -0.15994418248325656, 0.19525533471455467, 0.1872645847590341, 0.2338158676668411, -0.03890680300079803, -0.1252788508755903, -0.07257471315614966, 0.08277056357412173, -0.0497987453022576, -0.20815471474703018, -0.07788154546361287, 0.10121376116171087, -0.12584356225920032, -0.06992957968364549, 0.07439874314347349, 0.002507190861834086, 0.2108848819…
5656	[-0.15101272993031156, -0.2143597507772908, 0.14191464097382134, -0.15411178476817444, 0.006667324541926136, 0.041462595000776745, -0.1765583119724675, -0.09578804913411158, -0.10275010011643836, 0.07533090032921207, -0.21533513034263202, -0.24998354378907242, -0.16393634266761473, 0.18660762522547453, 0.011482917657612815, 0.07748571989411066, -0.2087123104022769, -0.06745455240988907, 0.0553364…
232	[-0.017261573401822924, 0.11757089822278195, 0.1121335308491994, -0.16697971175958576, 0.226638189021154, -0.17100381931884662, -0.12833135066310555, -0.042330076727201064, -0.19090286172123822, 0.054620120629825304, -0.012840293737094687, 0.05445131174402542, -0.08311162464368078, 0.1805611939150668, 0.1063894764216661, 0.13020559017870084, -0.1612764020852626, -0.09207989492959262, 0.0734721546…
3975	[0.213906859024795, -0.05663423094271203, -0.004094724642694939, -0.10144230358638534, 0.07599806682387521, 0.0598853090151022, -0.07893520894960813, -0.1530867854329447, -0.04185781277184544, 0.03439701312665331, 0.11439405391554529, 0.25788631131085893, -0.020361574199159762, -0.09957609924231738, 0.16917128093532388, 0.07850929271642969, -0.08752383652502307, -0.1806618495775756, -0.0299461436…
657	[0.12910918714254266, 0.048930824591165926, -0.18725664260102567, -0.07030229566123465, 0.11147138917191371, 0.09783285192447858, 0.08111711494400158, 0.14694830351397425, -0.09457300853868159, -0.11840210618690017, -0.010278622857946328, 0.19247095296039476, 0.015399960603166443, -0.004589379796855841, 0.18697457082187913, -0.18192031653449806, -0.03352810738507868, -0.06567394927350884, 0.05714…
1267	[-0.0163129945881697, 0.2834362908908034, 0.07777751056309053, 0.04054608021176115, 0.08289863933487143, 0.201966043680512, 0.1145614548421568, -0.2922173164909728, -0.18944190850686882, 0.14362954826488414, -0.14288889538981447, 0.26021160337769156, 0.09375830103693376, 0.17783367055503074, 0.017362330188783453, -0.0562158260155293, -0.002612135928082326, 0.17405743209950852, -0.1415004576633004…
5182	[0.09794091156148804, -0.12677107804045104, -0.051728626788268194, 0.271315193650404, -0.16000974090394451, 0.20204785916881196, -0.09915091309390829, 0.19079431475725894, 0.1765954004680738, 0.15089790670642259, -0.02121212852748659, -0.01724493841136193, 0.19958063454843014, 0.0851250267617426, 0.0009392708649371121, -0.11413055264905253, -0.11970560279581993, 0.08677613061804106, 0.07737883691…
5591	[-0.21153087384000963, 0.2492027175211022, 0.1486209209603319, 0.017314933001132463, -0.19856898504761178, -0.01185073795635845, -0.11272536293523108, -0.0475546184938815, 0.08545089484804755, -0.15033791310078132, -0.012521254327448777, 0.18650527564213615, 0.1118219834179394, -0.13633324303857294, -0.05546326401986306, 0.2160432912583807, -0.06037079044360379, -0.09706499200941716, -0.210450084…
6584	[0.2266435047893239, 0.06196778000690123, -0.07276505294108439, 0.009101983971877692, -0.11693639930705971, -0.15365396901770342, -0.00811111242776084, 0.013352783184911962, 0.0638233688281143, 0.06853607069285134, 0.14799236236956367, 0.17833957809576925, 0.15823458202640828, 0.020642885739026475, -0.25037891343902613, -0.22550073444154548, 0.06521633665515393, -0.15175895535158454, -0.029965676…
3617	[-0.32615799174524124, 0.17974890649145608, -0.13767883471511805, 0.03398266849133433, 0.13668776458951268, 0.20059022397178497, 0.01795863981885534, 0.0710352517852267, 0.03177080485556285, 0.2408491794929736, 0.018007509277604795, -0.06401857323944664, -0.11077911347343179, -0.2924102576690641, -0.12003142446767427, -0.08042014946996048, -0.1553486831109587, -0.11303105306655052, 0.030861246903…
1737	[-0.07359582466695523, 0.364247694092391, -0.2469277016904623, 0.09380337962174957, 0.02650642965895179, 0.1134825898158863, -0.10944508973956772, 0.06708943440938583, 0.13785639815435552, 0.009848741143347916, 0.17897852647506396, 0.012364476514792035, -0.13046890993788718, 0.15601210121420206, -0.08683452899203747, 0.19838169869869254, -0.0963514251838809, -0.07923901002068387, -0.0178411188730…
7406	[0.019580463836986934, -0.043436313340400504, -0.07921159282233912, 0.09228781764835231, -0.21880706160715432, 0.16675320532991114, -0.005726344325964184, -0.023341254205235286, 0.18836354575986616, -0.12504686694602188, -0.06829694880520165, 0.24166481162552816, -0.11388173018381519, -0.16277795992728672, -0.11974048362741097, 0.1901754778998323, 0.030552992259139673, -0.006166227393968715, -0.1…
4650	[0.03433435265250917, 0.12383210238238855, -0.020607866066990447, 0.14049418597635294, 0.259965869696763, -0.12019776979817882, -0.12047449493608245, -0.049174707238234444, -0.22189669295414446, -0.023773431790384568, 0.048071726455858596, 0.0811620237007645, -0.01924730529773911, 0.019720778827851566, 0.02580939473886395, -0.006437179587460034, 0.1375812471746053, 0.14312719784184222, -0.1592801…
8377	[0.05358051782670467, -0.12767976458612462, 0.21411569023495505, 0.2027447916581655, 0.037019008497208634, -0.012036084156623298, 0.2057231711561333, -0.030312306945337743, -0.07936954053750271, -0.12268609003461395, -0.02600074879828688, 0.21432733043166702, 0.2739055403228974, -0.21752472218727092, -0.13171385686682635, 0.07329305581020532, -0.1591138034099355, 0.25259989585260967, -0.060170607…
5354	[-0.16189163669205447, 0.21110800850220793, -0.15245584128118977, -0.17613646779155834, 0.1859765161972951, -0.06098975761993918, 0.12473186413745871, 0.0073015717384897465, 0.1391844800998005, 0.03603555689305489, -0.10622139118120029, -0.03152230500243861, -0.03028081477987197, 0.3283417539737853, 0.01573123931794706, -0.19024860866941898, -0.24826653224942782, -0.04506321875684723, 0.090919489…
2264	[-0.0634213324426699, 0.01104408998917391, 0.18712453360229592, -0.2654134322425761, 0.0098554401746055, -0.3414357117742067, 0.1784532673469044, 0.29336246090395185, 0.0883930132334016, 0.08129351699631342, -0.026459253629459337, 0.16499905490660535, 0.08997301484039036, -0.1800567520411677, -0.15243444284950536, 0.023543135025132538, -0.05328511001528353, 0.053118848649586485, -0.15632090885662…
6059	[-0.140310164727592, -0.028198822432380973, -0.18377110527742263, 0.02418133444099284, -0.1281111601277975, 0.2601224687105356, -0.12889241448249555, 0.10045015437050783, 0.11708909404782393, -0.17081511766347554, -0.2022592446240231, 0.16183234253887563, 0.02196945010172893, 0.03818324376498794, -0.0799948514986731, 0.1640894609633065, -0.19251486998551667, 0.05247004227145286, -0.20338399479682…
6810	[0.1932905549763329, 0.039874134626164515, 0.010239167473494825, 0.16689556798816807, -0.06512597151241131, -0.22603265575664466, -0.11486593558214594, -0.1605259243817571, -0.006971668066701319, -0.08749492729442876, -0.03894178859239068, 0.11093314912155199, 0.12911779198524245, 0.2844536887580643, -0.16132911724391663, 0.15474006333417986, -0.19266147797748653, 0.20569346147233028, -0.08482975…
967	[-0.10170697806404576, 0.2737539669334163, 0.023123976065056836, 0.09055058347406261, -0.04557932362739063, 0.0776930705242499, -0.10610402296145996, -0.12484101942086119, -0.30182911014800967, 0.18661601097983682, -0.045754599081669234, 0.14043030703862258, -0.23645202544036553, 0.03571548164421907, -0.008785209481245676, -0.0456886468654894, 0.02515330414420068, 0.005625861707971402, -0.2352880…
2953	[0.09217414448109473, -0.06392362183896963, -0.23885904597512087, 0.11830606298887503, -0.23679410458263236, -0.09689526731097872, -0.06273063514954838, 0.09899692924636672, 0.25353933523194433, 0.1509995406501525, -0.019619871577166957, 0.046818364061313136, -0.07741435815448684, -0.059249596429450366, -0.18151043663502045, 0.11625406806489016, -0.18320735627387635, 0.060532378671304336, -0.1220…
4376	[-0.26029140866338885, 0.047224671862628284, 0.034936004730161986, -0.09216286473077244, -0.0879421486717502, -0.01394920550237144, 0.03488418620668089, -0.0700729329122582, 0.12404115355867804, 0.157563537457359, 0.274199004986802, -0.021457403505479353, 0.008976391459822356, 0.08656514642121269, -0.08927972573087689, 0.09558145222807866, -0.22862115354346915, -0.02770691272189343, 0.08080240006…
6770	[-0.2059287691077094, -0.1117661157179007, 0.03396734470088781, 0.04366106990063941, 0.010336604802092692, 0.18109558344064924, 0.10234108579202336, -0.1593977742687135, 0.031500334512079814, -0.0467330744405492, -0.15937798553124416, 0.19059339030714786, -0.10155938200378813, -0.17068383127415726, 0.14759216929167918, 0.08582628024216926, 0.1705135337998933, -0.01818901326894436, 0.0968530538201…
2252	[-0.14368017899159588, 0.11696150520355915, -0.0166876007220182, 0.12987214406774653, 0.2350422374045844, -0.11260122932202403, -0.1414603382248908, 0.1893950685704455, -0.02263364770881112, 0.198666264763483, -0.06927617681967665, 0.2398215194660097, 0.10581585180393785, -0.1833583178442836, -0.24718933903412443, 0.03716256112099955, -0.037187399312301396, -0.25301426832110546, -0.10671972016449…
1781	[-0.11907464123223611, 0.23314309454250084, -0.07801638520027934, -0.08599260189868067, 0.1068932943300672, 0.21012684063179, -0.03182475202684316, 0.04798468470575342, 0.24701629604916472, 0.1124696990580935, -0.22802092081637507, 0.029078266702632104, -0.03019053553780309, 0.09544214813819672, -0.13869108449310175, 0.2155164518294561, -0.028207024548239885, -0.058884038455253175, 0.195352760945…
6782	[-0.10089597349065696, -0.14045997531783752, -0.014865069303430737, -0.04095792684384401, -0.10253373950304669, -0.09379773025590493, -0.02217901392339797, -0.09587300844882397, -0.07957746927273471, 0.029830466173236793, 0.034436651470792785, 0.07672690653505322, -0.20013150867325055, -0.214197497952822, 0.05869572112185957, 0.13239915122960763, 0.20407869531164732, 0.20649613238417955, -0.19471…
8049	[-0.2187251678172229, 0.0022692941525161306, 0.06338208120367599, 0.24523964308776444, 0.06588799941648499, 0.0460493236003104, -0.030545893205046876, -0.016767761346377336, -0.09968767074637382, -0.00794444637359168, 0.09337924209135662, -0.0004465631476459682, 0.010037920133107302, -0.008964378974762353, 0.10510059175626087, 0.03414000874560325, 0.04533681393605536, 0.02639820828245263, -0.2146…
4682	[-0.2651262742965751, -0.11135252612747772, -0.15797882797685023, -0.02747144021248178, -0.23647143082504554, -0.11441305207465505, 0.1559349300239207, 0.03022068931441091, -0.15373968121067413, -0.06893096117016384, -0.004137970224815126, -0.02764962115735026, 0.03818984248329834, 0.008391388101191388, 0.05012483107583336, 0.08973550520140018, -0.26632789068373164, 0.21903160879994726, -0.006897…
172	[-0.05281098902500965, 0.07583186687757264, 0.09386605118486782, -0.10116413474106904, 0.05246673737000162, 0.14518800590082, -0.22684302837437562, -0.16868905430070963, 0.005768640026762325, 0.05379518106397433, -0.11425291383586826, 0.2152894842581612, 0.08038767456688806, -0.049709748562233695, 0.21536256525829411, -0.12998304752355758, 0.09187100320713275, 0.06511261444444001, -0.032845302694…
8506	[0.2364727245705975, -0.12345635498595128, -0.11862271888061678, 0.10609993057105103, -0.05126590466099218, -0.12017164083514063, 0.03942236190628863, 0.07566523482204095, -0.05574546100448128, -0.1862741848754814, -0.006443477622320911, -0.08340412250955559, 0.2365024196169996, -0.03098951501478272, 0.13093421646445166, 0.18216497659351044, -0.07000934910906695, 0.0844785950769166, -0.1321372784…
1257	[-0.12088695522056975, 0.23383697514648974, 0.0843635923589162, 0.19829744328945667, 0.06991574396463311, 0.16225131108185567, -0.024131228053420602, -0.36326558343770265, -0.27299349297387, 0.08280539742834059, -0.027252065649232653, 0.23022254081963617, -0.16350753413651387, 0.20499135770566626, -0.08169029452022682, 0.15196066618885742, 0.17363488826849494, 0.055584475467795894, 0.056158828273…
6675	[0.12023109479118682, -0.013973002118559933, 0.08750678625344221, -0.15172284992962712, 0.0016227057908008858, -0.045030696392188055, 0.03638210204627678, 0.0012198315372675922, 0.01659057647170385, 0.22530669380523174, -0.16854700265296527, 0.10815712134026396, -0.20486115639696395, -0.0034477535946722125, -0.04856535990458783, -0.23271562946432076, 0.0990954319720071, 0.17208657367288904, -0.04…
7697	[0.008904327515604781, 0.07971813573583093, 0.08459792972364742, -0.1533558573058939, 0.20279782543534006, -0.02125281071990942, -0.21942825909001792, -0.03411320725505166, 0.00018374755781389238, -0.034910440232742944, -0.03234104987638679, -0.07370561260811882, 0.18691535787822183, -0.11352991791296312, -0.03802868769064547, -0.1695541401744524, -0.23882615453382994, -0.14192365499296122, 0.044…
2902	[0.21471367636538255, -0.047743197771319405, -0.032528323435374235, 0.23052904173875097, -0.16427932796491837, 0.06404763965578543, 0.1512233977436939, 0.11748703686432709, -0.0296511301509977, -0.11996089236709549, 0.1612904253490929, 0.14723142229577846, 0.2613082810037277, -0.0058802055927297215, 0.1376890504397665, 0.019220609997412194, -0.11954253458345013, 0.22442651523902782, -0.0792092646…
1722	[-0.04688217248570676, 0.1616434632209864, 0.27753017433429183, 0.2560951172225885, 0.15601628105132193, -0.025867189081043244, 0.005239504440650675, 0.10139760702478315, -0.2553157195109587, -0.06690067196831596, 0.004936784190144886, 0.2116739947895308, 0.1407040111928227, 0.17112113268567947, -0.07906721812997193, 0.0369411538307923, -0.15773290301253826, 0.07228672102850532, -0.10435543851703…
8076	[0.11477722320785688, 0.2638718250927482, -0.04685553933821382, -0.036166446343378636, -0.10549369890140312, 0.2571093922135718, -0.11248084869051257, -0.20264182606153439, -0.23879227446855714, 0.32607162729731115, -0.1591930746944788, 0.12593714062466782, -0.00919784093570441, -0.25206518463395416, -0.13367549468143067, -0.07066999156690355, -0.09098206690399714, -0.007918015623854064, -0.07509…
1276	[0.011849338678267679, 0.20127710380974395, 0.04049502298242395, 0.23889729364123818, -0.050982736199859685, -0.029651353210348095, -0.024273073057918367, -0.007053524677273605, 0.021585100638223425, 0.12387179504880284, 0.06333015985030167, 0.17940513317460713, 0.0017270495636009277, 0.1720252177861156, -0.06581555818583028, -0.0986285359467976, -0.0018537866177545295, -0.09149257028131969, -0.0…
8567	[0.14380954211009458, 0.0598909265242712, 0.1303346000715705, 0.2386962165161891, -0.15572227071077627, 0.10246743008136108, -0.21904087948650938, -0.0005070769409129578, -0.12244800309953274, 0.02862566225148887, -0.12312170138175886, 0.11579120036572577, 0.17519500280905168, -0.15819097899499518, -0.09242111777440767, 0.18486625986107533, 0.09615179159628083, 0.07746211827544675, -0.18943962639…
3854	[0.1526113162140858, -0.012632863555986609, -0.2098493739999506, -0.045256263701418505, 0.06754298951222802, -0.17927681269352097, 0.08940135463665723, 0.17672434581122767, -0.05324337025593127, 0.139755415627397, 0.008685319784903901, 0.15500627044242185, -0.20292921812621398, 0.12207016051663853, -0.09750050715761913, 0.18233024038925558, -0.018698515706786597, -0.23019720952106906, -0.01504731…
4379	[-0.032249577991300626, -0.13717313169466241, 0.06505680188566033, -0.09029151673536191, 0.19077089172058748, 0.12458819900701446, 0.039094024250952986, -0.16813212629791047, 0.013461962585739128, -0.12609260236649059, -0.08214627255979268, -0.13185418666687979, 0.12405669985785167, 0.15303551067403656, -0.06235234240141014, 0.20019468356023853, -0.16973746299156625, -0.08970536624184546, -0.1343…
1712	[-0.11294220149822466, 0.061180232240665745, 0.1630828824232843, 0.12919469496844227, 0.09867914914460729, 0.17325868877067804, 0.18347487520724692, 0.09855946414845328, -0.14314571584394128, -0.035141361251028215, -0.2094518639459317, -0.0896705007595614, -0.05285798625121414, 0.076073362099994, -0.2290691019867034, 0.13748026922315337, 0.14144697784988874, 0.15589287659093265, -0.15744880890507…
3671	[-0.1316449139129817, -0.13069945158701043, -0.15147215928553526, -0.02385512556785129, 0.05468455848095715, -0.13517762456600182, -0.16418434710035737, 0.19245140381555825, -0.16258333184850424, -0.0017065197605688836, 0.06631088439940269, 0.17444273142616643, 0.23152698108671782, 0.13261233899384944, -0.07665495347847558, -0.1428289740813263, -0.09322112000031861, -0.047180714281516, -0.0873954…
8345	[-0.058094320246723896, 0.09667147780578521, 0.06549130883426023, -0.09022483336565996, -0.21173144480196557, 0.2098718435073259, -0.021827905280266752, -0.20522567083505147, -0.14350891135218966, 0.21353238255750603, -0.12056110473220222, 0.23230580245387752, -0.09849343137501487, 0.10525871338999762, 0.08776428430927126, 0.12692387708937283, -0.06861342312883527, 0.01762205501008216, -0.2624188…
2112	[-0.06295344672834312, -0.0298638512434863, 0.07738510149781169, 0.21886311518365345, 0.0979139292877846, -0.0024678210224392274, 0.20115861423177236, -0.2006247227312626, 0.19817912456904113, 0.037268384406468805, 0.0462908361449257, 0.0792065339729405, 0.0829713529144163, -0.12372842008908816, 0.16314712853192134, 0.12896810611565362, -0.18752599016664961, 0.16784310513185352, 0.104502140192467…
7678	[-0.10925014657797492, 0.05836220543199944, 0.14999584634301277, 0.08641577094753812, 0.2929144639369985, 0.2528990574557857, 0.01921159739600198, -0.01583574776777178, -0.10982180965650526, -0.12764195556994812, 0.06993564018283129, -0.2531203222549041, -0.06701202976397691, -0.2382343899111549, -0.19826781021648415, 0.04993737574418715, -0.1626005201088706, -0.2203472769737836, -0.0378702990538…
7819	[-0.2658307629731299, -0.09778095527853625, -0.23529786751105256, 0.09382683438632808, 0.07407385893759472, -0.12715783771327346, 0.10421977246256445, -0.020551125915732528, 0.1201694206868763, 0.05732052520014536, -0.11501349210806328, 0.0070776760304366694, -0.023640596751633363, 0.16305098390676295, -0.0895260677277065, 0.10658164787887225, -0.07191660334012227, 0.03540800944328143, -0.0261107…
1337	[0.010163824441291143, 0.015195917699985927, -0.1130352008755981, 0.2185067815026827, -0.1174087278183005, -0.12042357935816546, -0.06956251815071554, 0.05484338697685333, 0.049732677114662685, -0.15427677339250398, -0.017055762886313455, 0.1501491874877208, 0.0012765693648663441, 0.16004341044355813, 0.15697323113588532, 0.13670703825512517, -0.028922805647995216, -0.05984403557332003, -0.112449…
7118	[-0.23427624997261817, 0.14441012322834326, -0.09000041596747868, 0.10812218450251225, 0.06542288408410868, -0.006363027759199548, 0.11521726673189726, 0.019631793857058204, -0.1525039130758089, 0.45662604575385707, -0.17403658577396175, -0.1241049277101921, 0.14684194349710394, -0.09298515691034603, 0.14325375305802435, -0.05103170330107256, 0.0744123025563296, 0.09937706867876864, -0.0668834651…
179	[-0.02266913299670026, 0.03404378841724124, 0.1792527674015223, -0.07965718756871903, -0.1562435415621198, -0.13257400983235862, -0.005490208232595331, 0.16347350990408285, 0.18529781561789427, 0.006037986354632132, 0.0463366305992479, -0.11398622276738068, -0.2016207421372722, -0.0515989732818271, 0.10773664492605856, -0.3981339485005217, -0.11694895393901171, -0.17025439724728958, 0.12038123544…
6667	[0.16838932390094702, -0.09393405904270999, 0.04162104627889736, 0.09454421281446683, -0.07454419694771769, 0.004624245165357887, -0.10924125590994582, -0.10647775599570608, 0.14307896177325574, 0.18343455230872274, -0.019604449933715788, 0.23498384970011177, -0.13360021007350367, -0.1834791101337961, 0.07586346715620292, -0.15864051050327668, -0.02728672620381523, -0.12197873105523921, -0.007558…
2445	[-0.10822289284031458, 0.028347928931345242, 0.15693859151860431, -0.13935893891980417, 0.17191297352854149, 0.07681902372910904, 0.22446361375965346, -0.1294598327649494, -0.14826440588267684, -0.030727907735480724, 0.10458299951615134, -0.10237817005299786, 0.07589999941764317, 0.16276716521831447, 0.18709172925516654, -0.086161529017488, 0.07601908549040506, -0.021331131175892148, -0.215262566…
5070	[0.275504163781619, -0.020135658940654087, 0.20116374606761203, -0.11244795512469448, 0.005047545759271356, -0.16091052535377234, -0.03815078527097978, -0.10228349912541161, 0.020939184636131092, 0.2653981819744066, -0.04401303510329467, 0.06536432058848424, -0.18430536019390661, -0.06702905446062958, -0.2311951517447921, -0.10408212790586956, -0.16259166668224576, -0.03968928261342166, -0.167042…
1363	[-0.1505995611390486, 0.15593447592205112, -0.04823668346076324, -0.24128075312416442, -0.047512937898286756, -0.19337391166291723, 0.17757464673201234, -0.13327365302267857, 0.026939848695976105, -0.02000963380521242, 0.019149221100386856, -0.038124177579961886, 0.16624795237367815, 0.3380818292061183, 0.10054756185397389, 0.01675605650068422, -0.032839696021158916, -0.05050145399018485, 0.23265…
4719	[-0.2094910941223296, 0.05010070271455818, -0.004176507998666238, -0.08988356868243497, 0.044286070576326594, 0.20578118804633594, 0.12525303798654563, -0.264641929659098, 0.07775512137783368, -0.04050700259203902, -0.0711704102644139, 0.21668262091272317, 0.16492022751430313, -0.1430199947802704, 0.17242679703557814, -0.010495601872403884, 0.03303434805908251, 0.2337108228466885, 0.1908407645955…
8545	[0.17619552634203103, -0.08594961504257603, 0.18462114313258335, -0.0016589056975326174, 0.0694531838260821, 0.15443938234930868, 0.006420127515190613, 0.18859219673184394, 0.02286028469072638, 0.3650531040201349, -0.15495623442639309, -0.026870090510832247, 0.09366397674164725, -0.08530484770890535, -0.020461410533150946, -0.13099999215065344, 0.11611905229545984, 0.25648114133661587, -0.0988828…
714	[-0.020325355390479128, -0.29415777118792796, -0.1879651562828791, 0.12081269654815015, 0.05382773533997038, -0.3139011369537755, -0.08205554209734434, 0.11810049541215777, 0.16147319398750384, 0.09058864440462096, 0.04550026944477023, 0.17337827864556374, 0.13906999800434536, -0.1143292357537218, 0.057580763905030224, 0.13098345823921756, 0.11981241715367597, 0.22357664436617153, -0.152110374570…
8142	[0.17176735541535035, 0.11853353890210826, -0.03907764752100062, -0.16219385995656455, 0.13081348402141238, 0.06815848361079588, 0.2452207890851656, 0.02043995213867933, -0.17043452439412599, 0.0015166208464599455, -0.07602229530008382, -0.02746253451266681, -0.2500512651063787, 0.11983566688374515, 0.07240155059681334, -0.0920650087358292, 0.13153726489206366, 0.03192652639176769, -0.23384202457…
4202	[-0.11676235396728331, -0.047205188990818894, 0.010538400970299516, 0.11213416954027085, 0.25213200623312215, 0.09854319687515205, 0.04829517187460209, -0.05279271529022423, -3.166555890592035e-05, 0.1346736411361643, -0.24674016141426933, 0.04613658737509353, -0.1668035206200044, -0.05747151399867213, 0.2297269414314472, -0.03948436556072304, -0.08485043983133154, 0.19794407198152647, -0.0087973…
6483	[0.023336684938563147, -0.14488327942114182, -0.18282286092871033, -0.17588331555029638, -0.006019963260504423, -0.040806506163927475, -0.024104839351807728, 0.12345619925120546, -0.05908883915275065, 0.10397276713559363, -0.04949050327357078, 0.2598382138895594, -0.24718128745517945, 0.1822498039806085, -0.03288999658286118, -0.23235722016230193, -0.08537669409465114, 0.0033909445889328516, -0.0…
8448	[-0.008947056383388495, 0.10324566640985994, 0.10421244272130115, 0.006609493303692799, 0.02425719104526614, 0.031311560807869086, -0.06383922345232323, 0.0294720028460455, 0.16778412027525813, 0.07271598653523755, -0.14548702947540781, -0.04471511053038901, -0.009589071051200312, 0.15018860445777366, -0.15644902947636863, 0.012685692677884794, -0.14004848207161927, 0.2251555794060194, 0.24269446…
1928	[0.014063862674916341, 0.16995636791222576, 0.05674710900019918, -0.05095191642249433, 0.04150036932302753, 0.21834820214516124, -0.03007851802845903, -0.09730528352517027, -0.17752990300887006, 0.027322990721827766, 0.07006586321924192, 0.23784755079558093, 0.028128404192339716, 0.22535519079680144, -0.1498974785274115, -0.011356757254408633, 0.12752033525883477, -0.10502026156759021, -0.1445439…
619	[-0.03671593472929196, 0.20917841439256574, -0.11208663514488164, 0.0049155445122824985, -0.08908239809270313, 0.04216227747684741, -0.060007090815335964, 0.010478709623845903, -0.16425968918891673, -0.05768971914520289, -0.0705360873067154, 0.2469464616102229, 0.19561776171861844, 0.05257009632053915, 0.2063374822569213, -0.21495014623880623, -0.07383245696495903, -0.023321208280598093, -0.03698…
5526	[0.2412219643516889, -0.10526836375807863, -0.15558515197951903, -0.28849575301399644, -0.14154325388543929, -0.04509295013496047, 0.04426097907931771, 0.038556120719486615, -0.2781684366562101, -0.059267215432531196, 0.018812128396040455, -0.021492708427783898, -0.31796122529953047, 0.02419358778261715, 0.11226289373084587, -0.164321032534943, -0.11995782936077598, 0.046091785980967644, -0.02953…
8115	[-0.09841090257264297, 0.1209007851606667, 0.05263235174564248, -0.26347367526726656, 0.23221716567073894, -0.07155097547873748, 0.08484099016005103, -0.09009674735069362, -0.2694617236231599, -0.010120597879206496, 0.23335203077063751, 0.22026350905680786, -0.0661458851774293, 0.03242764298430655, 0.17081576373235974, 0.18602281454722813, -0.2648655818176059, -0.07807083060520927, -0.13751366006…
3049	[0.11367281046633947, -0.026048032010353037, -0.08332391284814293, 0.05965667875752307, 0.19452476076972547, -0.18752225116076035, 0.09429421860903997, 0.11708438289062052, -0.1634637369668289, 0.14256427051787782, -0.013857713654572234, -0.24190152273508647, -0.003307694076233634, -0.22478842812704636, -0.08577116061375126, 0.013478480127006767, -0.15026841832413265, -0.1773313342558022, 0.07492…
3891	[-0.15600488374801377, 0.11782185500670722, 0.15442390705390668, -0.1545079584139325, 0.11070323759921596, 0.04965639508273797, 0.20449300405007018, -0.23422277469658176, -0.056607437893638216, -0.0033895264752063347, -0.2916907370954575, 0.1709114741960853, 0.016186115967680943, 0.14405592249502233, -0.15707631830142194, 0.016944433988219126, -0.22449173047625534, 0.0673861166892213, 0.002883003…
2094	[0.045852810782450404, 0.07107006537404527, 0.1590070639423204, -0.020049467667851626, -0.2197008293857429, 0.10368543416628322, -0.1607676728242646, -0.11882903584818501, 0.03523735358347239, 0.1787102516265071, 0.13673435628449887, 0.13221443133052035, 0.16324757505555781, -0.2522926722492037, 0.15630494104349654, 0.10108858075269514, 0.14925408617148891, -0.20326763735593212, 0.260000374091570…
7614	[0.120345840772525, -0.06578179667307314, 0.12110147747519476, 0.1407056380104575, -0.2506401851733059, 0.10043481800152336, 0.09362748933936141, 0.05463119957565482, -0.21724836971167372, 0.030778174203183673, -0.24223552698155168, 0.05110243031777971, -0.06980231510821198, -0.08808715847684186, 0.07139646269975698, 0.1439200078035003, 0.23358722491286493, 0.12258783084765869, -0.058464393270494…
4170	[-0.04295352323462411, 0.0683517890720501, -0.1839896110759951, -0.027727372940278886, 0.26317635009871243, -0.0459488566864203, 0.1550205938847541, 0.13922348529891163, 0.20998171143661143, -0.14964644523994727, -0.06132229247483822, 0.12291729164695381, -0.0021661092475017242, -0.05361683894901487, -0.1492173081687605, 0.08552196524322538, -0.10122411187284049, 0.2766275531730629, 0.04011182251…
3273	[-0.13630470324083246, -0.11732858387645481, 0.11753994016122477, -0.03183164362782542, -0.009928756528060837, -0.09645691756773096, 0.1861125755068575, 0.10848029432304221, -0.15446030339594127, 0.016474645571224498, 0.07788613011694788, -0.13094250499056517, 0.20724157534708262, 0.13618801855476795, 0.195875403732922, 0.3394401332035274, -0.012528618147606425, -0.1849914732207628, 0.14491805783…
4332	[0.0997668370620807, -0.05958964017880684, -0.13907123412203276, -0.04182381362003133, -0.06914626973745484, -0.186561895509161, 0.05892576613255608, -0.17901422022806965, -0.22396544915956126, -0.04032066996159648, -0.03209638193098756, -0.2111081292811208, 0.06892224981492513, 0.12086935621478168, 0.008350532151422214, 0.25651427223443984, -0.051639266272630546, -0.03255448000640071, 0.13087670…
6471	[-0.07445688680071362, 0.285371834782826, -0.19236084126917347, 0.0580076584081465, -0.0518154749711586, -0.10746307081372213, 0.09061360002553998, -0.2975064622277513, 0.036680439735116636, 0.26720681995341955, -0.1542278647790002, 0.2039819247203429, 0.10258274913571709, 0.11776793453529978, -0.25776960848143426, 0.05243088955355847, 0.15431760249827917, -0.06467334045179676, -0.232758994511240…
6077	[0.025243347526945945, 0.0086565749706145, 0.13091049197502452, -0.25803617123392913, 0.12600820512976024, -0.19298711913072183, -0.08895301877216984, -0.22906562369981687, -0.1505185897770349, 0.17491867143998815, 0.036351647426951544, 0.0419917002376237, 0.1942141936286762, -0.13296116887787338, -0.144202181868716, 0.10647539842233876, -0.10918840227552659, 0.10503699458965213, -0.1157354118533…
2906	[0.20246217897809987, -0.09759033886723271, 0.03618626810542015, -0.06922264096814368, -0.14558226158183382, -0.19657608161956902, 0.17401359356684049, 0.12631571644425546, -0.17969051095861763, -0.12256671490602983, 0.03535997113107324, 0.026086646280675085, 0.025877302793342955, -0.10767500126632565, 0.10661019284455614, 0.06488236293126279, -0.0006198355919030832, -0.05087966352167974, -0.1033…
6440	[0.25796436121345734, 0.038348507850143404, 0.17568688754838427, -0.06794402228839463, -0.026763517973222947, 0.14740342669978726, -0.19422634035410016, 0.1750104214267013, 0.29804709096288345, 0.1303379993977095, -0.013461961847648885, -0.09558975142428354, 0.1825034062880806, -0.002926745360877063, -0.12169883482362936, 0.034182796260323604, -0.1488435243450444, -0.16578858325097848, -0.0394851…
1762	[0.07358316626434204, 0.0017166775280401715, 0.06632770538341355, -0.11489450402517666, 0.1290094497700781, -0.13152079030344743, 0.0969372596899495, 0.22319399749795502, -0.18916537019400342, -0.04544726238463071, 0.13730587751793072, -0.13880217468452044, 0.09840532091542736, 0.09401081853293566, -0.24110412767867942, -0.07706095624929517, 0.07695170256026687, -0.017286374840624567, -0.13233558…
3239	[0.040319830528699314, 0.07034780701362799, 0.11927048502216266, 0.03000168333332429, -0.08313545817307515, -0.004866397738124517, -0.1793893650009686, -0.03919010071051697, -0.08754463475606389, 0.04022935084449782, 0.1870693066229771, 0.13168091824747644, 0.318228683732644, 0.0584716043713083, -0.0025904138625592646, 0.1263278843336796, -0.14624880084155376, -0.18492944125869548, -0.00877709731…
1692	[0.08783776528497485, -0.09550303168647441, -0.22093085522078204, -0.07693724788318636, -0.2225126561477675, -0.040630486200623414, -0.18478687535877517, 0.1874910953146696, 0.022172005691784666, -0.14270712079115558, -0.023626000526708667, 0.0012723715959096081, 0.012459875588392873, -0.05871116201973309, 0.022407951743617198, 0.24031279632933925, -0.23454186315163303, -0.22931660913718416, 0.02…
298	[0.19694828517291024, 0.039115039791473585, -0.12471852364095214, -0.2849632636002944, -0.007242480382215805, 0.08955077278916809, 0.09759349062826089, 0.09656542288493403, 0.3079956896836849, -0.19511659909655274, -0.12856330015428288, -0.1727778721427041, -0.30994018725318084, 0.036625307498818725, 0.010513347877327956, 0.08315477599674859, -0.16364445890603874, -0.13750515867456242, 0.18674021…
5274	[0.20205240462657834, -0.09200379971801607, -0.09766539613886997, 0.031663866362965996, -0.00849613240245101, -0.03523282672556702, -0.17529435811960314, 0.10413944344207705, 0.16394546328163304, 0.16515308862240052, 0.03857340789350562, 0.13440567114971214, 0.047323907910706314, 0.24597848809365488, 0.09224101915639836, -0.2544974616074382, -0.19426762938161118, -0.010049319528249431, 0.17913161…
1859	[-0.029757525900077894, 0.24470451321493245, 0.02805477054237746, -0.07278260782284957, 0.1493778590054121, 0.18765209866762841, 0.10134650263422555, 0.028907399702075755, 0.17785141479356756, 0.07296343123678752, 0.27324133463940264, -0.14474554569133824, 0.18430372307949786, -0.050758004942715595, -0.054879456221001495, -0.08303105030631441, 0.10582774062996966, 0.1501158165700001, -0.267580639…
2592	[0.0062471471009470725, 0.2341657020009012, -0.204082534456061, -0.006545131064105085, 0.01835464171181003, -0.051320043043940465, 0.15139516865468952, -0.015158751238224626, 0.06211533528441278, -0.016627481238568255, -0.12099146316299844, 0.1920865953208584, 0.1517985434094894, 0.13009808479028614, 0.24704421424220102, 0.03026201414093337, -0.026658733203526585, 0.12745578397030266, -0.03508780…
4773	[-0.1461462530867436, -0.0026043068915613723, -0.1577237587424553, 0.0666917148037389, -0.13902434054620158, 0.1004870864671743, 0.18432566091645816, 0.09577660619596293, 0.10481096712272532, 0.16444212556427992, -0.16631671853365448, -0.09514293197906923, 0.08390036662209842, 0.1617054889801268, -0.04344757453394735, -0.18038477172762876, -0.15357294262038132, 0.12660077690107213, -0.10676178735…
5306	[0.17379284706929835, -0.12810298092549455, 0.16945238564755558, 0.01504633866258396, -0.1200720751893244, -0.10817218530019856, 0.18747050555332798, -0.24813805966463656, -0.08380270062092614, 0.14254103173383356, -0.030416103292209652, 0.11980788105245703, -0.2374534434304763, -0.09340928734011911, 0.01879270415142423, -0.07638146949330585, -0.16483242170771129, 0.035327509060634636, -0.2409960…
1290	[-0.016452775235588198, 0.06821434795579163, -0.038008490710293455, -0.13468704747128102, -0.3194223514667763, -0.053105358270273524, 0.023395791925127526, 0.05883009915167187, -0.06435535000384188, 0.09464255911438557, -0.17236603013910673, -0.23852747131177118, -0.1174363136068034, 0.05323354647027148, -0.15520704171686228, 0.09334779827486388, 0.22905406031712872, 0.2802627746026232, -0.007952…
1148	[0.055445950195512475, -0.20522636068914774, 0.15258672669361015, -0.04626910724984314, -0.049703401415825695, 0.08359883476663074, 0.08457206555635413, 0.05521710870411754, 0.2118468138933748, 0.09553051432362088, 0.1177223211291358, -0.19140621299722013, 0.1247233121564407, -0.22830729907063643, -0.07334274735791256, 0.001916550080331851, 0.16492635228665153, -0.23994403718174578, -0.0786723008…
1919	[-0.10750819524571084, -0.030881189247269167, 0.08379922607856097, -0.13431298822792956, -0.05746579311018815, 0.0810774611682398, 0.23463278054390965, 0.03853459383788377, -0.22059195024530284, 0.055047934496689155, -0.007439319600093483, -0.07136429453445269, -0.0997182194671353, 0.03223327348959008, 0.06879290283268086, -0.09310136569757156, -0.2446665605990363, -0.12298938374514329, 0.1518278…
7562	[0.2733412530874097, -0.1761593617292809, -0.1456582483946994, 0.0061205149892396855, -0.008097109161105058, -0.22023881136058818, 0.22269124310499575, 0.009093892210320895, -0.1719195488736648, -0.18739680225263455, 0.15463494912485592, 0.19475271802286634, -0.20536036590181728, 0.16814936489936344, -0.024922415088830214, 0.0818014531113802, 0.14951347350818475, 0.024779643318892392, 0.088486750…
7079	[0.12561179170905878, -0.021896572149674713, -0.10930440472125848, 0.18101559084553406, 0.21313826369443684, 0.06798867825693095, -0.20051751105696472, 0.0007503865955098908, 0.2155351940575724, 0.06610683822535728, 0.005215429837020666, 0.20041951691146137, -0.02607950795071351, -0.19042023780843811, -0.2404906501708395, 0.013192548200605161, 0.038416359062524254, 0.016842219869448873, -0.180921…
7031	[-0.1980649541320352, 0.15857786293443524, -0.1106101340353737, 0.13124381145328795, 0.1493049663328273, 0.003422966847751928, -0.09993673739309274, -0.08338609335182923, 0.13970104249778661, 0.11184642918641227, 0.1363229819106836, 0.034728690958500015, -0.0699892393569335, 0.2663930434067337, -0.04448849790157821, 0.07171751190192502, 0.10303208891221392, -0.019646222229639135, -0.1038031183872…
191	[-0.10134814410921678, 0.19954686454732337, -0.07982249461182195, -0.0741176352274765, 0.2173691760266921, 0.26147704933106486, -0.08758075032922585, 0.03823192553362156, -0.11810088994106019, -0.1494436407046619, 0.36409139480278685, 0.18417299379499275, 0.039344644602881354, 0.004136612035566532, -0.03669159601312127, -0.2704328845107723, 0.027153065464296442, 0.06196602752223171, 0.16932687171…
8643	[-0.1688228883178357, -0.03378757527509649, -0.11002115737810489, -0.16318745333732299, 0.07679390249287325, -0.09942473849371243, 0.11600961403609582, -0.2083873867956802, 0.039386710788578715, 0.13512247174393385, 0.17640422812758147, 0.294145938811037, 0.07310431346669234, 0.15656209148275482, -0.02182581630633729, -0.22670821701193503, 0.05664413517427149, 0.08476981814371345, 0.2064363563107…
75	[-0.07156797043115205, -0.06876808922330732, 0.14812664306690188, 0.14756652477075952, 0.19286422294182531, 0.003965009563652262, -0.23204558270568246, 0.3383437746379832, 0.04201128135637631, 0.028895234562738584, -0.1011076605097573, 0.12429427139640535, 0.0347345482493306, 0.009781804826222224, -0.15839638757017263, -0.10567627981737848, 0.12794846957104422, 0.016926642512372334, 0.13428639154…
5894	[0.06294149342955958, 0.045185594489133805, -0.1724134029281165, -0.10271944527843824, -0.07703622868614667, 0.16746806515773258, 0.028529946925466277, -0.27180597484449026, -0.12184448410326205, -0.006286916438675882, -0.2397555456396946, 0.13156503197535507, -0.23952641620764809, 0.005366921678026121, 0.10815082317489068, 0.2559927894955709, -0.06734285793445119, 0.05115257602788182, -0.2315525…
3384	[-0.2784221949463043, -0.1670233693142968, 0.08886305208858847, -0.019680801593201708, 0.054019959505321756, 0.2858630291323595, 0.1812013628092141, -0.07563499575765524, -0.013509084355670775, 0.04147048376702098, -0.12795782036712589, -0.03690186341209499, 0.12159213025352211, -0.26262285417687503, -0.12445476375868166, -0.09829694393706703, -0.16082611340688585, -0.10278912302478194, 0.0635351…
3752	[0.11734520006692303, -0.060535772334253155, 0.13377687315998638, -0.07521669642392301, 0.2432456149146203, -0.08258836904984163, 0.14674520661126006, -0.028034789711139277, 0.03503213915183378, -0.13516628928679972, 0.13064560398289682, -0.0074206808369386545, -0.08624930908239362, -0.053944355343702954, 0.10008430013046703, 0.0725472736148128, 0.004140806217247405, 0.05040634100773981, -0.03539…
5822	[-0.13540465707165403, 0.052326868611358775, -0.11933077954486723, -0.04973835523775843, 0.08759030847478087, 0.2506332396993069, 0.21844865445787326, 0.03593654671643973, 0.06121238280975935, 0.1411819704550419, -0.1280915301290271, 0.13211759298509076, -0.05258033621955004, 0.18842357626873427, 0.09043464494921531, 0.0314275386853852, -0.23431263549089756, -0.1673712413718575, 0.065002108049317…
5918	[-0.06509081416538486, -0.0990588869219769, 0.14930727401508911, 0.20995277441258797, 0.047695196461460934, 0.12453323176044093, -0.01663603039624146, -0.004185516255910616, 0.012147654658933379, 0.09977360514782413, -0.09175582757143512, 0.27570027488145604, 0.2035971303291639, -0.2548352331519699, -0.036423605809764725, -0.006767544259792444, 0.14951415982035593, 0.29884403206493954, 0.19097366…
5876	[0.16393712549698147, -0.03534588273324014, -0.15023099247124902, 0.22685699834799128, 0.20376698482619834, 0.0899311011494984, -0.12081861726444633, 0.1719728545949598, -0.0373249886412467, 0.13655330437226976, -0.19477486634643734, -0.027947584356904833, 0.16929670035185407, -0.033927290235619426, -0.09803604255050918, 0.2343204542041492, -0.10896372577465661, -0.16970912610073546, 0.1141869555…
1375	[-0.17481460235229596, -0.02198374533654005, -0.15105270498276177, -0.09594546525509508, 0.004292021849836477, -0.013171027294322325, 0.12624193008010298, -0.008725663985441138, 0.15229002970962585, -0.17301939686975734, -0.02403180532104305, 0.1877745422997083, -0.12579861593179334, -0.057055699100543235, 0.10913209169756799, -0.15506435822395684, 0.09951981268836083, 0.15581364624545474, -0.145…
8252	[0.24156527404334455, -0.08872157455868593, -0.022440711597330538, -0.04974201061732539, -0.04065274387222525, 0.10093547629862257, 0.023463384242125178, 0.07783117574328607, 0.2828970690057497, 0.17806781172642952, -0.05754714342759406, -0.11194682830889693, 0.0029075252600409014, 0.13946909933667534, 0.08359443887763553, -0.07991591420038993, -0.16743894061145123, 0.25484107225873065, 0.0672004…
8230	[-0.1024518427622667, 0.23464613262937975, -0.19886446634674676, -0.09521268813351758, -0.15471292289580088, 0.23656458976917719, 0.06060782161831572, -0.15905461987656622, 0.0527468818549923, -0.04803314085651822, 0.008556866006282767, 0.13302520016221603, 0.10559724450445931, -0.05323938359954938, 0.17486761598101447, 0.09110555091540909, -0.012225977965870898, 0.1985551554987309, 0.18679882777…
6159	[0.16053942598106913, 0.02557806551651864, 0.006463211349089909, -0.28710401759226833, -0.04300297710537727, 0.01653963436834582, -0.009029666965120082, -0.006072547006852783, 0.001429137640215055, 0.13040788819080718, -0.2193465101170825, 0.11347153996131075, 0.08071070243933598, -0.1448673841594354, -0.17580129503317288, 0.0012569529754037558, 0.14692941147725885, 0.18433912355914517, 0.1480159…
8349	[0.14893629904471517, -0.059970550153567934, -0.05379988888556855, 0.02692784158612888, -0.1754196849899173, 0.16086633368472036, -0.2063099254184348, 0.12430802184394922, 0.2536119408254979, 0.10583196372342152, -0.03149167720007928, -0.0680985602618488, 0.17410197552198722, 0.1117919684878995, 0.09058393579313104, 0.0465115049294144, -0.22768715105067847, -0.251934375287673, -0.1216420522299050…
949	[0.010492979738578155, -0.14718065678141384, 0.14069530066639377, 0.186975028713729, 0.14982897688311636, -0.04323292265229499, 0.09024665113142354, -0.0949580107201006, -0.12522844792389587, -0.05858349008341935, 0.3089959654483383, -0.21077258134094154, 0.16086689526237832, -0.22560565907799654, 0.13006416475292254, -0.12126795971600966, -0.08610856635486434, 0.13073920766000405, 0.156545676815…
1270	[0.21407503392772645, -0.09035697645478552, 0.0035440476411203814, 0.0060583615062185184, 0.03483777366091478, 0.18373702415111873, 0.2007718873571117, -0.23252444503646044, 0.07208612442722825, -0.00010311197143422082, 0.1899662795227128, -0.033809734669276933, 0.2269850580169953, -0.0040540701256924, 0.02499394919734894, 0.22665297817542, 0.010766718019699814, 0.07234482204639563, -0.0293594514…
4768	[-0.015447651088964922, 0.0017938475426124182, -0.2382866888751228, 0.21533184412651585, -0.23594616046355285, -0.01073324734259547, 0.11972113079910135, -0.20232132217408735, -0.19308048043378806, -0.0396971481067554, -0.022514331813799818, 0.1537561805831357, -0.03581627064053226, -0.14959283820284114, -0.2021390263563632, 0.1532405792745237, -0.07984655015830323, 0.1490224829168193, -0.1138856…
8101	[0.17267301031887014, 0.1538404475219, -0.24100788789471986, 0.017330685339381487, -0.012494218520740149, -0.0049291443856413, -0.08106002255797926, 0.14022374495984233, 0.01003808734374718, -0.07886029937780162, -0.2052222473353976, -0.06533711321660181, 0.07379072627867453, -0.18341245443638415, -0.04305588949353947, 0.20007468733087636, -0.3119964489201875, -0.26740915032348905, -0.04128120683…
5826	[0.018475492660587435, -0.029247766545436593, -0.18033082471115222, -0.19499786912302916, -0.005292584541156396, 0.16172588590336867, -0.173261925672011, 0.19764981514858904, -0.03277921431073486, 0.06949261709800028, -0.07239509150672545, 0.2504848333999221, 0.051469859703194065, 0.18638001080280325, -0.14480060837058456, -0.0703699792410285, -0.09333077905041984, -0.19135406260689578, 0.1120793…
1651	[-0.08010549072659694, -0.22029110724872325, -0.1520900372006602, 0.21137048832457286, -0.12176737263078703, -0.04332602581771716, -0.02758763280965566, -0.1128780763185151, -0.15744394914487833, 0.17510605912352534, -0.02585653283310642, 0.07105311114749897, -0.04980766274753095, -0.24363816671103125, -0.28128130152349234, 0.027530830189106393, 0.043227215408196226, 0.0986127903750732, -0.180368…
4012	[-0.1351744267602007, -0.0764332081820295, 0.16051403454615673, -0.07203056607175991, 0.15241539717757202, 0.013906340015539679, 0.05026070108183579, 0.009093502006089165, -0.049962764149895894, -0.0648427865267166, -0.17060720661298745, -0.22596942713052676, 0.2195218194109677, 0.08079705912190507, -0.23926032645162817, 0.30710922563022947, -0.09867205755617552, -0.27765449100892536, 0.104526915…
2458	[-0.07766371932059918, 0.017521947365951664, 0.0874584423450648, -0.1463924890023362, -0.11759921543259895, 0.1684646990143584, 0.1483668602423295, -0.085103019196586, -0.11207418238054556, 0.017842652495918543, 0.11837272738602667, -0.1663050936084915, -0.07401430535234722, 0.2487947529741837, 0.27186858433625627, 0.15101674953354746, 0.044751012334328266, -0.13525532258919074, 0.242570329853652…
1966	[-0.25214985162349046, -0.022706604398519188, 0.12701481678552518, 0.197462406101143, 0.25059307295170613, 0.19243378662233596, 0.14196560384172502, -0.06966724485213126, 0.130322941988329, 0.25528209956366504, 0.01811155489469463, -0.2690957619467323, -0.08591264880142968, -0.06504802432953333, -0.11303070664273111, -0.08411061454955637, -0.16427196213876744, -0.04579031976474599, -0.12898413303…
3838	[0.005617057910488578, 0.22789825523194424, 0.22872060485597437, 0.030821830539641156, 0.09024682542323889, -0.05618388837664722, 0.09426911948569032, -0.13199213184262237, -0.3437265016427374, 0.20241236296732099, -0.117033213580129, 0.05788269917368083, -0.09498511930050578, 0.11959143827828878, -0.2590372554070389, 0.0025704697687335405, 0.09867253137837333, 0.11512946956398372, 0.132862014471…
3982	[-0.2676721221609028, -0.027684992409657067, -0.15350822646317888, 0.05185059514871454, -0.0056263933255352675, 0.21359630763226217, 0.047884705046244286, -0.2860357327552108, 0.1413657774326224, 0.057846456286715704, -0.030974396803009705, -0.1497970220843742, 0.11853464752838465, -0.03541384312077667, 0.12868705347777645, -0.19910268333891934, -0.04885381410895525, 0.09889460145505838, 0.033473…
1144	[-0.31114298271180346, -0.07968587032545144, 0.06971654926237719, 0.2235564663778471, -0.04639021833224446, 0.2204405946682508, -0.187728121003169, 0.0510371117094445, 0.17343186654146756, 0.21976863605316116, -0.025347879013243153, 0.014944989765880674, 0.06390526365745514, -0.03862575020021503, -0.05667247483120503, -0.06770272883974018, 0.106469383207745, -0.062477140770438346, -0.021459519921…
312	[0.06492767890793322, -0.08930241656452843, -0.2096587041596982, 0.03444887336907215, -0.06460743638732874, 0.007620421310150331, -0.015213085490599309, -0.0860646302438147, -0.1660214454123711, -0.05779295162141271, 0.17906425078570717, -0.18100400661622898, -0.06944166691606068, -0.23817959416295567, -0.11695858730571942, 0.16483041608675472, -0.13146880047023757, -0.19637896815389072, 0.181730…
6837	[0.13348323176188256, -0.110725446090055, 0.16129934051544778, -0.2242914286890086, 0.040469065659039925, 0.1254147083707187, -0.05943152295333518, -0.09962457282307403, -0.08833011676670774, -0.07502521460972146, 0.08904838770043282, 0.010621976692379161, 0.15744091886874872, -0.10114918338885778, -0.010361532389195665, -0.020247916254758042, -0.26263509533346074, -0.23080990767680098, 0.1683246…
3147	[0.07245223083534327, -0.020709157748043428, 0.14108689132096439, -0.05460966240029652, 0.16678232327418352, 0.3027628724686022, -0.042696639512904866, -0.15255811417050466, 0.03272337247778855, -0.13974059048529533, 0.16304090905040053, -0.18339414420897165, 0.22277464422287435, 0.07833337642428544, 0.2140617997254939, -0.21682216640218227, 0.020458779347422597, 0.10305269017413983, 0.1402301832…
7675	[-0.03866227268178281, 0.051413833882703805, 0.12221737182324513, 0.016805137177022818, -0.09023605950152222, -0.05072877520647085, 0.02458194296738494, 0.028345024120267227, -0.1294231724890403, -0.10633025230808277, -0.26473307832609005, 0.08496973893334815, 0.0883694379433064, -0.11221955742698364, -0.21350442667034872, 0.01897256034580004, 0.013660945921538702, -0.22542206197741438, -0.091341…
4667	[0.17486575431629495, 0.14998543085481253, 0.01771079478496649, -0.09254652979019011, 0.07657135699133702, 0.03238373206431798, 0.16717305159547946, 0.05557328643625603, -0.14680461760037167, 0.08081452748810025, 0.10075765579135106, 0.25275879172360305, 0.15390531846197253, 0.060956708220535685, -0.05985272508474754, 0.1324236456134409, 0.2276454287645407, 0.2307315106861902, 0.04252921339958234…
7604	[0.1787287583904572, -0.019932440991222107, -0.14847026461775573, -0.1789494093062079, -0.032795250869489236, -0.010781795768424907, 0.10745966541967829, 0.007189078124087898, -0.0157389248066439, -0.18835567615904683, -0.28261177830251427, 0.03903159449719403, -0.07449281193026529, -0.059495063406933724, -0.26834458036594316, -0.04571824342070527, 0.11415379547123711, 0.10540170569071779, -0.246…
2622	[-0.18046516142160907, 0.3119097431993361, -0.059898968438559616, 0.05981363623188666, -0.18635106170972246, 0.13577819598265756, -0.1600457245238278, 0.17899729987618243, 0.2004702050488899, 0.05913774992792938, 0.03162104641126918, -0.17541149602537046, -0.024818527800481063, 0.16466408706573712, -0.054398757448722815, -0.12749333250144793, -0.07209956721484712, 0.03835611075039316, 0.090102050…
4856	[0.16079592448128935, 0.2039026497914447, -0.04510059904797494, 0.013815231293761047, 0.08480885095186538, 0.008228465405750004, 0.1728466956664557, -0.21201997776150305, -0.0055096884712427545, -0.008294872060864189, 0.005844967031134392, -0.058092415309306686, -0.1811830940206, 0.06820510322310717, 0.21128577960366798, 0.20404619105426755, 0.12144188458931353, 0.034420040665684846, -0.116120655…
7370	[-0.07306671414931222, -0.07896422431421699, 0.0457925389107231, -0.23592666508269772, -0.12305919117776548, 0.14293699042478558, -0.166780955528281, -0.02137306191502126, 0.011225050815633086, 0.0573415444611, -0.010822083051770612, -0.06522331724550094, 0.11812123318864418, -0.055730363117518805, -0.1895331926234427, 0.03564895136674221, 0.004989627729032952, 0.038900771126151014, -0.0857985520…
6774	[0.015495695525185614, 0.2707465890143262, -0.2214160807530497, -0.06604222579705045, 0.12487877537307687, -0.08714826134752235, 0.17578044827865175, 0.13899064385805668, -0.03170120651579147, -0.05511982031057723, -0.2599923412204089, -0.09455319417766034, 0.03900031653652438, 0.2207147751024358, -0.21014480020147314, -0.11073806079019739, -0.1567710974568756, 0.04665023927685442, -0.07941317021…
7218	[-0.05606492259725562, 0.011016550358107032, -0.07026748350505779, 0.0045899104111444865, 0.130536638364951, 0.09978978991466662, -0.14174604190242884, -0.06735210148277763, 0.17370398393212774, 0.10915437515238752, 0.09753650438131062, 0.07795489594560982, 0.10718646894627132, 0.2638367225406835, -0.2078528554512129, -0.13190839723376746, -0.13008230003349747, -0.034558549115719074, 0.1552588984…
5685	[0.15925588308035069, -0.016295476049407318, -0.20839429714918214, -0.13238082349620553, 0.07148193243281654, -0.021075072628346823, -0.15923944458597672, 0.13023385219662217, 0.13472873271604957, 0.26208178066803, 0.06233939996350437, -0.06390133018439606, 0.33681638617712456, 0.3270290859113728, -0.1242500277611865, -0.04440197830003675, 0.041553732530813015, -0.11413341014162845, 0.19225124714…
1968	[0.025687742071002224, -0.0937531233206635, -0.01077375435369232, 0.18967969547780847, -0.23827654086873618, 0.17404027942491246, -0.029551740597566434, 0.027992374839189857, 0.044457515839557475, -0.012585830797758858, 0.13585057937565956, 0.22410071681385768, 0.19638854284339655, -0.2293832072252185, 0.09694616453174712, 0.14894388329143637, 0.08199869016249026, -0.2651668789836399, 0.223296879…
6895	[0.11963638096997509, -0.09560719324262304, -0.08802427901422548, 0.08537342582666173, -0.09247209423241606, 0.03499776085982318, -0.07011825304101679, -0.11435018533867505, -0.18065907898016242, 0.11041478872311865, -0.00866169679296866, -0.1372625720787544, 0.18553765863684654, -0.26103051054636583, -0.2197821836237509, 0.15771809946535778, -0.17297150845406659, -0.1774601044306158, 0.162894400…
4900	[-0.17687448040569373, 0.2686429114322074, 0.12200198238744757, 0.268004783531833, -0.0690492877583332, 0.05010497081353392, 0.09356574662213712, -0.14613527616364025, -0.19141060872843382, 0.15819052796979072, -0.10987816947329643, 0.16548500819420311, 0.1872569245911866, 0.11280308150492, 0.03478345476651232, -0.14772657264461103, 0.04912055288295113, 0.17282969743647347, -0.0710212557673724, 0…
2731	[0.14603818252763578, 0.046909741722737215, -0.12191014539151174, 0.01402001683680793, 0.09960823426605238, 0.06962732327700503, 0.1947349611409056, 0.15325244995328596, -0.020381032072050623, 0.2586208983592548, 0.16724410121967467, -0.15264414619940614, -0.10769184160924823, -0.0019274048118305893, 0.015154070085571836, 0.15222305151731683, -0.021049427045292637, -0.23633967699689096, -0.305838…
966	[0.19361142135713064, -0.0738410510631266, -0.24828518077710005, -0.07343476549234164, -0.1465228823199836, 0.18480471123387104, -0.09066987411936542, -0.07418237303808403, -0.24647520906053577, -0.1103384754981193, 0.15363111129845447, -0.11077055290761997, 0.24994205893761115, 0.0510870780420798, -0.09381235958981973, 0.14556403119736097, -0.19139953341544527, -0.12761781522825966, 0.0298546967…
3180	[-0.12080950593570443, 0.08421412845827064, -0.23693126856520244, -0.06683346056676089, -0.038565808057474824, 0.15759455634202305, 0.0782084083847201, 0.20940044501842334, 0.02589617923517509, 0.17760876178168486, -0.0851156144073689, 0.32076711760628823, -0.11879980761694219, -0.07861846347954449, 0.06312490842762142, 0.04281805722562492, 0.030220418187300528, -0.22930633576409326, -0.084302394…
2477	[-0.06753194195258094, 0.044227198907801836, 0.05474747511313649, 0.14702015490253892, 0.23563720336425706, -0.0012775258767280739, 0.010589907830931214, 0.12362758695081275, -0.08484560675857132, 0.022348422770362357, -0.1049689412652001, 0.10937830020038139, 0.179051553377308, -0.11583993470820406, 0.1180474791932981, 0.21903327014373503, 0.13606588156752059, 0.09362568769850547, 0.137607763937…
2357	[-0.24049072604894892, 0.25122217703696653, 0.2057412232299745, -0.09108026805742875, -0.03855941804510865, -0.09200601488959151, 0.1339833785696675, 0.0906083572887819, 0.05226811628286089, 0.08180448510874383, 0.1191163902646905, -0.10192092643657334, -0.12428361631514104, 0.1557916324087296, -0.013650013947932296, -0.21389910737879256, -0.3015606662860669, -0.14739260254515343, -0.132845696815…
2366	[-0.006204501356981271, -0.07685330208288664, -0.09101322146037322, 0.1824539515098313, 0.06792459547436798, 0.24529387731046418, -0.17393710944043206, -0.19069092358028353, -0.2463898926022877, 0.18106721392216177, 0.046967378831135484, 0.22307675287473774, 0.15035850850909444, -0.22321027688375086, -0.18095344695243662, 0.1437599981629437, -0.03353420801726961, 0.12788935016739267, -0.124817830…
1345	[-0.09982145639065525, -0.17413244718146137, -0.1223132267226742, 0.049259719265664303, -0.14383590499660154, -0.044390983081959774, -0.11966517840240809, -0.11857624830408453, 0.08813267322947654, 0.010207154895461763, 0.23695230741981615, 0.24675539450761466, -0.019039767904371126, -0.03646662197012012, -0.00450196225247163, 0.12920002090281035, 0.08401477126789056, 0.052551772031858936, 0.0782…
2459	[0.16274233222322504, -0.13472475512627347, 0.01043757334496201, -0.020438002507962225, -0.027583353830536245, -0.16668352822664378, 0.1172279526483971, -0.021899467570850904, 0.1286987931598079, -0.12055295342126873, 0.046327938997428444, 0.13921808799129978, 0.11779170996750592, 0.1584941135849022, 0.05037094683532875, 0.11848101532274272, -0.10790966074133485, -0.29061091354265267, 0.149168001…
5211	[-0.23105626834442403, -0.10111093669179944, -0.13300585422746888, 0.12262178775890284, -0.14537091567514826, -0.08657827275075197, 0.01780000897689026, 0.2081881576246721, 0.16978062167008912, 0.06928055565422893, 0.08988697309674738, 0.18769742886190335, 0.13034306257080194, 0.0061382795963994645, 0.008244898726535289, 0.1620160299027467, 0.15236254135863145, -0.25502381567673527, 0.15896030966…
5123	[-0.23311279988116435, 0.16949643293486238, 0.025340319223802556, -0.029433468872020193, -0.0336427453515384, 0.2450837298311217, 0.003792386081867715, 0.029673058045432302, 0.129354029384561, 0.3089724789735012, -0.09881751780306013, -0.17936273359716812, 0.13044867816952882, -0.218857233515944, 0.11546166789188464, -0.16361356546500147, 0.1260410154933443, 0.1414385968199507, 0.1030429612511246…
3031	[0.10741726472597106, -0.000739700002165551, -0.07610209342721663, -0.019025848910460084, 0.1001432755652571, -0.09623618532945921, 0.1829968961004025, -0.04756412406891496, 0.0527712475417451, -0.20610397580154072, -0.03627343842699011, 0.15010472826364485, 0.16033218749660558, 0.10948515041378826, 0.04769992279882094, 0.35066907834766364, -0.20299426001358886, -0.12387154404859221, 0.1012266411…
6966	[0.08872622057665641, 0.01559289231432549, 0.06433028222417532, 0.21433046888999188, -0.14784644848177275, 0.21748822710662186, -0.21051458656271316, 0.1993590485528571, -0.06860343350602977, 0.174007265809755, -0.043271677138855505, 0.05657743409667523, -0.04037698770655076, -0.1291263783808841, -0.22748206900906717, 0.013283291598726342, 0.056605313073738325, 0.1407935222884626, -0.047254814575…
12	[-0.1048928788819624, -0.006745112615096837, -0.08542196448225806, -0.1910514875373559, -0.1952127047611078, 0.05824358433057324, -0.23474483276737435, 0.054961321278089705, 0.12967194856835634, -0.0901624811992085, 0.06342641054364839, -0.174884600085435, -0.13511824155583552, -0.03190545199729846, 0.07294696643366277, -0.02519337347135859, 0.36999686901414885, -0.12982068970604907, 0.0079725830…
1534	[-0.21716712005161823, 0.21445729855433085, 0.17500289699974247, 0.15390010428599085, 0.030630689962770116, -0.10969921281883592, -0.0021039836235342705, -0.060864142084336804, 0.09744118027084497, -0.09623317491992296, 0.13023965545228836, 0.2243041902341826, 0.15612813623955604, 0.1630788480697808, 0.14290873778177585, 0.0366771428928626, 0.02168117968977132, 0.10651697878751198, 0.095271685175…
1761	[-0.1245808043082969, 0.011365588076643233, -0.025712400672779127, -0.12928439886795365, -0.0037964554321701, 0.04611128667325199, 0.2122417395042555, -0.12223297792317721, -0.023249688318716606, 0.024377011896518967, -0.08093919125102537, -0.08188698648020529, 0.10641076907602313, -0.03862280747108157, 0.1802376297767178, 0.17154167355436847, 0.005506147875381124, 0.1784242186663912, -0.14993094…
7713	[0.017314873512220653, -0.05534339901988042, -0.061618069434907725, -0.18070894599335516, -0.03535032705014733, -0.05898136506291486, 0.16171291558185816, 0.11842493140324215, -0.20121185570163466, -0.07461379250357934, -0.19132642828251098, 0.1905348514600826, 0.0891839597017002, 0.12231003012383092, -0.1927211845309145, 0.10436186922921266, -0.04779429056528108, -0.059650569262570334, -0.138896…
1027	[-0.1416871605860051, 0.05240449600968436, 0.23977635260971183, 0.37749470822239645, 0.0016635379704985989, 0.03967479386089605, 0.10523359532048686, 0.040190798857645774, -0.05032291028187317, -0.014339119831160582, 0.05417075021891216, -0.13397693141323147, -0.20634262483979723, -0.09671990170487511, -0.13018709704474207, 0.1522074052283228, 0.15413243697176437, 0.11127109594958103, -0.12851689…
6975	[0.10768486519930427, 0.22098962618801915, -0.13742439259417547, 0.043552801401449084, 0.029173036629342092, -0.056376726124717655, 0.12847759166458286, 0.14574199799847587, -0.150466205947917, 0.1820398094067104, 0.13839181044233198, -0.10643243938992136, -0.11086358000811407, 0.04784799917812427, -0.07396309596528312, -0.17061013039883166, 0.12309524776582369, 0.06989189422429624, -0.1447813645…
6814	[-0.3082364046710472, -0.06210624766052332, -0.05853850279833087, 0.10594687171470085, -0.20281580638440058, 0.2045608557269923, 0.03922849190735505, -0.11974666642360061, 0.011640169048618854, 0.09247149530875402, -0.05085221757888346, -0.16189746807586872, -0.12523867050889806, -0.25925766053164895, -0.09508736541419648, 0.17357455316826345, -0.019801405477560832, 0.2312325230636366, -0.1764714…
7827	[-0.20059257366681477, 0.03997221408097267, 0.043868352442494, 0.284880763359909, 0.128478798857616, 0.06080476608196858, 0.08719003511245732, -0.1557368489012599, 0.039460202293222515, 0.06693914057346491, -0.07313749556171116, 0.2576832104195864, 0.13266673210679855, -0.15272090641988556, -0.2547707699796005, 0.11880726935890029, 0.03185014969222554, 0.07396955168693471, -0.24947651929842718, -…
1724	[0.04786377635109436, -0.07622741966997588, -0.21112665624357493, 0.13119102370199207, 0.052488820053505164, -0.14757200860333414, -0.026597157491211568, -0.1529513504196326, -0.1749724055317497, -0.20960223322076932, 0.13521993865232199, 0.09656781524068388, 0.08915633729533914, 0.06469664120244695, 0.034900794373656514, -0.10137396507067521, -0.06849575667094362, 0.05060693004190602, 0.11378826…
7228	[-0.2292942859881407, 0.2019305290518044, -0.11446942622677782, -0.086227658053123, 0.07186789876038842, 0.12240345475786406, -0.058565598116339074, 0.11644757490496033, 0.22608221027083442, 0.15137610839615223, 0.05098531877695586, 0.18934400889042596, -0.21098427010287574, -0.31452068360869645, 0.03166401814588784, 0.04033331556946204, 0.014906882027972643, -0.2512713976203033, 0.16395656590688…
7202	[0.14143523655045845, 0.022799518315195413, 0.1740279973484237, 0.10598797254447052, -0.17526375408423228, 0.2097983222378792, -0.13272843274161958, -0.008271574421469101, -0.30896687044024096, 0.11301927901609804, -0.13638934439651787, 0.11146509067586295, -0.1276983425982207, -0.2108393445331441, -0.18652053374265437, 0.25133912528889396, 0.0379979842911942, 0.2919422515150732, -0.1111483385710…
5025	[-0.23451941779146188, 0.15872558747717247, -0.1719024107987196, 0.20317898463381415, -0.08852907403618256, 0.10530459793952941, -0.061695441556666994, 0.07277176344597798, 0.04095561018532774, 0.011502831835379231, 0.05717939600682837, 0.2509370485361033, 0.03291609428236838, 0.262431471550421, -0.23345899128945083, -0.043547551539319274, -0.010809596912037898, 0.024497895030996204, -0.140193936…
3362	[0.04287401709531772, 0.04002994917579551, -0.0701848703875305, -0.025524457466091298, 0.24987940299568825, -0.08807283321374783, -0.18943835108896323, 0.07693535037524842, 0.00347468115648333, -0.05440073250468913, -0.021910419748179304, 0.008584146550677185, -0.09172226282399082, 0.029333904710266315, -0.03832713930843937, 0.16802039798858598, 0.1446509151340539, -0.1864430402546469, 0.08414020…
2489	[0.094301113586319, 0.10271098018708803, -0.06753451069278281, 0.03812511357639914, 0.2060083206241977, 0.1745512153491422, 0.12008022673959882, -0.012625515939162262, -0.02016302874443273, -0.14757382357986448, -0.23859381210151798, -0.13078906965944292, 0.10262809166447623, 0.1823867175044507, -0.2073074557445165, 0.19690886732909982, -0.06819487275745212, 0.19904058134370675, 0.033552527809260…
5415	[0.059279137320069356, -0.04593272877976756, -0.0631900787813041, 0.09544304678296037, 0.2426588291306116, 0.03915220722986498, -0.008249921097680487, -0.04368734787881012, -0.028152186122699138, 0.2063882992741915, 0.015646023024520943, -0.21289483387251654, 0.06780302441970035, -0.1195425899444932, -0.17698373171042492, 0.25274814151049674, -0.11834922630592778, 0.03186645865037698, 0.141385634…
6863	[0.0077773185956585035, 0.04171687358666211, -0.08183489886927013, -0.1300948456632413, 0.05075849249386859, 0.01873518178272804, 0.10471381430480141, 0.09875812731112511, 0.10360235638768898, 0.10776603183166225, -0.13419676570284725, -0.12191309852604178, -0.03074026746796666, -0.14599183611000083, 0.011205410363983924, -0.22383918138996853, -0.2228919275113515, -0.17377139943348985, -0.0686130…
7603	[0.1947580840336296, 0.03307558885052881, -0.25415485145505856, 0.1574127699242409, 0.16354018865595066, 0.0005628350389804571, 0.14607125720885997, 0.04911175745851692, 0.011613258555778001, 0.171674067972616, -0.028115808374720025, 0.15861926150998926, -0.16861598911616874, -0.19341340283535874, -0.04033891131002452, -0.08320047129902872, 0.1811492455703622, 0.3600492784037076, 0.03427560899542…
8340	[-0.24578381735167223, -0.23725865851329506, 0.027303280772560046, -0.16243525571408426, -0.21740397343852852, 0.07804928174674265, 0.0752897646000697, -0.13518872537351725, 0.03908436688184181, -0.04735553147631626, -0.060114826089311284, 0.2108016898258367, -0.010177335764315959, -0.015909660239450705, 0.1873886030192483, -0.039194698932738914, 0.013236299168327964, -0.09991631170021709, 0.1468…
51	[-0.0029406595311325004, 0.19722291137913045, -0.01684869822445433, -0.09566544873003163, 0.13375223027863567, 0.041515772827575737, 0.04532246241284429, 0.05697722119868575, -0.04955989374857976, 0.0604285927826815, -0.052976622812943776, 0.07729088732221044, -0.07250289103349562, 0.23646685345321247, -0.24832316573029214, 0.007828665049079418, 0.07023987225828492, 0.06681610498707331, 0.0323718…
7867	[-0.18083700005085224, -0.13480151997648665, 0.22617950187360275, 0.23202860433812658, -0.22900362533582602, -0.15297404062467027, -0.15660466011534888, -0.25299453575601655, 0.07934976004075131, 0.1813682130480858, -0.09397580916642491, 0.005154003064944437, -0.09459477518727033, 0.12109771731449719, 0.09799989303259814, 0.0029008914135849107, -0.1550378407621762, -0.09414632542549438, 0.1053562…
928	[0.2445189319934042, -0.08324120887035265, -0.028247753037313684, -0.09151376175490118, -0.0667379692918651, 0.016408866360135922, 0.08277148177187232, -0.07902802424874346, 0.048795296485730034, -0.049344507187260855, 0.05736031089994919, 0.22441991252122653, 0.0660139000513411, -0.0821499748326409, 0.1193419684515375, 0.20382371661298285, -0.1258573198364565, -0.29984159097893026, 0.21752918993…
2142	[-0.22748132401887589, 0.14256503906739348, 0.08088780346561576, 0.07097243144408502, 0.12426342137213144, -0.17927999621353763, 0.011743758456092284, -0.1173332772554705, 0.027087350865794137, -0.0057492583072778205, -0.03980669011186816, -0.23018261839747717, -0.1143214996655036, -0.23296389040090432, 0.029042380688309204, 0.019627486146553894, -0.19906868070617736, -0.02647450902280485, 0.0483…
4842	[0.021911727640013704, -0.0614245683039095, -0.10094256840219416, 0.14744390497044357, 0.0432553934000526, -0.022461490269002238, 0.12693565501157356, 0.2139968313677312, 0.04098887624106759, 0.07262956169989541, -0.007957449320794466, 0.18095361873204502, 0.07931458599920131, -0.009848211062711072, -0.015844401520540605, 0.11942474695202712, -0.026928627952348447, 0.10268201463801362, 0.18088067…
[truncated: 7,761 more rows]
