# Supplementary material for: Beyond top-k: knowledge reasoning for multi-answer temporal questions based on revalidation framework
Source: PeerJ Comput Sci. 2023 Dec 8;9:e1725. doi: 10.7717/peerj-cs.1725 (PMC10773896; doi:10.7717/peerj-cs.1725)
Supplement: Supplemental Information 4 [file peerj-cs-09-1725-s004.zip › MATQA-main/transE/entity_50dim_batch4001]

1846	[-0.04372476455027264, -0.1146895993407559, -0.015014942804531858, -0.016982097312836387, -0.17958025359805485, -0.25064325130657855, 0.2697101806570287, 0.09125223363495161, 0.06094332358858125, -0.04564018793020931, -0.2601475942928714, -0.05982761613995376, 0.11421681947678268, 0.21898289860172154, 0.19302943936699915, -0.16335186824557396, 0.14948478697657117, 0.06559081124704998, -0.02655207…
1443	[0.07539109989015635, 0.12495795111981768, -0.24605176067205817, -0.10148659371194876, 0.1116334456438461, -0.10369913745134855, -0.055516033484276466, -0.1507867626238963, -0.043746383106232516, 0.07812463664868557, -0.28303123006236586, 0.1205442700163358, 0.15994475229125388, -0.3043680547908798, -0.19445317337817608, -0.07669194254988895, 0.12506036889175393, 0.0563980278744977, 0.12552868321…
1077	[-0.19325388669525964, 0.1482194594336548, 0.019405508928296972, -0.13932035065117648, -0.199923216077539, 0.01346686684709847, 0.3615788578451625, -0.043811567271624836, 0.24901379973928145, -0.23279822867921818, -0.0030252198795785753, 0.2670391027745505, -0.02022666931981358, 0.08658576642115513, -0.12294833486833993, -0.1745625424608089, -0.043486286217684286, -0.11973640375964391, -0.0613908…
9021	[0.09762086705664462, -0.011817191777695003, 0.08615827219327915, -0.09471280550334558, 0.17359645863333853, -0.026684003664016534, 0.0879761060051889, 0.1347452828792081, 0.216968392936547, 0.12786722717007365, 0.06813958260300093, -0.03380785576309113, 0.04943021639645632, 0.08445001517984821, 0.10502904189577943, 0.25566126608990886, 0.04119509940209003, -0.3662669558638915, 0.0900509470278950…
3352	[-0.262214472041663, 0.1088474421540187, 0.13673911589942778, 0.25096097810702145, 0.05236946736937152, 0.020219720766861772, -0.05956421867236523, 0.06327079416060812, 0.19958210778735752, 0.16149974673532605, -0.16903802225041162, 0.03870889610046119, 0.044554535109654084, 0.16581293344986794, 0.09636750447314481, 0.02076037964325124, 0.1206267633735056, -0.119439316405503, 0.052087446396906004…
2972	[0.08372671448616964, -0.004706610207114829, 0.07792081566683971, 0.19636621785268998, 0.17230808016698912, 0.12011355907945595, -0.12208647657758093, -0.06157117041334497, 0.15106483747225358, 0.1786242531565186, 0.12515292411862888, 0.2175979566776772, 0.15244861334420923, 0.17079659351055146, -0.17164787862711833, -0.03583103220372517, 0.23816252314923034, 0.3070490759606421, 0.044492713348744…
739	[-0.06702239638976301, -0.05008698178200739, 0.11599218605098623, 0.09678693320714478, 0.03260856609507734, -0.06950960627461629, -0.041012779657126824, -0.06678605232330301, 0.08457870130355256, 0.15524823353557649, 0.09080440538216537, -0.012797511289447203, 0.12713439714249639, 0.2729341769479461, -0.03237474510885369, -0.003988491705826705, 0.3222711870393026, 0.30193262581816943, -0.18314143…
8194	[-0.12204122140970577, -0.04533392824498685, -0.22510319656959563, -0.15089795843006365, -0.018329922441643037, -0.17402155903078861, 0.3500492812188983, 0.0045263312867885154, -0.16181931812246067, -0.046250280091662405, 0.05395804926305236, 0.024338066448546684, 0.1524317116243247, 0.0703299570850635, 0.04813018406120775, 0.08665698344650122, -0.04969446688090725, -0.15616785223658988, -0.16631…
428	[-0.18259017865061017, -0.040260829924884646, -0.24918554960680445, 0.016971114578773573, 0.11684277439033113, 0.08581556489216395, 0.07948063099401516, 0.07290162505011875, -0.2121759788836027, -0.00869294590340486, -0.1410784266384341, 0.0696472223870622, -0.018868334704374618, -0.020198954258716272, -0.0718715843558573, -0.1794863557975625, 0.010201159088772718, 0.15704413876360312, -0.0863832…
6264	[-0.203055690770013, -0.1749165197755385, -0.12354328165250361, -0.027726340138397962, -0.18945470251505897, -0.17053123566496292, 0.06591545481118376, -0.03233146910689121, -0.015452346030697178, -0.19378057433996634, -0.09686752013417589, -0.11414608882862302, -0.21044874532612765, 0.08167153993592348, -0.09729955691769239, -0.15601513768653583, 0.16995096653026665, -0.0012812706920294534, -0.0…
7108	[-0.0283428392217594, -0.22719487825842702, 0.10212393759215717, 0.22440452681618622, -0.15847679506444332, 0.1385456593220942, 0.0034514277635181905, 0.10574347072638765, -0.17851282374644614, -0.21080074555474815, -0.20390714938189042, 0.2672363162266189, 0.05559155720360936, -0.12645302032802777, 0.04818709378227549, -0.11618548205335315, -0.12198489089025952, 0.06894729141063738, 0.2036562308…
8422	[0.08304732169426861, 0.17444319330014638, 0.15448927110012275, 0.0902495044161385, -0.22398538941989848, 0.17767007827432785, -0.07362298751516272, 0.048560834158809144, 0.16788060913958927, -0.016794293493902122, 0.04303324016197662, -0.23451707182157708, -0.105333708379648, 0.05857975002972263, 0.13313216183382978, 0.17768614999944318, -0.3602992396571656, 0.08361227434403602, 0.29616169608281…
370	[-0.09015517233374212, -0.13221223463091544, 0.08029771941719976, 0.00434711571148016, -0.1937354890668753, 0.16448169982475655, 0.045472282635528535, -0.15072713996876433, -0.12312940848482005, 0.3126351456686846, 0.2122942620993635, -0.03476226978710968, 0.05240610698340663, 0.20612862054348846, 0.17599814028035501, 0.1230690791588461, 0.06915863548069488, -0.2864425451181995, -0.10537231147994…
7650	[-0.06598841315137179, -0.0703701142259861, 0.14254238244590517, 0.15376644406470513, 0.021994911424072852, 0.19664750842893883, 0.19309850909539591, 0.2053553941400873, 0.03224315043450565, -0.1245341698736937, 0.06264772054005775, -0.07280354171644805, 0.20271738673130346, 0.22483660780294717, -0.2213688123354434, 0.016796589523140355, -0.0604818342581961, 0.1435399680204204, 0.0036986774225239…
8894	[-0.1630377853092685, 0.18510916682555528, 0.11128833924852863, -0.08287956691328882, 0.12370610604402152, 0.09497151242156694, 0.11110725972739376, -0.05049183104444774, -0.057381068530085906, -0.1030279459876717, 0.02534114803202959, -0.009625173870272787, 0.20582519806507543, -0.020896558015443843, 0.1277402022789338, -0.23868422280776222, -0.0638944123149197, -0.08009175165920696, 0.007335531…
658	[-0.1673178628089381, -0.06598820680048269, 0.2161811547118717, 0.13524687905331326, 0.20386043508496862, 0.19696771853339307, -0.08632802410905714, -0.05425277770691283, 0.15817393453508055, 0.23857621928897388, 0.04622873562853958, 0.2365835329683893, -0.055625310195965595, 0.16845650408653454, 0.06762517441725313, 0.11058257357686653, -0.025587941648534004, -0.1814494185470302, 0.0048351889856…
9871	[-0.22142311868598233, 0.15359665208832565, -0.04903345685978755, -0.2142553785390502, 0.07568431592778098, 0.2289998132558493, 0.21089181910073848, -0.039257288961111095, 0.10238014082439553, -0.13248627722504017, -0.1394060312091381, -0.1800778779514806, -0.008427677101588588, 0.26232841829905756, -0.007583163127431204, 0.11574492228824348, -0.05821232440086214, -0.09429489431809283, -0.2692990…
7739	[-0.17199437236993703, 0.14125622691912895, 0.17461798464847347, 0.14506272374249865, 0.04690326056274714, -0.11746173098519999, 0.035037791099572446, 0.023525375449507828, -0.2396579550369707, -0.1389674131440417, 0.01389370896523622, 0.1686300887400144, 0.08732148120304078, 0.14273490024738006, 0.13428606085544373, -0.007895608132760745, -0.10629571886790255, 0.16741190662718602, -0.13726479045…
6458	[0.16419282552193956, -0.048382422420839094, 0.04398054617384828, -0.02351040632886011, 0.08914543528378382, -0.3123751013899727, -0.12691413118300807, -0.018169045274998054, 0.0771109118074053, 0.18941214873371762, 0.0714426350535157, 0.047485790864167085, -0.05904839446365571, -0.2205588701312579, -0.22315017658291905, -0.005674593118032504, 0.16537907382768913, -0.3182819102161684, 0.136305859…
7033	[-0.0513606977403709, -0.18333559131312727, -0.1961253722226223, 0.18364654063220842, -0.12138992990094677, -0.1569731901193556, 0.007661792593413774, -0.0170005304378274, 0.20292652713186116, -0.17467493392512354, 0.09785095913611673, 0.15579680379780772, 0.14495287829485212, -0.03152962643027117, 0.19380076889742318, 0.08093401955736164, -0.14279777430161592, -0.012052712752323422, 0.1438246162…
604	[0.17864725773942197, -0.05386912414282915, 0.11928915102825427, -0.21265564972200662, 0.07814147620494068, 0.25608280000504446, 0.1093442140531113, 0.11894465677249012, -0.2248574306383762, 0.09500638156878828, -0.07562227303914794, -0.07139564741493822, 0.20579677064300275, 0.01623182893393023, 0.3005575916232272, 0.1642310583866596, 0.06982140336458968, 0.2728210618634398, -0.04935892902315427…
6813	[-0.16387626053789778, -0.2554270004788355, 0.12356256491125855, 0.1964108066997023, -0.1398114736745378, 0.1343760010791695, -0.04033662057781762, 0.2806354367808458, -0.08230948937526694, 0.08390530533337198, -0.14841869665473456, 0.16973110560300372, 0.11062201732966882, 0.010177613962803025, 0.12141814889264975, 0.16308658233208265, 0.20519234419108678, 0.09231588137214876, -0.005908148631483…
7898	[0.05701940226082754, 0.13941960562106334, -0.02667386513559657, -0.07496507915088337, 0.029557899329140956, -0.21228969556101102, 0.07435139741085696, -0.19546680190389976, 0.1250341313102889, -0.16403526835260382, -0.20765545354654733, 0.19651140430245287, -0.09313848326522235, -0.04731799752111156, 0.009382676710026816, -0.21010788746041487, -0.07600891825620835, -0.08359611924717829, 0.049341…
388	[0.20590501362410346, -0.0757798402403745, 0.12196170451068415, -0.3115153148461103, -0.08089112193844665, 0.055480794457046276, 0.08476764737449005, -0.2684542786013428, -0.005175511649573909, -0.1860701008659179, -0.03219461414782911, 0.08884706634323374, 0.18403914921652176, -0.11929213461779356, -0.20682120271937332, 0.030830829837179052, -0.15506219281209388, -0.1360623398532772, -0.03151921…
6483	[0.15898976372998075, 0.10696874355298194, 0.11980821230433246, 0.13533161977032362, 0.022211335273507337, 0.029947982701640535, -0.3057494969477307, 0.19264236167072413, 0.07355363912627401, -0.29586099342703215, -0.1358690982584546, -0.006677857717048605, 0.03220373260310977, 0.1379675951071524, -0.05372417772731605, 0.032790344927532016, 0.1280592007623834, -0.14995861702471922, -0.17731075833…
5952	[0.05809383881104342, -0.03500267062236644, 0.052206825416671834, -0.07240251771419418, -0.05428843477039357, -0.08460375311721775, 0.013856859590214606, -0.25278903163464067, 0.14589134079983376, 0.28945447522700724, 0.0381309224596323, -0.16520333321291747, 0.0592196068523921, -0.16985739359579063, 0.17224331074550212, 0.030778386279549683, -0.06661862669868514, 0.1716812627279282, -0.147431459…
167	[0.04443875226396935, 0.15731402449754842, 0.13168494140776454, -0.09146062773552616, 0.15667538101738843, 0.03906351605346046, -0.17128160685851124, 0.2219618993809651, -0.12373534686648736, 0.11201266338341842, 0.18768873243517367, 0.1886377933627008, -0.056006592528610906, -0.16595941729150887, -0.1934389923762807, -0.05266691293215601, -0.07576307639776808, 0.03184241143728676, -0.08916967875…
421	[0.10143741648457974, -0.05969907644198024, -0.01429413084504134, 0.019259301387498352, -0.09377548830742916, -0.11584512964371355, 0.06017707235070268, 0.07316051116562836, 0.009370294501230331, 0.07836451593189876, -0.17973744142726497, 0.03191524619690468, 0.09677290935284216, 0.037371715285104995, 0.04832704494023074, -0.0045781284022933435, 0.053790120737794336, 0.24618818478428317, -0.24282…
5235	[-0.018444890652095064, -0.10314533838539426, 0.17937745796201943, -0.2390584226751546, -0.20699271929879084, 0.10948448514852224, -0.18281298831187628, 0.17259403438002938, 0.17696674459556258, 0.008008244122383695, 0.0012218842185445938, 0.23311773544585185, -0.0066910442677977485, -0.02546684140358037, -0.2376727660282365, 0.276289549806924, -0.14773732148065408, -0.0992582498844125, 0.0144829…
6820	[-0.05005414210732546, -0.053464260059682626, 0.1196292274558791, -0.03431504042935209, -0.20138327769129746, -0.11304349623864088, 0.023072325031440317, -0.03548798712652064, 0.12200249644521387, 0.2944147852924019, -0.3392191694168683, 0.20346279454646193, -0.1094271694099142, 0.16718829674752572, 0.12667225765513457, 0.18306452602284273, -0.0561937646565681, 0.05898315994036169, 0.044710740599…
7656	[0.16977660144990017, 0.16341527620944513, -0.16768909701478518, 0.27737107020784235, 0.11062947655610093, -0.053549396917318345, 0.12718824538658077, -0.06355568070540323, 0.035112814787144536, -0.02892320157001059, 0.012496915819700687, 0.04916998980219761, 0.05346735420235233, 0.07046087567199237, -0.21211664517761097, -0.04854286561861108, 0.17991667660037725, -0.10593756622583798, 0.20837416…
3890	[-0.19168093992516724, -0.24068422475887935, 0.003816137809190931, 0.049182944590389834, -0.01163211665117246, 0.20977019721525078, 0.13897413831607247, 0.08621028011758912, 0.19861773623082224, -0.0028906078387276745, -0.04355184325376455, 0.2031967231877866, -0.19215515047843815, 0.06192391837127079, 0.2774472129622487, 0.007949543364501554, 0.11368744396982963, 0.17582776235688136, 0.003247307…
6100	[0.021913052431414295, -0.11270486447703547, 0.16042098920309308, -0.1157048350238294, 0.1828895490103138, 0.10981272174219067, -0.17257532678898174, 0.2124635902703785, 0.10387011930718809, 0.09256392091645933, -0.18829714093109795, -0.09270300555706992, -0.2722844633887145, -0.043592710899975975, 0.15810651648293322, 0.06198929079294738, -0.11080129866468079, -0.0016855501551015163, 0.205760370…
2554	[-0.24997441111928642, -0.2032193072547773, -0.021550084582792662, -0.0740304301374092, -0.06823597030866546, 0.12217968449753723, 0.11307461981643492, -0.29089499735710583, 0.0323562612296204, 0.19229751874694562, 0.046454242395604604, -0.2392698923975362, -0.15938657708123274, -0.09597913957014959, -0.018824175981883875, 0.21049955451375565, 0.0224275454751921, 0.09888022384901549, -0.145173375…
1545	[0.05618001760450878, -0.19349753811773673, -0.11450961365384404, 0.13932008121915496, 0.004061390291089447, -0.008658086343031588, -0.09559491658233758, -0.1301178887023703, 0.1551613389406905, 0.12700235645675917, -0.14726525224952605, -0.04633331472475723, 0.04796545181852595, 0.037457477041056765, -0.2786239631361389, 0.12564161664884416, 0.1712178192253408, -0.025388257154542872, -0.16337272…
8209	[-0.22744888272142044, 0.13520481905731846, 0.16187381618668314, 0.05120368863098625, 0.1608349948534779, -0.03193519016833884, -0.07069657888828013, -0.1956758850890976, -0.15231511295702987, 0.026779484181884014, 0.010154587210036776, -0.19348136349100337, 0.09070561516514662, 0.061413687765234724, 0.02426118738527351, -0.18884253900862144, 0.1475035574737743, -0.02254663629007061, 0.1776799135…
6747	[-0.0031460776594831523, -0.14479031134947765, 0.09397046159932576, 0.13770838645888325, -0.03960047084659584, -0.05369343306473913, -0.05817467316162989, -0.09467059228235791, -0.0027838251622511676, -0.08795861344845371, -0.0059406138622022766, -0.05666903035092097, -0.11042941216738292, -0.13193725268398762, -0.10043412520974394, -0.13293437702047542, -0.2022995792400166, 0.1844259775117918, 0…
2833	[-0.08688505742909106, 0.2264599872819698, -0.0007566581176962478, -0.017127029501948925, -0.04335968507361728, 0.11266740509586909, -0.24815846315920018, 0.041784833948086506, -0.246835299719696, -0.13343743504675712, 0.05830517085467952, 0.05498922476640432, -0.20795140380093827, -0.0033955389486271105, -0.15413576238876425, -0.240291236499884, -0.013453778009212292, -0.09739001793892554, 0.048…
135	[0.15860236736687877, 0.22442870894793557, 0.14596393611081326, 0.16401656458129182, 0.1164340380199105, 0.18233796867781144, -0.01327343248240701, -0.07182314094612632, 0.08656324183187586, 0.16457137177677308, 0.20058014689603998, -0.04226195097616921, -0.09212362323703724, -0.06913948637850634, 0.11810514968005192, -0.13559298182460203, 0.0010052773456398633, 0.08561224097279575, -0.2494568920…
4554	[-0.171959487016244, 0.2348427596434233, 0.10079615809245544, 0.2093162077093617, -0.1354649776903173, -0.225046909983079, -0.14146340163811458, -0.12790430949063894, -0.04638713947868942, -0.08043091090053013, -0.07985230643671128, 0.008121147220038516, 0.040379917384666626, 0.11053947442547861, -0.21017244910342917, -0.0809520313297518, 0.0910455157263208, 0.11384770357142875, -0.24352471485228…
6129	[-0.2005829606052697, -0.19558026488999172, 0.13438650983732034, 0.12515088531341056, 0.008354326341823502, 0.17400880184512607, 0.20600889872752262, 0.2740031796609936, 0.05432615563732549, -0.2295713196397914, 0.04019601395492419, 0.1501099822111846, -0.14741379980148206, 0.00660811017581382, -0.17909110965853697, -0.0013831878011946008, 0.1401173119346978, 0.20912811557018998, -0.0727995982987…
7493	[0.13081254130515307, 0.038181854207911856, 0.043030858390780524, -0.14183296265337203, -0.23718586183037552, -0.08853425840062287, -0.006684907345983528, -0.04766632641806267, -0.06831377134366742, -0.050754630744363705, 0.11582343985571544, 0.034200308916879814, 0.119711242889655, 0.1676225313089594, 0.0786589688265738, -0.20315422654377213, 0.08339289236468686, -0.07521615089964036, -0.2200659…
9276	[0.031718752848492675, -0.04656798825155676, -0.1397968988888304, 0.09854897080050012, 0.1826907305397096, 0.14738604576696698, 0.25820761203972203, 0.19206917403444887, -0.14165196900638893, -0.03147777589643661, -0.09123803911862585, 0.25082179672127664, 0.0022653314356595325, 0.027769963282599494, -0.11582782183677985, -0.07934176701004987, 0.1970990246650474, 0.17632451797118018, -0.008248417…
3729	[0.02428133909566246, 0.14338928620778893, 0.17211916572882752, -0.11596353994732522, 0.05655166472789525, -0.12617658048032254, -0.17738177387439114, -0.23387278318761257, -0.25621441983192816, 0.007868850892156585, -0.14695566688581846, 0.005660859616951955, -0.13880301108027687, -0.022776248876437987, -0.17712497874333125, -0.16407141255644805, -0.009431880069684088, 0.09121225400296516, 0.201…
4641	[-0.0006007321610162139, -0.07711944939457013, 0.1234378287302895, -0.09761869838470777, -0.0506901174423587, 0.19199005674899347, -0.10439744284972086, 0.011899087411903153, -0.028586035420707662, -0.2524759220762576, -0.17528463763939675, 0.07909290622581823, 0.2570728318799473, 0.13794036808911814, -0.14797279688221637, -0.04092082139597534, -0.0997073695248297, 0.08652293313133219, -0.0960066…
9570	[-0.18327148959197334, -0.06619115788961644, 0.03483206618250257, -0.16230036567690403, -0.03005459717340259, 0.2016877452746044, -0.12696267130499467, 0.11830074880628738, 0.03288308228381979, 0.18794012150475295, -0.31741279797484956, -0.22772282399852026, -0.0037160322534608445, 0.14843492601107527, 0.1427650973609615, 0.0433511018447316, 0.06876794351732148, -0.21035796745791976, -0.015189480…
5488	[-0.05973590177247269, -0.0022275243722213386, -0.19314109411512223, -0.012103155680847763, -0.18362616266476958, -0.07203444369523891, 0.1815320985284796, 0.2007613360113425, 0.1519902439544511, -0.01746203648443345, 0.2546364897000554, -0.15781114187695183, 0.012183606475364359, 0.07841444296504965, -0.1312613305824413, -0.007021874371197081, -0.08884582491870412, -0.0066958581562001135, 0.1835…
9149	[0.11610262196048007, -0.14938056367122055, 0.18653588530861398, -0.07956008134922236, 0.14142959926357573, -0.10242185128415297, -0.09282201836868763, 0.05766548667872198, -0.17586009062297264, -0.21162922233074136, 0.19840647018510707, 0.0022485877899535243, 0.20414550398077472, -0.1082476411240566, -0.022901239953977783, -0.04315100549159574, -0.21625706626349442, 0.028225008896531983, 0.05917…
9173	[0.0013895355463756798, 0.22982331221567415, -0.07246043735620818, 0.16785620634062387, -0.09544858397631317, 0.1766450645424999, -0.1208083230887432, -0.0014614775442458854, 0.11728800899192184, 0.13304833295710275, 0.15066339188702035, 0.12155037930880709, -0.1243209954855005, -0.04130147947021284, -0.07364926656910403, 0.22198566088424795, -0.25687159306202323, -0.01380575639888361, -0.0336671…
7238	[-0.14296050802013643, 0.1765291245814327, -0.199921818527723, 0.11850170460144796, -0.2671281471494938, -0.009848865977072987, -0.05303174224385532, 0.07265415963472747, -0.01859390472246071, -0.11127386733835598, 0.25002674044001755, -0.024865240811187628, -0.09665130731631966, 0.08108359332510312, -0.08641253240566243, -0.11458592894276177, -0.14712923020500068, 0.0862595263075309, 0.090502452…
4621	[0.22350022039319764, 0.07966022735249298, -0.003660497906902578, 0.1130911122851996, -0.15041446120696736, -0.02254164493527484, 0.11549296077698853, 0.03729158228468066, 0.011076273028375523, 0.0858083417310036, 0.13257310089197555, -0.17290942698618708, 0.03606245631861658, 0.15338274272542918, 0.08132334886135617, 0.09851709580281147, 0.09537375900166023, 0.11934781770655997, 0.04642913365270…
6206	[-0.04780713142138857, 0.20682642886846478, -0.15542048090148974, -0.08900320219246019, -0.25545527414845537, 0.0740647605514698, -0.4109504192006156, -0.006247392501600362, -0.14136421279266262, 0.030520456504216812, -0.14718411764148984, -0.1603260587126913, -0.19248140552916784, 0.03332076423976999, 0.1196969355863011, -0.00227609801382788, 0.03865336802300029, 0.2427449828407343, -0.114805566…
3681	[-0.2167748459095663, 0.015523144493462641, -0.032956537988824676, -0.1709634067566683, -0.013446213950116885, 0.3362935752639584, 0.14205820256855672, 0.1303494736785758, 0.03435626832056444, 0.09625687743472058, 0.05466475926727442, 0.1995362415891522, 0.03757577086691614, -0.053048619387700134, -0.1812795738486044, 0.0146719563149947, -0.03368452009156549, -0.010515566853523691, -0.16834579944…
6926	[0.198431186371018, -0.006133678983307677, 0.07844624780256913, -0.191744906355151, -0.047968312894213196, 0.16926675077768655, -0.11969055052848512, 0.08317120364670226, -0.03530217865239691, 0.03680354775745493, 0.12648393330071356, 0.0012629519234037185, 0.21270918640382902, -0.20102670037592288, -0.014050188972222702, -0.00558072852308073, -0.17383467207080427, 0.05695673999637752, -0.0710890…
4322	[0.1318300792813009, 0.010796615376726998, 0.09519748960822423, 0.21698467065471086, 0.021966678515425307, 0.2251557305340129, 0.0009599104264877378, -0.1565903695592018, 0.13499351313535263, 0.009196621336920863, -0.19095842590336867, -0.10047223955269227, 0.07546290370170414, -0.11733316901387986, -0.053577668833812465, -0.04711089403395174, 0.13666706341982304, 0.22749584037957601, -0.15406847…
7333	[0.17289043615528527, 0.021928701644030175, 0.1283251396967458, -0.06957581790934808, -0.14478449107695368, 0.028121499948084203, -0.19101655697596495, 0.2670436929551144, -0.14345771876210517, -0.06642436958497926, -0.09163330007286823, -0.18994270346728706, -0.004914856630980038, -0.1205551030303925, -0.1583495237423423, 0.14198901196076247, 0.04922519321873018, 0.18840221745273164, -0.17925612…
6891	[-0.11988877963731863, 0.09391206966551713, 0.15402799843475096, -0.18920290836318282, -0.10470167880568991, 0.15068896277650395, 0.16083405447808835, -0.018652851070315758, 0.1483034612989911, -0.06381933542089233, 0.0667728999147128, -0.09986394973059509, 0.12797575895216626, -0.010041172542370198, -0.17376250176888397, 0.019021831132851164, 0.0036482129562212355, -0.020631627069764815, -0.0110…
9496	[0.14525832762616497, -0.04176493219638302, 0.19856898574398565, -0.009921941336429336, -0.11613646857545935, 0.016757474826360346, 0.1767627378868375, -0.054185106931781926, 0.11893970396201357, -0.19984236481044543, -0.07570953097108361, 0.1479413384256087, 0.02122590924943685, 0.14982091570480952, 0.05878153325434232, 0.12993357296578997, -0.19230774261352862, 0.10219597043033529, -0.149125770…
3371	[0.056149150135313616, -0.2115685934939077, 0.24184626870158715, 0.08604494492342989, -0.12174798603540579, 0.17865715492737158, 0.25844915607289654, -0.23654372531031012, -0.17542975918166662, 0.025041205222553795, 0.0937678012726493, 0.06395300182234845, -0.2284787845367336, 0.0023051532435624154, -0.08748178548459928, 0.10817292626783026, -0.2578497911139895, -0.24496454275966525, -0.046698394…
9726	[0.19331465229935468, -0.04959207149964306, 0.048007624543316856, -0.013737444924595213, 0.12893022731788406, -0.13986987575080842, 0.01063877173119466, -0.023479088618351636, 0.27281736293149345, -0.0958102607705282, 0.09316840464089174, -0.23533208378766418, 0.29271164633088115, -0.13833863026788426, -0.08009120955750451, 0.0723060660007377, 0.04473543396073265, 0.017232364140496642, -0.1496027…
718	[-0.1305049201309775, -0.010971566286030665, -0.12998093309828632, 0.03958365742906691, -0.12435072551466361, 0.02300870956541411, 0.03379938950096037, 0.10873007625630382, 0.0536598923169315, -0.14868509104309222, -0.056436131897281715, 0.0739376296949519, 0.1632110149528171, 0.27399754891318756, -0.20898699746162602, -0.06743377268770732, 0.3121964262571506, 0.17765202576848463, 0.0901623744115…
6309	[0.01254570924057154, -0.2106057673382187, -0.17992835551841652, 0.11478845881962743, 0.023495177753981786, 0.13183522307040088, 0.25495089070463745, 0.15514515585391728, -0.05495399040256035, 0.19569077168125165, 0.09148256026963972, 0.09952526524108406, 0.009038608366558804, -0.15002695341474115, -0.20025896247972194, -0.009008149516770795, -0.1942696059309686, -0.09198407588309526, -0.27560229…
1748	[-0.24424776495634776, 0.14454107435987928, -0.16684900541641198, 0.20060042052663316, -0.09197389683432104, -0.013728207185958817, -0.09158507513460709, -0.007737904470599971, -0.12402685467118657, -0.2973038737066511, -0.17262133542308428, -0.17098440998069822, -0.2531122715332839, -0.2002024713604813, -0.0854625704033301, 0.014079967173610285, 0.16370452111676004, -0.07025441573038584, 0.10475…
8484	[0.13629894224291683, -0.102582416278514, 0.0032189796121348817, 0.1185738426988562, -0.08997506598590385, -0.18236907799578803, -0.14085713666194016, -0.0894850046645093, -0.06085090638734565, -0.2019329803087935, 0.15549328561374773, -0.09201881949014222, -0.22505502275269862, 0.09765899463421934, 0.08132499293581036, -0.04192655546820779, -0.2072118248210744, -0.0032161081206077955, -0.0106024…
941	[-0.07619341955425873, 0.0035902501984118986, 0.18061095817005113, -0.026411904758019765, 0.002697335887607909, -0.09163687286812548, 0.11534294840706734, -0.09822692212224161, -0.03315958975429637, -0.14152224542537817, 0.2792593637713176, 0.10528681801896078, -0.2757249493065332, -0.05524715498079993, -0.08427501003857185, 0.22669626480417035, 0.17853206377619338, 0.18152499973792022, 0.1575789…
5033	[0.05669499786589432, -0.12089156527238616, 0.061894507516227486, -0.13478654786015434, -0.03658986364147267, 0.02270744874958633, -0.2332784982021859, 0.14104945193436694, -0.15586328121451165, -0.014135857434732474, -0.092351292893803, -0.1289437116283034, 0.09438955229268878, -0.1296352904550856, 0.03180340516177142, -0.06847314645234555, 0.12248418311863345, 0.18500111830786412, -0.1700426883…
5525	[-0.1741529701271721, -0.14266828749764965, -0.20016417978768253, -0.07015078187984423, 0.11319000399196226, -0.20352770815922508, 0.005916871549128568, 0.27318089205658214, 0.07234677749754455, 0.08585025068451421, -0.2579209100769069, 0.15547169966445715, 0.16499368334358172, 0.1925873691107644, 0.1272508336050221, -0.21282194562139306, -0.11690197500531181, -0.06180712771228907, -0.06614895545…
7550	[0.18825976661901248, -0.11949671633036905, 0.087790946917565, 0.07763321846564993, -0.21030734918300376, 0.10814084315613529, -0.13723495448923367, -0.079851708683248, -0.15320087864618642, -0.1026523781544272, 0.17527308487339752, 0.08798340153467081, 0.21550873890099, 0.1473642346995275, -0.2962884056770034, 0.16159747260732002, 0.10122774128924072, 0.009209084236610555, 0.1646095702667568, 0.…
1198	[-0.04567916228086433, 0.06375342862675198, 0.08231490367980246, -0.03990201663530547, -0.04847547856825679, -0.037775494227936995, 0.10331122779449106, 0.25397965344661394, 0.25313862622963723, -0.05603503386571117, 0.19230632035151315, -0.08007271346859404, -0.09128936014145381, -0.14212938860564447, 0.34745721545057506, 0.020098536789858, -0.029759429260377477, -0.0886869851626163, -0.04071399…
6348	[-0.016197647660265064, 0.25868318689291003, -0.10035439270447503, -0.18790215188723605, -0.012134698724749307, -0.05344310710670967, 0.13496469422225219, 0.14527498672816924, -0.18669608240409385, -0.042442459744189316, -0.13104689299144578, 0.20861990909563427, -0.01161919266760957, 0.16811389023983295, 0.13741106325354624, -0.16765267988775842, 0.04513370618704528, 0.024690549432318614, -0.203…
8402	[0.06386766471668966, -0.058284116733045614, -0.15645958695474999, -0.1618447366838081, 0.11296087180645902, 0.028638245463474377, 0.19685687854356873, 0.16992640047472649, -0.17162433481855263, -0.2463518666542096, -0.20740113600596957, -0.046378376124098675, 0.10616917986837879, -0.05380528994832505, -0.1673872308611472, -0.12397293962383771, -0.016300350305413384, 0.17688263393086143, -0.13543…
5226	[-0.10655372576616987, -0.1897412066667212, -0.18243677754038776, 0.25961099273396043, -0.12207710667954803, -0.058475251581674735, -0.25922470904059874, -0.17524025118308628, -0.2598163769814416, -0.13370537150794087, -0.14651261459286882, -0.18336810141126517, 0.0685491003772093, 0.15314404974031084, 0.10552037643421218, 0.15513158316792316, 0.11877502777961703, -0.12097123794868045, 0.03582154…
8494	[0.03405496231866767, 0.19274705335778192, 0.2928714383245108, -0.20660476254226803, -0.04642263084095073, 0.023276876532385075, -0.17750287683007857, 0.03338688320552813, 0.2603007117364608, -0.14856504599903936, 0.25671816952436255, -0.14966223381165844, -0.015075009350089475, -0.061209965692577646, -0.11975411554693445, -0.03744980080042696, 0.22101085585487734, 0.15524722189929852, 0.05267475…
4379	[0.04844327555673519, -0.20478658868992597, 0.18928986844580803, -0.19488683584677907, -0.03521873243218284, 0.16199042169039357, 0.09719216277228854, -0.013072664452098152, -0.18522202463154885, 0.1633682865749112, -0.1621148876141678, -0.15093627560499717, -0.05702641710086841, 0.1600116999298314, -0.016782941895569385, 0.033425453185684365, 0.20882317119900537, -0.21539516839691566, 0.14435308…
4493	[0.11004583042758408, -0.03590084147217865, -0.14221756438122685, -0.12489738911219397, 0.3651015351232516, 0.1402165168983059, 0.08298841922094316, -0.2833375366639572, 0.09967839318435219, 0.03127948446086692, 0.2285914924156443, -0.19639505300288296, 0.21391357512244513, 0.13696218557164055, -0.03482761403334059, -0.003339724928762833, 0.20644459819882957, -0.1386933174539603, 0.04944263448365…
5499	[-0.19845095665434564, 0.0736081710407897, 0.13452223241689493, 0.14476206830311586, 0.29928910483633836, 0.017150879596809398, 0.11938026006888813, -0.1713262606350288, 0.21861310378377752, -0.05367485592175455, 0.0897241735180039, 0.13100766384382784, -0.16691755077171117, 0.1839002985472999, -0.10142651403026774, -0.03605918744673215, -0.1643986419737353, -0.11082359403931817, 0.09059041761054…
853	[-0.09616923742859224, -0.0279658555760779, -0.08298933101045496, -0.17768371160135346, -0.10751813405669695, 0.14318215102606224, 0.05937843188367587, -0.1049715602337822, -0.06318883902852553, -0.18014185075793707, -0.06784676933744828, 0.12470607774952379, 0.19790973175534007, -0.25019961094255744, -0.08770278655041018, 0.04683692926891689, -0.12237140754902881, 0.18225193984338078, 0.06372210…
200	[0.23056519625359823, 0.09370581895433129, -0.010454892134612207, -0.025979281454260306, -0.04903111522155111, -0.09259396598034995, -0.02464067600597456, -0.21165446308237876, 0.13697012514588905, 0.17141801839189663, 0.2450622657026855, -0.19652073058318037, -0.05668663376515195, -0.007680011643782275, 0.12489247968657367, 0.16167173072715438, -0.04624360595818579, 0.3347048329727661, -0.089478…
4760	[-0.0989258285947839, -0.09965202791374506, 0.2679763890418972, 0.16137024548919587, -0.0922132961965465, 0.0375611560891499, 0.03363446420603202, 0.03627550778735123, 0.13092068781306024, -0.135966822156375, -0.09736682489783133, 0.006095155048823452, 0.2853318008356465, -0.11528254161090801, -0.06964030275969886, 0.09032993857100902, 0.1958653612896599, -0.09826489940582737, 0.08329958846936193…
8614	[-0.12672579164986306, -0.11511754352759591, 0.14165249467458405, 0.06088112032499026, 0.020767756777455397, 0.009751973261000841, 0.12809907244562121, 0.11034069757193606, 0.09244570201693757, -0.12907374367168511, -0.2434683366904301, 0.01928083069400894, 0.2502384608890289, -0.10298309339593284, -0.11153344650210274, -0.10666984492774541, -0.022309362651690923, -0.14081609698860223, 0.08133985…
5940	[-0.027288079919471228, 0.1288970703116159, 0.23652179185391195, 0.03006293565525306, -0.008303081479651557, 0.013866750948958886, -0.20186688433761277, 0.04440552632935117, 0.0227116467684686, 0.05489983872009442, -0.10374959185267997, 0.20430167656299547, 0.02580154149657492, 0.13612443702536214, 0.008204904970187655, 0.05114818144709574, -0.2346862990064876, -0.02447474734488421, 0.16585713885…
9533	[0.02813109651507483, 0.09430195715685617, -0.12899233613414546, -0.11418775421052652, -0.06166581959327756, 0.013301044517711368, 0.22499705296680858, 0.15575129933331072, -0.2877806425454202, -0.017895771840809566, 0.15614369983312246, -0.21074674293406123, -0.10098662509421176, 0.18205268050452147, -0.26300654652027033, 0.09618405839871694, 0.16785431822029742, 0.10780941480100201, 0.031756330…
839	[0.016335475674938878, -0.09143925755372795, 0.04106219092425219, -0.1429576212209634, -0.13146669578597361, 0.07921449584779107, -0.23154457545874435, 0.0011213333707483992, -0.19198901261954165, 0.09727448418101105, 0.2748881537905315, 0.3363390034241523, -0.17062928595620308, -0.07709173128137492, 0.030188867188497042, -0.07480483132512432, 0.22584730874119002, -0.1928541580821334, -0.19338702…
4791	[-0.2802971874630801, 0.11566150312890602, -0.07169289109177862, 0.14660150290531931, 0.12477244231017086, 0.09588794723163527, 0.05149825096454637, -0.15738960726777992, 0.032460306367782285, 0.16578319661558122, 0.17024073517298693, 0.15945842516100955, 0.23256404886786258, -0.012597894069299401, -0.28045511188291977, 0.04313218212307346, 0.21375374030519836, 0.0739873992045622, -0.085833939910…
2858	[0.2294236398506842, -0.04457394529637531, -0.11659248918985557, 0.2963637960991449, -0.06832651722005724, -0.11808647226158776, 0.031287214974316704, 0.08904063293451736, -0.16246282835910347, 0.016660678372730536, -0.23891680251155384, 0.16845929665569265, -0.16778117869939577, 0.11083047229209829, 0.16692743140336774, -0.1216750592055885, 0.07880987125587441, -0.06833060248302943, -0.212261246…
4342	[-0.21539138399196894, -0.00465017749438069, 0.24110428957540309, 0.19983194538734692, 0.07927734089977138, -0.0944689959766406, 0.11533397916504956, -0.17952187434948877, -0.1984295792701243, 0.058689144337516624, -0.21450760482263959, -0.07444358800405197, -0.21157246449868794, 0.1724923404408379, -0.2894575530675248, -0.14076625256722847, 0.16728828779268268, -0.031029213406471245, -0.16286274…
6385	[-0.13289755110132767, 0.01968587542273024, 0.21310270546681473, 0.06641956833435547, 0.1877042953944906, 0.1685984341171759, 0.31323283890915965, 0.10207282986676859, 0.10727403568422633, 0.12656760591112273, 0.1524933710432997, 0.03599710142666848, 0.12592914850313017, 0.14786692933156004, 0.028378514471292447, -0.05202233891716979, -0.22913652585038083, 0.072611873281531, -0.19433777546298472,…
6680	[0.18409882108863795, 0.23702968527798576, -0.26201622516729695, 0.09872190667027714, 0.07651823625225711, 0.14810249968088, 0.2608130329472264, -0.08374497321449212, 0.07634421552554203, 0.14282470895050728, -0.030621720812390413, 0.06523479461030628, 0.1339204417535756, -0.17108453879292562, -0.03467578983513171, 0.012558210374680663, -0.006927991961115486, 0.1533456547861815, -0.12738606814142…
8238	[0.06400544760031932, 0.11620615218622529, 0.16577417941412756, 0.29853992835575827, -0.06839004433478454, 0.05721157329973317, -0.1285104307463196, 0.16352374977500292, -0.16150788559272797, 0.12192027187675117, -0.04917423455730032, 0.15592525351237593, -0.1867414674825571, 0.11227974993145112, -0.06397895152381625, -0.02501676253325913, 0.09631771979173892, 0.025273221228720156, -0.17038155719…
4103	[-0.08047160840973953, -0.12282206216488688, 0.1742480037026046, 0.06811426914096956, -0.1686591228552384, -0.08076023079147406, 0.02062262158911494, 0.025606352624068046, -0.0023808178832476455, -0.197070336850088, 0.19170742262403423, 0.17164863138981318, 0.18975934326957675, 0.09474923210952614, -0.24587091083682036, 0.08072126334061724, -0.12879900754883702, -0.07307680137634108, 0.1928924692…
8567	[0.08960721698158403, -0.08547892401892626, 0.18919196119918824, -0.1299106024097804, -0.10083816590773895, 0.1144046126550964, 0.32219573804044005, 0.18735387466383524, -0.21362371054426096, 0.25177544706479604, -0.06116910705003772, 0.04600498940056135, 0.15346142903147253, 0.18825251036572724, 0.11080001057234423, -0.09205584323913417, 0.0829663737194784, -0.15128764184647006, 0.02811360394027…
10114	[-0.22272127514029544, 0.16134412941302856, -0.17083332566943474, 0.055249331097441845, -0.25370798602206096, -0.14824021847706548, 0.16511339094779237, 0.09895655795455797, 0.23542862772228468, -0.1757026216478321, -0.08078609361842815, -0.16902040047075728, 0.19153620832498025, -0.3332930972367882, 0.07845228574320866, -0.00516986594357097, 0.17788749824484748, -0.14788889598857227, 0.017169016…
8895	[0.05001925373323397, 0.23658722518002148, -0.08474909165214727, -0.20144894739029315, -0.1204240680898989, 0.08913531169877303, -0.08478351403665733, -0.10940583711449829, -0.032234166374690086, -0.05567554227823994, 0.16610707927716023, 0.06125473920298413, 0.06048505035753474, -0.2110411361044118, 0.23070244289570013, -0.0785919406752684, 0.03256251504000526, 0.09354922828456011, 0.00088660103…
4462	[-0.19994482734551516, 0.05173539015362272, 0.12183696245690091, 0.010145995442416577, -0.2278729440540737, -0.04303741797672627, 0.1489377610582008, 0.07771447081613177, 0.094931651091856, 0.08553755948240815, 0.014164489206305437, 0.029867958049847772, -0.10239817120047624, 0.13705264993406205, -0.1388758460406275, 0.06784285778174891, 0.33883548197183205, -0.08995123462071364, -0.0020544593519…
6374	[0.052792385353874795, 0.11571571421179079, -0.15094032341743924, 0.092589343294561, 0.13619920705443636, -0.10693501383968763, -0.21681933864668274, -0.02854195958185427, -0.22174405400804018, -0.10589058377535276, 0.028367573165627255, -0.06364101732254969, -0.06438612707615575, 0.02167948218452672, -0.0840716055928362, -0.20019930584377313, -0.04237378841758217, 0.13143559365933274, -0.0738217…
8456	[-0.15843746664432448, 0.13115484915052997, -0.15466060587579142, 0.1168796935436606, -0.13090383005686868, 0.050850891129266274, 0.0005339466738269228, -0.059868568730523083, 0.2627019604762248, 0.22022344481918094, 0.07866472006422988, 0.06796837666404551, 0.184582959175058, -0.10968089431408183, 0.0544991231540965, 0.1495416604481636, 0.17446419603125463, 0.1279676097624225, 0.0255237222459123…
176	[-0.09940536351686952, -0.2386315291573976, 0.06511910858724222, 0.07488460544364245, -0.07813576618180505, 0.15750665185160478, 0.1165197445023655, -0.18660526341402814, 0.10047235418205226, -0.1071042872227933, -0.14096776702097466, 0.0589416617261118, 0.18646354666355683, 0.15037962444335462, -0.10290245333721683, 0.0007418158689363644, 0.15617319211767747, -0.14942620366139173, -0.04107725691…
9321	[0.03440443162345867, 0.1592893587994636, -0.05488720244346973, 0.12054441573716523, 0.07940339427085355, 0.12307778162447856, 0.13375774648097594, 0.022808047363807087, -0.21086463918402235, 0.21408340611023474, 0.10347934220440774, -0.1566018822529618, 0.0176410917812658, 0.028480414216248397, -0.021730795550257663, 0.055629603194768534, -0.23280941816963543, 0.14704872315668344, -0.02159858654…
3809	[0.1062166860486098, 0.12049568604027883, 0.1141744826009093, -0.15714732429306202, 0.05878455968532439, 0.16717864863807663, 0.18369424314562466, 0.05716132741040291, 0.058033753470365324, 0.032092870805410394, -0.03110357342847556, -0.26215516949752177, 0.11916068570275452, 0.06252219204382772, -0.20017880575818792, -0.1111838340825561, -0.10758200672972386, 0.041681044350798536, 0.141747892438…
9085	[0.03796198782282591, -0.16485604038905893, 0.16778765261206421, 0.21945290666064285, -0.27377822184463885, 0.04080565180539474, -0.10856513175750251, -0.12768982288415243, -0.0019046417730097516, -0.21691042243339828, 0.19064448048199686, 0.0032063809277846182, -0.11965899470235074, -0.03984688517441071, 0.08705035237216507, 0.17057556832114823, -0.11331489457264957, -0.19735790944442994, -0.216…
9955	[-0.07700219828388076, 0.05445735204065876, 0.13814670200594267, 0.15086337273093167, 0.019725681109551713, -0.19950942331338367, 0.20150380911681304, 0.16055869032490136, -0.011465025437254153, 0.059695847673951946, 0.22659263742467828, 0.12917248205860016, 0.16052203119839387, 0.0018338759511155429, -0.058622422425834174, -0.14802817845796462, 0.09821445906501591, 0.19060786481051314, 0.0237348…
4386	[0.10640582501063298, 0.21824318897672762, 0.02840577366981457, -0.13813289806267207, 0.032404737447098174, 0.040819617425968464, -0.03829253587198697, 0.15641989321571106, -0.2750598587176669, -0.0018343320012733726, 0.10061836265592992, -0.01939851279007375, 0.22458141760567818, -0.3518918635987711, 0.04667380331152515, -0.21232820887684437, 0.17324452192693562, -0.06051599046974112, 0.14859967…
3617	[-0.14382205778345752, 0.09316983948509068, 0.1957290318451386, -0.20193875474053957, 0.05791134385733402, 0.1703845433951323, -0.2245834475289239, -0.16960131851706364, 0.09150126267482843, 0.09137137368278206, -0.10820039668738139, 0.1631280229641984, 0.04559074524026639, -0.031781925693901356, 0.05791983722163439, -0.17195295973651833, -0.09664624712492358, -0.1589944392268573, -0.048997457155…
1648	[0.2573775452495951, 0.05563572708177446, 0.11370153860269386, 0.20127495304892495, 0.044809484655038284, 0.014189542180663192, -0.05838565101942981, -0.21542278218976968, 0.013123053074865616, -0.2333701971510207, 0.05220654542582445, -0.2822734623006908, -0.23381108369014203, 0.083867018171124, -0.049598672344862545, -0.15876651372703396, -0.17057122651619278, 0.10816743448941236, 0.14414826850…
8055	[0.08497958743502373, -0.06806782896108225, 0.19950784149427653, -0.06487937989234706, -0.041414855634364485, 0.16786202100288655, -0.17550809856264388, 0.03231608196021847, 0.06562907964840882, -0.023153360628676192, -0.16707917185522975, 0.00726687265171535, -0.07015423186905927, -0.03851351417102401, -0.22212243626280856, -0.15823535363757232, 0.16597679244420807, -0.1516129497824691, 0.192928…
605	[-0.07772120697944099, 0.08435046421505334, -0.15076403425204324, 0.00878850077328072, 0.053084756632430924, 0.1412460586333524, 0.11277832742285913, 0.0071739145344487006, 0.04566303704077016, -0.11121344218390297, -0.07501230302277002, -0.3202209669839187, -0.008727063955625872, -0.15264639188071016, -0.2811531310711142, -0.25321745036692384, -0.029519689946666622, -0.031529519955682414, -0.101…
4773	[-0.1956123114290876, 0.14172252083802883, -0.0938431606668077, -0.16577479208361207, 0.04670013078021244, 0.07799670011560735, 0.02890993316925659, 0.21645116057333505, 0.0772959791230021, -0.011457484081066425, 0.19777141266859194, -0.217132636642463, -0.17718980620523309, 0.1031059472970723, -0.09952605353516239, -0.05780824343772665, -0.10725253110206372, 0.2096431667173481, 0.064242621042888…
128	[-0.35034502054427563, -0.06711283682457216, -0.038259347790950735, -0.010663049885503664, 0.0036999709215216913, 0.12395556978824827, -0.004430489154859776, -0.01510463922897258, -0.07283233866781931, -0.15139320370449916, 0.2666979184017741, -0.011391605810516972, -0.12244861981802321, 0.07285625306052117, -0.08404463852988946, 0.0688952824228365, 0.0006843938787464225, 0.09321102039170827, -0.…
9887	[0.24008396939842447, -0.17102945157151545, -0.07888086068122992, -0.2029881504126188, 0.11339872449529993, 0.03800679027656695, 0.0024496295493818335, 0.06356603310656501, -0.08513704550371166, -0.2331132597971757, -0.010229831513179001, 0.18060785374176735, -0.08904397671447298, 0.09562516197288762, -0.18918707536025248, 0.08223293140408051, 0.1521722389368068, 0.22110302531736997, 0.0310244034…
7688	[0.02133789261810651, 0.21019703249761604, -0.18084953319137265, 0.2039005394834946, -0.11023155743260582, 0.045768182900806094, 0.0316509685441581, -0.04073706958499675, -0.023125513731170128, 0.14118323352239354, -0.2009651111435978, -0.1325789046590895, 0.17251924111631364, -0.16336240673230923, 0.21349292765125008, 0.19397622592897967, 0.1874929035890514, -0.14854401486624486, -0.075212530922…
7436	[0.15569704171036983, -0.22389891511418725, 0.021510888223521537, 0.05534546024575033, -0.13733758377208358, 0.09771330542735676, -0.09270272272779331, -0.09077828499346803, -0.1722472422513793, -0.05979230345817684, 0.23370872452282618, -0.09870889114563855, 0.15280858705641895, -0.09719041578162523, 0.18024528057945108, -0.01373831696962128, -0.16824092535729215, 0.3181217213520677, -0.05609666…
7284	[0.17223170444985053, 0.22468561126594597, -0.14346309463777487, 0.05756151285213029, 0.241037060164316, -0.015293622258633463, -0.20084103056544902, -0.06168882732930521, -0.16335372090893366, 0.002492050213546957, 0.3326884154051932, -0.053947907389769005, 0.15004940747357054, -0.08599280252711189, -0.04257199734961024, 0.05597351375796959, -0.05534307262344557, 0.32007225129810196, 0.081505273…
1908	[0.07611100206864475, 0.09286282917599102, 0.1258647153910186, 0.10831729877839107, -0.21878653408104634, -0.02213593493825147, -0.16092696190405636, 0.04190633986329081, 0.22721181687345185, -0.12845956001371658, -0.13590301022282336, -0.17289768169266173, -0.029200502542045068, 0.25023996928845627, 0.20733436635763858, -0.019357620956117257, 0.03683060613250366, 0.177256209524173, 0.16431945091…
4543	[-0.16003148021467342, 0.16616047911072998, 0.12258774301488039, 0.07014387024059954, 0.1572333519787237, -0.00978060281483916, 0.2035938957443808, 0.15547282940436177, 0.10848629043263776, 0.14820972971020058, 0.12652114630689384, -0.07000900100368626, 0.20399067921473762, 0.06341626017597934, 0.0954120947795162, 0.24724828702907262, -0.07803070990235957, -0.06047764790398844, 0.1132960930148633…
9517	[0.14678803150834702, -0.14037721100120526, -0.28962808432665255, 0.0377998333974307, -0.024774661835150213, 0.14505327560844467, 0.0997435489008143, -0.1546121579103261, 0.1692824293675408, -0.17868994170909958, 0.1004989244987542, -0.1959927742335292, -0.04756938794559844, 0.026210718255833928, 0.02279967222954037, 0.19810516614847173, 0.011213789598402099, -0.0424778298786466, 0.19070963960690…
9267	[0.18813608676698543, 0.23412384786466617, -0.0763605656687885, 0.10983066889050569, 0.08859959823326212, -0.11859649608282205, 0.000315742879877227, 0.017835267314916605, 0.18806951493113935, 0.17838369426257025, -0.21335034105965722, 0.006876197391606218, -0.11827987945952269, 0.013861261135164723, 0.19589537249680827, 0.1640580368625036, 0.22546603849369917, -0.17889194019698026, -0.1200909648…
491	[0.09681867872692947, 0.1202065979852768, 0.16984369092752824, -0.2255756680620141, -0.09337424291556932, 0.1335785881323717, 0.10445837006564396, -0.06683194354228417, -0.1315591980468721, 0.1265960779145462, 0.15709689514344571, -0.1366340399639077, -0.17744799084889112, 0.15971404321662405, 0.06475465587707757, -0.2351359947990451, -0.02973618405891161, 0.15061386987782255, -0.3084101412860651…
3618	[0.1283292536822219, 0.13887906176633727, 0.02842487512581021, -0.28106550076130354, -0.21814328958801354, 0.19318815233256972, -0.3873722432260297, -0.18465197142499362, 0.24439052039626533, -0.06487850451298678, -0.11014336978431015, 0.053554194463164964, -0.22589092747298725, -0.021957706164256442, 0.1940458205125869, -0.19367854594646877, -0.13035407587611478, -0.04663944102178326, -0.1046477…
7077	[-0.04889191402343681, -0.2411535815387598, -0.22448372996895594, 0.20145601101945948, 0.06247119348966959, -0.11777341437037733, 0.02124938271811446, 0.15606177936123922, -0.09750902076645454, -0.040375985151883564, -0.038379478210644795, 0.15217498023793938, 0.24745612456004246, 0.22810374924428778, -0.03460013633286707, 0.05178315147866872, -0.16823741530020786, -0.05067510541697644, 0.2153667…
1334	[0.033692634799018704, -0.07338650881483089, -0.06742681513449873, 0.019019181576677553, -0.06062349131550943, -0.1973566227121193, 0.07402319080097987, 0.19389251128805787, 0.20920195234082323, 0.27058395943880453, -0.047960857541342494, -0.20743680156028996, 0.14032903948968162, -0.2185477650898968, -0.2712019607002067, 0.011196567332281332, 0.23271461353748613, 0.18087671165690772, 0.010408141…
3469	[0.17613759917508506, -0.15351648187586614, -0.12495461802347557, -0.005749604197334487, -0.03072801477027676, -0.07595316248646782, 0.08729177119553953, 0.00797482429277434, 0.1762261207722818, -0.08785486813076532, 0.02197299724795083, 0.09242752542376013, 0.21280853080467044, 0.04957119962572134, 0.14929492010820516, -0.045385713990104035, 0.17730728088114803, -0.07379171798647795, -0.16601568…
8850	[0.07515368642960621, -0.20701344849804532, -0.17462621415588656, -0.13631167466575708, 0.05886043758852744, 0.01436505880963284, 0.17947568508705564, 0.11162822560681077, -0.18021303074004172, -0.18287964475634078, -0.34280530016257765, 0.12236100823504921, 0.22329745387406474, -0.14459107056290232, 0.01999497413035437, 0.11268006881959991, 0.040127416473623834, 0.15676413440611756, -0.040473305…
6404	[0.0010751920346761864, 0.06622772097595173, 0.07504102490116646, -0.24768138006941734, 0.10660756998679137, 0.13032857681095816, -0.10940527762256325, 0.005520352394732834, -0.030633950490887255, 0.1201462264968381, -0.01904413854972977, 0.12860811590960913, -0.21912273648940983, -0.019641866892419032, 0.007803964034231974, -0.027929711638671837, -0.28541031250094334, -0.16739823797598793, 0.244…
348	[-0.0575011631237704, -0.14513231535835383, -0.21766450096390413, 0.13728896668879131, 0.20370428506194613, 0.08395105309946076, -0.03593351814463382, 0.057493176247589865, 0.10936098134770884, 0.001511722320742434, 0.2515940286998946, 0.12209678792654141, 0.0014117976420677132, -0.20398602012715944, -0.01054986669801104, 0.2593688920533355, 0.01845615873127338, 0.08747955336470005, 0.13245474976…
2795	[0.17156904658129848, -0.024337107761506584, 0.16399795159734926, 0.14048874484718973, -0.15674413289020156, 0.015674050098738075, 0.04089122455695682, -0.005699869147961846, 0.13464191645462686, 0.05286577044196672, -0.14106806477475992, -0.07058393981609602, -0.10132999214947376, 0.1119735854515664, -0.10602520740226677, 0.009821917321445696, 0.0004037601414066044, -0.028478909838385615, 0.1375…
6219	[0.19562280883697272, 0.0982858490642017, -0.19311081610403974, -0.04172589521893559, -0.08443650587141531, -0.1725841378929195, 0.1550781764669067, 0.2021024701259723, 0.06172870769492971, 0.17816280711003124, -0.1153267102219277, 0.08490980777938215, -0.09704689482196013, 0.30080799830016014, -0.07142168728902307, 0.2207350091783498, -0.18025261689584282, 0.006989914142569606, -0.10704005102663…
7816	[-0.06711935807604295, 0.10712101118523042, -0.0722720201701155, -0.19395300485625985, -0.25466146197001777, -0.198087347638863, 0.3131991582762619, 0.00994421228077789, 0.07612344162975868, 0.3254109550647869, -0.2283211310107768, -0.06799484372361152, -0.03304300038791929, -0.18165617891056848, 0.0006088252288849575, -0.11841975365486877, 0.08985797048483002, 0.1472445183989729, 0.1479643353969…
405	[0.1183159974852352, 0.026059014603813796, 0.14079855323505222, -0.2972835151223917, 0.02466090316310184, -0.045648859303695874, -0.2551824338439178, 0.1902493152149261, -0.05828746010332518, -0.14615936889800968, -0.09084432242650374, 0.029462296551885987, -0.1532420265548495, 0.19507029194573794, 0.19346432478286452, 0.05983078170996246, -0.07788791550993576, 0.03789123610064952, 0.156171681260…
3734	[-0.09394538948799946, -0.00400369103316632, -0.008638673438167023, 0.14694055187339347, -0.06835189340328761, 0.08880640741775987, -0.3047707188880999, -0.12245923966267831, -0.1289791464984539, 0.06429889025988036, -0.02624742604533398, -0.06291553317114733, 0.18335670086992611, 0.1047149230208014, 0.2343462041463858, 0.11698480050672479, -0.010127026462554452, 0.14422154960727185, -0.059771254…
8926	[-0.05236728592458846, -0.20041627590858138, -0.1757983232288597, 0.09630558691627135, 0.15437934058777084, -0.14754179429559205, -0.07645690722996328, 0.22550222481118576, 0.0784639882533288, 0.15710436874321773, -0.18545172584878047, 0.11950575706097755, 0.10069535213986183, 0.11428883892027518, -0.0768685797372541, -0.03765301296828418, -0.03501062065967925, 0.12674194624448895, 0.138047668127…
4562	[0.1971684707889619, -0.24936405332828782, -0.17654012567932093, -0.12128562624524857, 0.02647607353681442, 0.045673160998070714, -0.17250512765248102, 0.1118988756152651, -0.0491783424600129, 0.23731592835153717, 0.0068525572608553395, -0.0322982727067425, -0.16712806046655757, -0.04542238628308553, -0.2212720747343263, -0.18929997297512588, -0.3454023411419557, -0.15962653644693162, -0.09019841…
3061	[0.18146330860014126, -0.1939173466119278, -0.12094582354937246, -0.06431410352019602, -0.17389014293165042, -0.1428775713736315, -0.19053459754656077, 0.07501172475236612, 0.1126425506801055, -0.044736196642370774, 0.0278044024361015, 0.1730929573337576, 0.129818387857217, -0.12292781389930388, 0.2558183734034647, 0.09867979911890856, 0.03607429175507203, 0.13524832348383967, -0.1223099856414993…
8865	[-0.2055358049482916, -0.20123629428314826, -0.006858229457116635, 0.04820912398739673, -0.011571921595394042, 0.10028690214993477, 0.2646840844678922, -0.11341964585060824, -0.00402407781619719, 0.27358628646613037, -0.15104649731744546, 0.10678534651755009, 0.05393264575929102, 0.08413093103752368, -0.30475638066766203, 0.10655593631189125, 0.026680352471363675, -0.03010066424483702, 0.31198016…
7060	[0.07496147570501673, -0.0491902182480478, 0.02855565582512729, 0.1762583533013911, 0.14755098572534686, 0.05593836473688131, -0.14405203811786133, 0.14585856026233066, -0.14019942937261967, -0.04021005136523851, -0.15613019664830455, 0.02233247873101033, 0.1610805988822931, -0.06400882112233945, 0.022106273251329613, 0.18531453926602506, -0.20345006416899278, 0.20624016230072462, -0.084954503724…
5056	[-0.09453652456555521, 0.2696633144328681, 0.14460324524603524, 0.13532905916355625, 0.17751824643716713, -0.3149158589942086, 0.004102002256505238, 0.16513316384705856, -0.22603785558335807, 0.23368053883092607, 0.1273469742694563, -0.005412698290578007, 0.008560935351467604, 0.12346476754813167, 0.13157123279553437, -0.0740061629225679, -0.17377779530753748, -0.1123555405413195, 0.1071574648103…
5511	[-0.12360501955061363, -0.057342848791387326, -0.09816074844875355, 0.15786556168550145, 0.024409329845301465, 0.024406409207909534, -0.15385821024006205, -0.1461095701492582, 0.1800156379700216, -0.23295709162654768, 0.14961349627249623, -0.21498368174130508, 0.1843311305489948, -0.005889574672596362, -0.00033422473348865473, 0.12123779936202728, -0.04386622591287398, 0.08929213308241109, 0.3071…
1226	[0.03677346288618098, -0.12199505429729003, -0.0022559598477327964, 0.05901518043270525, 0.030804032674784442, -0.02631524676333643, -0.01730282837699237, -0.16811107282355228, -0.15741630913546484, 0.19769624388820584, -0.15488108777615273, -0.06855399084221836, -0.06253588198385267, 0.2483504073478399, 0.1382296301928706, -0.17728497836851892, -0.04301267998194228, 0.2903841186150614, -0.211065…
7963	[0.045613127444717336, -0.2192637092599647, -0.13943976799100022, 0.0003162310029046484, 0.24574625688632531, 0.2820439484852223, -0.15650046557373876, 0.04722497902526713, -0.05975703387056368, 0.039622836308106035, 0.1740681237460088, -0.2109992230086466, -0.12838721529542388, 0.025184440361200426, 0.22683822980249319, -0.18997668721206676, -0.1095101088128094, -0.015296002231263168, 0.14000065…
2966	[0.038609720608790206, 0.10696832562324293, -0.21338200728166323, 0.07229609791719885, -0.1896353779450098, -0.010222159497800736, 0.0501643241478791, -0.014520050284760673, -0.26625637518174744, -0.05763308120235549, 0.21617127603407985, 0.2289006235824264, 0.0742131316205017, -0.04956277990096362, -0.12183392451643185, 0.07450447201327795, 0.03216153971266585, -0.12275419223466971, -0.225741313…
8305	[-0.10308838527227307, -0.2548757299269364, -0.1348107873784774, 0.02069747698853013, -0.14175651891985708, 0.041497148068979715, 0.11288252017796463, -0.1773364782616151, -0.040945698595116875, -0.05409439185474885, 0.17149224753788084, -0.049752453280358384, 0.05295985030842857, -0.03900828753879661, 0.07463170526220973, -0.14912244364308275, -0.16921915069925952, -0.18559935805664812, 0.234762…
5212	[0.3016185125054963, 0.010728202630644607, -0.16354773437547124, 0.07809801186286672, 0.19210549560984047, -0.11609430960825257, -0.12101306469404746, -0.05102186482139207, -0.1396330756767894, -0.028720566033948985, 0.17687112779933606, 0.15128777643665514, 0.10522475358447836, -0.06264021729853636, -0.10777962207065504, 0.13529866005123095, -0.03595449554901065, -0.1916462281256988, -0.09644114…
178	[-0.2535177419511357, 0.05845986873111118, 0.2628677462271911, -0.21915888461179386, 0.09311406958514262, 0.10603277018598498, 0.050553364763648814, 0.19964164257657277, -0.04377503222978912, 0.14239274281490286, 0.023412565883490354, 0.0021267167013611166, 0.12446442768724074, 0.11529987352871264, 0.08033954548004951, 0.14855554896174297, 0.11843610179335605, 0.17271549695033053, 0.0148071060184…
1721	[0.2112826866922565, 0.3046633970965183, 0.13226775429262028, 0.24096425166767116, -0.01778585219415186, 0.09163659593964986, 0.13931956098525258, 0.03077352540015448, -0.12429916016592452, -0.30004631829044115, -0.03760305088474168, -0.13784108688555954, 0.02068035304098788, -0.20125477037660824, -0.06466988342213904, 0.009169730833167364, 0.1626671999502776, -0.02590791189192521, 0.247402791798…
3975	[-0.1208357359074121, -0.17418051653781502, -0.08215905978201021, 0.047816364754897964, 0.24016988937779132, 0.09023789553929128, 0.02812500683070603, -0.2819055888990325, 0.09306156480944203, 0.21902813941228455, 0.223862861193505, 0.10600442961836437, -0.06739894293994714, -0.01838855924871262, 0.20620539013466638, 0.1392321241831267, 0.06115522734481713, 0.03685808031241334, 0.1733294088004082…
792	[0.138526078068186, 0.059864820211953634, 0.13458928795890568, -0.038857418298992474, -0.1830101701490579, -0.18026963358233877, 0.021305291732968083, 0.2534547054314355, 0.0554940175563002, -0.04959218116397084, -0.22334508320910526, 0.03754797573634368, -0.055264989527619254, -0.060543975337125806, -0.23491258719539362, 0.028210038721215483, -0.2536879237223922, 0.09345223231497937, -0.04914547…
5225	[-0.170947611438079, -0.1439831400869068, -0.025003888486785322, -0.015738762660788694, 0.18039841470742843, 0.2190408961572955, 0.01697135450050351, -0.15431926472842936, 0.1998518339502199, -0.09388030821810867, 0.01829335328600611, -0.07877597382179413, -0.19366252114466304, 0.13296176471237434, 0.03391906673734477, -0.08544718448397362, 0.16135638026499777, -0.14299769174416854, -0.1176105601…
1772	[0.14662243160641383, 0.15817479097131262, 0.23491122666390946, 0.061518914417087976, 0.17026487556586856, -0.06741970479874634, -0.004644158377957361, 0.21887408197425126, 0.01436413068044272, -0.1313630339670585, 0.023871336564699797, -0.12664882010398107, 0.22631985490646128, 0.17660958152443462, -0.16979585108907944, -0.07167981164878263, 0.040773102718677054, -0.0016981474711161618, 0.197713…
7689	[-0.08475567155640439, -0.13388539269892616, 0.04950886716758375, 0.13186746420594028, 0.3221113353603275, 0.038010568942584776, 0.1760290633120404, 0.1958324801338728, 0.22471862275231452, 0.0032806261955919624, 0.19747688696949822, -0.08148244169267216, -0.13956585325715415, -0.15276560622942104, 0.04856678226500185, -0.17260880101594164, 0.04027962898456981, 0.1632008254162772, -0.116322398058…
6267	[0.12826035585943435, 0.16519046954375965, -0.04185454989622097, -0.10272019183211673, -0.23852304959232598, -0.091878715022004, 0.3035420598486204, 0.21943944438621793, -0.01640045846091266, -0.11633144580650702, -0.05470090064095272, -0.32316663960771136, 0.0473089778098636, -0.1447238606928323, -0.18340601237572962, 0.20469419695181112, -0.051723093230896404, -0.1182105896272014, -0.1571530195…
9025	[-0.0929286839335661, 0.1073797720162601, 0.12810893725831388, -0.2060532494986357, 0.013386745448907396, 0.0785955756433544, -0.0407552441796359, -0.1202369305811669, 0.19173218540412518, 0.17469826148974793, 0.11744516587041638, -0.22237837986460252, 0.11943113245030344, 0.04440795982014477, 0.011708201080159882, -0.10065491890894465, -0.08188002598813102, -0.09618868191838618, 0.16676422390983…
3870	[0.34457669172717503, -0.07040535716575444, -0.0009616710920667564, -0.046923730168235214, 0.19729633486676734, 0.020407636078418792, -0.17983287550963167, 0.1570224456222737, 0.3253566949638131, -0.15360176441192472, 0.16634344423081024, -0.16514968640887584, 0.23285433198002525, -0.11870297936312392, 0.18733823322785487, -0.07112951293350814, -0.010276801279702319, 0.12790843477785413, -0.02544…
280	[0.11315216563692636, -0.026751756961175266, -0.03157336880900862, -0.09406481132422397, -0.06664165647742094, 0.2942283362118486, -0.11535515809045505, 0.015144389043597089, 0.15019458217681, 0.23500790619288828, 0.2424597546559387, -0.1557268696381699, -0.24526727750932237, -0.010714852032104087, -0.05689627250427145, -0.11117741588758093, 0.13108917235635784, 0.05557370631209824, 0.06381229538…
389	[-0.13652214140097918, -0.01673726402622162, 0.1790842902358456, -0.07735173165939864, -0.19480068651553886, -0.032973761562987876, -0.0989029223555019, 0.16141828286688464, 0.011499985348000657, -0.14490459422345717, -0.1349994502571194, 0.06311315412781462, 0.1942370331109486, 0.03437723473690697, -0.18195862292855267, 0.272213460026709, -0.1677649780229847, -0.16628048994457592, 0.130128778471…
4898	[0.16639851759868354, 0.12237703725637294, 0.056621949762866795, 0.091890188720614, -0.05488109992880755, -0.2009778269982066, -0.01511000016623234, 0.028016690063500688, -0.2240777448008386, 0.017339184801310636, 0.12359270126522552, 0.07087183459889003, -0.2197763663531745, 0.01742978097773354, -0.09359987684498298, -0.12437251922240743, 0.0012066983855319854, -0.15770485119907246, -0.020839737…
10018	[-0.11924886559711774, 0.21944128815481156, -0.1457696564148415, 0.020850491889777212, 0.251384989027879, -0.05600190907725176, -0.18615153745085694, 0.08440097866257164, 0.0453897568577505, 0.07140270481335463, 0.15202670814241018, 0.19117641932256033, 0.030190041565113852, -0.046347057768649676, -0.08759895621891285, -0.12707037759822207, -0.024484260214418734, -0.08634596733676499, -0.08726641…
5200	[-0.04539541108585812, 0.1440813367634272, -0.04346089800187716, 0.02406293791144868, -0.014554045411788513, 0.20304784969377604, 0.032564183006191, -0.05965155119720823, -0.029462648198838523, 0.1301776306326489, 0.22886773494925838, -0.1947334772833361, 0.07723023656079939, -0.08757720628550263, 0.13605558673976553, 0.11402230403628634, -0.23062458741519454, 0.03219260300493843, -0.080195143197…
5901	[0.09691873378789223, -0.14243946885567163, 0.028479151029543973, -0.18438891109791528, 0.07269355560315156, -0.1636044014869966, -0.12292456781866648, -0.04993980524511146, -0.07603724613193058, 0.0004698242297008531, 0.15856247833454298, 0.1357978372716692, -0.10089380223752366, 0.08615934346231162, 0.0716500039123756, -0.20365103401757673, 0.21484298359753948, -0.06952508584208306, 0.089713332…
1841	[0.10557626848717747, 0.04947664883974766, 0.008486428835881582, 0.010198487629683223, 0.14713545570345016, -0.03277938427545634, -0.1938895884730508, -0.17660262974175145, 0.1285424764238007, 0.1697053951661123, -0.10376920391117991, -0.030354542709344623, -0.18967627048903263, -0.1664963726343516, -0.02185081450906581, -0.06350074179393546, 0.20405117498123074, -0.07833665565313108, -0.18093241…
2835	[-0.1497643088508592, -0.176731665406888, 0.2404482580245177, 0.17438637657804973, 0.24421649328895673, -0.07403709312863081, -0.15576674118185477, 0.03441180409318367, -0.19574602160117435, -0.07757559492553423, 0.14710132010175803, -0.04035867146269054, 0.08981150896883058, 0.04811358570601523, 0.09439015679296113, -0.2092386402951619, 0.0362188668888036, 0.12027592808439827, -0.139114400868621…
8433	[-0.09503338577303855, 0.06733177688670272, -0.14364993604031057, -0.030715975927752832, 0.1772487578269641, 0.10518490405907395, 0.09180836344798791, -0.007819920512264714, 0.10129166082849467, -0.1044139723902555, 0.21599317243173413, -0.1856321964405094, -0.20257303772527366, -0.038770626243163284, 0.014672405134200405, -0.07803724971269739, -0.17621100070390294, 0.20576331908834397, -0.171696…
613	[-0.07064489800752756, -0.1837682855030802, -0.08867685092875273, 0.24324559921271496, 0.21678194325189992, -0.25489713168652967, 0.1843308012560572, -0.04640446430312515, -0.21257802172852888, 0.05736628003352721, -0.29887178532118325, -0.13155789867363912, -0.003851765421640061, 0.0475537957791516, 0.11078754780304266, 0.20405952436094332, 0.07362266328311716, -0.05997930329965887, 0.0392471297…
9257	[0.21962204710883126, -0.2449761791260769, 0.07581567736899451, 0.15109822290257194, -0.0954136521283039, -0.02168218393919606, 0.08326164688198945, -0.062137596846663354, 0.017472762570309774, -0.12509966685064333, -0.0665404805287231, -0.15114558547101706, 0.19930499740729077, 0.1016360629803951, 0.10020185209417852, 0.21756711175428767, 0.008454941107302442, 0.10356402654068254, -0.17064666353…
6811	[-0.07186086038285927, -0.26329884628298666, 0.33084522923151377, 0.14413010421343034, 0.015532684278608402, -0.0758454860240432, -0.12095386917165399, 0.12333613342880648, 0.01033189926566172, 0.33446608512331577, 0.13414991804338594, 0.006680915451722975, 0.2024046918621819, -0.12227305308122043, -0.029230077513705183, 0.26068811887204973, 0.05941461364252886, -0.012156943948790678, 0.057265524…
8577	[0.13478304558752174, -0.2797916386863733, -0.08292477271714396, 0.07520433798792309, 0.28092578859202255, -0.11272574253510313, 0.017688601636865336, 0.10140106237984914, -0.29099608301431873, -0.07917985991736555, 0.04227234315349228, 0.10069118140477373, -0.0412310903768993, 0.09028846228763544, 0.001267880668866767, 0.24519296948303146, 0.05658820377122047, -0.03837704943285737, -0.1558494480…
2535	[-0.09979294969714934, -0.019626571680070707, -0.32869587123063443, 0.1227483939852059, -0.03336007818357439, -0.030220370341278033, 0.04236501696249484, -0.24448309747881114, 0.09588650569564652, 0.17002964742989268, 0.2450232627607353, -0.06237892972469004, 0.10410418532757196, 0.054365417138596606, 0.1635791922013116, 0.16153125025840545, -0.03701144221586281, -0.1062259317459474, 0.0175756567…
913	[0.10743237502657123, -0.1808230051807367, -0.1698751804097028, 0.09452482881851282, 0.0453308947417144, -0.09908005526056969, 0.20897533051643657, 0.052889416798607376, 0.024509737744623672, 0.06294260305458496, 0.05514089583520291, 0.2758017375389932, -0.1510545786130403, 0.22058399268807108, 0.06338550345643369, -0.015290142892426814, -0.08377322008207001, 0.18656753796216605, -0.2331856522348…
8365	[-0.10890726315067943, 0.16812922055559457, -0.08054614052499676, -0.01894539109899218, 0.1566935092231811, -0.045543633588081604, 0.009974262455610191, -0.07983857535478184, -0.19170936950403827, 0.34256876713172435, -0.19707449968312626, 0.18480837019473043, -0.07950093215775834, 0.11930412198670642, -0.10901855392691814, -0.15199902959401584, -0.1330122066218083, -0.0014720316235384563, 0.0431…
9668	[-0.07441479255765358, -0.04308037810328197, -0.08939140278532835, -0.19615404346493448, 0.27289622351342147, 0.15446424259981678, 0.11058027783947037, 0.07663401230214932, 0.04915148602580334, -0.14286278151558615, 0.018170204675447246, -0.1695587357204791, -0.11730438117745602, -0.08908326689273065, 0.11613829993866952, -0.05286152298866424, -0.24827173049059725, 0.15897430504822874, 0.02137657…
3575	[0.03007517426970933, 0.06899807997094864, 0.10146176390219531, -0.07496575595722804, 0.0609773148511422, -0.0002905011935387729, -0.12926804346379875, -0.12965748693271706, 0.22247804759399925, -0.1167101869154266, -0.11306227251570078, -0.11565522417473109, -0.11166489609958707, 0.10373864013026385, 0.05243191537661139, 0.07409787347954996, -0.04442097364173796, -0.11855783713989855, -0.2356776…
5824	[0.048620777129202715, -0.016012114783630106, -0.20392326711075973, -0.06698396835902744, -0.10330611621378274, 0.09106565181357015, -0.19662731948387388, 0.06679908130360142, -0.02260390691957908, 0.09024930776199892, 0.189650951342181, -0.08174830949623475, -0.0812828551600591, -0.3159034354764827, -0.19942084055733517, 0.0884583056931842, 0.06689494372188085, -0.10061620424830703, 0.0739815009…
6781	[-0.13593060030493465, -0.11248057800242732, 0.19064222583488585, 0.15627001085061984, 0.0074978289647287906, 0.14941314206556394, 0.08405271783792757, -0.04681750651574822, 0.047048564301135756, 0.019052643713034906, 0.19734692967700226, 0.26049579439244697, -0.21775627834632583, 0.17356591021433596, 0.09211995441571565, 0.05227971130242988, 0.3063709589067265, -0.10669240900567681, -0.024487406…
3185	[-0.1102250983839573, 0.003529475835938478, 0.07424570683252517, 0.02030873318001374, 0.10578111968509188, 0.23610477687000306, -0.04332007387705934, 0.14540950718494378, -0.18955686938008165, 0.1726783253176456, 0.17734074366065958, -0.033158514548709245, -0.17229221868636865, -0.02394224475392705, 0.0887627963126365, 0.18338404508003084, 0.054031143877202446, -0.09844596212169587, -0.1700113126…
2865	[-0.20066870430462114, -0.03243512800947212, -0.07527502230472051, -0.2600845954630963, 0.12456044142742415, 0.022476634108204684, 0.048126553057155366, 0.10377759066179253, -0.02006414161717646, 0.15154349481225982, -0.06144445037520273, 0.11574784582072484, 0.07627208216479783, 0.002470012495047157, 0.22338747444703508, -0.11907123272854377, 0.14740356231290835, 6.107663210676509e-05, 0.2076411…
8078	[-0.14387428210839287, -0.0019315204903317658, -0.024125704905034226, -0.21456848560014147, 0.29642952317158355, -0.1929261132010201, -0.03848973544179004, -0.0036867696225638116, 0.1605112045363986, 0.20483433097912543, 0.1364628629373955, 0.013105867712118347, 0.015467051238445554, -0.20130557893203663, -0.020768187019586312, -0.13653178164581797, 0.18098161076066224, -0.11144291336313655, 0.02…
2402	[-0.13237112222436292, -0.2320369772271537, 0.037275788582594845, 0.01665859980191634, 0.19283504229857154, 0.1736963492377748, 0.17756618842337105, 0.1399748837374775, 0.36105425550809583, -0.0767140378176694, 0.10863545200108604, 0.07543176750893903, 0.04697845050151826, 0.16941998733086372, 0.08335790929930267, -0.13442354778375007, 0.027087961244342797, -0.07690672071583257, 0.048464992540381…
474	[-0.12078980355109128, -0.17966698051197838, 0.08300244868517906, 0.20547218268677622, -0.15203823461896818, 0.019524197542269188, 0.1581082286984439, 0.05735528390603821, 0.07879064875828119, -0.20286475762819797, 0.05260300208238177, 0.042318724698431176, 0.13346468555297009, 0.2103774477372792, 0.1081119225088714, 0.004981633008586618, -0.17627071853498677, 0.19238945924343023, -0.177074162488…
7704	[-0.10707314142045353, -0.12346639978815944, 0.16352875972336495, 0.07397131699701856, 0.04713216784097354, 0.23238326593980274, 0.11264055228233859, 0.05409939734670851, -0.0915899131029099, 0.04591107871239204, 0.14629742115815278, 0.09094099802218689, 0.030407353028553907, 0.16340687022152106, -0.16732135297556955, 0.19718969317556598, 0.1428536519638924, 0.15536818630657703, -0.13260794836131…
547	[0.14309018114479685, -0.14292030657165417, -0.18311678203347906, 0.1396468461239447, 0.08177931401249758, -0.030334174332366008, -0.011630385660681508, 0.13952625263033036, 0.21859908126305413, -0.333280565309375, 0.013107784714134327, 0.3050656188379223, -0.21586289274694728, -0.1522760200463855, 0.17087532395049077, -0.03373674266833204, 0.26199709485717054, -0.11581452261766852, -0.2222840534…
6408	[0.07656783814271932, 0.2163523528054299, 0.048732994628215114, -0.18632404466701133, -0.15819222348379844, 0.1833786981125601, -0.11343823577224857, 0.2404758119882762, -0.08435673195642637, 0.02309968868352324, 0.016574024814771538, 0.10489110750252609, 0.0638717966465251, -0.14571629986846227, 0.16607685572323863, 0.01964866902431323, 0.25044391948825634, 0.02342808872287029, -0.20073800405048…
887	[0.0550594088215877, -0.06340115655375521, 0.16046809510473498, -0.058394330454286554, -0.1779623953351729, 0.12222669518956966, 0.110536607507115, 0.08137508020765759, -0.03947542383405784, -0.16899199671434356, -0.10175591854414957, 0.04528103081140956, 0.30007248153966987, 0.0036078767574109754, -0.0268998479141341, 0.2635527252781166, 0.1424288865934613, 0.042989139854010636, 0.08030957021381…
3069	[0.06548900612125481, 0.16934158564947047, -0.09453629975446301, -0.2649653055123545, -0.08731349921024216, -0.14938049672811626, -0.165782138451143, 0.10174754522608638, -0.0342497163121137, -0.06940564397942589, 0.02247900546553207, -0.06036543315666126, -0.007815230671220443, 0.11542529963179615, -0.0028271912190489736, -0.08452762668164919, -0.2354955357627186, -0.06687669442764971, -0.135751…
5171	[-0.04064026850640043, 0.028072588571086177, 0.05398765696934027, 0.18299267652618695, 0.03420890926658488, 0.11051356861083919, 0.038750426326836826, 0.10459642023394809, -0.26803436385652785, 0.09487001372907758, -0.10893895182947906, 0.2611310372610193, -0.11349421680731535, -0.13362874507565337, -0.1974033668265729, -0.07018492933347358, -0.08108586812224694, 0.09369018590764648, 0.1396411719…
9462	[-0.08678629402140503, 0.02414587771266118, -0.0479140915816064, -0.22341698507969793, -0.07764738554943647, -0.11196467179391129, -0.02330105768371672, -0.2012534380885966, -0.02843501169409031, -0.21593364183167055, -0.01378058050287889, 0.09873285463576702, 0.1417141775631232, -0.12046401831984112, -0.05820634585589525, -0.10853145913444721, -0.18147275716325043, 0.22065291036054563, 0.2828476…
10101	[0.22497298721342787, 0.20124584732654474, 0.25512042209360986, 0.06738900966864877, -0.041634425083116426, 0.09267053519127558, -0.12682462739379444, -0.2835155424959286, 0.048176815588943205, -0.07007935711639891, 0.1847812761956852, 0.010807783078693203, 0.1586119359203621, -0.15225537288227609, -0.20482258567168646, -0.01603691333648993, 0.10310737471267728, -0.20447477811813128, 0.1869129750…
6201	[-0.19393469134584101, 0.0753296537697676, 0.04074209472251989, 0.1955351368688191, 0.1970257326991015, -0.19545340681616535, 0.13098567146054857, -0.015863502790288746, -0.12795347122323059, -0.032982492059803324, 0.19782165391309145, 0.13909106999791512, 0.0004564815060145935, 0.12231609331852188, 0.16471353847514322, -0.14513787909973133, -0.1516147106027109, 0.04305496253070812, 0.04727699729…
8667	[-0.10091668280491917, -0.23757357797081907, -0.13845938965459767, -0.0983889565548805, -0.3345988837730956, 0.02110936533288377, 0.061254227224326274, -0.06405095368205256, -0.015987956336310238, 0.20177805661723358, -0.11863763340933109, -0.08416796177176745, -0.06876512539565462, 0.13638179049767687, 0.01669054153109013, 0.13010579967779148, -0.25161344980179884, -0.07363970920352374, 0.223460…
8241	[-0.23228156399705754, 0.048850983234601145, 0.11007118644656957, 0.08855866597717434, 0.13996120648008412, -0.22261711583706936, -0.02067639117953024, 0.04149089005819452, 0.025179195758535174, -0.11195217590635613, -0.21878933359838446, 0.16000118690869342, 0.1443135571244244, 0.0436066987395848, -0.03445286724533119, 0.03107925930425656, 0.0042307932841142955, 0.02868535340330927, 0.3267733029…
2932	[-0.19173381653024957, 0.1577215012344417, -0.10038089228642277, -0.22127659750381815, -0.01973717450275562, -0.08066280984390857, 0.11036863562581027, -0.14519003374471706, 0.07467146003972214, 0.18749759862622375, 0.04657146218048301, -0.11914090556474068, -0.10501016472245653, -0.11981407771859662, 0.06583783707346196, -0.2763989872120614, -0.10463336574026617, 0.16672517744889054, -0.05380187…
5780	[-0.19708407735427005, 0.02412843935270846, 0.20160682763880186, 0.27347575201652424, -0.14850424851320035, 0.08936630794170726, 0.19544774757150152, 0.2739056188589546, -0.06313481558023908, 0.09742243328076797, -0.18834447947076532, 0.19877241368798032, -0.15275765583386625, -0.13129740295584832, -0.05300632001077909, 0.09088471327563362, -0.03088154115076386, 0.036882822812432915, -0.170118543…
7464	[0.03117566926169113, 0.11205170349441876, -0.1682748821533602, 0.11691067316140816, -0.05589975237405779, 0.11470295432361949, 0.27848754320628344, 0.15786756659559775, 0.1575946785002838, -0.08195668089215416, -0.1157517069326772, 0.021294266574528337, -0.1304731648626929, 0.16898052106367054, -0.23504621995393402, 0.018989591932809715, -0.20684210047189847, 0.016507287646876808, 0.032943127082…
5582	[0.18634670132899875, -0.13162586304067259, 0.09515400874384558, -0.1557197188676883, 0.13628261226678984, 0.01578284138383344, -0.09210810418922474, 0.1363753645635596, 0.13267783716040868, -0.32471482684124897, -0.1628923385228832, 0.3262880028178977, -0.003861470832889551, 0.17580761561877425, 0.024296266242372213, 0.02000863078644321, 0.23516492366303934, -0.05811738558379942, -0.110498380238…
626	[-0.20059951282805247, 0.009950635803684047, -0.017950440622941585, -0.06401092394936421, 0.11285821128503828, -0.1274810180692063, -0.16188562545647373, 0.04630179210977145, -0.10330342462795575, -0.026554428721096656, -0.18936919907359542, -0.07018762138378314, -0.08106848640580326, -0.04409398823737544, 0.24979740624789631, -0.24092931485695182, -0.05552782626862989, -0.16490272044772497, -0.0…
148	[0.04808294379903057, -0.15391061779663756, 0.24750429404032104, 0.2867696340587121, 0.044454448990100086, 0.01846391632564595, 0.0648734039910269, 0.17518897119991378, -0.11310575959002042, 0.04850856036294577, -0.27396895019684364, 0.058046813652623645, -0.07919663190002267, 0.06707617451558785, 0.014615295493389021, -0.14980989271482062, 0.06823090338482435, -0.2777187912624455, -0.21312239475…
5290	[0.044362709124139754, -0.25556806060596277, 0.01133121137268719, 0.2200867857834367, 0.12660349330966164, 0.0634945275554305, 0.22766455992142687, -0.01360337930925969, -0.07620559877130532, 0.0945491213579123, 0.1777965805201404, 0.14112773708148094, 0.18903874046680438, -0.014348053152284164, -0.013033365572361894, -0.18649883437424003, -0.028366830279822945, -0.14184248296671878, 0.0011111264…
7841	[0.08893507786631755, -0.18096771866763753, -0.15586860169421787, -0.14995131903721803, -0.11914943469020398, -0.2469121067876554, -0.012969593008582475, -0.16938790466013387, -0.1837777998333636, 0.27314639862552353, 0.09255863524640552, -0.029548952788312464, 0.06738880011980056, -0.09479759524845967, -0.08812132306671358, 0.1923229935940323, -0.0350475306344332, -0.28357057755579024, -0.183174…
2308	[0.10403664403151405, -0.022604455225806577, -0.12342247136655146, 0.17155657558371923, -0.02612644014245565, 0.02063634491613972, 0.034650980916142125, 0.26564848999684243, 0.14485975645210766, -0.11230932066591535, 0.24155907137262048, -0.12217884028323542, -0.1487322628442384, 0.13497287770890726, 0.14114581060555512, 0.18999516386093177, 0.37592382534341556, 0.09462263495975189, -0.0203326744…
8442	[-0.13668145501222187, -0.2618835668458351, 0.22428965504774837, -0.11429145027620256, 0.011965986342515767, 0.20350643865469942, 0.3005423306518007, 0.03688550790697055, -0.17539787025431547, -0.0052459149365869095, -0.2278612236991248, -0.14720002748259536, -0.09278920278031791, -0.23194251692670212, -0.08341207584514393, -0.03586538968624498, 0.07986639814813865, -0.1110740852393116, -0.215321…
4470	[0.02735693426745193, 0.146798852381395, 0.15024100994255993, 0.0658169573051583, 0.12819546113608196, -0.21143304425648515, -0.11845022927027818, -0.17337819884742053, 0.042830243406176166, 0.06504426617026474, 0.19265792677615387, -0.13839037766362475, 0.15639786953635845, 0.11737245131958862, -0.09871842695156585, 0.11185530557479538, -0.09364810341582194, -0.03869498544895995, -0.232857212468…
756	[-0.14452800319548811, -0.13084790292729367, -0.0488985405305823, 0.03592710478064991, 0.10384391623954399, -0.0652851720880596, -0.2518829424725431, -0.09119269926157245, -0.22603236021339776, -0.0052771841188618395, -0.14929827370420745, 0.05070631602918658, 0.11467000930087241, 0.1308324016301032, -0.07940695071310329, 0.026788109553627894, 9.214591554186904e-05, 0.33025408407847695, 0.0832200…
3399	[0.09365441694325582, -0.27446637794402484, 0.1845040209436796, -0.1365210788241897, -0.04580224953375982, -0.11032431864846663, 0.28621418670526155, 0.05524034292487276, -0.2262037994247553, 0.10532786446645803, -0.033260723239901833, 0.09696322058161444, -0.15517212001452255, -0.11424452218934525, 0.040044149691273116, -0.03184084536991266, 0.1831540860575545, 0.012174982176256495, 0.1132119453…
5228	[0.04255328327377139, 0.023318805162063493, -0.044962811902564334, -0.17465163282774393, -0.08285095035091258, -0.09812810593022162, 0.1214540103482986, 0.04662303765670167, 0.29889368444897935, 0.22560076445198993, -0.23992121813317746, -0.10568781993490947, -0.14294456994268676, 0.14334152795356975, 0.029556613947804258, -0.09287199848922112, 0.12397540019473903, 0.22248393105752004, 0.24298468…
7598	[0.0197955346110692, -0.10200316002463235, -0.1753606959443101, -0.1590793924525979, 0.19437345235241707, -0.1674999179740643, 0.11523690394549807, -0.22015373050377077, -0.05701267089153609, 0.1620290972591798, -0.007942172500471292, 0.2245839013298217, -0.064654688346014, -0.05213284571041596, -0.047529155270897454, -0.21796764425255122, -0.04361236733585404, -0.059562338370833, 0.1452718486755…
9853	[0.023872627706397524, 0.044257970837122504, 0.11961712843913881, 0.013574480012549057, 0.08280418230245898, 0.3694704047368099, 0.10081730498505319, 0.16172376256501791, -0.03244020038625504, -0.15085069429372538, -0.04172552059597226, -0.15129492875544576, 0.019378980021059148, -0.1326402136424065, -0.1596708550839558, -0.0892762172432005, 0.2197335920754168, 0.13007102267416484, 0.024549824197…
2177	[0.10098839078786008, -0.010092223120994202, -0.061544381799838434, -0.16609823263616535, -0.045632541971261674, 0.13167710788822465, 0.026517906701217366, -0.12653425527104847, 0.05014730518074232, 0.19005624012169375, -0.012522665632163473, 0.029643399881615778, 0.15759232980883658, 0.11221745816764375, -0.14418888542669017, 0.09556782820638791, 0.011128948796842831, 0.14223283014512528, -0.161…
7996	[0.07305525439338781, 0.10029661293229827, -0.1677660866559876, -0.05091020097553858, 0.12191362050397615, 0.1872058830070317, 0.05288335025400392, 0.16272217161963654, -0.02657920256427917, 0.1587996166789519, 0.1254144796603928, 0.028746329392465804, -0.0014448940294262084, 0.13022832472421147, -0.3716503555432691, -0.10535588147566242, 0.08234458318241897, 0.15415778687019643, -0.0093354130062…
722	[0.009366316361629644, -0.036763871528764445, -0.1886838572629687, -0.12729408819668575, 0.12065985148922657, -0.031564729778139095, -0.032861211311143015, 0.005729412137442454, 0.09659645127876804, -0.14607858940924542, -0.09718646929911574, 0.17578480329914176, 0.10143912723807241, 0.16990067622924476, 0.06400934639204384, -0.00383251400484521, -0.06895310694919977, 0.1690434123444276, -0.17661…
2769	[-0.05008828196707982, 0.049935194789064545, -0.04933443161325511, -0.06019829019783188, -0.0024606083990937376, -0.004884741100321125, -0.10752531953337943, -0.011256539284129, 0.1851506375992939, -0.13350991537465096, -0.1509187121453014, 0.09133556007145467, -0.17588848760854728, -0.1309521272246529, -0.3061289260100007, -0.05843587799352232, -0.11401848136281106, -0.3641142504055753, 0.148961…
2066	[0.13065545540288376, -0.05548792246075507, 0.2123835255741895, 0.21171818370007348, 0.11184882887820016, 0.016811457064260092, 0.05282315013725668, -0.1201258868106201, 0.18902587607204746, 0.1458395438751132, 0.19521679001130238, -0.011099998807255018, 0.027764243597963107, -0.20389615431489583, -0.15304145632516486, -0.19205594161105452, -0.08229926361285299, -0.0578169126246248, -0.0769801287…
1698	[0.003598801184919535, 0.2684042428136707, 0.08634973084404858, 0.24246028864398275, 0.2493154466852335, -0.12742016960277833, 0.06432252329396113, 0.21471666642195544, -0.14216069132075818, -0.1083565272194211, -0.04340289104369133, -0.15710099511069425, 0.24515773662516835, 0.013528392823076699, -0.021928069508535535, -0.13161987908814807, 0.2721372136505356, 0.09434590470292244, 0.031552036739…
6095	[-0.13770391134516205, -0.06535801084845648, 0.03931120060701262, -0.13338412295976135, -0.0423023766802497, 0.04762466192888765, -0.17035277118111536, 0.125323839607445, 0.07554404648193315, 0.10084845694995934, 0.16718891254915788, 0.02822015963939126, 0.03222599484342158, 0.2513744614940335, -0.14707776864538363, -0.02626583393551552, -0.07868027185158091, 0.22034839210115892, 0.10009536136423…
8323	[-0.18598255050916185, 0.021736608565121062, 0.07821587987289799, 0.041924832434236184, -0.061591820494513706, 0.18913896186741785, 0.10391103797140636, 0.02656262284469441, 0.13876737018381208, 0.020538159243907193, -0.21775244156445497, -0.0013191070176014764, 0.20122398407217656, 0.005057500186663664, -0.21288494526626514, 0.22787601847256106, -0.07963572161944603, -0.15804029825639884, -0.201…
8220	[-0.2724549418415195, -0.09940827439330215, 0.026753066890647034, 0.03997957632047438, 0.04963555161336516, 0.13152636093315614, -0.12094610642624573, 0.062106895674026025, -0.09416195554923104, 0.18900201161772892, -0.05375892072802501, 0.12262659896456941, -0.046766914730118216, 0.12679209965231714, 0.09018036742528669, 0.27989083988690505, 0.08894798468992435, -0.08136306757383453, 0.003337374…
540	[-0.15180455427106315, 0.17391725326153096, -0.20575987964269227, 0.07633980787068635, -0.05587021551467134, 0.13984271615007085, 0.297216900296808, 0.0698575895971891, -0.1277506983992883, -0.18886470148900178, -0.1763622642298406, -0.17532667766184812, -0.018496761029238237, -0.11399427403867757, 0.038013335788588856, -0.22548004714918543, -0.043429136555474306, -0.2933211706542606, 0.244392280…
2446	[-0.10232140512702098, 0.16979619652695727, -0.2287394919357248, -0.11134885476739516, 0.184694556599647, -0.031060123517855465, 0.02228608269752885, -0.04533173148953783, 0.2657375246322335, -0.16792113122311783, -0.03476066818223095, -0.04210049960492464, -0.21274427412919786, -0.019353724878021613, 0.04801928719526107, -0.24061195119315157, 0.15190991955548958, 0.05116235307738142, -0.07363620…
2743	[0.014752872764830376, -0.08858886907358614, -0.00010160594280762258, -0.11564830302534955, -0.15259636971757914, -0.09963096930498537, -0.2006783700323197, 0.021314236999509056, -0.17754351026264992, -0.1797979658850981, -0.16798874990756416, 0.12393633048929835, 0.18071547898758628, 0.3683714297329797, -0.07939033114894915, -0.15697945860308737, 0.17214922891441461, -0.1763239226988297, 0.15173…
7734	[0.010276449016927751, -0.13793191156460793, -0.13001148252584904, -0.11124955068821687, -0.04776125553069847, 0.20443889823689654, 0.08705461751857817, 0.13198078800685348, -0.15932594011497844, 0.14338303744047923, -0.027016580679624196, 0.009908102669656403, -0.2463303732939229, -0.07323314856342611, 0.004754353029134306, -0.1410185059817841, -0.1732558787919435, 0.09430688059871704, 0.1711155…
3702	[-0.055620321564341484, -0.011417885658839853, -0.004716543846035, -0.18150602092988066, -0.18211506856044898, -0.15314378853459806, -0.06941246270167427, -0.1733586680488978, -0.1327442374160418, -0.023063288297035477, -0.011438924450730168, -0.1668577455381443, 0.03498176241615411, 0.10372268876049621, -0.13884969922572668, -0.10197733298301202, 0.17955368960876353, -0.10375698283829975, 0.2650…
7223	[-0.13847633263261014, 0.050475777281820775, -0.012966633037990196, 0.06001930479559653, 0.29829662185119016, 0.18870499994179252, 0.19477892738049787, -0.018868262589135067, 0.05220032701268376, 0.0795931303005482, -0.03057463083029793, 0.09891969628677644, 0.30336604590211563, -0.3454574036595646, -0.013963526670607863, -0.06399548794553402, 0.01211473564088671, 0.2061548129482503, 0.1381946691…
3550	[0.11394768782756508, 0.2686265198038843, -0.15563360224710474, 0.06477978061915042, -0.18741330329627304, 0.021897909022910795, -0.08594448340562115, -0.13839641822642768, -0.08300083760471254, -0.09908119811764565, 0.10028521132775338, 0.1947694902750933, -0.15138272502770211, -0.1697030906141004, 0.019685707529786028, -0.21638849713003844, 0.25015323959446756, 0.06750138440079306, -0.057749985…
7918	[-0.0973325884303795, -0.19708110902860215, 0.25383115388129485, 0.133740977974714, -0.2006347784457075, -0.18020745390940354, 0.20343893675888267, 0.0258356807269016, 0.1528479036702177, 0.034831649071845334, 0.18681582450299297, 0.11590853426692056, -0.0299366826321212, -0.1094328991497048, 0.06131026534545818, -0.10813977169221455, -0.0017447013110494438, 0.37301277132641114, 0.124657610223794…
1847	[0.002973222275761743, -0.12162943725314335, 0.011134804640587899, -0.013807737895125337, -0.21886142644992226, -0.0024860357772393243, 0.13715447610364945, -0.28096523168985854, -0.0665854899452138, 0.06908171916999889, -0.11454416493129788, -0.07398699378204913, 0.00967597448111914, 0.35254562755943597, 0.14867484095867778, -0.19360968337933307, 0.07940495252602228, -0.04221754617972602, -0.260…
9106	[-0.08894913189543842, -0.10272207361600587, 0.06320829158501802, -0.20454434301320784, 0.029567158465521118, 0.20830673613037273, 0.09590942808186181, 0.0810076265392372, 0.12520494056689196, 0.07131874424485585, -0.07748155214257989, -0.05219718691062817, -0.13962610644729073, 0.08849349839010444, 0.18811366072181243, 0.11745303007333194, 0.049183277810780676, -0.1880683193810074, -0.0949497751…
6532	[-0.0331037942530253, -0.0704661422237432, -0.14159208752427954, -0.01834728588273367, 0.21317027430988408, 0.33554326192893935, -0.11392178205622891, 0.16209569778450916, 0.1328810829910106, -0.05404051984784153, 0.025494470899796423, -0.10119493221651178, 0.17494203532997837, 0.0494584422114659, 0.08850217336008331, -0.0803860733420152, 0.3126322448529018, -0.02527042214117842, -0.1815308504650…
8565	[0.027508423443711613, 0.08300509558470454, 0.23379347110413973, 0.17046178477802998, -0.047374351820314575, -0.16880472856590542, 0.20824647131224813, -0.0672361595116031, 0.05848391564211646, 0.18987626333404914, 0.16707949115383572, -0.18019274937391785, -0.06619750169047686, -0.08624367754432641, -0.000648174997015826, 0.10416236968568081, 0.1275756447242671, 0.15811160300029262, -0.076542259…
8145	[0.1570852102967781, -0.1399465508181297, 0.09339117921024954, -0.16456717112302752, -0.1815646871207276, -0.14472265553768818, -0.15702024489450042, -0.07576557534525355, -0.20301049374728783, -0.18978318144926362, -0.21816317872663782, -0.18878730662508825, -0.14604314290804735, 0.07080579303382359, -0.05615974908874657, 0.2614421132462125, -0.11053042872373975, -0.09417478092395169, -0.0392703…
3101	[-0.05560449732813999, 0.05965149564804762, 0.03495329494297995, -0.04896849621510934, 0.012841123907846945, -0.013655438334623573, 0.10232094844435272, 0.05129138920092104, 0.1754130260708237, -0.001460191478295995, 0.010736552916020877, -0.1958859403219323, -0.03988236844729662, -0.3054571976246344, -0.23090530515468283, 0.08575903335524658, 0.08908672948310772, 0.1170436697690771, 0.1754730785…
1865	[-0.11214112441501584, -0.04705387404728832, -0.16929081312407684, 0.16636027995839603, -0.22304049636218723, 0.11062449482584291, 0.13739846748334728, 0.06056102480129266, 0.14432730316055462, -0.048967504921352246, -0.1434152144697606, -0.062037070191092995, 0.03423546931387526, 0.06804898205418834, 0.25766773916003, 0.07089805777169671, 0.20131943530080618, 0.0992812107497264, 0.16416874852659…
3856	[0.2146027252814523, 0.10900686366247297, -0.1189783186179577, 0.11889072963641008, -0.031097445128678496, -0.03568646899777924, -0.06056581625915295, -0.11400719757393808, 0.1657942805644348, -0.20211975774787536, 0.25900870507916934, 0.0074780645404818585, 0.1966253184691683, 0.10346094921715919, -0.15510009927490948, 0.19732091108233477, -0.10220815802211058, 0.06129783741378689, 0.13490735831…
4955	[-0.2444075376325049, 0.24190722942699505, 0.06791210356417678, 0.18477719422428113, 0.1787656909653174, 0.12648158230237827, -0.05649723480688768, -0.05873222090501567, -0.1428047832433534, 0.16074654518146594, 0.01833322608175015, -0.1480038110464292, -0.15922474333140718, -0.16475470758693958, 0.1292512228374352, 0.09432662345366333, 0.04757598364830189, 0.0037922430041050165, 0.35516447182897…
6833	[-0.04647828167984829, 0.04247069985983944, -0.08354546746378862, 0.002867386226567227, -0.29066314413755195, -0.23327481293903357, 0.27183976727277376, 0.2669190540393702, 0.14969347358307827, -0.02141486778669535, -0.1292651204258438, 0.13757456509203522, -0.035267684784260234, -0.04687552897621482, 0.13052946063291054, 0.10265562119440166, -0.12737767735282662, 0.17072174700838808, 0.092267738…
9134	[0.07239781632962866, 0.14207140552724998, -0.14762152405667234, -0.056345282925708264, 0.20091194049425595, -0.005032764539517147, 0.02074096759775183, 0.11638830600336661, 0.04494041580167446, 0.02059595237895363, 0.1186113620740205, 0.03921134802199878, -0.20426176367095458, -0.1869143568324704, -0.24703656157883383, 0.03890923996755558, -0.1809912369830954, -0.18506394816741897, 0.21847636504…
8515	[0.2760017812051536, -0.11669506912719367, 0.24278330483294838, -0.04729482392077127, -0.13381878642006237, 0.09639716436312215, 0.10992996868872618, -0.07610782343929821, -0.08571854199537209, -0.1191400285949686, 0.23060429386761028, -0.023392881984115706, -0.03499380343782742, 0.011740265612185476, 0.08695512788177213, 0.23514626296183916, -0.16037682595113487, 0.16534768544580228, 0.252633577…
3182	[0.19455761293915017, 0.07990811496841163, 0.031799117083146686, 0.1327366504840306, 0.08989899861436512, 0.1344490112041893, 0.2448535629008768, 0.21503660170937838, -0.19197624346859188, 0.18054583111918923, 0.15832433200756618, 0.042821331086406345, 0.045400759379309694, -0.0906090667435482, -0.05400304842980828, 0.013992862301248143, -0.20186829319576793, 0.023005166964913493, -0.054155337182…
2179	[0.24692107176916603, 0.12431361942566292, 0.043252495438868534, 0.09428282712968251, 0.2365251340277933, -0.24016296499274997, 0.2143691221385084, 0.06284626900106019, -0.09385957223266951, 0.0030726954096409066, 0.10970512123535918, -0.1700627119120293, -0.23401429671773274, 0.19418132986953027, 0.06202110863751157, -0.17866736777525458, -0.11785852643681634, -0.09555376600384767, 0.27487185432…
5812	[-0.23100375524570824, 0.09548463298960677, -0.15315849826501182, 0.2254476762903341, 0.09242686470576209, 0.16866260198884536, 0.12574452325393126, -0.23453459156087467, 0.09121404441781088, 0.10706936236137848, 0.21343127295640543, 0.06184032406037183, 0.07762085351529392, 0.04986761424461493, 0.17900145543320403, -0.23383822823476, -0.19727631314355143, -0.20662056966997402, 0.0863205164276617…
2389	[-0.022859318155114546, 0.2664790250449417, -0.026765788294851548, -0.135145948096762, 0.20682361437065, 0.24915431316475836, -0.09056117460925239, -0.11376880508410141, -0.06496624729690768, 0.19583448438950193, -0.00914534491032396, -0.01987265449883876, 0.016910783481029496, 0.08310919503308811, 0.012541454928481997, 0.08052602324132646, 0.09109678587463872, 0.012646518061851304, 0.24962901056…
3546	[0.048710622099082064, 0.1717243270852488, 0.03949013793878974, 0.00346937712657647, -0.23210457614081678, 0.04080432515591599, 0.03715190939656763, -0.13504594403337933, -0.05102513768039513, -0.08422651514027059, 0.0182973697335804, -0.09079719025824438, -0.023266418227221822, -0.17933333124441916, -0.09947877488866552, -0.18642716947683882, 0.257232443938153, 0.10912636104877416, -0.0817907619…
6118	[0.14365179598784225, 0.23703081019904432, 0.185113387354032, 0.03377918383948776, -0.028533224921542595, -0.07448803112984209, 0.2527989816721911, 0.06587592424081054, -0.13471457530753173, -0.20342230921643573, 0.17554955023340832, -0.010835390154445158, -0.0721363378753138, -0.009736123985382313, 0.12648010890945582, 0.19883945252862814, -0.11672420779709408, -0.25157738014111436, -0.239608809…
296	[0.16672310301678264, -0.07485361678767627, 0.027235518060301188, 0.04719498383259381, -0.16533804800613322, 0.15425869486707325, 0.09311228241170587, -0.03662146731678013, 0.011633139614057238, 0.1303764240011753, -0.05739570714727184, 0.138793223136551, 0.017079672353524446, 0.1503969699983725, -0.10837215727381089, 0.11486482544531025, -0.15798233404326845, -0.09334274908254163, 0.263752757659…
2111	[-0.11310831699545894, 0.022761729175106066, 0.08015144848748197, -0.003155202993841027, 0.0477375669945864, 0.15306988525311568, -0.17218913523220625, -0.002496696949843033, -0.08018427100659224, -0.08155516129985774, 0.012080622160546462, -0.1100833705126248, 0.15751654935221054, -0.037985831201546395, -0.11954106012637823, 0.03348519171420476, -0.10109841671553527, -0.0020078462009693633, 0.09…
6831	[-0.008066317634901295, 0.11006307249884513, 0.2417490375291225, -0.11326180012787482, -0.03965925116348936, 0.11698778669424975, 0.23545337025997512, -0.19974757384691616, -0.03831000016210494, 0.07371243149943721, 0.17307227646622933, 0.11365714817955135, 0.0006336655228278036, -0.047994431896432016, -0.05699117834179785, -0.0300923015751697, -0.09771231355623394, -0.3597810964768007, 0.1583566…
3812	[0.21294158982916883, 0.16083356432810417, -0.01532248155459704, 0.1608770179697749, -0.15768629180941973, -0.1807530047998923, 0.11019720235219356, 0.09405901483866971, -0.15573083358299583, 0.013494288879453278, 0.08429022893313907, -0.2068639887061638, 0.042669276885807024, -0.09016545579146269, 0.17616513078731988, 0.045020981644924005, 0.09650725705224578, 0.04833549496568994, -0.03759581138…
944	[0.03125932094536495, -0.13319805742911547, 0.15712082038064484, -0.0741968706510253, 0.10540857390417623, -0.08859058483398244, -0.2981649782673724, -0.058859459926003194, -0.19549716993317726, -0.26162208409584375, 0.0029633705661189238, 0.03698488512243414, -0.08315784074858641, 0.17788627334559076, 0.23501718142105615, -0.174643348504119, 0.3644618706713935, 0.27434282757621753, 0.18182343598…
9834	[-0.21350586031540272, 0.08462813158818859, 0.11504033434698512, -0.01769197564609654, 0.06036308940733294, 0.17245084228488594, -0.1326972804256404, 0.0656571063599172, 0.15598570165467188, -0.18325682073851518, 0.03926831399853775, -0.0658475809558126, 0.2197688882463195, 0.10030419400424216, -0.1375440308081485, -0.06436644318165008, -0.32367494223165216, -0.2299579157199728, -0.04160696994867…
6434	[0.04840698495022422, 0.007912115448357748, -0.09560635801465163, -0.19814164257102188, 0.13723075267453802, 0.051554380635627596, 0.1526677793792991, -0.1290244814551248, -0.031132946984800465, 0.0011376243362715595, -0.28700335081990186, 0.07603082261345213, 0.02080461215242276, 0.19396535854499253, 0.05339793369802568, -0.048094523648359394, -0.05906467767357648, 0.19830226491465905, 0.0842197…
2676	[-0.12641716265527972, -0.1855363645451804, 0.021369703168183672, -0.04250229859816005, -0.046184817727474924, -0.016493185417801783, -0.2614084690864827, 0.2045040415572163, -0.20419057679417757, -0.1336590672669911, 0.07498737451581111, 0.016814087798301795, -0.0765757261067162, 0.08670986013792746, -0.1669654480489767, 0.0637164938999924, 0.02524134739869622, 0.15701519880476025, 0.03709407426…
3775	[0.037256952758511805, -0.1862559541382737, -0.1310982445493503, -0.2678399166855834, 0.08677896559603458, -0.21320089663670505, -0.24775077050014158, 0.024583248672005033, 0.029366687597103314, -0.05713327367508082, -0.17088678418519385, -0.30126018618425726, -0.005799666968250609, 0.054025778860076215, 0.043196160139156385, -0.1527119889437412, 0.284947410880743, -0.16253992121464667, 0.0789423…
8673	[-0.039312317484509675, 0.08646671775296162, 0.3194771564514856, 0.15384266741278654, -0.2024541669972582, 0.0333972767160919, -0.07319472330552548, -0.006050824647497028, -0.1964334688603485, -0.04895766240576705, 0.10792865583409328, 0.08064083234051195, 0.1853840252892557, -0.03699384534380962, -0.1411307686511252, 0.27752879513653594, -0.08773235997027985, -0.23677440373882552, -0.12823094849…
1097	[0.029975298750368858, -0.2857558078858276, 0.01838058342095242, -0.023905078027519303, -0.1834116890229561, 0.06267916450060866, 0.0796263943444733, -0.1395595163325554, -0.2829204178000534, 0.05277120452772008, -0.07366421943882787, -0.013873019256575239, 0.02669128432400609, -0.05970095438081851, 0.20831217029673663, -0.17733717730149667, 0.022169131218503373, 0.15468772846580392, 0.0526980315…
5373	[-0.10540193319546041, 0.23134171695160372, 0.06396622733395717, 0.1397303699350717, 0.05217506961420778, -0.0950293960666515, 0.03840149760075552, -0.012560416005300536, 0.1414163174912665, 0.02478184121392542, 0.0892441781231429, -0.14329147484696386, -0.1455317955743091, 0.14358221956070905, 0.23580648016790232, -0.06696744894460883, 0.07130526186981129, 0.019605721859430644, -0.15256051392200…
7655	[-0.12318468503228645, -0.15944245383194303, 0.09143119341421156, 0.07576997983911704, -0.10056083405043394, -0.07387381727871273, 0.06644658581173545, 0.11669979717155399, 0.01818509118594012, 0.16509799411419193, -0.07699285185043057, -0.258061103760926, -0.010752116735017051, -0.025958851595781342, 0.07218525255385516, -0.08462231653287183, -0.2036169363663789, -0.11535214454891585, 0.08766617…
729	[-0.10591928364404866, 0.08411213464640796, -0.20213497951321718, -0.0017130265433295102, -0.00566095514155947, 0.008751611123352997, -0.08634722562416648, -0.031836598140540684, 0.1262782045276795, -0.023400132468983623, -0.045605865360143404, 0.11473036900534674, -0.1640342261230257, 0.24946471360524647, 0.05167230064344214, 0.22021422933081036, 0.08372004975188616, 0.16335212514191474, -0.0114…
5818	[-0.034889257309864294, 0.10496549694037395, -0.012729095859409763, 0.3006182543513811, -0.030436207674907255, -0.17244753807016483, 0.22152981707327582, 0.14690326618425711, 0.16846869508223225, 0.1246848348524156, 0.06743091306517195, 0.17614060928003641, 0.24798211060022968, 0.17634466293794396, -0.19298123919962987, 0.22302426399767553, -0.19532776697668205, 0.12915326337144803, 0.02369634475…
213	[0.053633338746740505, 0.2698679303449539, 0.023032030711081203, -0.12561992975566624, -0.09266886132441711, -0.1546150877820226, -0.13019361086434983, 0.25412530966523006, -0.15012746330464236, 0.08238397778321388, 0.08944610095315354, 0.09724091292095405, -0.002810111358903942, 0.2550446154103575, 0.21010947171790206, 0.16397043751508192, -0.0121966967247101, -0.051039969589508, 0.0158425037288…
6181	[-0.12621124914491533, 0.24850655972081975, 0.059068530038115, 0.25658826231752135, -0.16499978672574842, -0.1572144352449863, 0.21141069100724158, 0.2513552043524621, -0.056963557849953786, 0.17710465901035222, -0.11923639717469177, 0.030322532228159782, -0.05411944699615726, -0.15293977131046202, 0.18559015702478843, -0.24933444615862135, 0.020734814284777404, 0.13121791668437519, -0.0908466362…
73	[0.04876893909871773, 0.1968337899799863, 0.27948076165968194, 0.0359842963467326, 0.05880846184406693, 0.17852038035941353, -0.16433824087428503, -0.04145994462688274, -0.1657091224299081, 0.12434824487214903, 0.16868996621262336, 0.022432779877752912, 0.24712932454337969, 0.08164925629164593, -0.04946237454333513, 0.04258581982585529, -0.0649083923793553, 0.2305726107595968, 0.1020761201098153,…
3560	[-0.24598363755975594, 0.03077075791000375, -0.010616898565238167, 0.22219272578687627, 0.09095530585328229, -0.1004818094563224, -0.17971973338104696, 0.09188738410003962, 0.20461495600841306, -0.17220969908918743, -0.1498250296161052, -0.0965308039176801, 0.1379667944603729, -0.11629854158340765, -0.12748136314051428, -0.2609626888888036, 0.14528824742576, -0.13436836814962796, 0.20987061764551…
9466	[0.19920009301312205, -0.033916521223394634, -0.01426778406401828, 0.18769704701151052, -0.1335322565648633, -0.41078715410492234, 0.15538628877994456, -0.12152165956331112, 0.08661401806328134, 0.035669926806180335, 0.017676332473277788, 0.10634871812384998, 0.059566252286808265, 0.1167087186487403, 0.0919434641749438, 0.19611077388034387, -0.252146722414055, -0.050866821978131596, 0.02177198496…
2261	[0.023757259785892253, -0.18581845583926562, 0.1204088751535664, 0.05258027542826192, 0.15476267361832377, -0.1343900330455001, 0.11063099577457555, 0.174792814791396, 0.20149640452285084, -0.2741753428794777, -0.1318026672645564, -0.2361940800804616, -0.05194762846997152, -0.12458521998809324, -0.22020572813971961, -0.0828368194344916, -0.07973971834852427, -0.07480293353635861, 0.02596245007347…
4744	[-0.15311511071991546, -0.057789501566888404, 0.12492772401735902, -0.016403586109396448, 0.05878938527705211, -0.03390854143679451, 0.019874715219754552, 0.026651171390412363, -0.30924028092163974, -0.013798100418293342, -0.16962920885160895, -0.10145566757010446, 0.0667925247907422, 0.12270243773370348, -0.23202303211911568, -0.20018272938573176, -0.00776623135107424, 0.14978092686084354, 0.089…
4265	[-0.16818249025122367, 0.102499637862242, -0.16115075174930737, -0.009018469453557429, 0.04834730242127764, 0.14568198265036256, -0.04453038898854361, 0.07091009436690426, 0.11747499083610696, 0.027050319164291417, -0.002200588656752229, -0.14732180552426294, 0.1633886361697901, -0.27061698807860923, 0.13825096487739233, -0.21515224924127382, -0.2681625269380662, -0.017093664041445918, 0.21771480…
6704	[-0.28213883811866913, 0.19222960472834866, -0.09874108617225963, 0.0552208775377698, -0.19701548540996483, 0.19556697961431582, 0.031558118567257015, 0.10105841610305463, 0.124266757957629, -0.17217627524050766, -0.09655067804793681, 0.12231613067306095, -0.14743825957869106, 0.06566438857751164, -0.27535066310268297, -0.03275428148412976, 0.04630281032175058, -0.1938801042143552, 0.046887759546…
9356	[0.021100557678809095, 0.17982534413336093, -0.16727761255942744, 0.08046043366154122, -0.0024197119378121194, -0.08560395693733695, -0.07899174279457402, 0.18472655380446246, 0.02919477804175957, -0.008813581093621863, 0.00994018210867971, 0.11857391073837527, -0.13714620239833927, -0.04651997195913476, -0.051881033527080685, -0.04933734232868773, 0.22668892492180914, 0.20610450091834623, -0.050…
1295	[-0.08334747842341779, 0.25284997817099064, -0.015907124146393323, -0.03323962965006406, -0.08032955561815264, -0.15746885575204314, 0.08703748926168688, -0.09392664252469488, 0.03826204983577677, -0.17485457625183523, -0.12217717945572917, -0.05247900803350647, -0.0762783476015388, 0.03853526009856419, 0.10860801787907817, 0.21082989872470517, 0.16454001130876805, -0.22520114853234505, 0.0136046…
464	[-0.20635214023421583, -0.06297366696042468, 0.062908740366089, 0.16996633438713818, -0.003085715629922762, 0.1716031150401114, 0.06887403275196118, -0.09153272411532434, -0.15130305358057022, -0.1418450824513497, -0.048993231611830064, 0.012236007731750072, 0.16299615683652308, -0.17104992316502138, -0.10209514610364838, 0.17787722843092466, 0.21804472214641452, 0.15352233320647357, 0.2735012093…
5649	[-0.10893794649927785, -0.14191176310533662, -0.1609858854747087, 0.21278518313641923, -0.061931016206169254, -0.04185761430100812, -0.023401232477588303, -0.23598883959666275, -0.2188571737985187, -0.022571961353821272, -0.03895336058028118, 0.036943178414456476, 0.11424409210323662, 0.0984587729500308, -0.1803398501279461, -0.19498927691726342, -0.1466191095043045, 0.045859345121811744, 0.10637…
2514	[-0.09292836627825929, -0.058369520217982966, -0.24130666760378194, -0.004227199433783416, 0.23703141724723792, -0.10260993144786029, 0.08874293480830213, 0.23677701663961656, 0.09759092696676432, -0.17421102721067483, -0.03943110703748404, 0.15226955211153692, 0.03246161068217161, 0.2589205459289722, 0.07580926789863267, -0.04988235101710476, 0.13991957286833626, 0.00845519489228474, -0.15800121…
3480	[-0.14235849165009337, -0.2072422021920886, -0.05862339428100245, -0.20319657642634642, -0.26561248785793545, -0.16911995893673615, -0.19162630510510087, 0.19332733126306914, 0.19514107581045775, -0.018688629894470017, 0.0473009706396903, -0.06953807007497048, -0.12030123791771605, -0.1298226971074045, 0.23112732879916292, -0.07031143114237726, -0.09900632567520581, -0.02007306326854088, -0.08910…
8711	[-0.26375038688671504, -0.03479150344548371, -0.011231548482494337, 0.008602456027978633, 0.08674274122254085, -0.16903777730973987, -0.12262762457078427, -0.16871587273489363, -0.20308666170739256, 0.0177595284985896, -0.2583324944242742, 0.10328569487150001, -0.15105764285643938, -0.079011494944171, 0.023283036283448404, 0.07442189099442696, -0.06291124063793167, -0.24688666698667106, -0.068743…
2705	[-0.08579938579500247, -0.12131999569523418, -0.11939205707934991, -0.13090647514045795, -0.15511806605285552, -0.08756030064175313, 0.1309244322474297, 0.07471340116085594, 0.2722935208704087, 0.06299506397973467, -0.09321604817965885, 0.15492052012339447, -0.12178012611728047, -0.0518896957461879, 0.23629602248640233, 0.04683497829477887, 0.1898332359332098, -0.03972387583885474, -0.06510739167…
5667	[-0.45602451814756023, -0.03805400852481033, 0.1736100512409705, -0.11498779581822466, 0.027315443102494136, -0.05101914559515819, 0.1859217365480641, 0.1631449387978585, -0.23395071199983697, -0.12649336865156233, 0.0946473769609231, 0.10155662719116015, -0.06995901102848248, 0.001089354660680856, 0.10288901611334654, 0.08984328293608634, -0.16087069244478516, -0.08092034962268509, -0.1256258280…
8048	[-0.1482909504275654, -0.10342946278919002, 0.13994995174736088, 0.2366846966972729, 0.019505453784403274, -0.16572499235594212, -0.06562346727338858, -0.07720450549410743, -0.1290012562829068, 0.10641056113983824, 0.04037343817745623, 0.08614485169134493, 0.10026328591923814, 0.07149976450852641, 0.043006451975834435, 0.08748156092795797, 0.07223926834121705, 0.17562151300056242, -0.178309572383…
734	[-0.06444534442405427, 0.21743177552858642, -0.16216985069055123, 0.22647741158528253, 0.014004811834431493, 0.00701528292504996, -0.17711084700826, -0.022070348660661654, 0.08177901083439985, 0.09496766791998229, -0.13630992471416628, 0.07041462578277474, -0.16371711861733082, 0.19037799117173218, 0.06595264800981344, -0.14380662329568814, -0.21373986413898627, 0.21898869886471437, -0.0778801621…
6262	[-0.012648807924979242, -0.01187781046415335, -0.04367521087826698, 0.08864532984780012, -0.06237878354982005, -0.0370188878185402, -0.18473936828386595, -0.08351544838965841, -0.17358067069288047, -0.17178908238303114, 0.16389786371524523, 0.12589344663501353, -0.15928889412704775, 0.07969815308773996, -0.013524701419189754, -0.14244466462035407, 0.1933747115294668, -0.03479444424397477, 0.18211…
435	[-0.05849036168016207, 0.04908836826188801, -0.2050317547142302, 0.19651989779887197, 0.0014536900738083812, 0.1401170289909021, 0.16342572647962333, -0.1254639582242601, -0.30296278930082465, -0.14915556730865848, 0.19428854449255328, -0.12959011153872044, -0.017768792025710647, -0.09650084032900115, -0.10802669433009686, -0.06286099525815135, 0.17530167002045455, 0.1702923830389778, -0.02965694…
8208	[0.1394529385073578, 0.07001891326945735, 0.051409441023067146, 0.22720293464904462, -0.07101374105368595, 0.17006237220958348, -0.03552156873685271, -0.16773373801552052, -0.11270636949731859, -0.01586687073352724, 0.04138665393541244, 0.02342053793433722, 0.01959737772150001, -0.04608427344949649, -0.14749695004609875, 0.12386547696574157, -0.19896761572563146, 0.10630924646389292, 0.2189713393…
7991	[-0.027452380812964517, -0.17534286064507582, 0.14549871987589877, 0.09540862083333114, 0.039548214252964384, 0.14078848699920207, 0.05944191534553587, -0.13306712164259435, -0.1782555943277163, 0.1218429179406488, -0.14284690875746575, -0.3020893391752467, 0.07200617699086993, -0.10624944361752561, 0.11395154298812497, 0.22946652055770117, 0.1760137000984315, -0.13999174195124625, -0.14089937689…
6669	[-0.17190075971977234, 0.003737565192767264, 0.18047004826194238, -0.2041110379752765, 0.049177252927451114, -0.06875433459773515, -0.25256110254425335, -0.012077388007513148, 0.08963288273859109, -0.08901620577184918, -0.17301900982567253, -0.07929755171986877, 0.11810013669001358, 0.2332852207303944, 0.0998372554627637, 0.025163289551730507, 0.2046020159797702, -0.0744180631215205, 0.0736603629…
4259	[0.3280005921084599, 0.18520427565380573, -0.20202105844183316, -0.02309171217851382, -0.1957488772061882, -0.09311095885766163, 0.1645020569859351, 0.055190688911486596, 0.10409155012265843, -0.025614927915122866, 0.04357597044039604, -0.3003949838546491, 0.034789314206597886, -0.06212256233084294, -0.1806971409033264, -0.1511009420726271, -0.21164732132272007, 0.17252128604560163, -0.0372067645…
494	[0.025746431612556877, -0.028304414768956784, -0.19201141044141987, -0.060245520277841434, -0.25456113521624685, -0.3364366814266033, 0.13497375605741022, 0.08274683497462089, -0.0657741983454375, -0.21273165444673772, 0.07111557087276106, 0.07145921558897522, 0.1119302926707414, 0.039621947367325085, -0.1545622770845918, -0.037335525709163396, -0.20077330641840882, 0.12700932392274863, 0.0274111…
3851	[-0.0248492877900705, 0.16654271726312106, -0.11459921406305006, -0.2549097224082852, -0.012483419462215524, -0.019282518376944717, -0.05737066342390249, -0.19014745482210368, -0.1702688531219906, -0.1645182571809302, 0.026989911414878595, 0.04617263379693698, 0.14305900726937337, 0.062287887265939014, 0.016776004001830463, 0.123530627246883, -0.10568396714089265, -0.062455419788620244, -0.005842…
1197	[-0.04039584549278152, 0.2044110014908911, -0.10427267527793617, -0.06518547431328821, -0.031925164149536465, 0.14138187691042653, 0.08936004868863197, 0.028733286270190356, 0.18251479349165775, -0.10015557150538366, -0.14018762848957125, 0.010344170135221719, -0.16343916227795266, -0.24426602318833454, 0.1478579521137724, 0.09089403008931472, -0.18643915671899836, 0.12761688348489802, -0.0953082…
974	[0.0074400017106883605, -0.15211066174124246, 0.037535560690317, -0.05785200581826408, 0.18134178165272158, 0.14752857914920006, -0.255800163844774, -0.20331571535699614, -0.12590874699872148, -0.11324198060919528, 0.04865202731310288, 0.01729862792351366, -0.08847472672452034, 0.004777888410067532, 0.38321882625389014, -0.1162320101668938, 0.031026748176000887, -0.040247592189765216, -0.02332414…
7189	[-0.02482972756695372, -0.10846392940056075, 0.19336080167861733, -0.2159588165049895, -0.1806509866183445, 0.1215543292805747, 0.11863211902861905, 0.06114712070465625, 0.14380822871748403, -0.08868142199742135, -0.17348637103329526, 0.07080066425381346, 0.1721130825744737, 0.1921261142954151, 0.013599605262027513, 0.1329878029562881, 0.174177399311448, -0.23351735232732965, 0.19645966855913563,…
3805	[0.03295020784063489, 0.13608753001028104, 0.0835005626848671, 0.14336637944404818, 0.1119167141578423, -0.20638502098550973, -0.12693687387246694, 0.0137408209251268, 0.0142106932189868, 0.15095171118362355, 0.10620751443983026, -0.22964801601382165, -0.0029373634823818386, 0.100897980024756, -0.015358695196094252, 0.022989271233241376, -0.22815729053664685, 0.14085873615779018, -0.0170386367131…
7236	[-0.19846799610446084, 0.09926451477781945, -0.2927326919342202, 0.11709167125424519, 0.030977716026961026, 0.12042498724730859, -0.20927264756405295, -0.036419742070505065, -0.018601630935158542, -0.006661151571526218, -0.07663507592665308, 0.05136358533988662, -0.154736099082534, 0.1070774311454556, -0.18395251584077338, 0.2352381756516454, 0.2320029966851473, 0.1419747518773484, -0.06097472240…
7990	[0.08551585153099768, -0.2080002260154117, 0.3113864344841532, -0.15705673796523464, -0.04680737063457389, -0.012830784533127642, 0.10378824882475751, 0.18832339667758177, -0.1240644793555167, 0.1994413836767297, -0.21543304917354913, 0.07014060383696198, -0.1809001403025081, -0.16856578578175405, 0.026673573474987167, 0.23139252373110694, 0.14027752956105932, -0.09315891592386144, -0.15850410227…
8156	[0.007855972460943684, -0.009653070555625889, 0.27185547047532505, 0.21107232379725063, 0.10318601419726571, -0.17169199493507956, -0.07504226372875562, 0.235184168301451, 0.12584023354250293, -0.15962795435468818, -0.027186180581367594, -0.2143887513498973, 0.18180848335324645, -0.1758199908635972, -0.08659186937947741, 0.11893358043477002, -0.0441316975134794, 0.18783483031095985, 0.20005803371…
3506	[0.15074454784319571, 0.2000216492134108, 0.05438145301688647, 0.11135444460309867, -0.06538833906395632, 0.19110191944589308, 0.04104801076219823, 0.07174930036855733, -0.043100085853274996, -0.21489005476952674, 0.09969681023896093, 0.02975015638204225, -0.02734345446160687, 0.12645852920484354, -0.06581816256147159, -0.243340655859219, -0.13388380452097895, -0.1367175818743094, -0.185675594520…
6638	[0.018116241405668185, 0.21334256882218844, 0.14729674402088627, 0.046746018000737924, 0.22399955495581828, 0.0933450703871808, 0.024395213167113846, -0.08281639602570708, 0.0865387504220451, -0.04181192185731583, 0.10097447030195061, 0.23804519214683628, 0.025091145680516545, -0.15603843736716907, 0.0999448538598994, -0.07706671867026073, 0.025280253706064203, 0.15076288929547083, -0.03013006094…
8981	[-0.09392845949880993, -0.14440734194232333, -0.11145373308009562, -0.13395261409381537, 0.30070154550646944, -0.06872463566529298, -0.11859767306996363, -0.182554840425081, 0.2765536288193824, -0.148302780899809, -0.12851781891742856, -0.06503203072520392, -0.28551488160574623, -0.07689900161152134, -0.004318031859672429, 0.024428562593471256, 0.19941461603259245, -0.16386772378089623, 0.0409226…
5606	[0.17466038721608393, 0.17201312786537565, 0.10403722718647433, 0.2524819139353939, -0.01103143101321813, 0.09913440867851386, -0.02019534104430733, -0.09889240988796824, -0.07647589750143852, -0.08206641905584344, -0.3076703148861402, -0.012020558995655925, 0.1384772968396585, 0.16389236371269683, -0.3094038608270178, 0.1323258302858233, 0.07579344406622901, -0.15048919201124947, -0.053117776299…
3415	[-0.08450851954709472, -0.28615069151080763, 0.0701991752271613, -0.22401863990662618, 0.09650833806220688, -0.014485365178822264, 0.2019826622912654, -0.1274132179606338, -0.22323592736734924, -0.1015848102944484, -0.14636463933363528, -0.08524331599223231, -0.0080058639011416, -0.273929380518603, 0.13576305705200029, -0.17652117294211778, 0.08824195799914514, 0.19029701890042688, -0.18086831548…
6909	[-0.1492344519447459, 0.13323587801136147, -0.01754618896369853, 0.10023597984973574, 0.32623533671354155, 0.1237939862094689, 0.037281012273487325, -0.20873503274669225, -0.10128222903783134, 0.1103276213012416, 0.11330753841289136, -0.19523081517249471, 0.03423907813126301, 0.018180335743520556, -0.2517525268448264, 0.09164120515106307, 0.04536141152679625, 0.07701802596200837, 0.24023191671807…
1689	[-0.20441168182001535, 0.11051883403488263, -0.21862775767985407, 0.27205528626822717, -0.0724442636593001, -0.05463598715357235, 0.17907216520667185, 0.16042656205281902, -0.10252551888130389, 0.1420234545539122, 0.07781278914016417, -0.1851209067142746, 0.09065697175560944, 0.20756597487420006, 0.0022067036697804225, -0.013287301552307857, 0.2960192380690185, 0.0926393587873351, 0.1291416363382…
4496	[-0.03645633135822066, 0.09772622099254567, -0.14343937243885935, 0.0974372262216768, 0.21580763152943916, 0.12539734082605647, -0.03464723006984184, -0.28827779550775706, -0.044015549658892386, -0.1424683393108533, 0.010130954582634905, -0.17234347910761158, -0.11604145863258644, 0.20570651867938802, 0.25224932124616456, 0.24405730454106797, -0.03409138583971386, -0.16887350434036455, -0.0860368…
2485	[0.006578871043554304, -0.005437569815921138, -0.1687360784538502, 0.09688877484838904, -0.19067298142081662, 0.07123914591627382, 0.1784466755411544, -0.17875094071495626, 0.09088365301982586, 0.06530609087377304, 0.07116293059641264, -0.20443080965001306, -0.02169394552851078, 0.1218819268796926, -0.18190778829684606, -0.06677063417869211, 0.03480411614783765, 0.2548875221307131, -0.17951328633…
5816	[-0.21595255243702502, -0.2177105218944027, -0.09612630355718642, 0.16132940548990127, -0.013255774775591962, 0.17057426472740073, -0.02244398277418054, -0.18225023205698865, 0.07714316556483548, -0.19345671401223521, 0.03729903489015672, 0.07368506814858213, 0.2159131685738921, -0.2276994872299752, 0.09983664427614972, -0.010745188984763714, -0.08728747475984053, 0.022590841739305735, 0.14782075…
4583	[0.0736137172519793, 0.1928126070728075, 0.13616356149292577, 0.10448974683081654, 0.04200786716834345, -0.12784541520687157, -0.25704816890781357, -0.17180608918573698, -0.09312425641917593, -0.13845091457510034, -0.08030685804757236, 0.14862294743573695, -0.09669898955747847, -0.12371174659361382, 0.2294940816234933, -0.18796539904401396, 0.09092567287627615, -0.16961436813182362, -0.0378681590…
5448	[-0.03923200140865762, 0.17252092507220237, 0.16556925784479495, 0.19222139477131875, 0.0893855877863632, 0.23637668143531326, -0.07694207516039286, -0.14879718831092506, 0.2872624669237201, -0.012227165752919164, -0.08838128127697623, -0.09606339855727704, 0.04289470624796026, 0.24731991789675936, 0.2516564098000369, 0.13488805205329046, -0.13941190735728737, -0.08526732672890518, -0.15212960909…
9610	[-0.12028379909489095, -0.0959320129709591, -0.14842439934343316, -0.0948072496114657, -0.17668215566000622, -0.24394466919563274, 0.1783271945523372, -0.22263133115435296, 0.159926102364509, 0.11757917112680363, 0.18471601652832995, -0.19065102245220697, -0.01658605551424825, -0.13807410214310525, -0.06044832540354344, -0.16358188521670966, -0.08501442510826018, 0.01812682192665144, -0.042371677…
6111	[0.15876752796698257, -0.18907772166087755, -0.006377438353253373, -0.028981915421856196, -0.09130499443116935, 0.14983855310887284, 0.055121990264879905, 0.04381609904751955, 0.108978185744125, 0.2239161812969812, -0.2473426358400548, 0.17250620033881894, 0.01045227578257537, -0.018336320939617675, 0.14636117426669118, -0.031489734892562, -0.10882746117582669, -0.22723179345815697, -0.0711287639…
5371	[0.09071110260867003, 0.20673797887901027, 0.1392700931682105, -0.1303314617400371, 0.0064160709181540244, 0.04892186444941802, -0.15550447699455638, -0.10163340363864136, 0.3074022692362864, -0.07809992743603789, -0.038885236612253106, 0.11028876317728016, -0.07537707189080875, -0.05701638258141475, -0.05394592592420439, 0.03764739712925895, -0.07285532289760922, -0.1762215517946246, 0.239804872…
2413	[0.20898314873333018, -0.05957992983923144, -0.011397389246856775, 0.13259937581619732, -0.0809056876490638, -0.2333106324150149, -0.09706434375101988, -0.17668839421108343, -0.08347320245780973, -0.03246629776008977, -0.11128139277530877, -0.1706369329702451, 0.11286831537509151, 0.14789311686761, -0.0032848192608831545, -0.02656555834367811, 0.0876134581349012, -0.18952396724978682, -0.01351648…
5790	[-0.034073049810237385, 0.004278778973006609, 0.03860493284689287, -0.03265470479362205, 0.17180446033562777, 0.15660069264935914, -0.06488892532670561, -0.06984094390750097, -0.13637332004583308, -0.050357958510350596, -0.07900502612380597, 0.07139275888207566, 0.2343208116026044, 0.20857540857842555, 0.06765228841699905, 0.1316497408541865, 0.3057696133173258, 0.01650445738871042, -0.1707120333…
3273	[-0.17704877446879955, 0.10701150956203785, 0.18829918764395007, -0.20416088863723345, -0.09811515936156409, 0.17110411446776053, 0.013606995263949019, -0.059575959959164385, -0.0603670024683242, -0.20392740926559277, -0.13315546641172504, 0.1561592243568429, 0.11659925317510147, 0.0837430980242669, -0.057366766805957765, -0.11315358529423475, 0.09735234056177061, -0.09367875250598164, 0.16661020…
4578	[0.0329243310843614, 0.0686572757516163, 0.001041569297844105, 0.04818820467905381, 0.038186763518862944, 0.047907385778445714, 0.20240151855899247, -0.2324933948762984, -0.17353416555710469, -0.12130806356347747, 0.12460344102132621, 0.20300389134393157, -0.25776541709253026, -0.017189885645258883, 0.15198788579823144, 0.1445635889641448, -0.1567235913583253, -0.044415184225288055, -0.0473836960…
2272	[0.19924443425543725, -0.10048837679021828, -0.1501576038044672, 0.029266868576959565, 0.09366565087760949, -0.08587671141524786, -0.17858220213269793, 0.059817560056686626, -0.17969179934746396, -0.0875247210633464, 0.04428590236165703, 0.06087646637445718, 0.20166082643882152, -0.2720633215546299, -0.24617456452369227, 0.10445108947368636, -0.14893267221833936, 0.017566914050378322, -0.24548149…
5177	[-0.2555571541582004, 0.11977661636698174, -0.11218717167377763, 0.15038512780761673, 0.09877239343547711, 0.09167377473659626, -0.055185245856133644, -0.15817553286692446, 0.16988768939967447, 0.20486245281054244, 0.11992772887760662, 0.08898236632690891, -0.21850253828304494, 0.18290593181635784, -0.18070836969544762, 0.07568912655895105, -0.08884301549716521, -0.2064185632712861, -0.2209515548…
4981	[-0.22823244620486807, 0.1765573138731958, 0.05353895250661492, 0.12885915138571813, -0.05525669894446893, -0.2246799072353137, -0.07371212338092735, -0.01318522474887168, 0.16054529079132118, -0.22203086727869412, -0.01673174688026343, -0.007669000481734333, 0.12202369979586111, 0.1731525004797205, -0.2649630378373765, -0.17679012120723187, -0.225264161544138, -0.07661214202603563, 0.13063299681…
7123	[-0.17514638726281964, 0.15166848428443308, 0.2281008879926927, -0.009220726140777165, -0.12259545986175205, -0.014992900439990709, 0.17512751786693317, 0.24645329555891993, 0.06816230532618758, -0.08699528333619987, 0.1634845435491112, 0.19432302027678686, 0.06573131904341435, 0.10769959021741006, -0.1229992582282345, 0.1446827478865681, 0.01770350382667037, 0.012696265371575572, 0.0477051891971…
5480	[-0.09653901384120518, -0.050270578404951166, 0.1841731831606486, 0.22514006443320825, 0.12281498115831035, 0.13789569795190373, 0.13383249073010237, -0.14638574858028355, -0.03261354756232386, -0.20095492056832387, 0.19756379365666155, 0.14614733151166934, 0.08975562793504908, 0.052717968906618125, -0.10439690161294334, 0.18680276461111542, 0.13206106480899363, 0.1453101991813214, -0.15607367497…
2913	[0.1582439814057593, -0.02922788141685809, -0.054020934915081364, -0.06640271873498496, -0.2739491134136462, 0.16560743751094095, 0.1381810685130515, 0.01614244798353856, 0.3144550835621875, -0.21996915362728114, 0.05292754209888578, 0.03248152578508311, 0.11399791812984514, 0.031720519895571044, 0.004599490627620393, 0.13633201029529843, 0.14103537187997595, 0.06657253107160245, -0.2081845114698…
6614	[-0.17534132383856788, 0.27183763685501217, 0.02364632201255767, -0.15397347169943637, -0.049966086903143095, -0.07295332649799077, 0.0941771986868724, 0.1317178383357462, -0.10023765488279689, -0.2996443829309835, 0.13649447603593984, -0.07399382524632409, -0.08444447917469286, -0.03870616550490121, -0.3015760184334358, 0.22287687094242398, 0.030288861565149046, -0.11188853275255391, 0.051729740…
9844	[0.18139408368007418, -0.18340633690186825, -0.2456899106022799, -0.15775654531203143, -0.006251499284875036, 0.04581870502409007, 0.08864992857570074, -0.08398809485735925, -0.11657872121540466, 0.09188979079017065, -0.18350853892514934, 0.06017043127036249, -0.202804536395719, -0.05681933659036084, 0.12581128253529858, -0.031029662963815124, 0.019066445091559563, -0.15103245417597475, 0.0248977…
2593	[-0.04837618198490833, -0.09762636563767037, 0.09609809742502394, 0.06467103673585052, 0.026932798706884142, -0.18318876406098597, 0.1566907674624176, 0.2900869076071493, -0.08887910008578259, -0.11294119429012796, -0.15870246643652286, -0.02575836232209993, 0.11198663242275969, 0.022843805835049417, 0.22147434286370823, -0.1401413363754671, -0.07775535695300281, -0.2203398674275315, -0.103054671…
4524	[0.004025915007271081, -0.03555571236574047, -0.18175708349680472, -0.061365781837957406, 0.3403381688187647, -0.16399059908859098, -0.032739685656133076, -0.144693499276625, 0.05979406761361521, 0.026674395725229266, 0.06946856389212755, 0.14656317532125643, -0.05521652886951623, 0.2507659736225704, 0.1597992563724222, 0.05157745300892148, 0.11837227104405243, -0.1358828286251342, -0.06668452889…
9113	[0.08295883785428838, 0.23700111342385954, -0.09963499129479393, -0.040315384589532294, 0.03636375017055177, -0.2893211045050526, 0.15626607654213015, 0.055677766229323855, 0.036067789673888274, -0.042265411841284004, -0.08754020741998854, 0.0753490474917086, 0.02378749997930215, -0.04032219207125997, -0.10793641394049351, -0.07441424896038376, -0.2130715175677623, -0.11918160935703387, 0.3029441…
9815	[-0.25211207125653573, 0.021816750358881202, 0.20701424100334498, -0.17126150183803296, -0.04082962955834334, 0.08496712836972417, 0.03093630937186342, 0.011479241064119476, 0.17958533278917269, -0.1261064586384074, -0.07666107833770862, 0.11738298926826857, 0.20745204414537227, -0.007208565299467943, 0.023575337927248325, 0.08605677834728377, 0.03460364298536836, 0.17623332649491602, 0.154948884…
6888	[-0.19784530787467747, 0.05493862470854866, -0.06430926094718716, -0.10091990805248746, 0.24036320615161297, -0.1386211146054101, 0.019636867689325082, -0.014472975998787873, 0.04051443836312899, 0.027760268114428346, -0.12535029758987898, 0.003494844933024227, 0.05919524884947106, -0.15446148625506978, -0.12476505874929496, -0.19254360061602235, 0.14682579254274838, -0.049593111881188943, 0.2367…
8780	[0.14613639014890656, 0.04261341405421178, -0.15744779554805693, 0.06501266534994465, -0.008030925526215302, 0.14789577748820076, 0.17918416487721744, -0.027684865090639204, -0.06945294055783564, -0.24249355018356603, 0.027137009667165604, -0.11343690915310617, -0.07071608295596207, -0.14767708710805333, 0.16862626945632125, -0.23338600894954065, -0.12288979143355062, 0.19468730341857604, -0.0079…
6841	[-0.17963078011305267, 0.031199431577107282, 0.05873351698720666, -0.0083948737680643, -0.08816738398232227, 0.11832272760068263, -0.12098566492934786, 0.1426536767322193, 0.0037613012183265863, -0.016693329630821728, -0.11877919443204407, 0.22092342550592514, -0.03947328156753017, 0.03394258262082962, -0.06943216304264027, 0.12919074086380883, -0.01832384923258236, 0.001719254742812349, -0.18869…
2619	[-0.15140151474704217, -0.21005961422374061, -0.17705831023641483, -0.055687959185291284, -0.17423087377032287, -0.1879367245633175, 0.2059070600018636, 0.21277522093525716, 0.10579853785401962, 0.2531830387235537, -0.03310203968519669, 0.06541572644470899, 0.022541248053494157, -0.04225420455631954, -0.24491499874207875, -0.26086480745326207, -0.07850244459801338, -0.15555984389649677, -0.011964…
3602	[-0.07044107711534643, -0.16902632991520444, 0.23986555440366994, 0.2772556635386366, -0.2242763585329007, 0.18169268092995608, 0.08515767321674073, 0.025097542126846898, 0.07995377933611657, 0.02561908245265653, -0.29772368247370323, -0.07141556232137818, -0.026219294526032777, -0.09091673069617118, -0.14644229253199034, -0.0388140990092678, -0.02647050388251595, 0.10839614891002369, 0.106607600…
8114	[0.15160884212773526, 0.06333219168825668, 0.09266188778040373, 0.22028171272066935, -0.19454176685445787, 0.09249157832470425, -0.09057642351957082, -0.1317650119821405, 0.12257934085596711, 0.13353996803784882, -0.14190909749584027, -0.3048512156789248, -0.0348725708874551, -0.13390299172272904, 0.13569104127157708, 0.1418165332013339, -0.24983549173176636, 0.025220122610638166, -0.139122900102…
620	[-0.020105115111192184, 0.18584720328209697, -0.04312863805657044, 0.09160679670440935, -0.1882659091095228, -0.01619404254971056, 0.09821176043498839, 0.030976285700606513, 0.1725342286424602, 0.1156723170884449, -0.3021207941692037, 0.06133758644462624, -0.06714598485938754, 0.0012634637405727499, -0.4300901804414758, 0.03929242950574364, 0.14130354268063666, -0.06796435354956676, 0.25771090054…
9543	[-0.17824822340153432, -0.12625904875671445, -0.17036097214079027, 0.16252392414288822, 0.12065305587378988, -0.18611574953217744, -0.028019352810504067, -0.06447907803360492, -0.006594204283370775, 0.1912753801607655, 0.05196626172448401, -0.0017539243479482178, -0.13026572514931098, -0.18280764122703397, 0.0457153787888038, 0.019036683307321403, -0.12360959086450315, -0.07686043748699044, -0.22…
524	[-0.009129739492900022, 0.2583297102668115, -0.1630241164192548, -0.054868719344221155, 0.09993020587830481, -0.08762807075242512, -0.11263839764153291, 0.21087407383230353, -0.018978054263512064, 0.01011414244420527, 0.021294904841882307, 0.139075788585022, -0.2214522571708982, 0.06244965632758282, -0.1872711710321524, 0.22759613351604815, 0.28884418764167336, -0.05368865163416153, 0.05037399550…
6560	[-0.01388144242662609, 0.18682635918686047, 0.14461852783164164, -0.016963558008848065, 0.13950216968698956, -0.2949556685399651, -0.15069429951161184, 0.28419597406981256, 0.08997167593481174, -0.13386873743540922, 0.11296556115804429, 0.08468595394964608, 0.04334932408679325, -0.1591910290174613, 0.1432950965985379, -0.02863605271142616, 0.151746771567277, -0.17765084914580195, 0.16563857592420…
9979	[0.1529170843095742, -0.055847751883589744, -0.08790073412833484, -0.05483947793642578, -0.016872368883415506, 0.08636044250565487, 0.15582326867156193, 0.12777549013744777, 0.026325012901256356, -0.26110744870209934, 0.10748073073332896, -0.28070756603186214, -0.10614496748695294, 0.05771802087475084, -0.015171512538847973, -0.07313350159430713, 0.09953042337389618, 0.07532969872873264, 0.034806…
8688	[0.2027979427792875, -0.18189623140726538, -0.07156416761281009, -0.08649966288450558, -0.2435988863294198, -0.3049024502288164, 0.18875559888851784, 0.08757489389214754, 0.21631523867304236, -0.25607535913120955, 0.06563521493419483, 0.09510326550275608, 0.03155978138292059, 0.01824644520558429, -0.17530160628922312, -0.19562801509065597, 0.17902620880953826, -0.14041536378804886, 0.166568320878…
8090	[-0.18466058790919587, 0.15818935187017522, 0.03226682829385078, -0.22494860148889714, -0.06453687302934957, -0.0780658255140624, 0.15066599953550414, -0.16825865266885903, 0.14049172457795112, -0.14114225542730782, -0.15517045101636875, 0.21569050080910926, 0.12485210808583126, -0.1583071987537896, -0.13546086256922193, -0.029945572738055547, -0.1824317720842038, 0.0735800920356384, -0.037596869…
2266	[-0.12107551441956578, 0.19529056147575974, -0.11621555947673425, -0.0665278121977591, 0.25620387276583706, -0.006754255260262969, -0.04237376088203885, -0.23027818431038932, 0.12347977345028655, -0.07406484192192189, -0.10496498586868881, 0.055891620085187166, -0.18166971085063002, -0.06174337433645041, 0.08931458019808813, -0.1476581140441872, 0.10536929271182749, 0.074944129442794, -0.02234710…
5645	[-0.012270608532262943, 0.050908355142680044, -0.12947642781814608, 0.00982067088742589, -0.14073032204202549, 0.09626256270076294, 0.28848096042124893, -0.020479451061929145, 0.07448328130084364, 0.11193609600027961, -0.35466585920380406, 0.1424523032148183, -0.026857422344475128, 0.051686525311404385, 0.17642641953326468, 0.06914496005396427, 0.04303128809118753, 0.1198570350773221, -0.04702692…
5851	[0.03490777103916125, 0.10612100588657336, 0.06957210726272721, 0.10065020296172326, -0.20361849025207332, 0.08427679854470964, -0.08969154753358102, 0.18588329126962486, 0.06593745475424612, 0.04914042448752044, 0.14550141386370208, -0.16855895412045496, -0.15047862068675272, 0.19993471819577158, 0.009067581785762155, -0.15758963798021236, -0.15568831615350606, 0.07930585808401854, 0.06895820241…
50	[-0.07484175025239528, -0.2607053415822006, 0.04098495381524935, -0.17198249685148562, 0.07212157756412531, 0.1363248016745, -0.06128195841993769, 0.21944252488928914, -0.15831693477482495, 0.27371481761362104, 0.18049104347985792, 0.1832336354611652, 0.1569705775588624, 0.34322453065004743, 0.22755467714855554, 0.18225369336556754, 0.12476565242805672, 0.1821799898701699, 0.18249485553591538, 0.…
8513	[-0.12375293580095996, -0.12311579015895674, 0.21323057094805348, 0.06304594816107582, -0.055200917415011444, 0.03188540043176969, 0.024789527108435277, -0.1856228503637692, -0.19761310630271414, 0.05383471712631553, 0.007765024304830754, 0.01788748107429948, 0.0898160234980181, 0.17094489761903392, 0.10772918564924396, -0.059293815815752215, 0.20537963511421933, -0.30697407082012423, -0.06993847…
7101	[-0.15022613202749538, -0.03277457321926987, -0.17216170992963378, -0.036277989090050075, 0.16376473366824296, 0.14328978394827716, -0.10716668367362153, -0.010833065947291888, -0.13312240319961968, 0.15957943260933544, -0.11483689620372711, -0.1380577018302507, 0.23338351705962274, -0.07336506614216028, -0.1591295215900481, -0.06539795963109211, -0.21065648763159167, -0.10773849552672797, 0.0166…
4725	[-0.16313059468934732, -0.12180441455735158, -0.02067809162371846, 0.00885756303476169, 0.2832917618255324, 0.10173600441452728, -0.0265012154026365, 0.12527488293625175, 0.008341817652223837, -0.19368034388028285, 0.013180211537472222, 0.18599427437526203, 0.3245852747958962, 0.03266482618842577, -0.1154414542126454, -0.13215417266628443, -0.22086049299068844, 0.06794638507600065, 0.217144875953…
1200	[-0.04540131406865143, -0.05469653673145019, 0.21291542441368705, -0.04146889740843625, 0.09807246746196568, 0.18847879773042653, -0.009379140141365212, -0.011017852121346105, -0.05648603423548929, 0.010715389803212957, -0.13806431937672342, -0.07776756666264831, 0.12216853629421262, -0.19640130992071678, 0.06570602925076577, 0.08618830234969951, -0.03834504436208975, -0.16274833820210438, 0.0543…
2052	[0.039395541799850296, 0.02827186239219714, -0.08453807116365179, 0.1503904610870366, 0.2406986588126646, 0.12603208613466066, -0.12985065088404896, -0.06498565205466239, -0.10174164059600864, 0.02124285544510809, -0.1185890850785731, -0.04313692790852889, -0.1554350654684769, -0.21419190612573394, -0.0030847497283587265, -0.15167739825737764, 0.02827028842770446, 0.045546716145336646, -0.1112012…
2770	[0.040030597459508176, -0.0019474884902209357, -0.17762525591234157, -0.11479347287112547, -0.02358310164925949, 0.14034879632994976, 0.008393061760364853, -0.006803912187256801, 0.2387016677217361, 0.0057422737644798084, 0.11185854203959547, -0.13710991419960314, -0.21728986700917324, -0.1100116956088302, -0.1313993672548767, 0.1845200353503945, 0.0919548993999401, -0.24832125622803658, 0.152600…
5837	[-0.042198034003478185, -0.2486670875608113, -0.053834277683923855, 0.08624585965578725, -0.19428404108305852, 0.3437838598106861, -0.01896643886682082, 0.021009757223929795, -0.06025430998855817, 0.22100507398166538, 0.26559133725721357, 0.005279567993286106, 0.10083458004439093, 0.221376732934532, 0.0804288973351133, -0.04377289890420811, 0.05299978948507409, 0.058019593377317775, 0.11571998015…
7264	[0.16122553347809984, -0.09014513487434728, -0.06961044448993374, -0.20061633922174196, -0.14121327847551163, -0.003294531131657225, 0.03674516041440771, 0.015927167303787355, 0.18974263727101745, -0.15404597499515554, 0.1425376348236833, -0.037180523701554044, 0.015624863014327665, -0.19394267206231675, -0.1853832005870396, 0.11221883634930392, 0.14979293180851633, 0.058441879199191325, -0.25003…
8236	[0.1583110627946909, -0.2048049726434899, -0.02843813893863544, 0.04101966668617697, -0.23477400577283514, -0.021162472825224748, 0.061277962400244315, -0.19148514855478982, 0.10111970804398414, -0.07640670229320687, -0.08993501656220704, 0.1176711210155792, 0.0515073339084562, -0.024171212632610857, -0.15727476508549162, 0.17302158986728086, 0.03488066527271899, -0.20150468071154418, 0.015641229…
3514	[0.031484820218991794, 0.1258180686482174, 0.016899366179019982, -0.030989754544262563, -0.10705969493923038, -0.04162812733758731, 0.19188607000406568, -0.20701081959145734, 0.03054864338289373, -0.118341278990636, -0.04922670547891198, 0.16563350313207353, 0.06569883757597403, -0.17657728680660836, 0.21190737375421465, 0.02732386166840033, 0.01533129801432359, 0.22686282264507227, -0.2548971837…
3058	[0.20977805282933812, -0.21508712918856734, 0.027124136380155917, -0.12006338519220319, -0.03787789560566397, 0.1266827071564101, 0.20791644452531166, 0.060484026811765804, -0.012026089810057766, -0.10387829426050885, 0.042866759596343604, -0.006947010849930969, -0.049588909681949685, 0.005590197165762448, -0.11993583552190842, -0.1794418748395891, -0.12929523772701554, 0.013007260480075545, 0.04…
1268	[0.23166514257469653, -0.0739043225657868, -0.11207728304292955, -0.09473549625750102, 0.08204253526375219, -0.12715073341307817, -0.24534221945763507, -0.220527232091368, 0.13542214524824625, -0.13305584646719654, 0.2352619518504366, 0.028152874190626304, 0.018970487813557087, 0.15735588397948758, 0.11869366013799777, 0.06983406162216556, -0.10728825106550198, 0.0303263514847096, -0.291565263196…
6378	[0.21268036933937418, -0.2743295656279479, 0.17444862133152939, 0.07313871704677004, -0.002590948234421722, -0.09481823885795874, -0.19060793453689334, 0.06472349677384238, -0.1343499056584718, 0.03294631607123053, -0.0979753557230901, -0.05593926272421437, 0.17428244251808894, 0.1251323737003655, -0.05399955972453413, 0.13613026523127325, -0.059609459373366376, 0.2583863320913975, -0.24801370043…
7513	[-0.1891700896526013, -0.23380781941427456, 0.0962933061344544, -0.034143134197994446, 0.07215849522536218, -0.03651861139105423, 0.05108860027687744, -0.1298886080633635, -0.1599183681093505, -0.15060064138246565, -0.19252920705046334, -0.14311974123918622, -0.10028125833866294, -0.17792452250130456, 0.23775251956404084, 0.18405958724040677, -0.10839073761795291, 0.033870503184351114, -0.0034017…
8144	[-0.1967794336037142, 0.00926838513514644, 0.23784962647961694, 0.05812569087902722, -0.2542499672681753, 0.25356260381165185, -0.07519745554969769, 0.07438371657063471, -0.11702433285323802, -0.2000258502771563, 0.05783940262960604, -0.0244051882466482, 0.10342534626736488, -0.11575694860721998, -0.13691704421804773, 0.14067560401289114, 0.02660307731586383, -0.12731175465870273, 0.2075917766525…
5534	[-0.18422837135703715, -0.022567780774051797, 0.19547257382543273, 0.0566395964095068, 0.21371730993642044, 0.28022790958838506, -0.0385600233986456, 0.17924448154219094, -0.08276487397065908, -0.16559947820424883, 0.030953514127320173, -0.04698766652220745, -0.20174231505514695, 0.12768412546293817, 0.020327112599052382, -0.1738340467828508, 0.037976942802001, -0.20373383604904532, 0.07918954931…
9391	[0.08468218474966539, 0.05889386286425481, -0.08286182347248902, 0.005091489012021982, 0.1370353114291355, -0.09825523220012435, 0.08911734128472186, 0.1443911546435704, 0.021532660163726333, -0.017160013173767287, 0.10091986181597336, -0.3182892813762331, 0.06471834931217285, 0.11111015525029928, 0.10668740426817065, 0.25010852475755924, -0.05793059243445151, 0.1040991343422716, -0.1450119891752…
9146	[0.19608488534868887, 0.23559436681918844, 0.1478307817583768, 0.03266634579804106, 0.09930798838646686, -0.24582267291504742, 0.2341085981399585, -0.08215034646461557, -0.04186119383515484, 0.18890856754632177, -0.2446854351409108, 0.2407500075661162, -0.1110286256240234, 0.07606466140894244, -0.2039452405756795, -0.02630315862042875, 0.013593616601745082, 0.05255365861846353, -0.048761339447084…
9593	[-0.22196137134226931, 0.17226484431057154, -0.250160595760064, -0.04873813070069141, 0.015575138023311692, 0.09346558987510042, 0.11380131924666753, -0.08564455562042504, 0.17844749911843175, 0.04603348851622271, 0.07952886406388418, -0.03645706552891984, -0.04334287696834993, -0.012052882006267052, -0.19396221950376494, 0.21230570735699067, 0.27239022159119447, 0.11595411967087962, -0.055614291…
5134	[-0.05770437596154357, 0.00683095129945231, 0.12105265317017073, 0.022865504078906796, 0.03436267981576486, 0.332790877178753, -0.08718646845299255, -0.27250193281266605, -0.024650794371404435, -0.24742066435082516, -0.01828242824753257, -0.21601274442011484, -0.14798256853045297, 0.17194718564304923, -0.02947078815244392, -0.017507151274381037, 0.12922559833215735, 0.31697369320769325, -0.104862…
7501	[0.23729305918966878, -0.18015659487465066, -0.08077604579094878, -0.13834021880927974, 0.2839930968818326, -0.10450564710156213, -0.2696097865584336, 0.06184498626853601, 0.0774725837124323, -0.03909055345559231, -0.0012280356728215545, 0.0022195651096573355, 0.19476893026170955, 0.2057682316438569, -0.017536273142118947, 0.02604158264844873, 0.0012324652423627573, 0.0454671582483221, 0.24003463…
9090	[-0.24384839108733392, 0.18063168179029043, -0.13601784994042135, -0.08631395061573711, 0.2448787884306241, -0.05770499934813025, 0.1588917677413429, -0.029818160490588178, -0.19714108726885082, 0.11396467864029246, 0.21116520885977405, -0.21183295609677377, 0.12223579533578824, 0.07250309705014124, -0.06885160064804412, -0.24141834765047607, 0.061287702707802386, -0.06644182229228453, 0.02128008…
5731	[-0.0684085312473303, -0.10364364737307373, -0.1377292301397964, 0.17997563947633344, -0.22103940791445376, -0.17721438739761997, 0.2756958342444686, 0.214307592447561, 0.03492053250553658, 0.06302882532726363, -0.2493727486624036, 0.23841127102178972, 0.05524658550349131, 0.05599260082791337, 0.08292343519386437, -0.08556450164316001, 0.04356468848030039, 0.052984933999905094, -0.130409399803257…
3530	[-0.041148831405514376, 0.11814906511443331, 0.05656229105915291, -0.08259893354828994, 0.05247174001145048, -0.10310678105617761, -0.16724506834127348, 0.0925626692522362, 0.17953610441630222, 0.19283650928760251, -0.16294153465979633, 0.14385093758049278, 0.10251605561142017, 0.07642386653834643, 0.177975325626919, 0.21273408919777956, 0.11961491491532228, 0.1456261352174301, -0.177191797289505…
9197	[0.2026375388733014, 0.00037502499479459556, 0.013473814415189045, -0.014849374321248355, 0.27228126253486196, -0.07711408712553665, 0.09649336255555338, -0.08303313412727259, -0.10223579398641791, 0.0019168006336179573, 0.017161175183047897, -0.08771965998261927, -0.06857554941463058, 0.20002859158267072, -0.05997426009532796, 0.2809641330857845, -0.09576563927428629, 0.03012411327786116, -0.110…
1875	[-0.15382458167365382, 0.0012901484818248748, 0.08179318966641524, -0.10566911216568685, -0.08498295089355369, 0.21136259182545883, -0.12010525218647843, -0.13218551691991512, 0.23731441637999212, -0.1678237319222573, -0.05791599437579586, -0.13019828533324096, -0.009412365509791588, 0.21149591659072878, 0.1664860657514132, 0.02158025808079947, 0.19752547841423834, -0.08740925653838846, 0.1743488…
2963	[-0.02935234935731452, -0.06551673663235166, -0.003941676777731905, 0.20945273156889144, -0.11146426533900698, -0.0816449435757884, 0.16345832429511253, 0.20938149127554267, 0.04050961785568442, -0.09377488434209504, 0.18018904627999174, -0.2480779824632388, 0.1560536357705625, 0.12381297763319365, 0.16997474605853927, 0.11976765028443026, 0.08983289272512775, -0.01475715090752017, 0.178813479849…
4216	[0.01149462466016299, -0.12584477375751874, 0.11992811078308399, -0.04063783289768409, 0.2847780682766386, -0.2681120554512034, 0.10444353340762387, -0.016964113788192677, 0.19364596538272566, -0.15986926538518778, -0.06525692967345713, -0.15235689315082657, 0.042211547718964494, 0.11063973470169455, -0.10130817268641597, -0.1828752775154122, 0.20602855009633442, -0.12577223907059032, 0.129346254…
276	[0.32045045779974196, -0.174229951245675, 0.08411125459081113, 0.01341262836904011, -0.027209107414097135, 0.2152823900310561, 0.06891548005664738, 0.04114988705846855, -0.16592708789447433, -0.1650471111740145, 0.33730454846845287, 0.0277820813030398, 0.016468891163231202, 0.15331645728045687, 0.0620921283270112, 0.04889532059295608, -0.11131556607114435, 0.1539259126173706, -0.08022081611774629…
2130	[0.08431199816063098, 0.06824423347726251, 0.27215215919125235, -0.20530722541926189, -0.23768799853211636, -0.22311010667426817, -0.1452872126973074, 0.03151860781499569, -0.0888849791713186, -0.19207533376925592, 0.0027550599635807944, -0.18706303391004786, 0.15464183679881915, 0.05433351820239821, -0.20688320007582411, 0.11700660833785305, 0.19530914483905856, 0.045979757991194664, -0.06026299…
4338	[-0.26096644128836055, -0.04694811725827439, 0.2645716410843896, -0.17675469425251022, 0.09296894198333905, 0.04197335170328453, 0.2593611913911673, -0.1425742783947537, -0.1595878220908779, -0.14168304884359337, 0.14899614338885878, -0.00045261272498097496, -0.14696233900169725, 0.026207896803829154, -0.05824763798587293, -0.0901360898765416, -0.13362247912037653, -0.06764182238201787, 0.1378904…
6562	[-0.22190817320380363, 0.1737014186310506, -0.02580632383872068, -0.008593925256100863, 0.04004092227426018, -0.15500158522246804, -0.2257882709720464, 0.28348181189730953, -0.14564033249428684, -0.0003609360983488769, 0.020928518270499755, 0.15882747336496264, -0.002942823720343235, 0.13518437799724883, 0.2798022420562478, -0.04657478794539103, -0.1265895843625621, -0.013877364664789093, 0.18132…
8698	[0.19591103894151138, 0.06416283748110185, 0.1759354187566501, 0.12184130689722478, 0.14378007108153906, 0.14679391551464346, 0.0202461554872974, 0.017796137605949978, 0.1163291898694381, 0.02114374700943224, 0.10775648390926011, 0.162626942304935, 0.13538219015015432, 0.055085348268532716, -0.07870957369040159, 0.16900604812390255, 0.09602393588469699, -0.15411658660061484, 0.11388683080297989, …
2221	[0.04494769532261088, 0.05572418234948303, -0.09090609162449081, -0.18534810141677716, -0.19395118649874377, 0.06334556143482746, -0.164927893333343, -0.11791636820788831, -0.06920615780752262, -0.08741735375988464, -0.15120537561828132, 0.10099442300883338, -0.04249500302088865, 0.16833305553603928, -0.08761448888456887, 0.13660285095432134, 0.0531648231718897, -0.10291326823973156, -0.278777671…
9737	[0.032110536744340994, -0.08534539546608164, 0.13279161094243722, 0.11420507604799196, -0.12806430098211347, 0.1749340792341022, 0.1010471862449981, -0.11562980887487039, -0.16580517071023174, 0.21488364738274088, 0.30277823887362487, -0.17942645743145588, -0.12578504667105322, -0.06427392536158236, -0.0756712831316867, -0.11104169498012115, 0.2386861590673266, -0.15161458387306342, -0.0337279994…
5473	[0.14607527958821237, -0.09869643922943738, 0.19525206815126203, 0.060012451306321817, -0.0024072031775529894, 0.2199052022887804, 0.15737355876868037, 0.0413563091473324, -0.04158680047410213, -0.14278982936519957, 0.23662961595932916, 0.1281542798164407, -0.06149345022619054, -0.2617241497374732, 0.0524781610190108, 0.14114339520721064, -0.1339734326990318, 0.09749747224855487, 0.11124121568072…
8076	[0.1962713542880076, 0.017912425090938478, 0.33360371727253096, -0.1588859179404901, -0.17498857053662073, 0.025834827633129866, -0.14445373506970394, -0.04170884358729419, 0.017455406277511104, 0.12547481790964518, 0.15796614047116225, -0.13457689995554709, -0.14497505228057472, -0.025207003418512428, -0.057137631392283755, 0.00505292068666442, -0.19487915665084143, -0.04865532981620459, -0.1419…
1358	[0.09012257620147625, 0.09529954309418169, 0.09647754098849859, -0.06843020136413233, -0.0006372083504491556, 0.01888042219974303, -0.12027832599139039, 0.008460189188028926, 0.07331694575661278, 0.007330691673879176, 0.11891398388148891, 0.2255156627728303, 0.12531384931931486, 0.2862335326633422, -0.04878419351331128, 0.22220168667382356, 0.2351920483971562, 0.16921563681277918, 0.0248653434631…
8201	[0.11854165076015694, 0.0026873382881887225, -0.22859996123502063, 0.07724288800379137, 0.08259098440012025, -0.1281832690426552, 0.23023011075659708, -0.11856799636929956, -0.0187123464147615, -0.03999233495686134, 0.15883453796140337, 0.05416124881103693, -0.17551645292611825, 0.03883307762580369, -0.08240339358966092, 0.17001885065715502, 0.02679744454689608, 0.06666257401587589, 0.14477312133…
9877	[0.03329928273463885, 0.04540733866360009, -0.004290893492036179, -0.21195895785467728, -0.142813155560015, 0.16947787053436533, 0.10687087587093001, -0.04331591647929939, 0.038455482409399055, -0.07553853860646813, 0.02632365303821486, 0.1345944370744734, 0.1321418852945647, -0.2144840017584243, 0.10619420084794294, 0.0008674241547460116, 0.21762721754163308, 0.17364111157177242, 0.1979564413044…
7446	[0.13319756485249643, -0.28496102368002646, -0.05762558343962865, 0.08144212087692591, -0.02179809146546895, -0.2947092342983885, 0.3534546200638735, 0.12020960632804867, -0.271638479870765, -0.1359316857827948, -0.17529430683453837, 0.04902459190623872, -0.045909891401414084, -0.05300807654056331, -0.11860922329628691, -0.026167925350568905, -0.07116936954912287, -0.05491833253347806, 0.12536933…
4137	[0.019734429212319927, -0.07657580029811278, 0.19183546780375077, 0.034757634806023195, -0.16742341843398445, -0.1060366883874895, 0.05171489431218324, -0.1871337272238417, -0.021975439120080487, -0.17024851911552288, 0.0793634157236245, 0.22396864738434313, -0.04944664931175337, 0.07954471616958897, 0.003892809089428704, -0.20652253078418106, 0.28889868378366607, -0.04533014205712229, -0.0414276…
10013	[-0.15941376271039914, 0.12118662961488225, -0.13665359798293622, -0.004002485380725288, -0.23586887870808282, -0.18122317788757059, 0.15312720826405007, 0.1948616762886571, 0.00139033822690141, -0.1327922059100286, -0.20877406140461333, -0.053268541059080465, -0.17595633780991163, -0.06616128221530064, 0.006912790839719934, -0.13085103078018098, 0.07859267163790164, 0.040428621626554924, 0.19586…
5822	[-0.024122051598584417, -0.007938959777370202, -0.004920820199782399, 0.1301877429767017, -0.08609837454183793, -0.038145912745832296, 0.03680212261841388, -0.11484929982517078, 0.02387508945289505, -0.16785733365040864, 0.0564105656923338, -0.12769171798867657, -0.03791845345058428, -0.09382237715202725, 0.26920734463528395, 0.017015950685696633, 0.17336793760206815, 0.3269721708605709, -0.02283…
4000	[0.14694998954173488, -0.01217750451905301, -0.039184777326000876, -0.22057354664656212, 0.31388622883086004, -0.14508078817090914, -0.015060014058028981, -0.07643615829480455, -0.03402150950964014, 0.08712971866122596, -0.08973597385177204, 0.027658433632921177, 0.22076495295147125, 0.12713303943448812, 0.04562125674727475, 0.09232932933269959, 0.09076962862555903, 0.15033200268907176, -0.073912…
3688	[0.10116654769534814, -0.1534583503776959, 0.11922959702125265, 0.1654078000633458, -0.10619855349545307, -0.06654995262878781, -0.2905263110823768, 0.12941119178541124, 0.13039146725340003, -0.08887658952589335, -0.16725329838325656, -0.20178959883980244, -0.1373679393432822, 0.2540262410371918, -0.044573184784145035, -0.10387733990101176, 0.0028301762206879317, 0.22700445315803816, -0.021440803…
3395	[-0.19347395766102246, -0.09880076363571091, 0.03647886393715048, 0.12288740577476187, -0.2616873222515752, -0.0957592678631277, 0.043141244792682, 0.1814607246232306, -0.12873433119470523, -0.01946976906873361, 0.19880767585766712, -0.19210028894900766, 0.24566753374326714, -0.14091486665351924, 0.1347849916591433, -0.042223924903681716, -0.009317592021663046, -0.09125616328989329, -0.0060334409…
7765	[-0.07456781807995301, 0.05927887587341396, 0.1882635505030601, 0.06775534822348273, 0.07270395757832929, -0.12545357185401404, -0.19441070186787704, 0.12523176418915433, -0.014614234458059303, -0.07053284981643006, 0.009160612666759167, 0.22397960550765983, -0.15615191216771593, 0.00140514353550695, 0.11137275269474965, -0.10562429305321439, -0.17722027264838608, -0.016522092788041537, -0.215079…
5449	[-0.33707172144578756, 0.0337420074593548, -0.048754222454776765, 0.10464650783521376, -0.28796761819550104, 0.0276599145550123, -0.04078879459080769, 0.08607379121964837, 0.15489010349042379, -0.029649019968538314, 0.12247441577248239, 0.176664067284868, -0.036796686942740325, 0.002974340490491518, -0.1359378212608869, 0.10038795383460734, 0.20822213771463358, -0.18701906206918675, -0.0618466226…
8413	[-0.09613497529425098, 0.12776626812622116, -0.10407194227524674, 0.043670262103286714, -0.20812882796668053, -0.08603078246281926, 0.12147502336336218, 0.1097002109684764, -0.20854072252421338, 0.06368744993494765, -0.05166949564831928, -0.28450167149141936, 0.06174899763446119, -0.11120521734131031, 0.021148588788128288, -0.1762551781946778, 0.022420710009622608, 0.08885341298623586, -0.0392311…
1130	[0.04506149474592535, 0.18432733140112728, -0.091012467837818, 0.1897606986452515, 0.20326724999195125, -0.22626851212490204, 0.09089545545770414, 0.04037386286488964, 0.16359150536130312, -0.2588370440021815, 0.2308234272831732, -0.06589592403251379, -0.14978139069763388, -0.041602787027122334, -0.28852741012717065, -0.012153951507610054, -0.003732618722574648, -0.07681322865030392, 0.0992984590…
1749	[0.33222574527141924, 0.2794353668022201, -0.1770125360156796, -0.06252509978329399, 0.1610588535706779, -0.05131058212032981, -0.04579842341675212, 0.0795947445715538, -0.1711137278850018, -0.08821890524440586, 0.03300591486063298, -0.026295857830624027, -0.11587638641825067, 0.1698057885266686, 0.026146216995165648, -0.09450623749543062, 0.33510276871906847, -0.17815099922044894, 0.167425340208…
3660	[-0.04555963582384136, 0.12233157554875233, 0.15215350714961154, -0.05168765450911099, 0.09488823611048895, 0.1125850629830416, -0.030097760339891894, 0.015033536599564959, 0.002059534421544302, -0.0621422872522287, -0.09413205578718477, 0.010818071921311493, -0.022668307261262805, -0.10757010899896206, 0.11662927675892543, 0.016826289977693504, -0.11529891210109712, 0.12717127380990567, 0.002132…
3528	[-0.18523883757404452, -0.18916674493712698, -0.09735875752297783, -0.03178653253620164, -0.23350345113382723, -0.06284647822692507, -0.03741681740271511, -0.11195646032803969, -0.19095868891775997, 0.045015902938220914, -0.06655578772781244, -0.20590932808291448, 0.23602076644645714, 0.10554190571820297, 0.08564656840435703, 0.25229970649124206, -0.015147087213064936, -0.26951263494825173, -0.10…
9594	[-0.05297553707182178, 0.05778984752093572, -0.12548902164383727, 0.006297464246345854, -0.0791683612869534, -0.04081508123037248, 0.034382355257852444, -0.08014382457420688, 0.1787409193074453, -0.09326842245563846, 0.14975925900544043, -0.2089230893702208, 0.09446109746898637, 0.12232884075411353, 0.14190431297140016, 0.12173505172804241, -0.0805016652815906, -0.20929803533441402, -0.2666813689…
6397	[-0.1103152800046203, 0.13026803260283568, -0.07792626478816676, 0.025651332109412256, -0.22153688888411882, -0.183401181453614, -0.01493890866300738, -0.056761519125662005, 0.003083925471967224, -0.19700158232970047, 0.12928806738678542, 0.22195937322330325, 0.1889435526502905, 0.1406606345522093, -0.06552036634379664, -0.12626806562414972, -0.18160953077005496, 0.22347674714346522, -0.235595441…
488	[0.0611389848581477, 0.08085016435814839, -0.03189186779662456, 0.025073375056501257, 0.1733721464035817, 0.2580984483180614, -0.23648598484681335, 0.0534260668424247, -0.004122830691479489, 0.13091424591963338, -0.08813393089538296, -0.046168312622901955, -0.30693889743447883, -0.11279743593120262, 0.029864449170430022, -0.24431386068012517, -0.09747417164669672, -0.10929986428780916, -0.1161995…
1764	[-0.08779262350404293, 0.0416213902768265, -0.147497337861624, -0.10181960056971001, -0.21372850840936586, -0.09840290187376774, -0.042130133756411246, 0.2695662995723803, -0.17992598774273455, -0.054168038002909896, 0.09949627293258281, -0.051058234813810555, -0.29724321092133216, 0.0055731860462553675, -0.21323416606921686, 0.09850295035989445, -0.03921528573213173, -0.05885174280668757, 0.1177…
3665	[-0.19058223466501145, 0.24936451781912652, -0.12128330979010866, 0.06952120918790411, -0.005257217319045182, -0.008828292723218629, 0.1337475404934834, 0.24826706897651374, -0.0939514324512116, -0.00014688531255981053, 0.03417956130436733, 0.0036554261792869063, 0.13905838228421735, -0.07251382094021366, -0.16068559924222375, -0.06107943928746305, -0.07730555353917276, 0.09824702175831473, -0.08…
741	[0.06296738699398077, 0.042082519942186765, -0.1606295092373228, -0.06765535984681789, 0.033051205957402255, -0.06063193665316292, -0.06361084355696696, 0.15292285567049924, -0.07677230760110058, -0.09907608076112534, 0.15421309298890973, 0.028150444764814438, -0.10295623239696891, -0.17921913226609484, -0.022928320599018864, 0.012238499420190646, 0.31332491140919594, -0.12229864437569388, 0.0417…
7923	[0.056022205491102144, -0.22208581789443102, -0.1692816010549439, 0.04194379397459848, 0.05270653487870218, 0.2506108793114505, 0.02460264508800901, -0.10757899937122369, 0.13562700831997432, 0.09685059294089912, -0.23646549221532043, -0.016864028496202055, 0.16602807152804944, -0.2622331188206344, -0.02739641399758059, -0.05519445171845366, -0.13644203496813812, -0.10596995647714481, -0.10477874…
6988	[-0.2686319277248364, 0.016222312609116725, -0.08576882841714183, -0.13419784540931534, -0.13562347645713996, 0.13322684910834823, 0.18675363137388512, 0.1952278123889709, -0.22621343328882015, -0.2114195525493961, 0.0261770057923117, 0.11006444810418849, -0.14207882867917104, 0.023985848198286742, -0.08422620932606045, 0.02107209470995999, 0.13093481098088366, 0.07763661977570821, 0.118449883128…
241	[0.14362766206093988, -0.00578028448542232, 0.0285348858159467, 0.05384504790319327, 0.055663592654074015, 0.20235773225710227, -0.06416399363319425, 0.25568391779737687, -0.04873292483948097, 0.12885175255015188, -0.005093390148224114, -0.15597166272826787, -0.35110346058288217, 0.1647624836606894, 0.24650762119371525, 0.05063840716567819, -0.01901860508681361, -0.06611849183564328, -0.150125342…
7773	[0.12188392138153506, 0.07400349603086237, 0.21319330072798698, -0.1296999244433163, -0.16729389322121394, -0.2888575049677941, 0.19783008363268095, 0.14915871896754246, -0.26469990298653345, 0.1507873742813541, 0.19525645426395208, 0.15431040707722757, -0.0706897151723255, -0.23551996725174232, -0.08073143819260736, 0.14929604241641223, -0.22648635357493005, 0.023862706356128176, 0.0698467836341…
1401	[0.15010332836176418, -0.17249256523213247, 0.04569422249841831, -0.042396647783956416, -0.0694000182244971, -0.1499069047808056, 0.018308953251648743, 0.06636788246384936, -0.00019615960346795963, 0.08464750610978117, -0.012042623510666355, -0.032848446716356575, -0.034401387997785554, -0.05524153332113472, 0.3378068424966174, -0.06456478197832208, -0.17741034450850363, 0.1277367620875182, 0.218…
4649	[0.10969445188679407, 0.003668006600738819, -0.24568572979143738, -0.11102637956948679, 0.04147891659953099, 0.10001334308341468, -0.03587295015595699, -0.024184587784641127, 0.10095255709808729, -0.15224752914496084, 0.17638137840515342, -0.05381875961253185, -0.0659973300257034, -0.11545624613442122, 0.13453742753049827, 0.0964779547045528, -0.24150313578960592, 0.15785079389454626, 0.167246993…
4142	[-0.10487880444658974, 0.10314027865268467, 0.0012241493857375527, 0.07016904546005306, -0.22501312661345776, 0.13254199852996676, -0.07064716288933222, 0.03899839827074885, -0.05896466932206647, -0.11580121598985663, 0.06910685402592327, 0.215623314055629, 0.04797644590469618, 0.14083743917302335, 0.0022454371438961887, 0.03865789081198063, 0.08242112526224897, -0.1441123451356316, 0.12179531477…
5044	[0.17932215166252571, -0.09158952979192339, 0.032874090403881756, 0.11260165023417947, -0.22032614514286405, -0.17321309169032406, -0.1458988737169803, -0.2269540542398453, 0.09573392488858397, 0.05362924920588624, 0.08271267848536795, -0.02239510946361037, -0.06072874257531149, -0.10029669482471266, 0.014580794335641073, -0.033028066400678346, 0.06448828218098723, -0.1459466070802963, -0.1728821…
7910	[0.11720320772815586, 0.03893759946014313, -0.0392161324024751, -0.24362448203308598, 0.033515390988037505, -0.10362794797323349, -0.0556222923401849, -0.0024090922572095855, -0.19627229363758678, -0.16192174326757988, -0.16836844813030163, 0.09818060322213217, 0.23953050234553816, -0.1561490799844085, 0.15632224104712758, -0.1939136860462653, 0.17133434778771722, -0.07222581486929945, 0.02733860…
7095	[0.09294723436149555, 0.13087569625446516, -0.04634589612510366, 0.064186675096459, 0.18903701875548473, 0.05356426587392205, 0.08196769402541582, -0.12071815410153397, 0.017688661890045244, -0.23468831491747902, 0.1925003257900355, 0.045096324242819466, -0.22917402057574737, -0.1599404111407391, 0.03207007958307482, 0.10240160563347456, 0.006200790053554284, 0.129276040871995, 0.1602811157072999…
1243	[-0.021684403511382067, -0.14658127001879087, -0.025253043627319973, -0.02181988149052745, 0.0067632935018783575, 0.06605234761022762, -0.18727955806124894, -0.21530272600037653, -0.16042380931942207, 0.15093407878864862, 0.022685377176642915, 0.21225822151580173, -0.03682032131477532, -0.0955202754244703, -0.19451902310113778, 0.2720995567533064, 0.10530899826686355, -0.16135513003505564, -0.187…
3965	[0.25427211953897805, -0.1379230987925516, 0.08532851129053173, 0.016718266569120507, 0.1979825326522621, 0.20417410292337881, 0.056166155353819976, 0.29879334971012067, -0.06086673831894415, -0.03625700730204446, 0.03148823389068741, -0.12965049498871678, 0.08835186293346062, 0.011727042746152973, -0.06457266335594715, 0.050629371441129695, 0.01635507765230316, -0.13845129422294444, 0.1136216133…
1999	[0.21917457528444217, 0.13536299112587238, 0.09306308798604161, -0.13409574443294886, -0.12878888117800122, -0.03547400460233296, -0.08580054825131092, 0.16355552529354073, 0.021430217840978084, -0.058955136495196646, 0.2324802653321385, 0.08116657294755227, 0.12522887724438822, -0.1691814308875197, 0.2972750974257781, -0.2165610355717599, 0.20912252790673752, -0.04072988898661408, 0.204405485225…
1038	[0.1829820796043626, -0.07201901582113225, -0.01362070064676205, -0.1692842725625569, -0.04598214877874933, 0.09934205393781603, -0.13344321641543994, -0.033805283910780214, -0.13502723843661937, 0.11927119787601802, -0.3656396674451528, 0.010103373041754562, 0.10228736004791204, 0.0006471941385706372, -0.3014696509625204, 0.24721243200068968, 0.11010933600373364, 0.04974299339103908, -0.07399748…
4069	[-0.03996760322395937, -0.1215118757862055, 0.25397415900854275, -0.020470737703361528, -0.13084782828743693, -0.0709212334295806, -0.06100480262359708, 0.07655366228014396, 0.0014917684278233827, 0.004862618209989104, 0.02172392189313201, -0.0533394417387871, 0.17551881702947786, 0.05305414010239147, -0.11613926288899491, 0.17773838475943066, 0.015932972439911076, -0.26001114439689216, 0.2640412…
7930	[0.1212779902069661, -0.20058817282683813, -0.1408408424103385, 0.09253764393849888, 0.04941363985356993, -0.14826639750712478, -0.08738278789464995, -0.28963381929945226, 0.13104236902811067, -0.07442305402278954, 0.1395636661654836, -0.16328408705835148, -0.2497410475557558, -0.05765656389122209, 0.10876443117441499, -0.11999822357144405, -0.004121794490401339, 0.24195081154389148, -0.082778875…
3861	[-0.1285894904342078, 0.14190627080234983, -0.1632205916490102, 0.24250119688528693, 0.017261021122541794, 0.2532329453612233, -0.08924707469893652, 0.04309673415885385, -0.101508117323868, -0.29107653778400705, 0.1814666775890047, 0.08362471778577026, -0.3099082433212836, -0.16233520002881938, 0.13367459272859264, 0.14600844841958308, -0.08434538448881411, -0.13149891595462976, -0.10796635452809…
8640	[-0.2163351188300451, 0.07770092871844198, 0.008901419576305185, -0.12232141157439794, -0.2309635019660197, 0.1717772599631417, -0.012038394985396805, -0.10786969059145819, 0.15603658583723157, 0.13095358906654328, -0.07132161204054609, 0.2558169262064948, 0.15565744910704327, 0.149545015376207, 0.2069817817928764, -0.05602104354132106, 0.2024893136835049, -0.15816444949973843, -0.053508569972211…
4476	[0.17877150019485277, 0.07760657658066276, 0.2891792859152485, 0.17256483846773377, 0.20881565633249935, -0.0024352796666452445, -0.017075326198781753, 0.2817546259340755, 0.10326381882589436, -0.015094714782180392, -0.10909794462289167, -0.27149287289047297, 0.09104540544296286, -0.012401359034621173, 0.10387157728227077, 0.20479003954585764, -0.16770503098058126, 0.12649818077384103, 0.15854768…
2541	[-0.02590322043647693, -0.12626717300854237, -0.1402598359605396, -0.1645822833897406, 0.07428673311396726, -0.1982789573433597, 0.011422075223730429, -0.10495381748267345, -0.2878510896899086, -0.1260028750769206, -0.05908400274227222, 0.0001936674888903527, 0.152711987379471, 0.17787355227688295, 0.1746337389352259, -0.15414782416071013, -0.07742650194861811, 0.03692662636254748, -0.12830109438…
7674	[-0.0008167521212277217, 0.2563400180170025, 0.008456242012361398, 0.20907464325509387, 0.24063823917900587, 0.05566373329982245, 0.10912790330822696, 0.1260188353482806, -0.03996814466188916, 0.02062956636012026, 0.19212417386752134, 0.10163270784994075, 0.1859004339620541, 0.00669880957982005, 0.29874086722766413, -0.13097739583316265, 0.19473406994952838, 0.237126235779024, -0.1602490439374343…
7384	[0.1288682413189498, -0.07976413664343793, 0.11136875722646135, -0.22587738602032642, -0.0335533703156187, 0.08796183903384953, -0.03722849658143757, 0.07085801287636094, 0.11282578235443705, 0.1827307726559055, -0.1143901362375044, -0.17861788532918735, -0.242893194790019, 0.03622130018978347, -0.22801245400514578, -0.019995217121219794, 0.04209170245342122, 0.052815098861617456, -0.127641529048…
9402	[-0.29167633561453205, -0.2315107292593783, 0.06293951095675428, -0.034227225149221704, 0.15396000593589718, 0.031096708281705587, -0.04125818526267198, 0.19655032392148677, -0.05681332171038315, 0.03951700864229134, -0.21377053544064206, -0.13039049695755017, -0.15702386546945568, -0.15924664625257956, 0.03328684766563741, -0.21822467042805863, -0.05371845076065013, -0.10791675593007963, -0.1047…
2355	[-0.009396146330956187, -0.055795008090384034, 0.024784045995284984, 0.04403877506017735, -0.1000630897758067, -0.07824146448704372, -0.01808007227974553, 0.19996359165565064, 0.11153524219555136, 0.12713700522748753, 0.11690918645821616, -0.089987571985581, -0.10807450368536166, 0.0031063759252866223, 0.0677708099075834, 0.15172803673484136, 0.19633175056775695, -0.17813452409619102, 0.134436034…
8326	[-0.010349317422270772, -0.04842169534756163, -0.06167965816943878, 0.1138909427438188, -0.018982873070439894, 0.04284745363504585, 0.08228043662309946, -0.06224375870458963, 0.15888561272220103, -0.08654246615320303, -0.08880897153722732, 0.23452403007436887, -0.18925538537498096, -0.21655846675017998, -0.045982773235716645, -0.18819736331411874, 0.11044700563928321, -0.09389877902788761, 0.1155…
9550	[0.24696760437447543, -0.23320916599889985, -0.05909111622723174, 0.14627670378359167, -0.021697385614745452, -0.21239897811756545, 0.006063973475618459, -0.03619642778144577, -0.20914329954287603, 0.02959130317548818, -0.18244472410953405, 0.002240972015931406, 0.1330668204341455, -0.080192246516279, 0.1430432543983813, -0.23743371324377333, 0.025968251143191887, 0.2514142216712747, -0.173088016…
9733	[-0.06404855252587184, -0.003409371485265346, -0.18221596344921745, 0.11136034349825616, 0.015540046442291965, 0.08645493363176261, 0.026757467752220238, 0.09560373307391723, -0.11363831778265476, 0.08647055965715643, 0.11896290425414836, 0.056164283376333106, -0.15005082968740235, -0.2227969387082627, -0.2105905481743922, 0.06033020344623864, 0.1425223910471476, 0.011568619110000905, -0.14721147…
2173	[-0.08743472794890246, 0.13285349983291106, -0.12330253068785788, -0.2530382303306154, -0.2459062084012497, -0.1540240720283064, -0.07030775638081156, -0.07426621657775585, -0.03924138488787202, 0.012768972126200817, -0.14490247832472536, -0.16559394466303165, -0.14175692599892709, -0.041225137984862575, -0.04665807209422487, -0.022948002721181318, 0.0997899647885632, -0.011075104998795918, 0.046…
2796	[-0.08306092370128738, 0.07026348207400235, -0.14615409350620015, 0.02137793384715254, -0.0040834536493927825, -0.11669647837961991, -0.09585039307154715, 0.1618389960300476, -0.026815209984765203, -0.04404654931292976, 0.09578486548117329, -0.2630284209136067, -0.134324040602524, -0.0620215427629637, 0.037592424413760345, -0.0367887511312184, 0.1676788987969738, -0.06656431205840632, -0.12083666…
6462	[0.10741156079466656, 0.0948575343379349, 0.09384251421357247, 0.11540542156866417, -0.005790217177344483, 0.05854988444732603, -0.08073535826574217, 0.14451430243981453, -0.10153636361792175, 0.2732812432664906, 0.17192582480591745, 0.21872657481555047, 0.01935851177843515, -0.04953411320119077, -0.1904525066444893, -0.08029790528983746, 0.08130774284006424, 0.0431773970834791, -0.02487822380931…
7580	[0.148190002407445, 0.08667909576406822, 0.23017048568660772, -0.1962695241359903, -0.15081948607006074, -0.12739193227837547, 0.1813407524385109, -0.062474954066116646, -0.2568667985352448, 0.03992023148409818, -0.12706642347118513, 0.07848529393615251, -0.1330711709555936, 0.02008968522413724, 0.12407014838715592, -0.12552450886600286, -0.12277725415870612, 0.0843672920236262, 0.301083984318330…
6361	[0.04975906770493512, 0.01433642289097243, -0.023160143478106007, -0.03976341595516702, -0.036408941653218826, 0.06443773062547174, -0.07280032870995759, 0.18299116907716284, 0.07266888062418117, 0.033519100229221194, 0.24961669000726774, 0.05814192258500341, 0.19041928990162668, -0.17333709989524873, 0.2551669317537962, -0.1700465875783908, 0.23746579930368153, -0.15389873231841267, -0.136895442…
4624	[0.007317248216896404, 0.16314480922286964, 0.1841419648499014, 0.11745340998252171, 0.23719317092366357, -0.04451175524921111, 0.17353420646523696, -0.195278779442803, 0.19773434865977618, -0.0505054361005764, -0.17454065836120036, -0.17675780298838173, 0.10331052485288247, -0.09183707937523021, -0.15882393044506032, 0.03271015342815636, 0.17459366361756198, 0.12271610555450875, -0.0388939495519…
1057	[-0.2009944187901684, -0.13914565194333992, 0.1516003045507697, 0.0734548904680881, 0.0665677711234663, -0.14284379628306615, -0.08233338400311095, 0.16893841964112513, 0.04550339485109928, -0.008986791652975726, -0.15926334373090406, 0.15324127947242913, -0.2835330206607328, -0.2419386385049094, -0.12493426917696153, 0.029297191036092192, 0.1608589645567507, 0.13546470377618108, 0.14631708219433…
2622	[0.046557686101499934, 0.199130486169682, 0.20357765899707286, -0.04344488918525219, -0.11173223205177492, 0.14902767946938894, -0.20905250041974455, -0.12744561561899934, 0.0893871755483936, 0.03601986788343632, 0.05833809232222061, -0.09337404126695163, 0.23533377401660965, 0.07729098939806245, 0.0666080026573604, 0.22066002775239685, -0.005312297151399499, -0.1697527690479976, -0.2010263064797…
645	[0.021593224814325525, -0.1509543262927186, -0.04276633523895839, 0.03635388532031965, -0.040924361634810766, 0.21417958235400436, 0.08547400345902859, 0.151390002811807, 0.07871078874143937, 0.063716392505843, 0.040167997624483136, -0.1995951219472884, 0.1342796301797512, 0.15449361707886722, -0.0009028463102312323, 0.12305368763953788, -0.06555381421426584, 0.03121600913266516, 0.03446800461685…
8451	[-0.050259908007496516, -0.2528502875301834, 0.013066481240989393, 0.08037592172356135, 0.1878235595168395, -0.1434846178049378, -0.10438539783521736, 0.04714083737929721, 0.039272835731831345, -0.07024196688115666, -0.055541704878356635, -0.2585144498784561, 0.06552002579344599, 0.10033807809401167, 0.11565547282446553, 0.052136383800563915, 0.07097847064438813, -0.2511782305042483, 0.0580721918…
9891	[-0.13997186061894634, -0.011356248214564152, -0.049179423472266934, -0.22245271407001416, -0.12211928157336707, 0.06944025411281676, -0.1306035247173454, -0.1398951032265514, 0.13956780337959596, -0.020563420213114438, 0.24899511470609356, -0.141501103673496, 0.16318401559588494, -0.13966701702418136, -0.08027966673370168, -0.06692165614530325, 0.12209777283382368, 0.08505701894256042, -0.178249…
4305	[0.2238386120096829, -0.020415854484762262, 0.22480660816044504, -0.08061747454496374, 0.20264039970359443, -0.29106833497987555, -0.1783822974471354, -0.10183879218068924, 0.10267377429471217, -0.1706170342459462, -0.04961323003967871, -0.11146407733500473, 0.12237454552231333, -0.2578128558965871, 0.11610016940939627, -0.044283344632893934, -0.07997424298800963, 0.008094176140049926, -0.1090509…
7709	[0.12470338528629799, -0.11613478085561038, 0.0865469526408446, -0.0994686357016316, 0.30172295559605516, -0.10969882178207603, 0.13466830258221985, -0.08137205987705882, -0.17061961541396006, 0.077212959284566, -0.09011148203677026, -0.18812007681391327, -0.07423844790162294, 0.012773567744133641, 0.021674931599084627, 0.10918697219831013, 0.03491215462992137, 0.007159633772266783, 0.32195100789…
3338	[-0.1583598823137558, -0.013587463224695022, 0.08180389780509467, -0.0761236923505545, 0.19965685545660813, 0.09759669113819901, -0.19529577657140018, -0.010374525024939994, 0.10286288343082228, -0.011588645261760006, 0.289668449700505, -0.0736273966996328, 0.16348194226486248, 0.12601804826013444, 0.1361597895327606, -0.02454065288220459, 0.21328325518781685, -0.12012771273682782, -0.22063136750…
3410	[0.03266931492025145, 0.041200394110692984, 0.28007582389829905, 0.013168510536730321, -0.2014448773782752, -0.0784569786192363, -0.1660936791892031, -0.27060983273458544, 0.17429232435850486, -0.13855203572452365, -0.16348720456812194, 0.06908992340180858, 0.10421134019157582, 0.15407824610756346, -0.016864502464663443, 0.12157418186838045, -0.0841748959872758, -0.15035758246866748, -0.074096680…
8281	[-0.10322004347809291, 0.04104662321639305, 0.26209259350166075, -0.14630511998456744, 0.05171443808488926, -0.2916004196820832, -0.1425041465951155, -0.16353147278143268, 0.11094894806965253, 0.2805173145377161, 0.021982907137634473, 0.06699033708928093, -0.13038037168570477, 0.026702636273225406, -0.058274545223917826, -0.02619746585757806, 0.015907248234810163, -0.16998649994466172, 0.07421176…
6009	[-0.10449905338775291, -0.22598231151660206, -0.08292399241873412, 0.1457095719791463, -0.08417938049899965, 0.1250094603342901, 0.11646812307820538, 0.003646000075972956, -0.1843386556892396, -0.006435703975499887, 0.0984042913276735, -0.2006002207268579, 0.21943165803328743, -0.1518392991286541, -0.132413959929191, -0.1968236062733338, -0.1510759209854707, -0.033327515364194274, 0.1757841132072…
4831	[-0.027686598723812975, 0.016024557640373915, 0.13352539517474196, 0.06291153296855495, -0.054671567615562966, -0.07683792754873488, -0.20112700306568124, 0.013541189160880799, -0.04867299108351294, -0.13747670350718824, 0.1931633004177812, 0.02251786502032742, 0.20585199209311625, 0.11437191218324573, -0.15961198686127515, -0.05615131939106793, -0.026639229058157785, -0.10989399930381881, 0.1198…
2071	[-0.038576262246494096, 0.14552959797498924, 0.17882202915033737, -0.06093511427544952, 0.18105259826166287, -0.138620682435021, 0.11392054970389645, -0.07377885565589436, 0.00271457155828013, 0.0017158247767684977, 0.14071160994181459, -0.11469663379802947, 0.22667515555269369, 0.07613320171865047, -0.18409095664070524, -0.1389726211507951, 0.1666029931477025, 0.06670758448284339, -0.03986286499…
102	[0.11841998855827304, 0.10289025601135407, -0.0672163763935447, -0.07447310322342693, -0.04135239022688571, -0.15109623682352358, -0.20344855373912632, 0.0663870409588826, -0.28770845260840117, 0.1793868218333947, -0.1305500502579829, -0.054182830133595906, -0.15250056968356676, 0.18050028664058734, -0.222762662937235, -0.015822360567493005, -0.10917429503797675, 0.09262586649807504, 0.1915797992…
4873	[-0.21556010282669744, 0.18305428551839323, -0.1062824417850939, -0.06568323668396739, 0.23703918727990797, -0.2465296230721912, -0.061475357809234445, 0.1332207357583313, 0.08277751132120159, 0.08183465901047675, 0.13657497292336354, -0.05796695594185675, -0.09171811403949526, -0.2911786319492668, 0.17112941660650324, -0.10070265791127164, 0.09583217871925025, 0.11373849183494968, -0.18219127660…
6796	[-0.07315835226466956, -0.27758979409376233, -0.19470683994853277, -0.17003427826659956, -0.25751180746718105, 0.1413501309288949, -0.01113805677707592, -0.013304171733034385, 0.1559298970751131, 0.07179723376716773, -0.1327332717160972, 0.12590539060820838, 0.0955516737185171, -0.16814498226875385, -0.02846889019910556, 0.3192869977282643, -0.3409861635899746, -0.12145778818806723, 0.09851900540…
7427	[-0.36943712962573627, 0.21463619906732348, 0.022249578738611105, -0.1675816923076081, -0.07458902026367771, 0.1656082511746905, 0.08198691889966693, -0.1545894184607827, 0.02019250190743197, -0.03060487640633234, 0.025326081193565383, 0.11849034318478845, 0.003837808914824036, -0.04761289490406989, 0.007623379970033366, -0.08927768809159473, 0.07561742372484562, -0.1082781262764236, -0.024410162…
7074	[-0.2305005848664682, 0.09154575923536575, 0.2697402092943386, -0.020460193091233835, 0.2303311222784203, 0.029239072816506742, -0.11864203749132277, 0.08412580154098638, 0.1776920924944189, -0.00987878851599843, -0.11792761356978226, -0.04669474184889574, 0.0944490509388864, 0.024831311660001035, -0.2284702670389946, -0.1455948637504425, -0.17616291209653628, 0.03535731300494571, -0.035428617200…
1951	[0.10150102450446218, -0.2667633363344141, -0.23889473368812045, 0.036393794384331934, 0.04220755727924004, 0.19549039105845262, 0.045739171396086645, -0.10523106350540476, -0.2150436451780378, 0.13623384749402206, 0.006103925367172873, 0.07639252117580383, 0.1223613598822763, -0.00718708537701786, -0.17149450791976478, 0.024969552061412322, -0.05848914647977536, -0.28276927820992903, 0.039566722…
6399	[0.14190992244158865, -0.0812253811891782, 0.10384784311026406, 0.07570896049973533, 0.1108724583901761, 0.12546074916785852, -0.18976579063569846, -0.13361172387547646, 0.037971201514569015, -0.059292439157662524, -0.3016750373471042, 0.05112153147878663, -0.16696249704509514, 0.11133542739331509, 0.016597763366226533, -0.11785605130076326, 0.1330588261272047, -0.052921470335819815, -0.029404983…
5243	[0.013376042803961109, -0.021627209032232423, 0.037964397330185626, 0.05841417044153451, 0.1459965840829698, -0.06043029177859796, -0.005598680146704452, 0.07179649801080926, -0.05089572506210955, -0.07534540569529413, -0.22426755007099095, -0.0030232545660879044, -0.12979799785039906, -0.12205178595774153, -0.09283418352991651, -0.1973669563498097, 0.06517593236928199, -0.0025284535897774556, 0.…
9311	[0.1513298701440887, 0.015213437868837547, -0.1263867172104502, 0.10013260652424447, 0.16019471016329032, -0.1891294140599063, 0.2835856058358898, 0.20867909220592282, -0.004162806788157725, 0.10478338483830252, 0.11447883165180511, -0.1555873391736225, 0.21053444787783027, 0.03650142089703733, -0.21090937914264143, 0.042009846207627016, 0.12492103846514896, 0.11644460138993508, 0.172193443683287…
2301	[0.2230625631891179, 0.2540188235356207, -0.12416729705405725, 0.20494599969420815, -0.1068568103061736, 0.10690996483826358, -0.15012718730376012, 0.20632904819392292, 0.07816346572995535, 0.025502105090793873, -0.3420246608775225, -0.17033135952852999, 0.050135484298539396, -0.02211645202204648, -0.15059536907167537, -0.19115035582999124, 0.10218804041444068, -0.01763926711527904, -0.0653988689…
1318	[0.03618822377278702, -0.0471417794048305, 0.13115028883684487, -0.00693502818427789, 0.07806881121795271, -0.010944117460812109, 0.14021761832525415, 0.054221593251081814, -0.12008409622831437, 0.1529229049260249, 0.21248735529969445, 0.10610068373059674, -0.053642623079423093, 0.03502860621747719, 0.06055243211653156, -0.22999698856902867, -0.14274071337456368, 0.24274085364200002, 0.2019300588…
1328	[0.043913501625367675, -0.13274199065438563, -0.149239882990693, 0.015143143603397323, -0.12946659392491555, -0.1165208424855408, -0.08591185443635689, -0.05473940349678823, 0.04764174183428167, 0.09326309224743796, 0.08267403656147973, -0.14035376837850572, -0.19042613369318537, 0.12475442930380128, 0.11764758127673386, -0.043227203298461844, 0.14552981349914804, 0.16153099203290555, -0.00721717…
6731	[0.06405684376914633, -0.08446112761228244, -0.15074182822731783, -0.17613320005884842, -0.2503287270791436, -0.12751774000333763, 0.19262205257857398, 0.17304834424116058, 0.18014039912895435, 0.2367768055858328, 0.20654458459657907, 0.015447499726401625, 0.13997427621266015, -0.1323503177334686, 0.06749453941050736, 0.19869664204500487, -0.08426415524748761, 0.04663196808922117, 0.0099387848208…
2563	[-0.055362532230389214, -0.053904165418148284, -0.2598531986375079, -0.010573246817183784, -0.05772525320067056, -0.07388200849559493, 0.13972893106698414, 0.12643157574110672, 0.010159783118427955, -0.16529350101422613, 0.061105835061003866, 0.24441866411187751, -0.1065673820950271, -0.03896603150704128, -0.03187243737186904, -0.2964647689539477, 0.08751016081956753, 0.288010717767175, 0.1000232…
8591	[-0.19536701516399, -0.07278250416189473, 0.014273243940592189, 0.3445397047944154, -0.20286192727074345, -0.15470441287692738, -0.11454750504505558, -0.19732569212773932, -0.14282546140974386, 0.18711717388378338, 0.08752320473092418, -0.16334955377996907, -0.012538072412582297, -0.039699107483262476, 0.1283905106834934, -0.11324794556891762, -0.017228930783399616, 0.098357514770388, 0.267877478…
1190	[0.07428595194984729, -0.03822050588580697, 0.11717115794534338, -0.1786818609374539, 0.16907949747752823, -0.03639147119654131, -0.03855349632098787, 0.1621314565075583, -0.24405561124482905, 0.010619866833832921, 0.07072616405324028, -0.13793091110262592, 0.09650173793687071, -0.035438441115480335, -0.18752610180985943, -0.07127322743052726, -0.26977501759386185, 0.17225118060092978, 0.06303933…
7685	[0.21247329072515936, -0.18243047542807034, 0.30299033531302355, 0.031011016827740275, -0.15587446393285562, -0.14516402962517033, 0.22156082806475083, 0.19474785485128648, -0.2061490733661628, 0.1255547824049761, 0.08906723691456966, 0.1484593048777775, 0.15027661708298987, 0.20759651854649905, -0.08618668687482653, 0.02081667616461595, -0.13965851632392354, -0.21462717063424247, 0.0202683474236…
3468	[0.03996348129127334, -0.22208506757267013, -0.025030597262722137, 0.06551338794528698, -0.11622493070542396, -0.10613801143441448, 0.13024302566997994, 0.1695970929361647, 0.08423057170203699, -0.023448613675227437, -0.14683946326348302, -0.02104781820758282, 0.2042670801521608, -0.03000237729517194, 0.022053188953253994, 0.10524220354906433, 0.14541788247534077, -0.15326597343291007, 0.02535286…
120	[-0.053740030847717335, 0.2867347700249917, -0.2597027955145693, 0.02597549515559269, -0.10492287952346116, -0.03995066749423269, 0.1914525840225351, -0.07981928868913675, 0.018079301004948332, 0.029709376346087318, 0.11305534193694511, -0.056940014872827786, -0.13627912922532143, -0.026736698537773308, 0.140479535864938, -0.037568039637176455, 0.03272132419544868, -0.010935941673728907, -0.05589…
8974	[0.15118881201608544, 0.19542890247820108, -0.10971775417350223, -0.06134066135707779, 0.0233663735030134, -0.13750090006434146, -0.08607207723765432, 0.22122774223033984, 0.0971464776606093, -0.03601284494945254, 0.14470695579990442, -0.1338209751831069, -0.17236198592293547, -0.1771856667694855, -0.23386833286647202, 0.11935938336177415, 0.017265300606524134, 0.12183676301345789, 0.014193648210…
395	[0.0072144945586302646, 0.0028096586216225313, 0.07264007942260889, 0.03380456446816666, -0.17328161112095558, 0.03236215824827636, -0.11604458366847989, 0.06666116493987242, 0.2628673588045769, -0.18443153793161174, -0.06550898892352827, 0.03248252398868766, 0.11756254477150697, 0.1276954788768006, 0.06134413386835908, 0.05733423034588202, 0.1823632490332255, -0.05140291426558388, 0.102776080815…
6175	[0.06530082179333734, 0.1289053686813441, -0.36498781623434656, 0.027536712878410755, 0.014115834924557336, 0.014051697033803953, 0.13398395729304463, -0.1112427172143909, 0.2515723131003608, 0.013994785062120737, 0.1680699671280667, -0.15956706495541603, 0.12700616981297494, 0.20622188132580882, 0.2111770979854509, -0.024178170444680243, -0.1799535920715298, 0.15283052716550588, -0.0589654297993…
9604	[-0.2258598683824098, 0.08522524602067666, -0.15894269440897132, -0.11081968367444064, -0.038516331301587305, 0.1234879086396883, -0.0005465479583506414, 0.1706194176184343, 0.09080883030626413, -0.2006690292619295, -0.022709896363317456, 0.1276967384508408, 0.15585373395625088, -0.17367596815791944, -0.26217400036633887, -0.1400336904166912, -0.0813587425981723, -0.018437681281072305, 0.13241797…
1406	[0.12929199832326888, -0.09363448340210286, 0.06476116872718969, 0.14866342404311858, -0.039171158298723356, -0.07123795271995506, 0.19003615010189293, 0.15641155255341616, 0.15686622922518076, -0.08156948018235187, -0.22515548955623607, -0.1524417850830146, 0.11756269917989604, 0.20344577558724267, -0.15056026571261594, 0.1636944653128579, -0.25808584458179357, 0.14671387387342838, -0.1631238929…
2910	[0.001524997784902393, 0.2529141897534962, -0.1566687581334495, 0.10573634602064855, -0.18112903307307374, 0.2009523889594296, -0.21487821599561616, 0.20948146117520944, -0.09192832611391638, 0.04129335744153096, -0.01112997033938393, 0.07425001865194344, 0.07714694721270211, -0.12089259976353119, -0.09730882981309073, 0.11082422853624972, -0.06871407403192385, -0.14810617072342233, -0.1383358036…
5871	[0.21028839978081504, 0.02110035656539124, 0.024553796028219808, 0.19317612136124143, 0.17515826472287402, -0.32987345954389274, -0.09654950709882876, -0.09210743375416362, -0.07413751632943916, 0.19552018014111555, 0.12969217456105456, 0.03410214176750053, -0.14390431320664157, 0.1960552861118635, -0.04108763434373206, -0.04141706121662963, 0.19456657970626537, 0.12713277356911878, -0.1275799311…
7472	[-0.0608920721021215, 0.13369136191163292, 0.19130689524847522, -0.10242789416811898, 0.23789868184807983, 0.09372485375627276, 0.05584473344908099, -0.18071511000163487, 0.10722330787519739, -0.21654911159986495, -0.11677202040867397, 0.009616341420270671, -0.05028901491993363, -0.1071169641394525, 0.024728708509925732, 0.28681936521049295, 0.17282111227899055, -0.055097191369192486, -0.13659286…
1861	[0.0444492220994278, 0.19018339518994345, -0.15761333187076718, 0.002844248991911897, -0.10353740134819785, 0.1668706975782887, -0.15752709411056345, -0.07452894349021931, 0.1804351496399542, 0.16138466611906138, -0.1524696029428641, -0.09966244284006927, 0.11179171678020944, -0.03492830118198947, 0.15953709357577747, -0.17327813401585826, 0.25655489440930246, 0.04920551637356912, -0.059762669540…
6743	[0.13152843641797726, -0.005942247962448474, -0.1764130830306341, 0.10358675598460192, -0.05465657011640049, 0.06578050006554292, 0.15661825326430986, -0.06079629027835959, -0.1551473726903795, 0.038131107687856686, 0.009382972233692239, 0.16833989394402238, 0.13752321410489313, -0.12919471543793265, -0.010135943397491015, -0.18099642992418277, 0.37999504039690957, -0.03070923428583228, -0.034958…
2846	[-0.12379613610300769, 0.15694837081227295, 0.17105327189389738, -0.15616170931092804, -0.09602997829500931, -0.14188532878695406, 0.1239204331427693, -0.006474366428268579, -0.10361988890429868, 0.014285763871573471, 0.11523355125769474, 0.26417826712134707, 0.009673510044501732, -0.04823190679545914, 0.07411277375979679, -0.036136661955039145, 0.11429487922674265, 0.2197308982669467, 0.10864299…
9993	[-0.0775009017147996, 0.17218062391549316, 0.1625007162539575, -0.0850070345318103, -0.015878099602671624, 0.05605428134584337, 0.09102162603315361, -0.0572998101265304, -0.06741212234592278, -0.16524635177255179, -0.15924185046514092, 0.032954039075991544, 0.19967485782051467, -0.149057683838502, 0.00021072308364623732, -0.0721150485755648, -0.23254384887790538, 0.17047370912158633, 0.2936947452…
9033	[0.10015740593072936, 0.16133804807183685, 0.05633784021253871, -0.08886967699471059, 0.15772369258329688, -0.10221085096687942, -0.14181527828499624, 0.0423208343177152, 0.1758684281839318, 0.13678514252837967, 0.07197348656508945, 0.011472175016323341, 0.1372211272719509, -0.26584818300816243, 0.058836386914550766, 0.12183599604320035, -0.09657023778689712, 0.14478691383126116, 0.02154663038758…
9365	[-0.10242079484002238, 0.2889936626103368, -0.05378053071911119, -0.047997049820188355, 0.14897015965027688, -0.2029141390959823, 0.08467982337887509, 0.018088342419224527, -0.18398130317345085, -0.0028282235816162486, -0.18168827061290496, 0.22606893806469272, 0.05705173380238417, 0.33868894419635054, 0.08526690874678164, -0.31372794655168956, -0.020244919338411167, 0.22223733039791063, -0.09524…
5040	[-0.19469843986533864, 0.02882274057611809, 0.026894208943727658, -0.18172664908095973, -0.09127605197273325, -0.13252549466986022, 0.22311046410491772, -0.03643430556996842, -0.18188112156325675, 0.18513277428248645, 0.13087110594564816, -0.09199331952824545, 0.025919362331925124, -0.218681831240121, 0.06388025184822937, 0.1799387555282543, 0.05641127712174451, 0.13501362541741968, -0.1161141081…
253	[0.1483796961494515, -0.015851606411051485, -0.09496250272809424, -0.08295330276355246, 0.09883714720390596, 0.06480130863436005, -0.12229686773255534, -0.027827240439596206, -0.05772116076245084, 0.1741603500021203, 0.10214892547458977, -0.1187635056235689, -0.08571848815753261, -0.1111638435960334, -0.01258340114231864, -0.3604678906964422, 0.3036599011430005, -0.08958462353457475, -0.147038461…
5407	[0.16736287188314253, 0.004667873953359951, 0.1819160461425558, -0.05846313390477057, -0.10304605741498306, 0.32299084299087205, -0.0895321298358427, -0.1550536069971094, 0.2304741878607812, -0.15107304543124112, -0.18990432611822944, 0.1335027151040809, -0.10668592277860188, 0.028677463701387546, -0.07185994696395366, 0.17347289218970466, 0.05949958936922287, 0.016996420082273908, 0.088482039677…
6958	[0.1254912999797284, -0.16515932121603988, -0.16294938706251935, -0.07864060778877942, 0.18643269931156128, -0.11838162629527074, 0.0847180593372677, 0.04740201471539787, -0.047216566935682214, 0.26304035328952996, -0.06925188768376651, 0.10075141367510596, 0.04033888205917072, 0.03824883716212211, -0.08373092917789138, -0.06419516354001568, -0.219627878832356, 0.17852203433531208, -0.17682805615…
1458	[0.2980820920858414, 0.14555736529352167, -0.350533287519872, -0.13348919287597444, -0.10009044479267663, -0.06203937407695178, -0.07631345178790754, -0.011618319392894145, 0.1247742177878648, -0.09277898165111184, 0.07496589047621187, 0.0014053772318425484, 0.05996612920694336, 0.05173396453291311, 0.17002489387734362, -0.16163012891878425, 0.07677806363267384, -0.1568780368821046, -0.2245815282…
9287	[-0.046393157065619875, 0.09003306942557315, 0.12423188320677418, 0.17460946774699765, -0.07581453674229648, 0.051621399367417074, 0.20947073836169297, -0.023618436947719458, 0.029765921155492425, 0.09518928260172552, -0.11154426093867369, 0.021407396839684636, 0.094436106157826, -0.20848375009264325, -0.0070042878335110645, 0.26405851922669005, -0.022299285595195478, -0.08647474002751165, 0.0992…
10050	[0.2096898266006888, 0.1754079033737279, -0.14017920325448127, -0.07310263688683104, -0.19919567868756666, 0.05304827180799538, 0.1039888138934781, -0.09076211384193272, 0.05671451603261366, 0.10503591772824214, 0.09673954854666211, 0.23890046775430465, 0.13310744302630756, 0.11773270415629992, -0.09774358593542186, 0.09343346902362426, -0.19148751338483136, -0.018635425299425742, -0.189046371176…
69	[0.0635874292919208, 0.11548228772303581, 0.22891049058055074, -0.02369608483697612, 0.11085928527589857, 0.3171355970442693, 0.06011655344574948, 0.10142932664735249, -0.12747796950420603, 0.0025265997960430787, 0.0742279437511904, 0.11035575639789748, 0.188207989408652, 0.13551022884398278, 0.16566363475745408, 0.03625674716356168, -0.02704884339785796, -0.03920389722160223, 0.19390083018050017…
9987	[-0.2491646031328865, 0.026922005165070845, -0.1759766584373662, -0.0023262498265890857, 0.15730813692160125, -0.22066676172074698, 0.043827692146196306, -0.24005278919335715, 0.12268715608074916, -0.011425058835209853, 0.11401289966330908, -0.190185526754352, 0.029555166957565677, -0.010325641399850911, -0.238310826558506, -0.22970599547914483, 0.1146677309506796, -0.2788671216176053, -0.2033229…
6515	[0.19283481866996646, 0.1762217968121456, -0.125068299737165, -0.15377496758414996, -0.1587067857554651, 0.16578108613692383, 0.15874048226074075, -0.10238488083811931, -0.04650238011810416, 0.10654734488994619, 0.20904790723632738, 0.10132573772959276, -0.0008379630712508149, -0.26560269212518656, -0.3144105451336823, 0.01545239282122925, -0.008999848196964411, -0.2751833827421597, -0.1098843519…
6090	[0.05780227086980091, -0.10234938334741345, 0.08967560190164185, -0.01566870207871393, 0.2140511322188871, -0.30135173658807274, -0.06641030378947856, 0.08108734994006407, -0.11896215538149356, 0.12558092399168305, 0.04343741039423059, -0.2308107217606664, 0.23534178631528557, -0.05499537063415699, -0.1593998389397805, -0.11942742861646378, 0.06208944526753893, 0.18398354460522987, 0.020678229118…
7838	[-0.0015663943981298885, 0.11228354448885539, -0.18255094943618014, 0.060354939392904934, 0.15910320775477554, 0.17935159216207808, 0.22870757562904243, -0.13144698926069798, 0.1102127833852583, -0.0878246630765176, -0.19353556332077615, 0.026164883373671444, -0.19578853261507317, 0.0036294105162781743, 0.12881467000550353, 0.1578780506924759, -0.052378658818794, -0.19202250768681856, 0.059860148…
1256	[0.05772453499905187, -0.12572030288639732, 0.14687001083957754, 0.13542220809060404, 0.07253799910821314, 0.17158517669099901, 0.10832229825263091, -0.022915410325195753, 0.2270141351181826, -0.03961834274424145, -0.14666049525240543, 0.06743803754324589, 0.09282409274043782, 0.08873917988745703, 0.043654068186525605, 0.0004508296948094041, -0.3409343403569233, 0.04010096187494938, -0.1048618592…
7952	[0.07652891500563509, -0.1838229841990418, -0.22480454923417822, 0.21753649506201725, -0.07172590792750913, 0.26068012256881984, -0.05923239293085559, -0.017425942435928096, 0.2667791704930336, -0.2069975945261782, -0.031495013476571264, -0.13684691550691072, -0.10491144155624466, -0.00685763936328681, 0.18865863682080242, 0.03713520221205203, -0.19466957254624603, -0.16175490275869928, -0.136732…
5166	[0.21853337390624702, 0.08841831570953693, 0.13943312364064925, 0.12993145634300451, 0.03813248779903977, 0.17513982408413642, 0.08312464719363405, 0.17217852796501318, -0.09183524698028094, -0.055986665023341514, 0.07907876817907684, -0.1942611972820719, 0.27348619977291844, -0.07322473142412424, -0.019936020669785424, 0.15647640268093857, -0.05518487235305969, 0.08676281016315239, -0.0345477915…
8254	[0.1791120235314905, 0.07760181113385739, 0.04711965011407845, 0.10909229445184793, -0.12052420838312608, 0.18743517186323327, -0.13572111875310786, 0.2047853638332901, -0.10751259626195937, -0.16554447289286353, 0.16191661284034284, -0.2887356273022747, 0.1019617653295094, -0.13000121699095057, -0.10673632326673979, 0.15923665278869856, 0.06302958097672998, 0.1242252119543932, -0.107806635292434…
8817	[-0.2121786466875107, -0.20239743742449717, 0.08033472789421184, 0.08745551883281072, -0.01113496172163245, -0.3445915233196584, -0.001501940698861477, 0.0023175007135964975, -0.09053429130338425, 0.14590676447508527, 0.04492602786526153, -0.17810038515488066, 0.1375010299691518, -0.06288390200551701, 0.10501235771008802, -0.07770175319239206, -0.07648951443420227, 0.21247849040811748, -0.1892626…
7419	[-0.18608278286375615, 0.1645980775375802, 0.13771753702894116, -0.2025879059378913, -0.06035714830018989, -0.014451075933541958, -0.2176131022224694, -0.12683351622296987, 0.0024098458090305963, 0.11239535406321675, -0.13453584684931913, -0.10925991642857584, -0.11664772091938223, 0.028097453206020535, 0.22309083837844162, 0.021261859290241932, 0.03959198452568472, 0.20433000633003523, 0.0640530…
2048	[0.22320230625813411, -0.0019379732818448996, -0.2385154671786387, -0.15928014198411272, 0.17637733678267084, 0.1729715057980411, -0.16298859933328502, -0.07986885650629566, 0.20754538799153646, 0.18700527920142626, -0.010047317146525458, -0.1065997815431549, -0.23754680496959482, 0.09797425217632312, 0.1647165817559559, 0.02751417569703341, 0.16873038827521744, 0.1295684918237068, 0.031409296909…
899	[0.0946335594432422, -0.0019471412424195795, -0.1706953921925222, -0.16038222429076124, 0.037637552939583346, -0.020799329326436865, -0.14676016606295997, 0.14337714841639052, -0.17743746187352363, 0.17795270826043885, -0.3388382310222199, 0.006862133538849984, 0.1910771304312899, 0.047880868138428116, -0.305368367079026, -0.033758730704787576, 0.12830102897877077, -0.04476535149398198, -0.076267…
3034	[-0.09596774934538273, 0.010302216746502472, 0.02529143031138823, -0.07281735453691869, 0.08225492823173658, 0.2700729610975172, 0.040396924166518494, -0.11684277934990099, 0.2470328326630414, -0.05323866727941948, 0.15195870672218786, 0.30249714083036816, -0.1796489952052655, -0.1267391140450054, 0.13239798589379986, 0.11822539350813502, -0.13980196547089876, -0.1203742516209074, -0.250275000074…
397	[0.06313271470910477, 0.06938168071229082, -0.001575980004511614, -0.07812039118649454, -0.06340118846360178, 0.14351946085943748, -0.30901064243998316, 0.20138994523260118, 0.07277184719987799, -0.2447116911406495, 0.08503559664759619, -0.11596474935046669, 0.12255346127608847, -0.1317637939409291, -0.14210465328253885, -0.07795393136390312, 0.0208955238169404, 0.027653002470906404, -0.026465281…
1557	[-0.10036682479300812, -0.00032360811860313965, -0.19763341233212203, 0.07430658334225757, 0.14901870350226418, -0.13875718431115883, 0.09157371944555291, 0.0185107005245355, -0.09530166145503458, -0.35202647752383404, -0.09263369896782353, -0.17972063774750283, -0.21629555215824173, -0.05895639858226217, -0.19413224823041156, -0.058519781530306986, -0.14183408202578196, 0.05742565960085961, 0.15…
2607	[-0.20820008863504794, 0.15775422825624483, -0.18611369458744226, 0.011601225904640265, -0.1581664071160246, 0.13803230315177042, 0.06056800497937862, 0.08383650908153148, 0.042438830702355566, -0.012501131205777215, -0.13456109911071357, -0.117980329701747, -0.039218069473994616, 0.11380711047319499, -0.22717967603527192, 0.05969625540096283, -0.15282576694490513, 0.09299280971313748, -0.0268074…
2991	[-0.1797942360314331, 0.14209115698034475, -0.3017167742476269, -0.13625345981532863, 0.039488698686986255, 0.036452092209880896, -0.1290033610431861, -0.2329432372670924, 0.05932177106648196, -0.29721425342294167, 0.06109464153134269, 0.09444005756593529, 0.2019515706250164, -0.050521213865857124, 0.11865219471807169, 0.23949499370009786, 0.24843245629058122, 0.13890744555879786, 0.1778709283651…
5370	[-0.22560492030064466, 0.16156739312809118, -0.21659546212246253, -0.11889771680799371, 0.026405321145800614, 0.16857928962181837, -0.13239055388603452, -0.16396329103480672, 0.19812775586624898, 0.1901420985807128, -0.13917204758610807, 0.011466593627939817, 0.06299323698868575, 0.16180246693008107, 0.2637509500736046, 0.06780443944640087, -0.08431678030655664, -0.1528828118125234, -0.2019939691…
4180	[0.1816087824061257, 0.15133774184476653, 0.14552050614952414, 0.12660410485852847, -0.23726156029196568, 0.18054067364407764, 0.11975113657312364, -0.10142840611462109, -0.08043514578666817, 0.04362069272753564, -0.07000415573237374, -0.24763814362509137, 0.04859936784883498, -0.12093601894840707, -0.12144294725605215, 0.08896958729950938, -0.059647623474612714, 0.10424572500434279, 0.0374454515…
7228	[-0.07355588520939081, 0.1527650132212133, -0.11624735281742657, -0.2139217971219651, 0.0442392263601294, 0.04120821776367651, 0.24773709912310968, 0.18357941353738472, -0.05766052779030311, -0.07863043798294068, 0.12177597617094614, 0.12701957998390068, -0.12584036873129298, -0.04886633874208313, -0.012443361156806027, 0.09915915969568703, -0.07995910275858448, -0.12602638868180388, 0.0126714244…
905	[0.0930115410925054, -0.09567948921385952, -0.04559675724367987, 0.12493722364168965, 0.14413973677042582, -0.24997450501638982, 0.2775770102033103, 0.018269933670983837, 0.09932370406790057, 0.13954084930122332, 0.020517175191863826, 0.19171151541946724, -0.16455340636156388, 0.08450226405815656, -0.22132084055111464, 0.1993546666775296, -0.1465259698140056, 0.12924189207960243, -0.0938574909916…
9902	[0.10917546289411263, -0.18116189021997486, -0.07735226443162346, -0.2549126417577514, 0.026802853755594287, 0.16749754139216327, -0.03377268711336008, 0.17606842067548278, -0.2117300943796844, -0.14460556891976398, -0.06427649540302319, -0.07037586877622735, 0.27674717177623664, 0.02165937107619096, -0.13926274112052608, -0.12238410605432626, 0.05198349901115141, -0.24219402644399385, 0.25767751…
7475	[0.2003057074019101, -0.025147806361077767, 0.2831328714016405, -0.04168151786910829, 0.15637369193196768, 0.21689085199589955, 0.20931451605959134, 0.11250273493610238, -0.1055989080201182, 0.011278746336149788, -0.15602155753086405, -0.15847235713543173, 0.13765959022591412, -0.2162179745888829, -0.07400826485357023, 0.07673318510039968, -0.21003527385462456, 0.054231206982575955, 0.21685877588…
1230	[0.016335309949904276, -0.11792425657954837, 0.0994749509477043, 0.10356246602165968, -0.0976107231517908, 0.14894117144913444, -0.152688530658894, -0.1283260443442696, 0.054384339024531284, -0.06924388822695561, 0.012596266697771957, 0.19323380677894275, -0.026440904685116014, -0.003853177753580684, -0.1746522702368092, 0.17470252684316392, 0.14771259552512264, 0.2699517765514046, -0.05307044990…
6677	[-0.04892298540473052, -0.02799122224518179, 0.19378411188051475, 0.056478850188398606, 0.19432142223244697, -0.18538960070678057, -0.23967998205018531, -0.013394220418316546, -0.10072724288002875, -0.15352429099626336, 0.09121951487145312, -0.021624888849178965, -0.015069136729371985, 0.015250709968334946, -0.06631383815449757, 0.01750357273174057, -0.22530913667520863, 0.1567581009819158, 0.021…
6750	[-0.09257104785238265, -0.20576402486150863, -0.170466748940511, 0.16688920481979416, -0.12673834951632498, -0.16498343065494395, 0.09811613265821555, -0.07996507839019924, 0.07625058905432794, 0.008289338042484686, -0.0624265677038966, 0.0014158564352705057, 0.024545031388765577, -0.20236955899914913, -0.14127594081235276, -0.23790721576623566, 0.015360223551357119, -0.03743030133256444, 0.16844…
5804	[-0.13565969488012816, 0.003394538857446552, 0.22295334865782568, -0.06437181031768456, 0.14332759780137758, 0.17619884794569168, 0.11713662720272693, 0.16739310783823472, 0.08189206509604781, -0.11249260398158667, -0.10122983180415218, 0.013043921803454532, -0.011553365366724331, -0.1627195667988412, -0.03965179025729849, -0.08877608124999914, -0.001600032581432508, 0.2660271459198531, -0.218043…
3739	[0.1715288581807952, -0.12951864519951592, -0.0353745734258694, 0.0004962846346584362, 0.11279547735089225, -0.10791225873619026, -0.07089192025955199, -0.17936933411109307, -0.0699185659414426, -0.12036772114458365, 0.04055877318054637, -0.023897978015358243, -0.11244410812345616, 0.09811053776299093, -0.18764282140914157, -0.07441706573692662, -0.10438055020195634, 0.07108229921326525, -0.07107…
8126	[0.18723887478115978, 0.1977309027280641, -0.1523481649733891, 0.04845183555048623, 0.0009812915653731964, 0.0600667771117249, 0.22758969620847413, 0.22343046398146155, 0.07366166927001841, 0.07038874019210291, 0.04747675212750797, 0.21888396941254473, -0.05282591628504673, -0.07094280716580816, 0.18503141490919478, -0.07487632034435926, -0.10953446705565034, -0.2466161997588312, -0.1826742887640…
3196	[-0.023027566195831628, -0.09051895492603049, -0.18860341088977953, -0.08610072122233312, -0.12968248721613804, -0.16544219059989382, 0.12673077986621906, -0.078246288792981, 0.15456167963262535, 0.16816182414009917, -0.15354417027954065, 0.04667365621776175, -0.07617277156578325, -0.0272110976528172, -0.22981109180817866, 0.11932903436665165, 0.05241528992874334, 0.10709307087408546, 0.125129858…
5143	[-0.025969297730659098, 0.009880605818879078, 0.21662534831557612, 0.0986712650438418, 0.12691248752330178, 0.15258371168929696, 0.011953470621740476, 0.09516696901620915, -0.1518604556803265, 0.08707645785756529, 0.11564258561772955, 0.021701443847587227, 0.11193853511688148, -0.09366064926267673, -0.04115996212779562, -0.20026651305843013, -0.1596535911329233, -0.1305423026569802, 0.08155032182…
7073	[-0.24890862468674543, 0.12433749058922035, -0.030988787516024054, 0.21006527315831378, -0.17015415827342875, -0.060942304554377644, 0.06310732079128954, 0.1538590189850197, -0.09321226725885814, 0.2977753191550501, 0.12754046482308803, 0.1610857480993043, -0.09909005277788312, -0.21350678799931502, 0.0861731074374942, 0.11605170701599132, 0.13687905092642527, -0.10195419515901992, 0.097024169279…
2147	[-0.026874401769953104, 0.194715456472273, -0.15665021109625826, 0.0637912982147141, -0.07864066255932661, 0.024195510570093764, 0.2782610891153386, 0.013347680757101315, -0.03152665588830152, 0.0684912871665794, -0.18793902213675015, -0.14240117142594277, -0.16057155163077558, -0.08639488269624128, 0.10632951405004695, 0.022820005540801287, -0.1462877534210241, 0.10849188607120033, 0.16493817029…
2737	[-0.09030237826344531, -0.13492368661255635, 0.17615179166284162, -0.06927030157430174, -0.1504489285666007, -0.15436310761424252, 0.10307715010588717, -0.12934162903110025, 0.16118872463637263, -0.015250981132892763, 0.10069077783840562, 0.19666415716441235, -0.10220137760464519, 0.1016556903525761, -0.06400087434073233, 0.002983264105281054, -0.10276327261470915, 0.19487108679551426, 0.07611714…
3064	[-0.03191238393539621, 0.11868412520478074, -0.0387137278912893, 0.1264759290983151, 0.0029396735158353153, 0.16086397182469186, -0.03167439809986547, -0.0640705755607744, -0.023651204003787403, -0.01353072523666569, -0.11715257224099974, -0.19241509870336804, -0.2249247280812346, 0.00032968725130446346, 0.030773709022539578, -0.137438495592253, 0.2779313812146323, -0.16219419473112, 0.0049203970…
6351	[-0.00544602366168322, 0.16573620685596882, 0.07112315258439544, -0.015257857667740687, 0.2006931750016997, -0.07832678316076858, -0.20985758772657104, -0.04357173783708909, 0.0739985220605381, -0.06030006878761735, -0.10345553107186807, 0.16155111824136864, 0.05155128175249416, -0.047276243632825864, 0.25202480476125255, -0.06761000599248483, -0.11919437500483275, 0.05763972224775571, 0.12654502…
4717	[0.21046645487515944, -0.07956044911464148, 0.1763184540389909, -0.3377757879054431, -0.1633563254301718, -0.046653743606866006, -0.0953710840919342, -0.2278292268072499, -0.0940330000947655, -0.23268114118924338, 0.21453353326972488, 0.139708575389403, 0.13601201496491477, 0.06039408647861079, 0.17981655382751802, -0.14803309779125393, -0.22375061952205053, -0.22620880855413472, -0.0582464008842…
8801	[-0.14009860346691866, -0.11195421445286982, -0.1607138993741541, -0.20147965012179725, -0.1474922617801888, 0.11911840411496032, 0.01315476935738237, -0.10711825438494722, 0.19854362927021232, -0.08915543766378108, -0.1230171794691246, -0.11333452303565296, 0.10553973080247052, -0.02693442491198924, -0.0382335020086037, 0.08163909535951562, 0.17407815983372724, 0.07951813361178323, 0.10988627968…
7766	[-0.11008975895259195, -0.21747498982631625, -0.11577275698549182, -0.10625935674749312, -0.001967581573919242, 0.04928161341391773, -0.062287103326326684, 0.15205594295316863, -0.29368783940636334, -0.13429594059409367, 0.1260674824890132, 0.08489166458400933, -0.03077397414744271, -0.11077128998523429, -0.16466037020109128, -0.04184591024785164, -0.031075502216240114, -0.21528406615457488, -0.1…
7890	[-0.1344084677818257, -0.26618976600982674, 0.08250915021757312, 0.2995246815008937, -0.1942838021386785, -0.038764459892036036, -0.16733701431109255, 0.03632336339955562, -0.1542332353553021, 0.3222566089476646, -0.0528548944696685, -0.005636375604970209, -0.10648003928655236, 0.17574158859389882, 0.039415790535944496, -0.07905094918590963, -0.18045196267492475, -0.0703054180076633, -0.049212253…
5820	[-0.12279732998382008, 0.20002438144707121, 0.11287204169605738, 0.11886420720924008, -0.08757741815009273, -0.21650764607163708, -0.06292074200214984, -0.1584622908048688, 0.007709934056036231, -0.07427245900577961, -0.011622378416416307, 0.05571533430637671, 0.07513960221944459, -0.13619021350298183, 0.1673031899332791, 0.015035404207388985, -0.33931246386915986, 0.21065373992016173, 0.03010641…
6736	[-0.1131330639510445, -0.12625299453393987, 0.08685296081077755, 0.12524926843036863, 0.11780823662281603, -0.08441311333636944, 0.01615541910616859, 0.03693967436413622, -0.0848985741263022, 0.056862772860967165, 0.014564743811918296, 0.19393058580321632, -0.06637114635831462, -0.22237518434422276, -0.029669265611723384, -0.0920824224879478, 0.02249542513649549, 0.24198421198713044, -0.105820137…
3733	[-0.1949599213340878, 0.12924382755680883, 0.1701061388344917, -0.0959843637156794, -0.13411562547770148, -0.06388378306027222, -0.19599098611648866, -0.18656557057864714, 0.11489453125365894, 0.11787359170347009, -0.21976521504281202, 0.16080098199252768, 0.1615734278695372, 0.018726738269456422, 0.07299844090058455, 0.203620557103873, -0.17955061147251866, -0.037314954211584137, 0.0501159991136…
4623	[-0.003923866406669628, -0.18081493604398274, -0.22890485848464623, -0.040379089165483086, -0.19629079584186873, 0.17990470889194787, -0.07162951635779434, -0.21187814050095757, -0.04696859471692993, 0.18389565862351173, 0.30687133934947614, 0.14435330891483358, -0.011905361672775075, 0.24368885410920754, 0.13639039818161758, -0.19167934665376576, 0.12810742371166128, -0.23794646798077865, 0.0414…
9413	[0.026637592736745798, -0.09719921483780106, 0.2947010037488026, -0.03857573046756122, -0.14391778131556215, -0.055734504740516486, 0.11137910412427006, 0.02707687093521164, -0.1489347472163987, -0.13370427380646685, 0.11077409391504457, -0.10621338386143199, 0.009360233014533072, -0.09610547414190033, -0.1834826134390981, -0.01609326475346082, 0.01927472438462054, 0.17195015556162166, 0.09315364…
9529	[-0.019593411598332264, 0.24751013792869725, 0.0819125410513091, -0.16555311098256034, 0.13150596113271512, -0.03943625205800135, 0.0013542777043489774, -0.043784309901249104, -0.11018774677847813, -0.10349995797253012, -0.14293152222744626, 0.09289283588327872, 0.07649211131238547, -0.12804209137842326, -0.11019899660147729, -0.0005349807145688462, 0.07213641326776908, 0.1008040599669108, 0.1071…
1576	[0.2558258415834386, 0.004144491085541012, 0.10314889754933769, 0.26545555500791107, 0.11610427008699387, -0.0435504787490052, -0.07657134189100477, 0.13047649975224937, -0.20300170289163513, 0.08776022371701923, -0.041802134974939, -0.2108335301971994, -0.3063413342937988, -0.18211258278330716, 0.03701247941938681, -0.07550837771386253, 0.19218987361637097, -0.22264912218877753, 0.02222733415088…
6493	[-0.04663643474972838, 0.14924316979008753, 0.06122439268238881, 0.16406751831159339, 0.18218021753659405, -0.18720240098669827, 0.1486087374429288, 0.1736855104359851, -0.19299938581901416, -0.14749919137299208, 0.10656496962471085, 0.09174392588424267, -0.08641620498732552, -0.1063760041783087, -0.1573572898409509, -0.05445242707587727, 0.18175461763532727, 0.22911806183326996, -0.1677809284050…
6140	[-0.016339417243592613, 0.20037473320618923, 0.3385287089562982, 0.027642360611268346, 0.06686185002289954, 0.06519940963649158, 0.14354390080186072, -0.024030556476298735, -0.14949842327160506, 0.16815860964752427, -0.06643299969554409, -0.014481896468846546, 0.32508493906778685, -0.3616964284555952, 0.0028576219660876373, 0.026743490862831704, -0.0061664168314637365, 0.0033900275947204447, 0.19…
7563	[-0.04941890944567448, -0.05963041966056983, -0.03769758227963799, 0.06688978003920229, 0.27276666168423136, 0.12662769638872604, -0.12453661944977529, -0.23937942761481532, 0.047817743134687646, -0.028667734065846, -0.32700058631023554, 0.11908210537673884, 0.10620440627807162, 0.07314076448480279, -0.16953373910341973, 0.20977860593451686, 0.09294015580439666, 0.014576621568033698, -0.029572198…
6120	[0.12346209652990776, 0.22014918135643877, 0.07723600298246806, 0.18424348624276238, 0.012322448481266735, -0.23064608132935646, -0.010126191958228139, -0.10345052894503953, 0.019169729284526354, 0.022038107688172503, -0.10913347409558927, -0.15593872021113073, -0.1056586863136442, 0.1132433112544396, 0.11400885784859936, 0.07185491913842892, 0.08482934445257728, 0.18356083053295869, 0.3440071908…
3324	[0.031232241086901202, -0.1334191087552242, -0.14987332091410813, 0.07054362652413115, -0.14272767863089675, -0.01240086903130073, 0.0028580216666600857, 0.10926611716156481, 0.11584513609954333, -0.036442511795436595, -0.18305130442612008, 0.24199086419929783, 0.18395745957067963, 0.1304016079416814, 0.038705707593753025, 0.03892181017462928, 0.06975953477731794, -0.08659493562059566, -0.1227280…
2812	[0.0655965320476653, -0.11268768297694773, -0.03629343063030793, 0.09353474264329244, 0.11752537557728249, 0.08569988594885491, -0.18805989005527585, 0.024278189886678177, 0.11285854868128767, -0.12731125691713632, -0.007769047283337321, -0.00310273364067874, 0.02561161413610809, 0.03260444498722441, -0.03126047131087699, -0.012399857208882259, -0.07810921231332997, 0.06343627827359047, 0.1852209…
7866	[0.2606074946685361, -0.12623559521517969, 0.15131156272020932, 0.14200789410572, -0.13876288252896768, 0.11916422253222875, -0.26293916461478484, 0.2169989357310167, -0.09001552471861259, -0.12905072894980044, -0.15468628682132124, -0.002065095293824652, 0.12037435489234119, 0.014836001864701387, -0.15041998204213775, -0.25154234163456207, -0.21762026816505672, 0.09490840100058992, 0.11388544271…
8528	[-0.20633442886100198, -0.17225965905474191, 0.09527300524206783, -0.15835373136538441, 0.04132613530422857, 0.16448185756224742, 0.09411715391622143, 0.15681882998964686, 0.16238853738709386, -0.020359951788116913, 0.06299905692236615, -0.23479010274071585, -0.26340740580858585, 0.01827225049237, -0.07159479339866848, -0.1627045058167882, -0.10021327882716702, 0.14697450608981905, 0.190889396513…
3200	[0.0875933641137269, -0.19247423433205174, 0.1643163055618189, 0.23254668308374288, -0.22628564510797322, 0.06076663641834222, -0.04908366082017584, -0.11505894573762299, 0.15917841737894095, 0.15130654584795575, 0.0051907594378323004, 0.061333346622818447, 0.14911523804848834, -0.3091985783192433, 0.09739202086320999, 0.1701180003553797, -0.0522012984017908, -0.055043794547046596, -0.10666974257…
1863	[-0.1828805808988494, -0.17900714061737455, -0.08451843799180159, 0.07885981100087057, -0.21927030787318927, -0.04647500183498223, -0.06243249874650009, 0.0927330892629411, 0.23687642033695996, -0.057278270864314355, -0.09925206887041575, -0.11837760228912725, 0.13563120729752665, -0.03411163248541143, 0.057991270769212844, 0.08378764203986933, -0.09510069939137823, -0.1600754169247174, 0.0954929…
3126	[0.2279427826392603, 0.15240225087538153, -0.2673925793973024, 0.14120028259024053, -0.05729751438847869, 0.08542860874925091, -0.11867690238107431, -0.0416951146047119, 0.0778088445787068, 0.2102817423169809, 0.003031475263767195, 0.20129104265072575, 0.05571044865359126, -0.035675379138503265, 0.13935889191315645, -0.17445254836592042, -0.10130922813984958, -0.04193323803712442, -0.164259572775…
8830	[0.0344604709915175, 0.026545522793058444, 0.18285553763701198, 0.15090560570208505, -0.14034768641912787, -0.1175217409164735, -0.058980416284329734, -0.05439699085793076, -0.3421324214580136, -0.19909058090532808, -0.1417206995426929, -0.14210656746476208, 0.10836478550579967, -0.1797783865650904, 0.05423356069258986, -0.12491976524427227, -0.15559879433398088, 0.14111447526356063, 0.0725016833…
1071	[-0.10080564311648191, 0.11838952982910864, 0.012302620270597885, -0.007251861440782542, -0.1813038398798038, 0.006870153751641484, -0.0440388218025719, -0.13446599793456956, 0.25275147193390696, 0.10932925702050016, 0.3030648344831893, -0.15659528096926942, 0.08150650657995585, -0.04812053348794597, 0.014916864247895274, 0.18134588684006608, -0.11472283657749603, -0.16395053391394965, 0.11000877…
1622	[-0.1332276679085677, 0.19363030233368958, -0.14907450976384137, 0.033358113784574386, -0.062234442521787815, 0.00786190153044772, 0.014465722955712034, 0.07471686564673874, -0.21676128802714645, -0.2967829520524283, -0.19099308758418393, 0.04779046718047975, -0.25150362288212086, -0.03624594245500291, 0.04587452678779263, 0.0632458272943479, 0.2498901448608748, 0.012971019674777762, 0.0734069576…
5797	[0.20367147107739797, 0.03589193173790021, -0.06715604191114583, 0.2020901191411205, 0.20677511156412434, -0.1279872686932828, 0.21496342278249192, 0.13032509710864226, 0.03111655435416695, -0.03949008844144955, -0.21855605893352872, 0.08578820243028526, 0.21300772238865065, 0.11184143337183165, 0.14750513536928864, -0.03400039518822879, 0.08655771835123682, 0.1936887996052236, -0.105260118158171…
1569	[0.25108764563319297, 0.13012308154417723, -0.15648156264198643, -0.15241264177128924, 0.06060282708391657, 0.13758363849309813, -0.02026779490737272, -0.0018068819418712522, -0.19534177550278725, -0.2846753845966007, -0.007667040047959771, -0.14191271088101584, -0.3071333743172737, 0.21252740689171043, -0.06199790705526023, 0.05938048252868734, 0.242014794779326, 0.05491150729179494, -0.10818733…
193	[-0.008367764225515576, -0.24789507117075782, -0.23247474068745713, -0.1589789061452812, -0.08403916398034125, -0.07913055219868001, 0.14154552441087895, -0.04370708418684506, -0.15466859809633426, -0.22106478156302395, 0.21756087860364495, 0.15962843992035752, -0.02169407206815229, -0.09216115037631711, 0.06934539377593041, -0.054142315944388855, 0.18010850148478233, -0.14200669048554151, 0.0267…
9407	[-0.06845296319266927, -0.1743172000566632, 0.17018704337857, -0.12993418877422727, -0.09375046527278354, 0.006939395695053604, 0.015597507461563884, 0.12456559826369566, 0.05743328411415869, -0.14905887957978323, 0.27877396752755434, -0.08098644340547918, -0.18877448894270063, -0.2296424467513538, -0.006691301846384842, 0.1452409708277013, -0.1650546601997896, -0.07020235477253835, 0.11461297470…
8852	[-0.010675919368200292, 0.2137062943127713, -0.042152086982170725, -0.20524486637094377, 0.2018881102964782, 0.10834431469273484, 0.10959363108018905, 0.14221891703315537, 0.22494830973875027, -0.002601440128125645, 0.08545069835910031, 0.0774912242616532, 0.2627637583570475, 0.018633023159937177, 0.11990841204031773, -0.03487778142067855, 0.06482674165908438, 0.2181886163884383, 0.18024619737155…
8579	[0.09142175930750517, -0.2295837374238302, -0.1541567808850207, -0.08827351672944225, 0.23627499558084733, 0.11366080925415767, -0.012025867192651748, 0.16347221495454387, -0.1829976888549223, 0.1941566395355005, -0.16218977159303005, 0.1884613755297436, -0.11374211264881562, 0.20817290107146652, -0.04571740017142512, 0.09102792257942277, 0.24811710360132844, 0.10646390908375473, -0.2739851954785…
2565	[0.036283312113683804, 0.13561080262153563, -0.22323870130545723, 0.08470239943706497, 0.17432921694566522, -0.02102038642905129, 0.3160080505881701, -0.06384976352932474, -0.15706289966121253, 0.03002884924462355, -0.059088332303167866, 0.0880318212511534, -0.029764968522198145, -0.16414292190549043, -0.17763830354077026, -0.1492225019732085, 0.08459214793365791, 0.04296164750714487, 0.290583969…
3035	[0.08765344024291967, -0.008258543408582534, 0.09014058868835878, 0.06797879219788401, -0.04064274893337411, -0.0840819413917584, -0.2552948557455797, -0.1424149752705404, -0.17762408755458475, 0.009008951907282728, 0.10312153024009757, 0.29256103048431414, 0.07564514774197711, -0.16144746266712626, 0.051996393872217134, -0.21136697569120624, -0.046598879544136045, -0.0764833706642837, 0.11107097…
7362	[0.04617069568084243, 0.15461426218807442, -0.10148452564814073, 0.1965563086233912, -0.052947200612773665, 0.0906307158482469, -0.08533443480382388, -0.16321094402577782, -0.24716479735607033, 0.14219041265885618, -0.11176599982315114, 0.19179802669380572, -0.002329651173317634, 0.05142213587616494, -0.3311399970248484, -0.07117841509538055, 0.1594800665657978, 0.010268413785377831, 0.1459021570…
901	[-0.11652308871064106, -0.2460664128737588, -0.1842950517702732, -0.09788151605710192, 0.09607453253903961, -0.16270176348866194, 0.14774446020085305, -0.19516220650450192, -0.30469846407559004, -0.1745767188008797, 0.09689254859506957, -0.1725499669689435, -0.07576959151046195, -0.2620587371384528, -0.21321513158702368, -0.16278116514725444, -0.0151559960153131, -0.16202267190370523, -0.08184963…
5342	[-0.06882394376189935, 0.13271657199286674, -0.1279911940952226, 0.24175487589512595, 0.05577492745527543, 0.05304050461048306, 0.028040399023348393, -0.13306749785894967, 0.07856977445367498, 0.19395796893249645, -0.12781395573981202, 0.1325542005772272, -0.11857364807691359, -0.08889352922784378, -0.027540456561687583, -0.08675480295002501, 0.04715721694110057, -0.15270939811517686, 0.112655139…
7811	[0.21749477805636513, -0.19636399138892935, -0.13523968138091283, -0.07465918715450713, 0.14254047277657558, 0.09216983384109106, -0.00931252376377703, 0.033186436103447126, 0.14364908297502474, 0.2392216465381566, -0.020345523790117198, -0.054689530211996594, 0.24973092862644367, 0.15808914843736624, 0.0414274182606248, -0.24635454449781788, -0.15484457494152765, -0.21282254747124477, 0.20605219…
1879	[-0.151290744143753, -0.15353106514921316, 0.09009213028283433, 0.09543840226084127, -0.3053047856926956, 0.1492034580278635, -0.19727385192377273, -0.11499692175334031, 0.1029685586108297, -0.08139209252610768, -0.1419282123208253, -0.13824654342061504, 0.017896681270872992, 0.24651019025661808, -0.09343549329937663, -0.0882425104804818, -0.022246449344024533, 0.07302827842782333, -0.02141814731…
8171	[-0.2066052947180309, -0.17779432692033662, -0.17874916694600812, 0.2573024197889478, -0.02032532519717705, -0.04530718951465792, -0.01898053629788956, 0.1285841716636313, -0.039511118276651554, -0.09232388901489859, 0.13711403833664312, 0.084943506480935, -0.06740726231429867, -0.025653298810491238, -0.04746901613140339, 0.04672520151014605, 0.16670118685804314, 0.12056234763908388, 0.0406737655…
5403	[-0.14980605125893773, 0.1951386694624111, 0.14829144016230694, -0.19022086422525694, 0.15717404565001455, 0.2800901617826628, -0.07607475356096337, -0.2129109454731805, 0.30092214253082494, 0.10409998732451567, 0.08368054766692104, -0.056066625720704616, -0.12588555141013846, 0.18632210839457977, 0.32918369279025245, 0.04901752627934852, 0.06610224606548179, -0.20609813533912644, 0.1008624753448…
3341	[-0.08596611480623469, 0.06102425889817741, 0.02235904284858674, 0.13545246853614615, -0.14449887513879792, -0.020280002862520737, -0.26405323119024887, -0.030769765135451637, 0.24142241646431367, -0.1704340261196557, 0.081076865521661, 0.2495757231639891, 0.1925109542134195, -0.06534720511225912, 0.3048579506884895, 0.16305209527181902, 0.1180124687019907, 0.017559111333818968, -0.07349027216468…
7401	[0.0612116399444874, 0.193750315555961, -0.2245972186764945, 0.15733986496853422, -0.2119432507290821, -0.0628242665294507, 0.14113659033573173, -0.21039955927032522, -0.18497886635417024, 0.08388050778664018, 0.18222207493074288, 0.17850731953146862, -0.04486553185159984, 0.32744469854159886, 0.20354923929464724, 0.16126512554325378, 0.07147056782440138, -0.16385017797824233, 0.02928492945282065…
4927	[-0.2262234531908114, -0.2077421272420651, -0.1840929728705713, 0.027518971277906996, 0.2103787194274551, -0.17060388564124976, -0.21178534604668126, 0.017802442919054126, -0.1367486116853856, 0.06190767014288845, -0.05938146554749283, -0.00644118712822104, -0.1710006832558469, -0.05159071822458747, 0.21994588196666795, 0.17738542260406687, 0.09648116890420518, 0.20095030892997962, 0.008433089061…
8077	[-0.03239106236612086, -0.17938902212632443, -0.1714232085367187, 0.09971021677789697, 0.07251885634973756, 0.0851486641109885, -0.12952048092790255, 0.14987585049642219, -0.15615387687436363, 0.292245081290626, -0.012479125178744816, -0.028310766076059753, -0.19216978836768495, 0.06146638670716779, 0.07931769872218179, 0.17854275305439335, 0.0947615768849526, 0.06721792327931919, 0.0785253349490…
1498	[-0.13862155732531775, -0.07248726337269847, -0.09870664398038799, 0.14317281358227713, 0.08712232838958578, -0.06764012163729817, 0.1433649053915937, 0.06284502026882531, -0.1858279046483551, 0.0681771364478942, 0.039673358658673996, 0.12354029289282215, 0.061236490580713704, -0.17930080258352082, 0.03648488313299804, -0.0333104267418009, -0.07388185184465357, 0.08581566992017346, -0.06205172291…
431	[0.012448526221261682, -0.005174699638862712, -0.1592982724915215, -0.0478281566555352, -0.19014555234683217, 0.057613637832135585, 0.09170779241010452, -0.10971244157353223, -0.10901829821924391, -0.2028326555578755, 0.06830870009969024, -0.010402513574538972, -0.06189547645897635, 0.1552885811609261, -0.004098701633093929, 0.1563516669667819, 0.23210257380595645, 0.17269078906574237, 0.08570939…
5444	[-0.07096873125493236, -0.039451544945037845, 0.07744524926550535, -0.1939294690576318, -0.08254923843757254, 0.2431271098177184, -0.0417971881279733, -0.15217837992442004, -0.1986686278117064, 0.016107296814558737, 0.00032396792302177916, -0.1857329382989339, 0.12630083683186702, -0.051703247202480186, 0.3226954661410626, 0.03871689108758128, 0.12288693285486257, 0.04162904799705084, 0.047363683…
2549	[-0.03610066825751842, -0.06061294918502438, -0.02810488892702235, 0.06830072536911158, -0.21359773178679228, -0.0786586989707262, 0.2463613044680519, -0.08347004096219826, 0.2632546851405322, 0.09640305471479477, 0.04806410977652157, 0.13057998350454672, 0.11306194322265403, 0.1573301382217909, 0.13624204735537127, 0.304377754878344, 0.0004291554936950074, -0.10596855329997715, 0.056714334586927…
7065	[-0.0045905988389494, 0.2551464013125274, 0.058513483921188734, 0.07096058144133995, -0.11338571567413695, -0.1966300839840375, -0.016606938010311923, 0.19145775708181362, 0.19793103710660948, -0.05744785145896291, 0.056716632769282814, 0.023059298649850582, 0.27570062565682124, -0.18031102665339604, 0.023616663526572233, -0.04358524046604574, -0.2547758013459813, -0.21418253187637848, -0.1460197…
4526	[-0.1065756646172931, 0.08850057665588193, -0.18349823983466068, -0.20241044614334203, 0.32544017799765684, 0.006885876738878969, 0.12773855906738005, -0.2243571851664206, -0.1855657509895776, -0.02052726226807895, 0.010398507393774127, -0.17976206586533333, -0.1389176793951217, 0.03857992713953923, -0.129624422610884, -0.006632556376192724, 0.18567318654964168, -0.1122432810171142, 0.22564157220…
274	[0.186959619524433, 0.19059257222258985, 0.31516865708910835, 0.2354987016631194, -0.10457081520596759, -0.1631742286571534, -0.1401331922038068, 0.04423754830467112, -0.010524395066717008, 0.01869903471727984, 0.08848075314180348, 0.06561629114417389, 0.010896067593988847, 0.086414557841767, 0.18367505853414406, 0.01729345320504831, -0.06668772074747148, 0.1381617346223182, -0.10865402828726409,…
9890	[-0.14306123114037333, -0.009169978365748309, 0.10212285470211444, -0.21493127180358892, -0.12928060046781745, 0.08271485213163172, -0.08496496830888485, -0.13010343272134045, -0.11604601768848763, 0.13032981755267448, 0.06449249942813133, 0.03297063115387132, 0.2158240125028124, -0.22431987694530403, 0.17829032997783342, -0.1254872835292988, 0.17918384055532457, -0.10007996971341493, 0.082288292…
6375	[-0.19378753818237363, 0.23901753827699707, 0.0306007693596042, 0.04346716216314533, 0.1426957366950249, -0.17422066528771446, -0.07314773243495704, 0.014954021938663641, 0.013600230265222519, 0.10830798036632087, 0.02988047992059837, 0.0960390826641635, 0.13274923673410463, -0.16133302443569716, 0.10051521810000937, 0.09317027336793503, -0.06292962064889912, 0.04005301887496536, -0.1401113666925…
6611	[0.23348654224776277, 0.06317238478157929, 0.14363981568274475, 0.1932907126522438, 0.06465912183996503, 0.09271694072953125, 0.08673935828449375, -0.12950895599320855, 0.18813631549268348, 0.019943479848960693, 0.21776175715560675, 0.06625135216951762, -0.1273763115534052, -0.24082681552295726, -0.12809947474025613, -0.18802561845080024, -0.13107413026558612, 0.03568058562110697, 0.1032629893279…
7956	[0.015953619149966188, 0.18932953785072337, -0.10992794987353556, -0.0842054198504022, 0.05053925568546217, 0.3404793195292374, 0.034896782019043775, -0.1085378277191006, 0.1678412051104481, -0.17046776248566128, -0.10454170455851572, -0.1897560547063051, -0.04530444600421413, 0.015086503313133354, 0.21362531581690591, -0.23468989798342074, 0.20030010775528068, 0.26021580375531655, -0.11951198074…
7100	[0.025291074396620487, -0.0073906313927704255, 0.03346688931142261, 0.06003235872216615, 0.10006283638184536, -0.2116345861828029, 0.25354397296396763, 0.1102666365678287, 0.051037724043992413, -0.10244655094730648, 0.07836190710964085, 0.2101456133121581, -0.16366358438149092, 0.02165003368996166, 0.0165259968067059, 0.04359822840278051, -0.2663430136337452, 0.09563118850680413, -0.1520380161993…
1413	[-0.07312522115764557, 0.21693731393692023, 0.17280080034845877, 0.12887370030630035, 0.18693330089679452, -0.0717992688217875, 0.1777167763284131, -0.24229599600017038, -0.1873544632987494, 0.296912002789196, -0.00169481924545723, 0.08821631565782186, -0.23350642437892058, -0.09855681277261809, -0.06380205288876055, -0.024161465604139804, 0.1891170940935453, -0.1436434932061791, 0.05490982925011…
1656	[0.2818544007784749, 0.31793831697092356, -0.19008851551601616, -0.10412012316400224, -0.13929073201659908, 0.00956659209538354, 0.20539593893195718, 0.12916247805162062, 0.11913940090390258, 0.008956275924018145, -0.12043533464438654, -0.23223587636059542, -0.28848665577752686, 0.049873163504851444, 0.03037009634988336, -0.07103200061815847, 0.20043111419831752, -0.027468819886854942, 0.05966262…
9044	[-0.16683543838031928, 0.07877929622058832, 0.06611372453423263, -0.08152509701017494, -0.12416172071424617, -0.1365080383097888, -0.0757500885580618, -0.1980264962290063, 0.24553054137480368, -0.0821650121559953, -0.10189895003305434, -0.11253084802593884, -0.03598453893464041, 0.10927137076917656, -0.1238561900954067, -0.36911322791132745, 0.29691981492369884, -0.12874942961918295, -0.228600453…
3170	[-0.12341535309514656, 0.1535708978965507, -0.04986315962190526, 0.2608031288605738, -0.09270221675180344, -0.12969493316933917, 0.08769637671700425, 0.045794004775974284, 0.1618255798062989, 0.050383690615899555, 0.202606222848914, 0.11806566751630501, 0.183008665113926, 0.03446531282063913, -0.05012817742019928, 0.14853466147560582, 0.08963614243853807, -0.15067465588395623, -0.1489850176537021…
9344	[-0.07376307171204528, -0.2212082647179726, 0.12717427455152283, -0.06846405658878509, 0.043911716904403854, -0.32969221797096143, -0.04633125310719703, 0.2137371783785734, -0.10933084108218387, -0.19153233580431542, -0.08441367511044472, 0.1231009096094565, -0.05439017484960315, 0.0011099562190398675, -0.17643071940838032, -0.08091493687260619, 0.05663370245785965, 0.15029705758727502, -0.003213…
2615	[0.16572008442018676, -0.11689347432926887, 0.025183500088313222, -0.1747234575205715, 0.0700090770867991, 0.09860696584163399, 0.1660647948153139, 0.04846261919828876, 0.02940820313286203, 0.07448171046788749, 0.21086506259536758, 0.1160327037664488, 0.04575558162946157, -0.20459067642134948, 0.06858568046794176, -0.0732563712085315, -0.0734540377012737, -0.06198585658852938, 0.03687507742240419…
7572	[0.05187314797068326, 0.11711214030470252, 0.038568399510332536, 0.07274240927872766, -0.060075161278705054, -0.11294787069316559, -0.08814326717395389, -0.19650620145740513, 0.11019677532411952, 0.19315969870135044, 0.07877571435251637, 0.0639194872377551, -0.1259938837146529, -0.1741648182748892, -0.07922434910604192, -0.08578598155352808, 0.1448997544277006, 0.017669705515057896, 0.02456510420…
7931	[0.1522222816365208, -0.21135833050055308, 0.18264262326296404, 0.016840041943550967, 0.12949006333722857, 0.010162380079423092, -0.2663006608202488, -0.26674946398689675, 0.17580657455434728, -0.11952772543505374, -0.15302891303559707, -0.16272696640181486, -0.28156543058192013, 0.1286889308913012, -0.0042176495368722615, -0.12987975217214287, -0.05040691130811979, 0.2504703451541028, -0.1312872…
5172	[0.06691813179752905, 0.32431192589114677, 0.1221201203069979, -0.0936824487195249, -0.20844039865366365, 0.030129217243877602, 0.11804701203501905, 0.11370830421494803, -0.059242882475017494, 0.05718354437510586, -0.14653086763099432, 0.10211461277689028, -0.08498217529706628, -0.2091638626841223, -0.20545740715265545, -0.15647026860290666, 0.038170284204263556, 0.14140707049770027, 0.0925560891…
3381	[0.058949440052125754, -0.23747724568294235, -0.0064200965431052085, 0.03622364662325978, 0.12008553486220758, 0.03088736203646036, -0.028566487034712193, 0.05638880269706062, -0.22690504016765814, 0.16896683028521425, -0.061717574589409525, -0.11483271917672849, 0.09564645022300974, -0.1278937083022953, 0.1826956052080214, 0.2377450157830794, -0.26295699244542875, -0.03219339944423901, 0.0767656…
2086	[-0.041437131618725774, 0.17296395769455672, -0.1136960046665298, -0.09472274840658874, 0.0689081215608459, 0.1281887782520866, -0.09984752337380634, -0.10621321709053341, 0.02912472344182896, 0.14092100993244264, -0.18223023869628716, -0.03313035585329119, 0.0727337078419547, -0.1107665181504528, 0.06905883642424504, -0.22239641162445012, -0.03852199482943807, -0.22029461236014883, 0.23857611025…
9666	[-0.07437474355867113, -0.02752262652808439, 0.07424975851120683, -0.21767645032175223, 0.2076610321661795, -0.3356566600474019, -0.07624946182687375, -0.18808222264146904, 0.03565690265759667, -0.11014374841200039, 0.08398959883794596, 0.030492355662496237, -0.23266929783585535, -0.27067968046159235, -0.028064035486000807, 0.15503173860174066, 0.007752328248556736, -0.2806367726303451, 0.0606776…
2353	[0.030804428439838348, -0.17427183980634445, -0.1496851116206465, -0.02411231518902005, -0.24219616493553328, -0.19064781561263483, 0.1333242684599997, 0.04596153284157784, -0.24483538002886884, 0.23314339681807328, 0.007231355736148101, 0.21497247236788064, -0.06504797543117227, -0.012217412486953143, -0.10767608426608546, -0.110418854942798, 0.19625310748154104, -0.14206207436392349, 0.06618509…
3257	[-0.04737921726758455, -0.0710568249618765, 0.027306401201422047, -0.2604897297924864, -0.0801019151037587, 0.17126263563860883, -0.14465756358942083, 0.07057018511901049, 0.0116402853613236, -0.0762480050493112, -0.0719288512488004, -0.06390591782755185, -0.08921337712595181, -0.08557107788831579, 0.18557499135586797, 0.0655091974458889, -0.07789337673181218, 0.17471934040440748, 0.1294692345265…
3326	[-0.09141627610087369, -0.08341477442250814, -0.016332704910710337, -0.15755221371645836, 0.09788290371982518, -0.20204436181871077, 0.01208236405578561, 0.18008655912895677, -0.11391681994633257, 0.16573771836973827, 0.03369548733242529, 0.13934385412739256, 0.23725743564197618, 0.12879603682176657, 0.04954397393824092, 0.003272161466617181, 0.044175142094004576, -0.05311159542323977, -0.0886149…
216	[-0.04070297537599693, 0.12751274741903215, -0.07133064707515366, -0.13999490292136263, -0.11224991302117135, -0.0837818936756577, -0.09629014587339704, -0.16360964084825078, -0.023194830040519514, 0.2780163107933379, -0.31773696024563425, -0.15996787033435797, -0.006823345961230074, 0.19366823586157292, 0.002477157279361493, 0.13065341395597202, -0.09343420111365928, 0.1601842474590589, 0.226546…
1969	[-0.07654254762117414, -0.08017670704053742, -0.044586135628568634, -0.2306253044114664, 0.29092178953869374, 0.17529840673247596, 0.228570805067134, 0.03473100837971458, -0.02369303349023873, -0.11575302750549665, 0.020300036265238075, 0.13582778854634417, -0.05665888243135942, -0.12065204116713073, 0.2229799139602293, -0.0897711871396063, -0.31858645033382166, 0.07375446528241109, 0.09087307149…
8244	[0.19222189805844872, -0.2109092599497928, -0.17568984145199065, 0.17512975761633942, 0.00937183945908592, -0.2755835914344001, 0.030938435098021626, 0.08774117101830957, 0.2659436189007591, 0.24417530840405, -0.11783621367844915, 0.08264401330346466, 0.04783522898288511, 0.15362915525122442, -0.21756699713761787, 0.07538108437692292, -0.16941382589517798, 0.09543285451290283, 0.07639610109768999…
3129	[0.0375864722421394, 0.13121865821488984, 0.07344368307707534, -0.16412416753673445, 0.12109957096839817, 0.087102870183608, -0.09519642876309473, -0.13589650962390837, 0.054029387869295335, 0.18538256354445903, -0.12384308487265301, -0.10698229452114141, -0.23346955751558474, 0.1445090854552891, 0.08373432656455533, 0.11477320136973, -0.016286704801412585, -0.23339618836388085, 0.011651091788693…
3163	[0.03293335898250045, -0.1590260128549461, 0.10967796070375047, -0.038023908528488665, -0.17336002327243388, -0.23904137706288778, -0.09392415114512423, 0.1500443670510486, 0.17400832769070929, -0.06537088813802198, -0.15519887842230318, -0.05493326683157585, 0.08591305017551391, 0.12135377063576212, -0.2400281585758766, -0.16345242182115874, -0.13227265978040112, -0.2390700286701842, -0.19953733…
6708	[-0.12879769544090852, 0.16475361177433137, 0.2049469086704108, -0.037166396362411494, -0.05774888761776876, -0.16911886783806865, 0.13534194334606967, 0.23376708903876123, 0.1982278759254832, 0.1327446204454682, 0.0301413146578677, 0.016083793546416144, -0.08673457858050476, 0.21130833858128792, 0.12464743656980096, 0.14978294621234695, 0.20904845557892116, -0.03045774941771506, 0.04253788328378…
2393	[-0.21529949504901236, 0.06788704425551309, 0.2092951969820761, -0.04292424217340933, 0.1632660603267982, 0.015519394753815195, -0.11802757679083292, -0.1686841656974462, -0.17247480308752436, -0.14118593436991167, -0.22119036971930878, -0.14926739949424087, -0.11344874050381099, 0.15691470936968965, -0.04602034913139455, -0.18056459378896067, 0.11437904944406425, -0.18978361194256296, 0.15340704…
5076	[-0.15589532409009485, 0.1542217850418077, -0.1314139810715787, 0.09459034729946357, 0.13155392679101274, -0.23239768630931928, 0.0992495012992479, -0.24696904162698266, 0.19097540560240844, 0.055088768371518965, 0.15536266818871, 0.04928128344487543, -0.03226957534803915, -0.18383460286096753, -0.11139086518345787, 0.20459886688199827, 0.19422077018796607, -0.12023978783751871, 0.078634003232392…
9615	[0.26351802469020813, 0.025461632436670798, 0.12189831458306133, -0.14556196425932377, 0.05133029783434584, 0.2375954609710286, -0.1542441753981377, 0.3315750993214336, -0.16477289205154708, -0.046401988236936524, 0.32701831631221406, 0.21523783690931453, -0.15986710924402503, 0.23047132486419966, -0.010869173811908602, 0.19969196174658332, -0.07207726190956608, -0.15894430335550086, 0.0217968406…
836	[0.050602102585750444, 0.12565279186752615, 0.2396477968436187, 0.1151127758258297, 0.14795590936379485, -0.22075392017378498, 0.1701263060147478, 0.21956351403800128, -0.10473676970574683, -0.06799563611608667, -0.08229281485281612, -0.09739373870288981, 0.34729996133767116, 0.14142336473123085, -0.07665252967832228, -0.11929555945969429, 0.16244920395876303, -0.13577815014383812, -0.14486429827…
3639	[-0.10030350552173012, -0.08620350395654791, 0.2811415644733704, 0.14691096292081196, -0.06659796263742741, -0.09706311471181477, 0.08419465332871647, -0.08337962085319908, -0.05362573022801876, 0.07166382959655995, -0.12742090777017606, 0.17997750733699916, 0.23841642423869433, -0.2056031429793271, -0.21457117037105725, 0.04068254900431018, 0.07966138960458853, 0.15752585718774664, 0.16873248818…
7778	[-0.17220231489581492, -0.07495899734817128, -0.03985878219410667, 0.16393071781296364, -0.0434292599932921, -0.14688659535992984, 0.03660842289694481, 0.1793222293250014, -0.1342030549172542, -0.15941384701574354, 0.20826469572112696, -0.1952504147454908, 0.155136266038876, -0.02298803651192402, 0.1770828418607619, -0.12474447716263061, -0.0009021914973809529, 0.03420587030498383, -0.05394975527…
8797	[0.03598264306471786, -0.20237032175079997, 0.008398931679437033, 0.06542775361647227, 0.16775239172699657, -0.08773024657768838, 0.2579576051611902, 0.2525082684407118, -0.1421408290773585, 0.11180445472718843, 0.11260407855253296, -0.1439323522141246, -0.14623540129900564, -0.14380733501562884, -0.16796943646513438, 0.00975953304360174, 0.03642899985743615, -0.009583065353150766, 0.128630408210…
834	[0.28171590599017393, -0.08650408281450989, -0.009121101697817807, 0.1251157948491914, -0.03616233090916367, 0.0646662157137988, -0.26943507208793793, 0.17471343071912213, 0.16507814022992326, 0.16581003610542558, -0.07499185072270864, 0.14223905151689806, -0.11939804883879077, -0.06241595466854692, -0.07900579188166469, -0.15893085565765128, -0.21316038740944696, 0.1889250271433006, 0.0537667368…
1707	[0.2519013511729446, 0.23734652418316018, -0.19756101684785551, 0.27745213003414243, 0.05237398615084489, 0.03493263528129094, 0.05093580555884894, -0.03536816043256983, -0.1402761805331904, -0.1441980385101001, -0.08802910579254551, -0.09546799501926131, 0.04203500340111811, -0.17056127849225217, -0.02604022448637895, 0.05364585110202805, 0.23388035122014006, 0.0829356284221475, 0.19781133001311…
6512	[0.03269056339244484, -0.09443119995223985, 0.009661444039312996, -0.19828456911662212, 0.16507503499551598, -0.23037402349973948, -0.1759686685282396, -0.15891689523508393, 0.025429121671686986, 0.122356275307032, -0.21928610186253006, -0.04547912395343523, -0.13097029356580336, -0.15634831868957547, -0.2790656042870855, -0.184873157359369, 0.14171515363252063, 0.06840316968296797, 0.04109632293…
8924	[-0.19137579221386172, 0.05379202496512876, -0.03471315241866901, 0.09400066926571411, -0.1721139605624871, -0.2862869458002049, -0.09587079957069763, -0.006515542189313322, 0.15422157099619127, -0.1464617954137713, -0.08077388464921852, -0.13972207076040988, 0.0461412149189456, 0.1336621963635578, 0.10316900614529392, 0.03259453014401321, -0.1037615054688494, -0.13114037078274962, -0.20378087327…
6177	[-0.22331455407136813, -0.04160340279948813, -0.08322166048490658, 0.001345591000726498, 0.040964463956629914, 0.008316752162413338, 0.11384035941385212, -0.16650711226105452, -0.17862631925463898, 0.104734796468972, 0.14996306775566798, 0.18753627940374992, 0.0056687400529628245, 0.18768685879445268, 0.07965221434458429, -0.14038365228314825, -0.2270761021853995, 0.12116092851625422, -0.02151296…
7740	[0.12977406252375762, 0.02275876781149727, 0.14199809879117778, 0.18342898899229818, -0.16949428232885852, -0.22112714433727845, 0.17831886425012158, 0.07722574261986054, -0.13782896583925305, -0.15445396998058647, 0.00898372468905156, -0.13776001157915205, -0.06003433069492358, -0.10711677259469957, -0.25742096727884445, -0.05463689306863007, -0.21461377327012718, -0.026575040174014176, 0.071502…
8192	[-0.19387313874412748, -0.16035222972737515, -0.056281013170977785, 0.08033958652583525, -0.266531512516458, -0.2083898782356074, 0.11473933430143234, -0.0924109147745167, -0.21143235650561104, 0.14837459976149592, -0.06311491549199813, 0.056048857924498055, -0.11965976469289921, 0.00662855354131914, 0.08719540758593021, -0.13123097104661757, -0.15651727332470228, 0.03942549659358826, -0.00717848…
1904	[-0.07969895130595542, -0.08132636666143823, -0.1828952000248277, 0.09289487881879101, -0.25237674745222105, 0.22807169143703776, 0.1763901576747612, -0.12657309441436768, -0.11651195119343725, 0.18111626035293504, -0.09609285236834852, 0.0005900344646551825, 0.027203715569307844, -0.07148666483363313, 0.21578145733295018, -0.017067490873823265, 0.09257231619602607, -0.14538636599604218, 0.093297…
8559	[0.2005746615065596, 0.22825901867226153, 0.03644222506594708, 0.09872494609788415, -0.2613791691188041, 0.11538087771087094, 0.12995171350366927, -0.12989433969796998, -0.04473919409112465, 0.20912649198292216, 0.1200484864936768, 0.12641683621829825, -0.19401748053366563, -0.03012303267127302, -0.0482109786622662, -0.18141776409099875, -0.12745481522972982, 0.11510293941934896, -0.1921713315160…
6528	[-0.1051564798187638, -0.24991913767981444, -0.025708382797095582, -0.3097004185812309, 0.2050326849467094, 0.07996853635974031, -0.007251104781821258, -0.02989266539389982, 0.21210249937164732, 0.10075703442778151, 0.05717661476160015, -0.10147173164551762, 0.006196204471876807, -0.08278849768629853, 0.06895960982651819, 0.07919907715551622, -0.09075017933705144, -0.16983413350692123, -0.1016799…
7545	[-0.027211705586037072, 0.13975549441701152, 0.173486733589764, -0.12489042318482094, -0.11721906921065998, -0.23259074974622218, 0.08801397760569456, 0.05438489025280149, 0.06938141134480608, -0.14702688197127117, -0.27343236592176084, 0.09765880851330482, 0.29153128806405615, -0.09079213153194714, 0.02808398669267886, 0.3053606419215524, 0.022666418275814018, 0.14605592023922745, 0.064634574944…
4159	[-0.012373478056238722, 0.21018222101084366, 0.11102437337410481, 0.15701078691852446, 0.03269426388989181, -0.14667429709576996, 0.06284387391674273, 0.14352420866328489, 0.006082500249861199, 0.148394464506265, 0.2614035115096318, -0.10793709176816915, -0.026119004463757572, 0.19962905493201927, 0.18053578960596336, -0.03362919870982763, 0.08781806176046535, -0.08127505013331315, -0.10486829258…
4815	[-0.052099443863024786, 0.17954847829911788, 0.18452726131448938, 0.07694672253019758, -0.1359633143453998, 0.18899695668660327, 0.19979101452793774, 0.11780263696418918, -0.15266757524390331, 0.03375124141898852, -0.04967216945448493, -0.01798691920074547, 0.050153292069350895, -0.0274851169088531, 0.09361019761286406, 0.18238995551265808, -0.07384264403797781, -0.2695463129361254, -0.1687910015…
2838	[0.05938051063664717, -0.021572482347663315, 0.01605434200828338, 0.26846211423332683, 0.13489490711517824, 0.10463235046393846, 0.16166135725120795, 0.04432480775779482, -0.25315809027107444, 0.11522407252136692, 0.04737495273085368, -0.22181881670970655, -0.16394574388960276, -0.15654492249774968, -0.1029465297684073, 0.12774221645333056, 0.07071137406491884, 0.14475294059464638, 0.111342343912…
1805	[0.04464283388215679, 0.18914268448587654, 0.18364240130245582, 0.08429741995922806, -0.20462416478782508, 0.14363187796623006, -0.20630338503430357, 0.02337220900239143, -0.09535070869914716, 0.009288279473745966, -0.08992824656832517, 0.1605573959528382, 0.07020800676314948, 0.04771397528895461, -0.1322685563868123, 0.053547768262256226, 0.07256736225129347, -0.13993837778610937, -0.18895874901…
2115	[-0.19319398063401527, 0.09538532362917272, 0.03265945928858501, -0.10558551474024545, -0.08507261772115611, -0.08871420420978376, -0.04877947763684014, -0.19843853798305425, 0.06024382902745912, -0.05231719666540063, -0.11291858662768933, -0.3134947219435857, -0.1083029382066687, -0.1798961842091539, -0.2087514109345175, 0.056649663211766024, -0.019233530390708554, -0.12842897992719232, -0.12044…
3696	[0.19187183833229562, -0.15291530468824038, 0.2575166305501805, -0.1897075283174729, -0.17063984382544362, -0.22008178439034742, 0.12477627867171341, -0.03730660385393018, -0.02637603294745298, -0.13310901499148473, -0.02552847097143906, 0.20988919923240146, -0.053606708449115754, 0.05065816545694644, 0.20231629679215007, 0.06331266037363285, -0.15252615348119725, -0.07679645539850384, 0.12337931…
5361	[-0.07483253706168419, -0.09125262850422917, 0.14728194638089961, -0.013880812487025529, -0.1212244918295754, -0.1385762167447224, 0.13629059720862183, -0.15237307835106095, 0.2771153762124343, 0.06982634392853895, 0.06083671520002161, 0.07091958978440255, -0.05701407976127583, -0.013120976850565477, 0.27942356935678264, -0.042815777232406926, -0.0635813700395502, 0.04801076763545091, -0.05483428…
2756	[0.14767951207187785, 0.2180478273414874, 0.24917450361785873, 0.0813791934179299, 0.18118851140014552, 0.020093954798132335, 0.28995967886352336, 0.1030708682052961, -0.1205560733394315, 0.04027188263341821, 0.17716529253687205, -0.15426620405619157, 0.2634393228338067, -0.1768123616461291, 0.01721169094428636, -0.029252120966533835, 0.024010929352452713, -0.06009904304241764, 0.0008662693281153…
978	[-0.037895551863192614, -0.03157798066817423, -0.04048749607778379, -0.06742117620234678, -0.0767141792870324, -0.20382678594921905, -0.24913111530810464, -0.15599781664535567, 0.008191579239140158, -0.15576004891076417, -0.10295266692078707, 0.017874327785961455, -0.23633907591301095, -0.1319766992960049, -0.06891220886154445, 0.06673473180419653, -0.08183462060406034, 0.08603628907985114, 0.020…
1876	[-0.03270399512309315, -0.13221875624935647, -0.0022613494186138447, -0.22567805872223154, 0.10359686051312217, 0.1686538173983492, -0.2178517343647149, 0.12126380234476156, 0.00552745486255881, -0.038253964975128986, 0.24503394978897575, -0.08121170076042307, 0.00452442952667441, 0.1541798567192637, -0.03784138130210816, -0.0849390662256139, -0.06177569200942325, 0.017985012614534456, 0.09304128…
8278	[-0.0029421413470529494, -0.1395860508643816, -0.12263125935410203, 0.22808579879952048, 0.1262022728504657, -0.0944919184273181, -0.10494140516097074, 0.27076951847088804, -0.2372894649738954, 0.13564878630345129, 0.10370794738149086, -0.14444437936212245, 0.038625898217323054, 0.08913027443858568, -0.18269650390755568, 0.15788470798830254, -0.1281028958938946, 0.07328727777029963, -0.2062103337…
2596	[-0.04185915246166305, 0.20410340184628337, 0.0771740981020284, -0.291217189459453, 0.028915096109457666, -0.008242212605763919, -0.30274850769313355, -0.0065824476907260605, -0.037301910814401595, 0.04299094509153793, 0.28794207378370934, -0.13307253646098616, -0.26911459412301925, 0.02894478925263374, 0.32740338818280357, 0.07840625760802414, -0.08857904920072121, -0.13763864056824865, 0.066034…
4	[0.19374682276393007, -0.0652196764958787, -0.0172615657268064, 0.28775239238732886, 0.13495534354053548, -0.015101610029863578, 0.2372189575024406, -0.15496102350760663, -0.2473591566562064, 0.014938444007979976, 0.0637353110729461, -0.014705687542125844, -0.10714469063765197, -0.2326805695832716, -0.05878216851159571, 0.16939737554400658, -0.0637312735191348, 0.10240067280331448, 0.218282802090…
7809	[0.1618800145281564, 0.09348069181118447, -0.14939669177704254, 0.02093623428811787, 0.22676911925801554, 0.35806940414721605, -0.2417748820296104, -0.23982919284462365, 0.07452109074138344, 0.14969539096990556, 0.12924346481471216, 0.013348556289135421, 0.15955478591560646, -0.18072411324317667, -0.0019173875749486995, 0.12911019632678103, 0.05385613562450916, 0.2672482247329971, -0.096723115620…
9688	[-0.1522004375589229, 0.19499383117308125, 0.40081335019245307, -0.0844809181798812, 0.1329001172390422, 0.028788286916474688, 0.16851487129631246, 0.10060340239367614, -0.09188151441872347, 0.16656639526342748, -0.037466310433499316, -0.04080533005290559, 0.15046058556497846, -0.19492072185323675, -0.06484540995622377, 0.05289666432142549, -0.04690765294679362, 0.1232266229970081, 0.208800300063…
124	[-0.2902761519601529, 0.05552557353876351, 0.2110251092413539, -0.046753355995721044, -0.15734587991963475, 0.14782522057250438, 0.09482265743517536, -0.15471147076858846, 0.17797311134339638, 0.021174318096980355, -0.16708593773508126, -0.17959534450529474, -0.08786645098218031, 0.015748259978483507, -0.23461585474541233, -0.05654406855581685, 0.04933588016554915, -0.03574069836755968, -0.011188…
807	[0.2708923506470176, 0.028411261765530018, 0.0014652270233530694, -0.12963245008485624, -0.3106075124613374, -0.007256572688147913, -0.2191265961786565, 0.21029135107555505, 0.22631879328982862, -0.15318676215469104, -0.16074239667532747, 0.09230505576533027, -0.1807693949487058, 0.04092693030476325, -0.03823930258554905, -0.06362488317097909, -0.015411143443392545, -0.09077841295827895, -0.07100…
6043	[0.2636489539897246, 0.009407760482799565, 0.059696914237478346, 0.18079879358569037, -0.03235507555042163, 0.2085310110589996, -0.21523026873016385, -0.049452766246299136, 0.12817466295411872, 0.008890185027769509, -0.04756894707406598, 0.1112435750386333, -0.035639234946506705, 0.16427027736487954, -0.047242421493511114, 0.11611899441734243, 0.285682903740326, -0.10318625711000964, 0.1910084771…
331	[0.02655547765509484, 0.08636909820114476, 0.006107257381894759, 0.049710950956828356, -0.1583446875566264, -0.12986074951289764, -0.07376999981003318, -0.12221809406151457, -0.24036260660462105, -0.093639339324787, -0.058661957678430125, -0.08270585230608987, -0.1295343148524263, -0.130380855853197, -0.17844872058844655, -0.07853041643532603, -0.007107130320373283, 0.19233046960475128, 0.0911687…
5307	[0.13453938088733466, 0.013223439854866974, 0.12111748366755175, 0.011917361930086853, -0.05401737439138241, 0.14004511577078446, 0.06780498812484102, -0.09256575344790746, -0.01221532734183653, -0.15101705310830868, 0.09138132680004214, 0.1392312815327954, -0.12242663785438423, -0.15945536820577455, -0.14010948795665112, -0.13593302223375336, -0.020192515072184548, 0.05430468687542452, 0.2126137…
9121	[0.19213619257150352, 0.005422873948685484, -0.09112174893320346, 0.12455428337615349, -0.08818645696263876, 0.0682357799229473, 0.12553717222707134, -0.1617502345260605, 0.08839644880034532, -0.11378989273873875, -0.2605605304059266, -0.19529671435666174, 0.1707212092820134, 0.18295888739339583, -0.13936228506120005, -0.11417227288249421, -0.0258214333838245, 0.1423396212440294, -0.0461809702143…
1092	[-0.08686408580985364, -0.20769678566158384, -0.05260230241068883, -0.008137093167952334, -0.07248081696345636, -0.03515516833152787, 0.025413948434884807, -0.17260317590134583, -0.3045706523720509, 0.17766897562709238, -0.018842981481401653, -0.0061888658482493674, -0.17301570489927637, -0.14698374767705988, -0.1572253192666316, -0.11465595987273, -0.13512322594926474, -0.036376567869861126, 0.1…
3281	[-0.04826341948815639, -0.060628982917338876, -0.0030900951627740297, -0.1134299199351655, -0.1596465047983294, -0.005827151049992138, 0.17330575249285662, 0.07468206939882979, -0.2864233871203666, -0.23277848764117437, -0.10087189751533941, 0.2676971904363631, -0.22093492326508093, -0.1373962821408051, -0.02721811924890624, 0.02253248764992427, -0.09342718146629066, 0.05827779187645805, -0.07520…
4946	[-0.12227965972154406, -0.1033338678283141, -0.14305151902585594, 0.040446186763638856, -0.10441091595607953, -0.0242508994560909, 0.25303483090965256, -0.14726324741703464, 0.01455863617812391, -0.06386460141520652, -0.00432201820307198, -0.23356234507911658, -0.20722698724120328, 0.0016148189086262962, -0.04212315705690739, -0.11537525503359372, -0.18712014741654676, 0.0980708357493879, -0.1455…
3710	[-0.2847652635292614, 0.1541623010323741, -0.2106473348803529, 0.11271999852621034, 0.14567365422679665, 0.20539540323595998, 0.08024951448574166, 0.22337069089505873, -0.04853075301371285, 0.015190255748774141, -0.02907479891762999, -0.05103798046646225, 0.05471465743250351, -0.09970441658926178, 0.14862098539763446, -0.007540063711216589, -0.19633652581733993, -0.051571356393390166, -0.08434777…
5608	[0.09072765952647335, 0.00867377710658163, -0.03884780186815791, -0.1293481079529719, -0.08862450738075262, -0.20066517663764283, 0.1659510706976259, 0.06474449869512747, 0.07964111539409008, -0.03839737406435155, -0.17064841509100137, -0.0704751941033901, 0.08708286476203823, 0.13930225241992727, -0.09272071559043071, 0.06712364133721513, -0.06055687961189154, 0.18089539710426442, -0.16425727985…
7664	[-0.13422598399627877, 0.12392580205674823, 0.18335478910529907, 0.1822895115218039, 0.021366642527480273, -0.1477903230209139, -0.024737472119557014, 0.19038195533463637, -0.04295783370708375, -0.08969610452127713, -0.02348838067750973, -0.11824649425879892, 0.15243477838961997, -0.012413301725109755, 0.03425740086624682, -0.10500481925617884, 0.13900382842287295, 0.18209149720425252, -0.1025665…
9227	[0.2896891988355477, -0.15922615160180975, 0.11216886398388279, -0.030686373068150728, 0.25821085285192574, -0.07611752894135307, -0.009144833642353118, 0.2863349781882267, 0.06806498796919415, 0.12471504265374314, -0.11282030345180635, -0.047942478429031675, -0.00033881126207765705, -0.09625796625817563, 0.22916768203194707, -0.26067383755665907, -0.16035668084273955, 0.08089907286940441, 0.0660…
6535	[0.1602631147157999, -0.27887693445688594, -0.08361883525489955, 0.13010322736262242, 0.27597522333575447, -0.026517599830685194, 0.1709691142378243, 0.02954405075824784, -0.08197175584054651, 0.09081741625625857, 0.10672964924454056, 0.14733596308201954, 0.17495790296443087, -0.026810237000296618, -0.16423415965414515, 0.10745528190667729, -0.054983069208072874, 0.17291216724050532, -0.133752950…
7376	[0.12472163812522344, 0.15901906331314683, -0.04343294274144252, -0.05326678380847849, -0.04159925066815127, -0.17894650963770056, 0.16244421183262, -0.09831191359953181, -0.0881825853470474, 0.17301597464059323, -0.16276863148459525, 0.26370881656311607, 0.04523066870363647, -0.15558586840112454, -0.14425419631700248, -0.2442936045959478, 0.31711456679406813, 0.07863983584712905, 0.1331808526855…
6741	[0.04766389339329225, -0.14730203220958926, -0.21167013661901848, -0.1212305681060206, 0.0756212521111842, -0.2625480817469169, 0.17439124165909242, 0.22535973480381213, 0.08740016841631505, 0.2218146470410217, -0.20319648127043313, -0.1220311708454996, 0.08885388717770537, 0.15134098773199028, 0.09758347327856581, 0.11801768498956405, 0.054987509229913675, 0.16312167525120808, -0.068950868571775…
4996	[-0.27732634318138477, -0.24050587428686254, 0.025388276119876787, -0.060074483074264766, -0.036153724336639145, -0.04744136255153776, 0.08522293032821045, -0.0705700758819773, 0.21532739950922838, 0.042484356247860185, 0.06350290973600259, -0.05049015985165013, 0.04140040747722353, 0.1563103811176458, 0.1392919647343241, -0.052163568933102596, 0.07282215043003996, -0.04461897851963247, 0.1188043…
9396	[-0.26502351721352335, 0.21663877085543032, 0.20018188126940067, -0.11478151828800652, -0.16437333193579037, -0.016974383081255134, -0.0876891281109014, 0.11495682411922473, 0.11215512228941245, 0.022131637175283828, 0.18323091464620514, 0.1340656975775807, 0.12352406328033984, 0.02131238191856847, 0.04384773019528518, -0.16680605615624908, -0.2396552435152913, -0.02051764962760444, -0.0706263412…
513	[-0.1821244054154212, -0.06295073020451729, -0.011083732144774278, -0.10784297352316854, -0.07177385205879762, -0.1470247886556833, 0.10550911779485005, 0.009071858303360644, 0.028216049511723892, -0.005284513911975485, 0.0818905872009854, -0.12371509857901863, 0.10740127762822933, 0.10668173445932523, 0.14695126490616822, -0.04063945935189242, 0.2545591620726765, 0.08286369648985437, -0.12313415…
757	[-0.17898365967646332, -0.08915677770009785, 0.1152827644424467, -0.04621495531889125, 0.03683754302446146, 0.17930510697382782, 0.16844274854145774, -0.059653738006539454, 0.21010769068150356, -0.027290545963444168, 0.24581823839200598, 0.0629504616433647, 0.1890247117503027, 0.14932711894494066, -0.06595514881203278, 0.09160798015604321, 0.0033434138936758993, 0.307722513310602, 0.1328250138627…
3954	[-0.1689157228152426, -0.04775566035337814, 0.15167784485787938, -0.3124338026366545, 0.12049392305201817, 0.045414008532204994, -0.11548156015602408, 0.21204448607486118, -0.18433602317762454, 0.20784534594909884, 0.11787779455744522, -0.14959170887928175, 0.006790130641137394, 0.16738692978691583, -0.16434821680944378, -0.025939533772847422, 0.010444909062274734, -0.1418454290631655, -0.1005202…
7823	[-0.03981207820425956, -0.16581172622326784, 0.113156490897811, -0.19192058219745814, -0.05304524549974939, 0.049965498865615826, -0.0012085706126232043, -0.2857253980639015, -0.173192023125218, -0.2035067614173448, -0.04572604861498647, -0.10688554859493123, 0.08010817224654383, 0.2076965636510878, 0.1541542062321823, -0.19963137178425783, 0.005481613564203172, -0.05850497968813507, 0.0730680327…
7251	[-0.1362941299338895, 0.017652043775870017, 0.1724771424082382, -0.09179766451747147, 0.20537211572181266, -0.1541262369643407, 0.29128946123855737, -0.05749131286234777, -0.0008104851463365964, 0.20507020014717087, 0.22596395053375928, 0.0554414892535949, -0.12242912806510713, 0.05203746064683401, -0.15271955463434247, 0.20991678562778712, -0.08083554420544128, -0.12022379679883173, 0.1625241957…
9489	[0.14050590480544015, 0.1925649757003467, -0.11830149810867395, -0.04824588812573327, -0.06938418297663278, -0.12414947193776942, -0.0812416169480521, -0.040948484574379065, -0.10932050840616489, 0.28050838871264244, 0.02680683694329272, 0.10700608311667906, 0.27082779898460396, 0.13703114528277852, 0.1509087688705414, -0.12953091484111104, 0.0822687431902222, -0.22750950687053922, 0.061605026644…
9089	[-0.10117679811041848, -0.019322056797771506, 0.30449822066562743, -0.1523433498200485, -0.20413996065145137, 0.09855567635044657, -0.10492116356123624, 0.15430991767267468, 0.14370468403598075, -0.17668736219541006, -0.023310118320082514, -0.03930632167759068, -0.016481792416089523, -0.07994633802439226, 0.05784788735426558, 0.05964507253857067, 0.16404249987743688, 0.0303822581962108, -0.105304…
9249	[0.01867546373691908, 0.21337157492985648, -0.1118519789289431, -0.1648885771265973, 0.08336270610096, -0.13120655129979028, 0.13576603819480257, 0.1739464052585827, 0.22062997827475322, 0.06919623901727377, -0.10118378234261892, 0.22801913642980498, 0.14872334164610285, 0.1268192324793903, -0.13346430386177927, -0.2794943831847138, -0.13186904649326492, 0.07551215796000532, -0.1657106522752284, …
8799	[0.02263193244419042, -0.013264566933318959, 0.3051180230799631, 0.0007627830063728118, 0.28196948624982787, 0.15535889474287146, 0.11589330836680706, -0.02216416990803408, 0.12518184700718543, 0.13808298319016246, -0.04842368340528076, -0.15760009850618667, 0.1714598946277374, 0.06435496606921887, -0.021595955505797685, -0.045272129166335655, -0.11249307088906277, 0.01448377977431664, -0.0376425…
437	[-0.1549597275160026, 0.08740418018278905, -0.2455781188077831, 0.20816538023178235, -0.143968970962774, 0.09645412786053349, -0.13394742479657729, -0.13437909489670607, 0.11779430662639984, 0.18464140879440988, -0.1199125084601309, -0.13785782470594476, 0.012814092077663378, -0.039062402801086256, -0.04039193177399061, -0.16082226097687366, 0.20445335638078008, 0.10703208405220599, -0.1046408010…
1040	[-0.08848098057077164, 0.2754800833238871, -0.04593000700707504, -0.1692178158411184, 0.1192349245786403, 0.1971704636857597, 0.051030434182711935, -0.05529398999464751, 0.07319555369590691, -0.3786123793950094, -0.15916051206921547, 0.10363439199722049, -0.1567279702187557, 0.19465800658697835, 0.17484535934761727, 0.07029460656349994, 0.2359893584299503, 0.054825132199177694, 0.0851011725861216…
3505	[0.04742762195733438, -0.21152477053878016, 0.2006876482711052, 0.14646803696133298, -0.03546507911377577, -0.0025233356624233235, -0.15406047645696166, 0.046024064850772095, -0.06656948786656049, -0.18839125194161296, -0.0223789734795449, -0.0389742958231443, -0.184295123663624, 0.14823991872913017, -0.2792028326972377, -0.0540397672667472, -0.26874099775008786, -0.1598340422548759, -0.157259610…
1820	[0.21815221589431, -0.165210638847442, 0.16393589733391994, -0.14505343819420388, 0.0369262503197134, 0.18291852925739185, -0.007110685681958741, -0.036945104296016947, 0.003585119841817046, 0.029998152954509978, -0.06371553891438451, -0.08834889398199276, 0.18077836106408418, -0.17993090351207386, 0.2937596295297366, 0.07429333583330223, 0.16518148952171602, -0.05676122205469124, 0.0499799327884…
5129	[-0.004461021631431393, -0.09186690735115033, -0.10812479875489063, -0.03475271939580906, 0.18413714894000213, 0.022353416401110923, -0.19639050950437198, -0.10525456949041177, -0.04803743956887584, 0.2327608145463955, -0.31471123898842207, -0.025412328435068646, 0.15274540100555975, 0.06371765709511071, -0.28731405441002944, 0.17825037334802926, -0.10806380742157196, -0.17944758862935214, -0.127…
1880	[-0.0038501167109513826, -0.0027115486004086814, -0.014219748313589744, 0.0396216783612112, -0.1854524557256725, 0.03409640031207835, -0.10176832448573478, 0.07779164701964293, 0.18554030210272573, -0.021594857634204642, -0.09847280096754052, -0.19373106775109625, -0.1714646853840236, 0.2449080889690937, 0.3085518634183219, 0.03177789378881906, 0.14722058347471062, -0.09137123795296495, 0.1378768…
8214	[-0.06951537785335213, 0.21799100697720908, -0.21511982171237118, 0.18114952219272767, 0.1437145159550516, -0.007488347305357231, 0.0032371776733783205, 0.1274432769553566, 0.10757100972716131, -0.09785032873368375, 0.1775453087787855, -0.01600253429307184, 0.13824747305485643, -0.010289331671318411, -0.2524423173906447, -0.24134661884695316, -0.08968437575987681, -0.19503692222334645, 0.15332863…
4861	[0.03617189955953424, 0.21650581611794162, 0.021090264055782702, -0.1546761459502689, -0.1302539864689643, 0.2728012728815726, -0.29481722217447903, -0.24393459648653568, -0.1414482612481075, 0.09151148535519013, 0.04369520937604673, 0.12244679230274878, -0.005500903016469749, 0.21771689364083469, 0.13193969345746193, 0.03461203351522055, -0.06196090525025222, 0.09243258470204015, 0.0350366248430…
16	[0.16968785018707572, 0.029425589872796736, 0.14756820266697065, 0.1115492694246612, 0.1785295097034601, 0.27725884156410496, 0.037909619684587746, 0.03505500730325051, 0.057130135026800886, 0.13010201087041556, -0.06465277079782139, 0.18214964559954, -0.0533405437134052, 0.1481070673282788, -0.07281755825027131, 0.13036743420184485, 0.015539368701120887, 0.033319274225213184, 0.07901643458238922…
923	[0.188200410650734, -0.2952343489160882, 0.08844990942755254, 0.16284537465657098, 0.09045218115134511, -0.04222604562161707, -0.12042985862744038, 0.06100632911654101, -0.0761933955564294, -0.014670923953353182, -0.11873550101653475, -0.024113364288513864, -0.13484128982075305, -0.081050810396127, 0.20521166286738496, -0.1597777304277869, 0.21908035488534242, -0.01193623855681342, -0.17809463386…
3260	[-0.13114548492060837, 0.05248507358445802, -0.14780325676482195, -0.11224867427670653, 0.15398625388062298, -0.08867228909853034, -0.28952521556736094, 0.09873930072770196, 0.27177493563870647, 0.1304703505112838, 0.10623117065790245, -0.011581729464925397, -0.030677774720292154, 0.19822629181104923, 0.2795415151692676, 0.0006536255765549829, 0.07443582247477867, -0.0961710471498663, -0.20290697…
9900	[0.10309455754580853, 0.07613317979339561, -0.2628142371167212, -0.08906248895534544, -0.16732552589393293, -0.1794064655305364, 0.13609834194977524, 0.11281087107284415, -0.15047981966568763, -0.27422365042882385, 0.00244235065256611, 0.05569613384393053, 0.1563980245438257, -0.038713585616309866, 0.07629171280082507, -0.16943211199305275, 0.06086308576609814, -0.13866636559407614, -0.0710672146…
7820	[8.738459845149965e-05, -0.11183154978451854, 0.1003572634914439, -0.3066602062497484, -0.07940303174065322, 0.21353648353069088, 0.09788165385174961, 0.09456942907014779, -0.03130890278814383, -0.12162727037684577, 0.12418217681842672, -0.0001442422824826665, 0.17435274929295497, 0.14289067274655012, 0.1489041804630663, 0.02504047031818873, 0.009677490658782876, 0.0993024736068572, 0.13083202978…
7883	[0.07480891728963587, -0.19854322108866612, -0.08261917559027644, -0.023823635970174884, -0.17594960824377232, -0.32040545108936486, 0.12976655894402978, -0.12318058369558342, -0.06806498827911796, 0.12595880220643235, -0.021571824273061542, -0.0018360270497623208, -0.12913499400706005, 0.10906524041232357, -0.04631528037366358, -0.13228282650589965, 0.07053739890101769, 0.2421772675521439, 0.044…
6403	[-0.22769951263044963, 0.10752098329058189, 0.04731629791766228, 0.046017958959584236, -0.053635059437091286, 0.10349349324855799, 0.2574539438387376, 0.01823747082692339, -0.03189555362763573, -0.041216744813295604, 0.19201705937886535, 0.2588654529710823, -0.07391809969815749, -0.28750602135770487, 0.10680120907047284, 0.03160637367794682, 0.12377513378020388, -0.3028562098201724, -0.1011943335…
3705	[-0.18708226099242925, 0.07499699234533215, -0.00267145886591617, -0.21261754461279508, 0.006799693031248416, -0.30187229998986126, -0.10197598052078014, -0.022754914158977856, -0.10363286317142413, 0.15680762841191756, -0.24950488573718652, -0.011723414838690086, -0.22148269142898383, 0.0838786173628518, 0.1997806568418889, -0.15068446836163665, -0.1188208267683638, 0.1928063212238497, -0.009196…
9116	[-0.3120549522464943, 0.03855793946638053, 0.038760032926134246, 0.016021834233731713, -0.03916816180302456, -0.01990408557981031, 0.1110099402801046, 0.041363475528169893, -0.17699763798297835, -0.1373929175382606, 0.1450891680801674, -0.0982242855679291, 0.19811190547137517, 0.2032791416313915, -0.27776889635758334, -0.17628514594168052, 0.07126141889295043, -0.12923240694589858, 0.024861249902…
1552	[0.2721365016356614, 0.2905048427432705, -0.1614600445068276, -0.01535746592892416, 0.1286170625147277, -0.011274713127228074, -0.050580965083227035, 0.09617973289819633, 0.018431187748833584, 0.14135337931133396, 0.2487786079769395, 0.11842863944029784, -0.2642111107297186, -0.04940586167392768, -0.0743297512931796, 0.011464786501183695, -0.07831915861216583, -0.03266327020590594, 0.073846890118…
738	[0.13348008851011897, 0.008914436704349007, -0.10350698589768713, 0.07231023395288402, 0.018655141058868212, 0.07301362318062471, -0.1103837669547557, -0.04394278623291993, 0.09543384089294746, 0.06668110594098266, 0.1855947085410636, 0.1327936260044298, -0.06483418756464415, 0.3237017558815968, -0.11680720391406782, -0.033756681987122186, -0.14669254975244717, 0.2206837992787131, -0.170650831574…
8602	[-0.09053592434103602, -0.015530151542119893, 0.2184319267186624, -0.05053035966314437, -0.09855398628857426, 0.12726410712235478, -0.17461922473253327, -0.20143294137075263, 0.17883382899866565, -0.12730632734043842, 0.013572435432218803, 0.06962056985981953, -0.04848695937907442, 0.048577933951833296, 0.0793983845133901, 0.19360103290879244, -0.06441489877729097, -0.1724594833051541, -0.1373510…
4633	[0.26987752812434435, 0.2518610411772697, 0.11736710716240589, 0.0066965503208138225, -0.08340714663043318, -0.016435260207713406, -0.16493721199479047, -0.0044985602099405384, 0.05429977820200298, 0.1383900857336101, -0.09997248444233998, -0.05684104339967259, 0.08623052355079032, -0.06949878551007284, 0.0441056657125849, 0.07897134768225898, 0.058875740252524136, 0.18363541633947758, 0.22643281…
3476	[-0.08628333166716035, 0.2504317478572391, 0.048347489470936617, 0.1738320156964868, -0.12051177829219846, 0.1597857066785925, 0.22670892475776985, -0.18249462663749, 0.008323927271275077, 0.06501150869519894, 0.13202790624192445, 0.07795674625888872, -0.10360798655155859, 0.13246414631967168, -0.0854663976730631, 0.06508742736750381, 0.22979186900758383, 0.018293575311955586, 0.10021756069883156…
7582	[-0.13631112779100396, -0.005429006489644835, 0.25039871045944795, -0.2081678343619481, -0.1885767601353631, -0.26566167119951317, 0.22912721203066638, 0.194342050906165, 0.19719971404485603, -0.04672800062030712, 0.04296324416299265, 0.0506311875128991, -0.17749438164235376, -0.26284907930400964, 0.16248090604754561, 0.04557041807722983, 0.004348769028761175, -0.005386776613700222, -0.1784746065…
1109	[0.16722356195998606, 0.06888741099493338, -0.18196709933202976, -0.05313858340017968, -0.12150747152537147, -0.004146987850200595, 0.08782462133053026, -0.23876566073161062, 0.11441961152384131, 0.014605922652429729, 0.17275817995419157, -0.16157554823880055, 0.16628001325328381, 0.025609057627840406, -0.32636258363221265, -0.13502451853513142, -0.18177616448615014, 0.08207316562755879, 0.017607…
621	[0.13708801728678963, 0.2684814289496969, 0.16638167687948208, 0.06325979868929216, -0.07574173269893618, -0.014367673162427748, -0.06214332470430919, -0.2658841325870385, 0.21021119655019987, 0.02891154782679411, -0.14232420270730034, -0.03662059209767401, 0.17067658997400506, -0.12734453153891634, -0.20150881069681534, -0.06302079048237894, 0.33127632611103125, 0.042477394827981324, 0.112037787…
4148	[0.10753316781161734, -0.22551776453123845, -0.006061892307351584, 0.23396403119582415, -0.09631506947072763, 0.20808384351272322, 0.25785653043045426, -0.12094900667822409, 0.11203183101334462, -0.15680991250764859, -0.12065376226331079, 0.1435926264601416, 0.13936686849285346, -0.25638020433944986, -0.11814402431804458, 0.19472014016003872, -0.059956331982132724, -0.1479099935217762, 0.08276364…
6420	[0.19855539041819992, 0.13936320429364038, 0.12270628701200069, -0.007183040986830696, 0.1346763965336709, 0.2282790860594089, 0.21852548353528406, -0.22746738367184643, 0.1630442658683421, 0.14944232674833502, 0.16134714004670533, -0.046117285050260526, 0.0006579456316387548, -0.011546140195465737, 0.21316147172816033, -0.13263338578069384, -0.044390878607496666, 0.13865611042608625, -0.04753912…
6526	[-0.13021774562545407, -0.1383161569632606, -0.07905755855004382, 0.1361102001239353, 0.0702914422269067, -0.1663480945755458, 0.04438794458768046, -0.2122080948467534, -0.1148604066434999, -0.15723293712618303, -0.18194082797963793, -0.05993965318302923, 0.039332321316813856, 0.12860189510535477, -0.14628233961332746, 0.054308091314688015, 0.14924384475678143, -0.2665107278460635, 0.176827524792…
943	[0.18037217281898926, 0.09480480166848503, 0.16810926802348086, -0.05690246282320266, -0.009781431607645238, 0.08814459609786504, -0.16837495995016194, -0.0012002899131438672, -0.2718238970045428, 0.01354644394478916, -0.20482649837113287, 0.18725214000793888, -0.041659142636527494, 0.11235967470078001, 0.052838077420141995, -0.11782732973321565, 0.16272439332619315, 0.20204563780473123, -0.11122…
211	[-0.02469277896433434, -0.2474156926837221, -0.29709998413997707, -0.015472397958832802, -0.04047941281068852, 0.09824650286615945, -0.1523816172890485, -0.00047500174194654914, 0.2793952616478405, -0.1510345247366074, -0.06523718823588745, 0.05034407780493093, -0.052081778637225344, -0.07856247868153098, -0.04431973502356818, 0.17667208316692887, 0.2147958482632257, 0.1327874483614783, -0.144778…
6812	[-0.04693306905119108, -0.24734597678248593, 0.2462657328447481, -0.05055276932952801, 0.04300963965828606, -0.18164720260979764, -0.3102600061941834, -0.13418053375657663, -0.07978342246745197, 0.24341635096875727, 0.043904537108031466, -0.05105838995153845, 0.14380136771557342, 0.10465322184514363, 0.1677151876972492, 0.102911100617316, 0.08746891467348779, 0.15128595672570327, -0.0062226586116…
6025	[0.010930188356814615, -0.15723263113765534, -0.23466153323708708, 0.2554363250801221, -0.02591904510861091, -0.01715091738535965, 0.14687147259570169, -0.07149789443345535, -0.029089876500432855, 0.20293331907072354, 0.06275548909211995, 0.06322157245984682, -0.15909787535483022, -0.06974979913597953, 0.023529887736119887, -0.005838512681138103, 0.0031789076950527787, 0.22085824250987585, 0.0679…
9639	[0.17927746055741373, -0.1306826499892813, 0.10460745850980135, -0.11376427207839916, 0.05513711744891408, -0.07128168643078331, -0.17522046851849338, -0.03259308958835853, -0.15843413313214705, 0.11312986789933425, 0.04629764430212742, 0.18797745422942716, 0.2332284728113886, -0.047948846088059126, 0.21285646467746425, 0.142994524956473, 0.045039353318657535, -0.20587917423997387, 0.226643646368…
157	[0.18039290008876022, -0.049718696757258395, -0.052613784204598356, -0.1700743134574341, -0.14508937709325895, -0.13055493933303017, -0.06332683741620845, -0.059272517107204464, -0.17355184265254278, 0.15420040010148878, 0.07976587776979864, -0.1651196181083205, 0.03179889864730948, 0.25054431373959885, -0.13168315629239152, -0.0008497488948759968, 0.19713496156647284, 0.022100103004504525, -0.11…
2150	[-0.1566005125129709, -0.17254040570952522, 0.06511447033381534, -0.021977814310737177, -0.03867974735996711, 0.03711384033173383, -0.2084713862522203, 0.13914821638226274, 0.14831862433015366, -0.05415726615836957, 0.12733068365931938, 0.1370060354737251, -0.045504025200769876, -0.19508353070201756, 0.05864589977587406, 0.27020880020826876, 0.06113946311497405, 0.09590513364658595, 0.04962998023…
5690	[0.15211313179225538, 0.11933597195231961, -0.02564909308238779, -0.15096874462988788, -0.14632716072467947, -0.014826459059123222, -0.0016332569864172322, 0.11990771883923806, -0.3111223128014427, -0.1197545003019028, -0.07243593349049857, 0.28674394354357585, -0.21816303582315447, -0.19632009787104754, 0.09910395666660965, 0.09778112077461575, 0.022331450202587564, 0.15929287953759774, -0.08195…
2269	[0.04335199735844769, -0.08678697753101947, 0.19980947418809303, 0.1594049336709375, -0.13581698857593688, -0.13097640332354182, -0.10013933887375641, 0.10744593250377041, 0.05027091691497705, 0.2077703826260933, -0.22498883275828832, -0.06984077051848722, -0.03712786288816538, -0.2513036930202965, -0.02695872543392405, 0.08461558806160738, 0.06467376785821026, 0.16513514169393412, -0.13921875150…
7053	[-0.060203521430238716, -0.23692940937147758, -0.18994917742073308, 0.02322437139897959, -0.16998094172181075, -0.1924715394304759, -0.017328923719512144, 0.035849774436335295, 0.108284752304787, 0.16917520832103025, -0.09976127448988847, 0.21702789001484765, 0.22992526537720323, 0.16847351811408484, 0.18889577160661375, 0.19010043000790894, 0.07714919198774253, 0.1612967359363969, 0.041350745955…
2153	[-0.3035260533962259, -0.05366567966992348, -0.12151277731667627, -0.12343626077921512, -0.07899324126222934, 0.06445815718112678, -0.17812674810252355, -0.10175171763919202, 0.08279504115860661, -0.13864211478687044, -0.15258418363734907, -0.10155456702994196, -0.03970032696247221, 0.1347926987910443, 0.1268164459851935, 0.19532163440142492, -0.06160782843626205, 0.03345014868591984, 0.015683961…
3913	[-0.10956820411535642, 0.08545599046015583, -0.16821016892734825, 0.19509080555004016, 0.12542086403049915, 0.1636423482443349, -0.18633852288631284, -0.09409516019178658, 0.023221308381973668, -0.23015442745951334, -0.10226339214137055, 0.1374157072547967, 0.06554068487124892, 0.1369482819132114, -0.24474876157911996, 0.0805791484449834, 0.07023805026913138, 0.10556127219927625, -0.1725578524500…
2318	[0.04461141834824533, -0.03261514288808886, 0.18842259573144254, -0.027278570978879604, 0.18151345113683198, -0.1328733997479848, 0.0286284785674661, 0.13248642082661272, -0.1101619151858613, -0.011202463354069141, -0.059338779216088156, -0.09580414490657548, -0.011205803342549277, 0.11093098606649689, 0.022793010431326387, -0.14344532377502026, 0.031133377238000894, -0.13652292612647013, 0.12307…
1887	[-0.07319933090734615, -0.15105251172343984, -0.14542625481725077, 0.060986973855436354, -0.22254246733420183, 0.10796644318284099, -0.03443194891023405, 0.17418504933230988, 0.15398757919462705, -0.06400360361167014, -0.05176922450733195, -0.12767250209641975, -0.09653838568234602, 0.07704689660283146, 0.15720077521789705, 0.18294680612457256, 0.23385384461192377, 0.12907746227788278, 0.14566052…
5813	[-0.12035713245393784, 0.08732071437472054, 0.12724654944391253, 0.19043606928616938, -0.00992163573136781, -0.08823379318342223, -0.012130861346120524, -0.1613773039166122, 0.06282442891627901, 0.031512463522079384, -0.09326492804309888, -0.08910702453434784, -0.03926468758312957, 0.24869432871084443, 0.1743097922176505, -0.10210613317018458, 0.02386476290223654, 0.0065299285209687585, -0.152900…
5103	[0.1799693119406963, 0.12208304655077092, -0.07405736923496149, 0.09854727634258488, -0.03285604742273751, 0.0868804893741046, -0.09669635256527759, 0.1317393095362834, 0.030688585582623076, -0.2026685511706833, 0.05916330813920812, 0.06307148530735683, 0.20598111863775453, -0.14871364042885044, 0.14999688680741174, -0.16847849151600175, 0.03048307949532653, -0.03750894493457317, 0.05320931433210…
3282	[0.22779619756882089, -0.23968342186128264, 0.10121052656126224, 0.11502036415055529, -0.05213765161730564, -0.09745316710144591, 0.17535192854578702, 0.11163144070451067, -0.12634127138099313, -0.17644349039488208, 0.1771833974825467, -0.14724019110156447, 0.11172333650587395, -0.1755823545127702, -0.03487637989895273, 0.13213644475523156, -0.06028346556459597, 0.07944150068457144, 0.10883634205…
8637	[-0.2271304883380535, -0.06656339666720176, -0.10998694159768742, -0.15030956243277693, 0.01835775751718883, 0.1287825009378687, -0.06769841047148002, 0.07941171424829215, -0.06442544670767382, 0.1023960818323907, -0.13753983819621107, -0.008016544829256258, 0.2133415313811225, -0.20439820772504, -0.11369168302226726, -0.17740305145936683, -0.00661990097677308, -0.22509466640255857, -0.0809849652…
9995	[-0.07304918126590176, 0.13495602257227501, 0.18743486196491005, 0.10029590807617714, 0.3120781758781793, -0.1086979877901665, -0.013862771953342345, -0.020075369948063384, 0.08322108018303818, 0.2891157115911252, -0.3189904377746061, -0.02555023842344643, -0.02768569784914725, 0.060210012201967186, 0.004507750340291612, -0.15580279466428293, 0.1569904375767849, -0.09144964317413756, -0.032645815…
8891	[0.08140494323598059, 0.12528555885374876, -0.13453089420805844, -0.060813556826710184, -0.05046165334916005, 0.05609643579318925, -0.03812761396523937, 0.19030919737489776, 0.03603992478894381, -0.1428922835141484, 0.12278681878571936, 0.06318901825157404, 0.13340488145168813, 0.14936542529639069, -0.10198403515030316, 0.15155396203939833, -0.268896469120833, 0.10123836574781374, -0.049231180853…
5138	[0.16421574004021952, 0.16913399869095613, -0.08593475551053417, 0.0627649777236284, 0.01816220668730749, 0.10230436953037474, -0.20715862063101065, -0.2167742013972297, -0.09473159780627338, -0.24518770194441233, -0.16628306805882218, 0.06036622595579162, 0.149473492416686, -0.015009244993780752, 0.09293883459362602, -0.07793054695470528, -0.028268136232929515, -0.11343211971231168, 0.2136075209…
9102	[-0.04095630284347043, 0.02117248213282423, 0.15820158706457346, -0.11575440188742345, -0.16008602024743687, -0.12232187159136496, 0.06561750891987364, 0.013200047301887329, 0.14446676154486957, 0.001965947075170688, 0.1595149513820289, 0.126308764066022, -0.06941451035486935, 0.05954794278699556, -0.25688713827568954, -0.14933938840717242, -0.0935475795263034, 0.13980835530159874, 0.224821433027…
5607	[-0.20165036380247076, 0.14162876674085623, -0.15344079694263343, -0.13140708222110753, 0.14951692150355753, -0.12670037886708355, -0.000976369191294634, -0.14776640012607767, 0.15778693777688887, 0.1633316559464339, 0.15555470766999113, 0.09569459106205812, -0.08011402033628985, -0.1259054549657277, 0.10404004408842892, -0.13260783442021312, -0.16300060066790403, -0.12305771509855168, -0.1765870…
7907	[0.22156531676420174, 0.12000862872964863, 0.1080115061602771, 0.24771481534602882, 0.16457275690434855, 0.036353271628339665, -0.1004024262970891, 0.14345762515993363, 0.20311250315097487, -0.12147410994142462, 0.017144735586123446, -0.02149380951581888, -0.1459117460646102, -0.12230144442031153, -0.26585593743246866, 0.11871240433755449, 0.18468625170039862, 0.12936380218413324, 0.2395094483854…
6699	[0.2083643623632056, 0.011367987177271919, -0.23749499260607485, 0.10149247220451199, 0.15768310312535966, -0.06054624294522636, -0.1205646123819875, -0.20142925731328018, 0.17777407176076623, -0.1377964489773323, 0.19556696542593527, 0.07965124258476984, 0.20397402553213892, 0.2040380855938066, -0.1743287021194145, 0.0026763632924051077, 0.09694239881989881, -0.1731228759880951, -0.0881323655717…
2839	[0.00477461105729639, 0.1579545118288226, 0.0768485188181163, -0.11007046955125889, 0.1767566136991428, 0.07947587010874618, -0.04752653827816663, 0.05935410942506644, 0.191082756882382, -0.1003011956725295, -0.07732174787710366, 0.14928105705776584, -0.09751408467937916, -0.3008322689905916, -0.11656191292234906, -0.1561609816740426, 0.09020279134232799, 0.12690022879683274, 0.28784577047576315,…
5432	[-0.09006566904828699, 0.16366601805889708, -0.18278117918758494, -0.1491339148283734, -0.07918113211168329, -0.13710108314563477, 0.03143864555316076, -0.07183586272856411, 0.26934495501716077, 0.13947188544530656, -0.07990794460113654, 0.0519662180070419, -0.0008416566059961209, 0.22193572432071565, 0.20016907181450452, -0.023071859364275894, -0.03515643542816372, -0.1158517931662167, 0.1686863…
6108	[0.1327017701938725, -0.043461524679010606, 0.006389047223806144, -0.11269554546115633, -0.03029284034608697, 0.013194169769651107, 0.05993877168226354, -0.20184174872616684, -0.08852421652446371, 0.04982578781191799, -0.26107699772527077, -0.005574187914876662, -0.16993228826963971, 0.17962614867229945, -0.06516031761686311, 0.09861455747840041, 0.03057498067315989, 0.04086861323139414, -0.11096…
1651	[-0.014289742121764728, 0.10504821226460176, -0.10666160899239377, 0.2285677151126054, 0.16456230279143128, 0.046504459914371785, -0.12918184866344387, 0.17265182218491487, -0.10065921941847836, -0.20223949668991997, 0.060128830892977166, -0.230760530061894, -0.16975974220215032, 0.08665258298749577, -0.157389138893832, 0.049680608645137035, 0.2105226068063749, -0.13188210661418778, 0.01909044209…
6429	[0.014598384220408976, 0.18698679939813245, -0.008366791790558907, -0.13167725600269484, -0.07739117197715285, -0.3194825671266609, 0.15706750644094528, 0.09190708136161081, -0.20243196311805553, 0.02628410578737138, -0.025174291232812847, 0.18570631146625827, 0.05987261235057229, 0.08327402352140724, 0.1065204236494894, 0.04379323930903851, -0.07775625363383411, -0.26428996344559763, -0.08653571…
803	[0.20056363189924153, 0.12973180292595926, -0.050745893554525454, 0.10594613068932196, -0.23847120038526215, 0.039041866209350365, -0.0049930928047555575, 0.009881338173713058, -0.08790314694574128, -0.0793656762655664, -0.20718717823586022, -0.12346998607796891, 0.07042405129323713, 0.07066791120725525, -0.06851472913552023, 0.06767368463250258, 0.00707027458508969, 0.22873596340946226, -0.04340…
4076	[-0.09935251964400403, 0.13442881475062157, -0.0014572229112600693, 0.17548058187639765, -0.07152986802837594, 0.06813435073393817, 0.09688423807985662, 0.05243526872923019, -0.18858400878850914, -0.0677415926548441, 0.04421543419103141, 0.23354966723382653, -0.08430390238540461, -0.07647730186280327, -0.2550618273703871, -0.17796618020211963, 0.12910235125672184, 0.12976683934113484, 0.185778091…
8940	[0.24741809516719238, 0.20234698134231063, 0.12959102712777534, 0.23686751487337684, 0.0019971030986584816, 0.008622787414394945, -0.10583663169658175, -0.2660531293232616, 0.24231527433233593, -0.07144196195599062, -0.16523580933746912, -0.06388921363547588, 0.10796965908269283, 0.1542763713621963, -0.1707562873939018, -0.058826957460430845, 0.02841379117382424, 0.2245940292815474, 0.12689711360…
9083	[0.024715098044131124, 0.24291608924021985, -0.06005103858428997, 0.0026991859940935113, -0.21198192870184995, 0.10811650399807922, 0.09344225942492033, -0.3002562959552835, -0.11933444775417806, -0.15676765796443407, -0.36260471808009304, 0.1855957836967668, 0.09707643910090313, -0.028595828439076338, 0.030962167524189406, -0.09746398449781346, -0.3197805668662682, 0.028703981217806308, 0.055536…
5810	[0.037008906628573875, 0.0028457074104016786, -0.05065839205856729, -0.10282034035819106, -0.04531199588117324, -0.37669457511067816, -0.08445343409911532, 0.004771239294339012, -0.003638159082802205, 0.061023005074108766, -0.021393145733170037, -0.046521498874950974, 0.01657993230813452, -0.21119716855830226, 0.16913726403686694, 0.17985976261796083, -0.10914590288589804, 0.0005140824597583524, …
1614	[0.28912650088971587, 0.31668941909713766, 0.1193979638704352, 0.0720210517146062, 0.07303907890019141, -0.0004957276693539532, -0.06788043609841168, -0.06392620901002499, -0.22100119881714195, -0.1949664757113335, -0.0405304116905684, -0.13812445458518516, -0.2659511407256668, 0.09572380850116881, -0.046585067771832356, 0.12057648530803672, 0.1285419723782395, 0.08977916811936727, 0.135329493122…
4906	[0.11196104981926641, -0.10552787484313063, -0.2880898845417873, -0.01891419865911721, 0.04250244270453344, 0.06827686043783071, -0.2613473277667161, -0.10572162180361094, 0.021476828396592696, -0.028812009302951833, -0.1183795052729585, 0.05255009233242129, 0.20675565210335453, -0.055318412009473156, 0.24698637004595092, 0.014122572777930597, 0.05736841813772711, 0.09222432374890657, 0.055004214…
656	[0.09182132554413823, -0.01075164349286899, -0.2905499865163666, 0.004789292677875279, -0.10553235170731787, 0.006697776691836343, 0.0521105131208802, 0.2519988427189311, 0.21606164640798375, -0.11837809609220062, 0.31255844266895777, -0.1502916395971474, -0.1257828885402861, -0.08614581939811293, 0.016809089043295956, 0.20106778369987172, 0.22645077508653919, -0.1282333753046659, -0.176929321065…
6158	[0.10617228589428825, -0.006327397846094075, -0.1253497885682046, -0.10285693928978988, -0.026955273728345705, 0.15344137087700424, 0.26064469293038167, -0.07280012655031197, -0.036783672759512526, -0.14480747473968889, -0.12947525335094165, -0.06627985681724971, 0.11359514561995464, -0.14658346317568086, 0.04292388781670268, 0.2790255141277933, -0.03016443079704789, 0.007020934961990445, 0.30480…
9389	[0.033936574482540394, -0.0907372259380288, -0.23243737297926956, -0.026159936049353436, 0.07356316132788424, 0.20238352431026135, 0.2592056679824022, -0.060892600570384, -0.05180850098166634, 0.25309544798262423, -0.21273229520186648, -0.036508415652626615, -0.07783612716484895, -0.254411495696833, 0.15835367942785103, -0.1430464901046845, -0.13224810908812312, -0.3121079047265449, -0.1607954320…
6467	[0.24301460132836003, 0.016672814752462562, 0.14469020760874363, 0.03149685290928357, 0.05893933087827524, 0.12860617648982245, 0.012609002484546671, 0.13143667925119637, -0.04311301202868149, -0.05108631807720046, -0.09922248382147311, -0.13634837586290066, -0.09740479355833406, -0.009571293407473945, 0.20520242582038048, -0.18064354027585275, 0.06518438111647563, -0.17333139382979326, -0.150176…
3872	[-0.13510464992363588, 0.03682526879565348, 0.10857220566648974, -0.12014937584900205, 0.04901900322292561, -0.015389120561209833, 0.18265812703921538, -0.11912828824904519, -0.07795416020867844, 0.04475983408498814, 0.19001588911772915, 0.18143321178729663, 0.13441373568663706, -0.17381555230964468, -0.04134538461879084, -0.1514744131598478, 0.07643083929755128, 0.1585941330237314, 0.21820193107…
3498	[-0.16894153630850844, -0.03942071318104983, 0.1819024945330088, 0.10121062290414, 0.13487736960204078, -0.0146445952141883, -0.08140845757194967, -0.21483535308043963, -0.25031710413899433, 0.2213273978216443, 0.1592403050141042, -0.16298936041727113, 0.06855485584060203, -0.08084370996994576, -0.17011725932716987, -0.011871613368461011, -0.08170081554217051, 0.1607092201171984, -0.1326397056960…
4525	[0.010689588656403482, 0.1269903043491396, -0.1284326631321776, -0.015028933558727553, 0.30533980432928387, -0.0024017468238769005, -0.007896755404728992, -0.3035211116446257, -0.1484448213748144, -0.1508799727989949, 0.01383024903991965, -0.17148423812208535, 0.14021909808135974, 0.22416607693508947, 0.21246742706833932, -0.01402943040327794, -0.16421754584340148, 0.07038383876215476, -0.0620611…
8558	[-0.05062709786874673, -0.03225171396280686, 0.05796934412641648, -0.02958990169842208, -0.15823430124687468, 0.011716237823412889, 0.06159262943238391, -0.1509929415403482, 0.050148457729159095, -0.05658336623791032, 0.09236589317351473, 0.03682004247545279, 0.1764296010019351, -0.2823332768424535, -0.09663282943588039, 0.2089239577232055, -0.09507795926474569, -0.23507886925075475, -0.140519107…
7911	[0.27117975251564097, -0.06216556808772156, -0.13494616448281782, 0.023022765630016352, -0.15442645564785618, -0.17305077479271894, 0.11184213301455347, 0.029449080059486318, -0.04154790589777302, -0.04535556296378738, 0.14539553594361498, 0.15135384434668137, 0.03160464392271328, -0.17155227659436464, 0.0617242423975588, 0.12293077097628216, -0.22360774887532855, -0.12794442170970902, -0.0842069…
609	[0.15910061204156564, -0.22159185967239048, -0.17411803237687482, -0.15050165996360257, -0.0029556687704678417, -0.012773996263210513, 0.010211740302137626, -0.11051017256733467, 0.004212273931462869, -0.12019149741811454, -0.20223614812268448, 0.09262045314436516, 0.09743739948677632, -0.21013480658240993, -0.2166633470780125, 0.01189123862321549, -0.08336021936174971, 0.06795542722765459, -0.10…
2702	[-0.07043574767947855, -0.14160136682789615, 0.04762015739425516, 0.2866477769136611, -0.07600579554978339, -0.12514384795810882, 0.25666362531569686, 0.024115998076864785, 0.1621182128548929, -0.0051948536227162615, -0.20649242118243863, 0.08118997746369216, -0.29997801601729357, -0.20093683344523983, 0.0842612123222808, 0.044013085228408015, 0.11920315226542125, 0.0594307154529807, 0.0493968149…
2807	[0.21887267079252298, -0.0964303666795986, -0.03178474937374258, 0.03493211600982438, 0.18397003625955405, 0.22725805224046325, -0.29145312346882174, 0.1937462090154982, 0.19812231902986677, -0.14068483401884824, -0.1448429209427749, -0.15156062419940539, 0.21451490332239218, -0.04299515555040899, 0.04971903101968447, 0.10530799075430397, 0.026472537896358204, 0.2339107738606255, -0.0754656001580…
7395	[-0.10707344445456897, 0.019869459884913298, -0.051921115085549835, 0.05302125401205598, -0.1267235518472827, 0.07444603099678918, 0.0723214158856862, 0.01566957667864947, -0.2889029796866008, -0.09111004873689278, -0.09569430840209486, 0.08244053229570743, 0.2241849797277698, 0.1808827677248463, 0.03588680881585774, 0.02727300052083571, -0.03675019493613754, -0.2534183192380224, 0.14447501189487…
136	[-0.014159721258940485, 0.2237203202055859, -0.011393943253267131, 0.1595959255734459, 0.1412001422154935, 0.20858846486688984, 0.11339732231939043, -0.05840956240117771, -0.08520498922039448, 0.06498679146114218, 0.22623634553332245, -0.011798264176842592, -0.14282722888123559, -0.09687393282016345, 0.18874517149960462, -0.09564718972364146, -0.15275265249075998, 0.2845427764048608, 0.0963105883…
6742	[0.18025918208325656, 0.15103679510009085, -0.07078367873282368, 0.21630610415873727, -0.08794175784420802, -0.18026244871244523, -0.09266185237648927, 0.022106863837253573, -0.20846247840906493, 0.07423081253255608, -0.1935803404128553, 0.11985412346906148, 0.23123252267373287, 0.03803042187414313, 0.14523057075525347, -0.11872465510702365, 0.1711990214119815, -0.17479885975420154, -0.0927651486…
1756	[0.3010486108959501, 0.09492270341920006, 0.012512190054046331, -0.10831723237305632, 0.250444156694849, 0.07068963703071592, -0.07818883659377278, 0.12489050493997102, -0.18651492060862493, -0.1173619548677682, -0.0590241562094961, 0.053379971061533756, 0.09700413108655458, 0.049016818319951305, -0.05759855014977977, -0.05983704590486535, 0.21420811781629748, -0.05177374095417204, 0.113133436784…
2614	[-0.13930646558243184, -0.043537450239064676, 0.02078756022039111, 0.17356345798877618, 0.029961843409524513, -0.07210493901481098, -0.03670361692728219, -5.8690244258788626e-05, -0.11163972829766702, -0.11060389219683725, 0.18773473522572773, 0.14499156581912362, -0.040826137234757434, -0.0315596467960992, -0.15399166314836824, -0.06368206494229063, 0.21422172138366638, -0.016015013596959445, -0…
4280	[-0.1370531054307384, 0.1561492811098031, 0.05796994152978404, -0.01567953295963162, -0.0738782260004376, -0.07158453211083793, 0.1651781567582246, -0.20296254257615193, 0.08373129042678037, -0.035475066992896834, -0.19133853875698054, 0.16165322020309253, 0.11478940736738451, -0.03819195317551622, 0.1076724559532005, 0.2382949981424639, -0.14657258009965515, -0.21310791114822367, -0.204874790352…
7759	[0.14698387632344947, -0.1808362953732806, -0.08929413347732065, 0.22769450048970993, 0.034760810628029756, 0.14847732774110295, 0.19545849672878332, 0.0007962858548866425, 0.23763705971394333, -0.1565546395151315, -0.22900854593163714, 0.00791501966369172, -0.11309895323652858, 0.15591354728197282, 0.13136225244689306, -0.18988562451129415, -0.11360628692036452, -0.152161553064495, -0.1285014965…
5680	[0.12661546337101956, -0.07514321998574225, -0.19898378932831978, 0.1383874110080526, 0.17074681748848552, 0.025274594068303725, 0.09158438888162955, 0.06467197786788806, 0.05077008999995483, 0.05236553182660019, -0.08776137041912437, 0.2518930015432458, 0.04202104862316633, 0.2616112780895906, 0.008773514194043583, -0.007073177756092317, -0.1754081757266024, -0.09274214624256887, 0.2885466278350…
6866	[0.01357559653326122, 0.3026281023067269, 0.13574100366863903, 0.10117248972438145, -0.03893807549030319, -0.2605646641723401, -0.02893034942631793, 0.14910898540341103, 0.06288619281426605, 0.18318458147293873, 0.04342021552342453, 0.27019427082807296, 0.07454490003589263, 0.04409070937351207, 0.13983826208826475, -0.019863037838983664, -0.049505748252231536, -0.16081613911289633, 0.154026119439…
1462	[-0.07015294106965259, 0.08001296937629297, -0.05839397247164722, -0.2140048555293968, 0.06735121097908904, 0.19168084494875756, 0.27658366760880343, 0.023486354142681316, 0.21396496893994355, -0.05562108596196737, -0.22472606839532241, -0.2112646430184868, -0.15099181987209048, -0.09341653229446367, -0.14131902284351958, 0.19632116500815233, 0.10364493681186555, -0.07918139853034623, -0.16085510…
1439	[-0.22497611046873817, 0.09991900890547324, -0.22489034538981514, -0.26933690697899443, 0.22083485218074658, 0.09230795070078836, -0.023672570697220962, 0.1153159120321433, 0.08651876665237287, -0.10336761445372977, 0.13527846958157388, -0.03001712139697881, 0.2535634049816352, -0.09533290079808615, 0.01554754876889827, -0.2174742327872142, -0.18549884521539517, 0.11751974274610714, 0.04417708889…
3767	[0.02071345447500959, -0.15309874788031055, -0.08500358752593079, -0.037923452529744155, -0.1049304054150674, -0.18405083097810387, -0.13156937779227745, -0.0010383839814592224, 0.10222726731660588, -0.010346791111598157, 0.026986122647080165, -0.015100494694856179, -0.04578802024470592, 0.11413313120436275, -0.258171730383792, -0.027378440074916296, -0.09180433261050647, -0.09002338820085576, 0.…
5744	[0.1514376683818831, -0.1543543744966551, 0.09029288154444245, 0.28349830227613876, 0.02066687385679165, 0.029228145617339083, 0.16860522311525794, 0.07982726791709048, 0.08356993960843784, 0.05711550828791899, 0.28179404038454126, -0.2604303114521476, -0.1550994075430969, 0.060160954020069685, 0.06655685661927804, 0.16533751673356875, -0.06910651536304603, -0.07886940760685125, -0.05555839648976…
1732	[0.24166268742638747, -0.09345862274659616, -0.027579699720033917, 0.2664976365748146, -0.17757826788562317, -0.055307955448374704, -0.09387077077149587, 0.1580827588160071, -0.166201284565606, -0.2551066181432588, 0.03791243531218617, -0.17901868993039619, -0.14991834310330157, -0.1527007808410386, -0.12494300282895364, 0.21461931360773776, -0.00914253055867103, 0.06377375111338641, 0.1549177425…
6325	[0.2530088434710541, 0.046213803379385396, 0.17575321402888444, 0.2727432588340597, -0.08718100223153445, -0.03376747504986619, 0.058353358667883055, -0.028268132881457186, 0.14419974860019283, 0.016795242339951607, -0.03203076355475238, -0.1590959106282122, 0.1016596444074121, 0.10658569583350212, -0.11102218750811702, -0.25608454315167467, 0.09352656678501446, 0.007289278585854908, 0.0569404930…
372	[0.24072528727621245, -0.18503600782475688, 0.12257566450903282, -0.1940789583331078, -0.2876448460750368, -0.16484409439575778, 0.12786660030114094, 0.2188937585308397, 0.034693251033326065, -0.03376175364849067, 0.13101432890414558, -0.10402324322601258, 0.0362115755152782, 0.04547714691823795, -0.08305587369149142, -0.22474190300798766, 0.11310454896179246, 0.08389344898992282, -0.216961952608…
6943	[-0.06258775467266507, -0.04275581358282402, 0.09421804026196273, -0.1673819394179655, -0.17182428740723402, 0.13953829293025127, 0.23677308363847072, -0.05025321318338297, -0.1483556458541874, -0.07429134105729492, 0.05063466414674689, -0.11229707458151035, -0.16780124310810246, -0.06841018512984914, -0.1457079962176424, -0.06380301663597762, -0.007229567536024973, 0.09741131041741544, -0.151608…
2345	[-0.09999444856545484, -0.12348106598168046, -0.0894165735818191, 0.21288074783170413, 0.002377421066186357, -0.14355395916069658, -0.1429051975856481, -0.008839115243473637, -0.13433362583264438, 0.14074109293611434, 0.16594077366918333, 0.14387321155864757, -0.20362095765209065, -0.03194895267803894, -0.15556531270851082, 0.13080539580454228, -0.06469077368601266, 0.10325513658582759, 0.1244436…
2464	[0.060321201748694445, 0.11799668177937571, -0.15969944490386323, 0.14860877212252735, -0.17435353035972653, 0.19944036759046607, 0.09302730805019435, 0.005478211221826929, 0.14581113858494074, 0.05690629159360128, -0.23689525755317795, 0.16911056204974717, 0.07008902962377854, 0.03597041448949996, 0.04583489695922427, 0.1931906247049856, -0.2684723387688941, 0.24444709477525467, 0.10039748495141…
7506	[0.23910033841063125, -0.20763945389898686, 0.1265320905063912, 0.2633967964584505, 0.26669114611584116, 0.08813673800391289, -0.06056074817230915, -0.11180208422737671, 0.0053695900529807964, -0.04378231142272366, -0.1232909103704586, -0.2693824228159816, 0.08364434648764266, 0.015594319684994907, -0.1313385119597494, -0.21645004714647847, 0.10408741032863736, -0.14231963459926544, 0.17473375259…
1271	[-0.007776004529849521, -0.025484832149314733, -0.019151857279163645, -0.24680618090062278, 0.07665518933934315, 0.3415553565818925, -0.08814592917710055, 0.2066281563423164, -0.11502774057370994, -0.11033684181575938, -0.03134858590470866, 0.06322840249013553, 0.14240002104427116, 0.22259059258028702, -0.06968876940538717, -0.0132270122382032, 0.04023155633276149, -0.12565393877068962, -0.044779…
8772	[-0.04341382372693529, 0.22806825165299424, -0.05371936089979925, 0.024305859453389037, -0.263932904285036, -0.06384753200856458, 0.12445662545416995, -0.17365354535771377, 0.12950233923662008, 0.16296839373144897, 0.21088560085141295, 0.23360542357514238, -0.09013500259361079, -0.09932929535745696, -0.06127556118475935, 0.06346446585807684, -0.04021058357027787, 0.17605710181796141, -0.039522178…
8659	[0.041574381076081454, 0.1449939425045488, 0.06430968806426712, -0.10261289435304496, 0.010422801423039751, -0.1541399516969346, -0.06343726597435674, 0.12023418237339788, 0.10131104116806375, -0.08910230408158373, -0.21728130846494845, -0.06488371585025265, -0.08985727692352594, -0.040462800135465014, -0.17016119756282663, -0.1275111545359596, 0.03229838318215379, 0.14074834090969846, 0.01085480…
7159	[0.10323155982890608, 0.1648698286990653, 0.3073021846393162, -0.07391073116851217, 0.13269780136158146, 0.07972487988916195, -0.0658089956690739, 0.03234488627648213, 0.15337916213788, 0.18739122938999453, -0.10514799366151911, 0.07497089182184133, 0.16936559986251723, 0.08076366970048654, 0.024585884411077005, 0.1544280473279721, 0.03595725219580774, 0.1893318249010172, -0.017087465683454598, -…
8389	[0.14503273237634587, 0.06011810636286761, 0.14624170442317622, -0.0770654577296739, 0.00922903416168798, 0.1513145708432206, -0.009613617567537768, -0.2672836611662199, -0.1677732200257651, 0.34044662466249914, -0.15837116229200793, -0.2018965094867132, 0.08331794711648906, -0.21423549023952052, -0.0931975702353101, 0.11178526923228231, -0.14412860991728627, -0.2671668354388191, 0.14936017130095…
5938	[0.3163641817092761, 0.2702903816902373, 0.056148279092445415, -0.15110940549146382, 0.039196302758464203, 0.07429242231520496, 0.13524038164004762, -0.17663195812520516, 0.05454387236517806, -0.09924714060773174, -0.0024777368945728797, -0.10951775837560711, 0.022107414205102593, 0.07406015565185119, 0.1308503349925745, 0.0018627065352160666, 0.1710066078112636, -0.11818840829090353, 0.088766244…
10117	[-0.20379151291623523, 0.23480230368071373, 0.29340766158312026, 0.16231200733207699, 0.20700068581443606, -0.23821730161468876, 0.19346377422868863, 0.15906229169531666, -0.13580431378291138, 0.22571024456098823, -0.05216563718950941, -0.08883488211102485, -0.09183661936813352, -0.05770162333242116, 0.13850419231080466, -0.011157543567450188, 0.12719718261203009, -0.11004889740783604, -0.1040161…
6627	[0.22012563948986835, 0.047923222365065236, 0.1774097077581388, -0.014287335663392325, -0.04032094891429399, 0.09631417363517666, -0.16812563433922123, -0.15948253668769308, -0.09068117671789203, -0.22027451635177175, 0.005110111963937523, -0.07957499882455993, -0.01114021663785594, 0.027738162036921393, -0.2851666367847345, 0.15760693932908898, -0.21294014386723734, -0.030191416154604533, 0.1285…
9599	[0.1575201917833988, 0.08016046796888533, -0.23568423789474965, -0.05134093160118637, -0.09478096868009077, 0.009191078120415584, -0.054108984476045265, 0.009040014296590045, -0.20781284149894816, -0.1682847338654265, -0.04793418513223017, -0.1475510235864303, -0.03279474652543146, 0.24941148009944883, 0.3398410064355199, 0.1312973689681996, -0.017937736196453724, -0.08505579569172364, -0.3210215…
693	[0.2548361757707927, 0.07511301476820513, -0.04137131138868744, 0.061154677408065274, -0.13738801796499622, -0.18481891917232054, 0.14206779092308258, -0.11213592170287626, 0.2601022049261427, -0.2588686477125961, -0.10179147071341779, -0.17329451727513, -0.08229494975836264, -0.010154894144084319, 0.1055557516820957, 0.22996599337772458, -0.05256674845378916, -0.09565816882694184, -0.05187268952…
586	[-0.09932367408317479, 0.09736797788336372, -0.130844389214058, -0.2405500659029961, -0.02535276406090169, 0.01976519404828969, 0.043327608529526926, 0.01400546382367901, 0.20159501045154063, -0.11552694391612284, 0.3833075300777807, 0.13402897407617684, 0.08442721719353838, 0.038226216379117696, 0.12064868334686696, -0.049559616791966556, 0.1674067065706207, 0.2830927343188885, 0.069050521227688…
3510	[0.02827884223356517, -0.12646642458271373, 0.1719888942845113, 0.20008763878593655, -0.13239025196431614, 0.05800929758024594, -0.17973779157183475, 0.014884346694480192, 0.0705718379992082, -0.2948855671397922, -0.056503738255483486, 0.08155395497546084, -0.0679926084558238, -0.01154444063450603, -0.051926689872879676, -0.034142683411657736, -0.18700269779661977, 0.07186929954592484, 0.15318608…
7193	[0.06102332544146955, -0.06532326737924146, 0.2540900374401954, -0.06113550823207024, 0.0939555067578564, 0.20841468916475075, 0.062495326652298455, 0.06912607425856321, -0.1274400279247476, 0.1423196657481688, 0.20043247099438843, 0.05519824600847306, -0.04514391845946606, 0.22932124152144776, 0.030603144916718412, -0.05449597624776678, 0.05706205005707483, 0.18157642107141037, -0.31459919407577…
4913	[0.01667934795786177, -0.14599960159739353, -0.019256559081764824, 0.23680408058400765, 0.2800571692120308, 0.12370715097569089, 0.0966930984207317, -0.14058390520415154, -0.04299162526381393, 0.04024140561875012, -0.10581085510785078, 0.0009340939430297477, 0.1625388874407377, -0.1296762641042718, 0.29196675687836054, 0.0408913967731433, 0.022503074682559788, 0.019959103293093104, 0.009755568972…
7308	[-0.054700389333241395, -0.007022391192086049, -0.20174071275479444, -0.048682934404325535, 0.2838194957485542, 0.18173733653724616, 0.19941778720931763, -0.09908697480273196, -0.01437538069131423, 0.13836907497852557, -0.02021361422813212, -0.20829606650431445, -0.0478494048881493, -0.16543188816579774, -0.07987647568997723, 0.16936274240673238, 0.08011419956891892, -0.29990863638891635, -0.1822…
8731	[0.16959973431863798, 0.07986643901395112, 0.1407747772213369, 0.043941578969093856, 0.05100183762607319, 0.12385125335232072, 0.1827824356232673, 0.08809867085345101, 0.21552251518192947, -0.07495083700919931, -0.10634867575452751, -0.12445457447280649, -0.11252123000655043, -0.048248876915099596, -0.226197236164049, -0.1827473222037484, -0.18549034193290084, -0.025376681818089233, 0.04486589353…
4589	[0.12931950018593108, -0.17731144238580696, 0.03690501776581089, 0.08238771190054338, -0.14395171856993624, 0.09526942914433224, -0.11323901986918254, -0.30127891157880676, 0.10753806809036895, 0.152970297885068, -0.031555534142816366, -0.10879451894629681, 0.12076819607469388, -0.23076087048035276, 0.18471072972759622, 0.1730857286755493, -0.1503739966440312, 0.18896690705874306, 0.0511319395002…
8911	[-0.22560316038721162, 0.05152948048696939, 0.23884526113250432, 0.059400568294494825, -0.08431014391169767, -0.06640067836507413, 0.04805521265639847, -0.025422389648329765, -0.12414135407896419, 0.10560102300244864, 0.1763420644700374, 0.15643386787909197, 0.028518334159676056, -0.2405339817160904, 0.04107275526959874, -0.07110105318136743, 0.121441101041693, -0.21108227048013217, 0.02361090730…
8332	[0.17035029878517688, -0.2679166990990627, 0.026449994744329772, 0.09863079210361249, 0.2505177928404242, -0.09202530537046456, 0.08333091973443096, -0.024673923337383916, -0.12347104446182991, 0.0021301264446814817, 0.02410132789059392, -0.012660671110043056, 0.16084964732219928, 0.15884276256061908, 0.14614914915237856, 0.06009071937845364, 0.14277560649376766, -0.29983841200891453, -0.11127303…
8589	[0.0401057077641203, 0.15464750660732235, 0.16589649715092522, 0.14416494873740418, -0.22292236350328454, -0.028357895077740662, -0.031994446626216706, -0.21581444167837865, 0.18767807985993162, -0.1846727289978665, 0.13195997134730994, 0.0787435224968171, 0.008394340985408014, 0.03740554000936115, -0.0997074732037505, 0.283406834202389, -0.10050547926724353, 0.23034670649137737, -0.1427248735579…
9082	[0.08160888603356513, 0.13310442418219212, 0.08299517303186824, 0.019026023657738277, -0.2617774671028707, -0.20774880644780316, 0.08063394632260007, 0.12815588708342518, 0.07211355593758818, 0.22640401585002362, -0.2760582776446362, 0.02531940669885408, -0.056834846843381324, 0.13686730887074752, -0.07510971655553644, 0.030085336024790663, -0.0073711429362643185, 0.19718691227700036, -0.14647487…
8729	[0.21033686186795567, 0.015985843658200133, -0.011388323440680536, -0.1990955279058883, -0.024093019244207866, -0.041772944341753326, -0.04976882661265284, -0.16776412348005096, -0.017962809158464724, 0.1425318991158481, 0.086519762834224, 0.1514466858476744, 0.11171643524070146, -0.13683093699190782, -0.0163079931091874, 0.022466973243160982, -0.17647894295130223, -0.2858511437965275, -0.0860117…
1665	[-0.016352584721847297, 0.0541601888368986, -0.12533888223042663, 0.3338352440660974, 0.0941213965643749, 0.13440386985626487, -0.05009630091669064, 0.1355718252419728, 0.11551815184722589, -0.19437963789217835, -0.053551079673413646, 0.1421071888159888, -0.29103448361636103, -0.00236484341717518, 0.020886535367490945, 0.02264086192909567, 0.15399299825345833, -0.09931633795641977, -0.08770173245…
1486	[-0.09440794698247051, -0.17758873487916987, -0.05922956998561884, -0.08705809526991772, 0.02102227830536161, 0.18226932015911226, -0.1526633947157915, 0.22782016304019817, -0.14315262963491024, 0.05786544129731201, 0.009778605059078321, -0.04243650674484058, -0.22012657223907914, 0.1162061105581622, 0.22215758217861062, 0.09654922557872822, -0.13258572670526017, 0.222380791878948, -0.18176721974…
2001	[-0.14207219382395012, -0.031129464493749, -0.10247517498366088, -0.06016882849740104, -0.27483714858741004, -0.003917993898480802, 0.01675866981249473, 0.05607385078491888, 0.1548772353926126, 0.0912010724415049, -0.04706305923691054, 0.12917828365067957, -0.11674689479898781, 0.25508121048916166, 0.132712736415341, -0.027320463801944292, -0.11561016862115392, 0.32409263291112833, 0.126895043399…
4362	[-0.1608512795124764, -0.05747395445382801, -0.04761814059926048, 0.03392856021507831, 0.0786608498380761, -0.09544833493175268, 0.04933839176331643, 0.16300073224163797, 0.03672705987912229, 0.03478643723756548, -0.13762998285737124, -0.3589735477094752, -0.012724885398349227, 0.1884005683157143, -0.19324747186661215, -0.05443973444735843, -0.1314149981276216, -0.01595535347370679, -0.1892633591…
6214	[-0.1388046280829492, 0.053888862852557416, 0.06638040334569097, 0.07758780367195445, -0.04178313832076056, 0.13533593288438295, -0.20884459159158877, 0.25031060823526924, -0.026354047494106147, 0.012834211477497278, -0.10166660099044342, 0.07119726485386717, 0.2513792223824359, 0.1389231361122373, 0.07023043301619379, 0.1164490454755818, 0.04803990864454388, -0.23473617371806338, -0.184543900677…
8668	[0.09547992845723442, 0.007674924538647942, 0.24130163374873365, 0.12247085317242117, -0.23807501835367606, -0.19326630337384082, -0.14821112835996847, 0.03463689153766398, 0.13785496776843673, 0.176902559002757, 0.20171627977277995, -0.022091436778236873, -0.12314044859078907, 0.04355272519210288, -0.1556620999385376, -0.19520344296334932, 0.16228325787521927, -0.16889169489611613, -0.0486629201…
7495	[-0.01916684648232297, -0.15106845880423567, 0.29053861279431936, -0.1424429570118078, -0.1810357274818254, 0.0712971506562363, -0.15344850453234535, 0.0353002924871394, 0.2191076117438453, 0.013332078073973084, 0.14965586879854176, 0.08576904311425883, 0.07190438808195637, -0.008209608537061864, -0.020227078724169317, 0.20560770123141298, 0.08214221576907682, 0.08604835373424562, 0.1445539429235…
6790	[-0.11232479021806806, 0.07212566562691936, 0.07377623524829643, -0.25713500344642215, -0.0727795823939059, 0.053744857364847236, -0.15429160033085976, 0.0729358201052289, 0.09343518229570918, 0.027398956157707294, -0.14047884411664796, 0.0398126843340159, -0.167814744755996, 0.04132843140365058, -0.0057410597932049875, -0.25781165479799784, 0.176734851072181, -0.06241771942594729, -0.23662516629…
2094	[0.23224712949020007, 0.16242535272789488, 0.14257306903619665, 0.10329052442424798, 0.10955682510946921, -0.10979786322366855, -0.17627492372990256, -0.04816716545961233, 0.16758963231343357, 0.1884077151243244, 0.023029299441161652, 0.03465723340791683, 0.10929227997132193, 0.13187855589532918, 0.14008943615253308, -0.17081935822307873, -0.13275186894483565, -0.19699567569120235, 0.202500946496…
6409	[-0.0755443551122512, 0.13894376181110926, -0.21015137016940996, 0.07390434325677132, 0.1695964733990787, -0.20139407062277498, 0.11554797998910897, -0.23798223156472112, 0.06534488830982182, 0.3196098171701154, -0.11566986920427567, 0.004292411216754742, 0.14891851333449835, -0.02056829935738472, 0.13556564310350253, -0.19425878508061223, 0.04399233681181305, 0.021954819822400714, -0.02775195583…
238	[0.2478838188189228, -0.025307706314673693, -0.25813773732425643, -0.008246486817917327, 0.028182350424032665, -0.044732129471298065, -0.02544277257912853, -0.10264529216839154, 0.25583431108400106, -0.15154319517606843, 0.2795478333410541, -0.0845435427298252, 0.044640069224862765, -0.1325490860196902, 0.001225867790286524, 0.03223617526624313, -0.002842651220743862, -0.1674197183629973, -0.0212…
215	[-0.02951763365583702, -0.1343947230270375, -0.07989620070948653, 0.15584104798404003, 0.12690761806209666, 0.02952338142905887, 0.19431591138668244, 0.10054749055506401, 0.06731460173582614, -0.24212328293823399, 0.18503587242172279, 0.1286694093373363, 0.2110923566592044, -0.003880481012494705, 0.03985792805793759, 0.15739508656722967, -0.09434351193003662, -0.015516346389271605, 0.244984335979…
6817	[-0.038868458937465246, -0.10442769914779525, 0.22571185787775336, 0.1357416982182547, 0.18193783179899575, 0.04189380690713141, -0.19059646176592654, 0.22908497646527562, -0.18105393530272826, 0.22359876337706394, 0.12873231487686662, 0.04721453187908838, -0.19308425363405632, 0.031119052463444583, 0.04109392819267309, 0.1410119216828123, 0.19216619371179525, 0.08751464349057837, 0.0365323796634…
8752	[-0.0793799362612097, -0.09895135490160331, -0.07049689723208657, -0.13339269094394143, -0.12922536328252596, -0.01172021320395893, -0.028430595395615016, 0.11585842122913494, 0.10462160144073092, -0.25256364859304015, 0.008649588188397261, -0.02625557556644076, 0.17704812624465752, -0.11000574167454492, -0.03007660337139796, -0.09730817519747953, -0.2017630197978749, 0.04725177725927884, 0.25807…
5338	[0.007902965490349143, -0.11935012668068438, 0.09708489197859727, 0.048387193894510634, 0.0009578594532711184, -0.08922965104815558, -0.1802711424104898, -0.028258657533049895, 0.0808699222086353, 0.181272261658639, 0.053600536815015525, -0.053862542121850855, -0.3165159118317766, 0.07372606553276359, 0.345782102275917, 0.13087433499935558, -0.11399161567973419, -0.060798664682927314, -0.15958692…
4948	[-0.049501098130862876, -0.08663749242145369, 0.11949043065437073, 0.24162671831962598, -0.20609435530988643, 0.0028932383914398747, 0.10980980984071387, -0.08498091074488252, 0.036230569664524676, 0.14978252925705018, 0.18232448046689576, -0.07893259647004734, -0.24880916305119544, 0.27901618995696276, 0.13995685579224154, -0.18863204100106357, 0.041568905736649064, -0.14209495910531308, -0.0730…
8768	[0.1529822228441723, -0.03868148992087274, 0.13463955328068902, 0.009228479623390524, 0.10678173434523457, -0.17611900310664247, -0.1985345919403882, 0.19163958402856582, -0.24931460697877092, -0.019768727001733002, 0.08520158343075322, 0.12934209690046727, 0.009963048187612638, 0.1579413657132568, 0.19553173044888322, -0.14965344072284978, -0.02560260576825639, -0.2299873605057253, 0.03434169663…
9915	[-0.15329392759115143, -0.06712941178230682, -0.11084992797476449, -0.2533415267513503, -0.17430055908691217, -0.0692665590689202, 0.02095765229084886, 0.2070278287511435, 0.04018424103151844, -0.10875696093974348, 0.08039548847621085, 0.010238223664932598, -0.0757885863979146, -0.23593415491584305, -0.04574138637263803, 0.1200271016220943, -0.08097937784928846, 0.13746923538079736, -0.1789670017…
10020	[0.16634534763869935, 0.16865434347720698, 0.2631573163426974, -0.07098808253219296, 0.29427640714509534, 0.09053562658220961, 0.21265477792136464, -0.06262064139742747, 0.038193427895505734, -0.09743050254158599, -0.2375255431496042, -0.0903499977678799, 0.19304681272977123, -0.06521104241115086, 0.10577229267309463, -0.031282455010183105, -0.15693886091316608, -0.053025901640754075, -0.16216225…
5490	[-0.1954135269965913, 0.17245967691585068, 0.11596837787530591, -0.14911367448830345, 0.20992758599806127, -0.0056241169901692385, 0.014538710178493213, 0.05644420070955813, 0.10394151048911603, -0.2088158630659905, 0.13206053526977854, -0.12562135923985004, -0.10288978943537588, -0.010516984430036055, 0.07707843046338987, 0.09981951543619913, -0.29227246584789585, 0.06663154968296311, 0.02493146…
1089	[-0.02822696427070541, 0.21560652028606567, -0.2989295122538423, 0.07060859842093115, 0.026305266127188885, 0.02194169732517207, 0.06761307450046819, 0.00517156723077344, -0.17598575484644377, 0.13851078345030882, -0.11488925912660397, 0.10240685338256339, 0.10965216122092308, 0.11881421916978285, -0.15251046784469063, -0.03815546211294253, 0.134919361828407, 0.26349088447460633, 0.00327491739529…
4722	[-0.12132604611381105, 0.0921129624673972, -0.10226283448220558, 0.04370203307207522, 0.09821228931065284, 0.17313718594620472, 0.22501739990910608, -0.3247847417064051, 0.2195666306774478, 0.05364833524703294, -0.004264614815985004, -0.21897880993850577, 0.1220737857779782, -0.22480997236136935, -0.04183119608718469, -0.13821016770372158, -0.14407260527233245, 0.12336612080357062, -0.13163309267…
7122	[-0.038512735420670935, 0.0478229590625447, -0.16814717770904533, -0.16331613298658726, -0.06309732675699166, -0.21775906641929652, -0.01827576178605785, -0.14451780786497137, 0.28298515567799737, 0.16677781918586893, 0.12231154804757415, -0.103817423682847, 0.15841374936062674, 0.055159956966322456, 0.10917685906684618, 0.05557354734116688, -0.156448739727563, -0.278355737575951, -0.191844917425…
2	[0.24762633589035957, 0.1594514264938073, -0.17078175558382092, -0.04700930678318504, -0.2321354493135314, -0.11521354336695742, -0.06784111550326663, -0.15298125756565664, -0.005285495445876789, 0.2650616304129799, -0.09342027155532144, -0.0704479472247658, 0.08615155349444896, 0.032560162522643564, -0.055531646414521754, 0.1764821650218892, -0.12803349176106762, 0.010589632710830759, -0.1920560…
10085	[-0.31169339176328975, 0.15823842798899881, -0.10750454055167208, -0.1928899169802137, 0.09991639445844884, 0.100132357983669, 0.12933982826551102, 0.13848037036298932, 0.2126718120394465, 0.0850982520664399, -0.15457165083630095, 0.08280051492829879, 0.16803229745070802, -0.11912262545647984, 0.042294908547359684, -0.15546025074192368, -0.10642236371236762, -0.19446465243027058, 0.12066270962218…
7597	[-0.16965644765248666, 0.08679079682456545, -0.19076025117950418, -0.05434877876490608, -0.21964022748560474, -0.14728651985525432, -0.1766910406925241, 0.11901515154793998, -0.09659481883535878, 0.22558471904006475, 0.12657812822990128, -0.16181005554810582, -0.17440754993812446, 0.10610582110031859, 0.07931604945730261, -0.003928033080384556, 0.13836412362730943, 0.10670998009424602, 0.23439373…
1085	[0.1934047587797347, 0.06786167788433568, -0.1872844162428237, -0.08313693910786546, -0.07214595779953245, -0.08913088498808096, 0.010885595968442647, -0.06866293913935911, 0.1103816981098199, -0.20534792809464866, -0.0795167581670129, -0.06835039989545778, -0.0993399892964708, 0.1908146554573984, 0.031365642901636015, 0.16165587346433963, 0.10681874227532427, 0.12786925107238498, 0.0035893817288…
750	[-0.2536076476437023, -0.08392939239375746, 0.10493383618985773, 0.12125852951353684, 0.14734333929044005, -0.0022949371762853513, -0.032263519505047564, -0.07692029793502854, 0.12791867646647712, -0.008772228543864157, 0.12529789932695412, 0.14852618607607365, -0.13928406467079874, 0.01252976686584658, -0.15979335359217944, 0.13891278150260328, -0.15211230357345573, 0.1639893956260272, 0.1321600…
9824	[0.0030825552731773447, -0.3278360769267701, -0.1883204662200372, 0.15459305114538216, -0.005917670331159613, 0.09350740283056319, 0.05914576429648418, -0.15207827214902822, 0.036687029119268535, -0.11054497109931744, 0.0277567746697029, -0.15280128129305362, -0.21390191967764186, 0.21115556912609268, 0.3302934906161676, -0.1731128377800243, 0.005314045555721265, 0.061221042911907435, -0.26916415…
611	[-0.035310487506837636, 0.09613279464346627, -0.005391258733847301, -0.10245049162940126, 0.09796853988871583, -0.010013750835574374, -0.11222645770819027, -0.2557684332728669, 0.024502985255019153, -0.06293109450529283, 0.10966018714122955, -0.20133895821401226, -0.0660639001468002, -0.17537442802655864, 0.11353559220124917, 0.020838836628998023, -0.11396121341040485, -0.27004120024163863, 0.121…
5795	[0.2794842891136556, -0.08423673850844413, 0.1610139805470703, -0.10017289999773207, 0.21205000551007222, 0.15530906335641895, -0.1803128900337036, 0.07902733488198499, 0.00441259092367432, -0.15495930452128065, -0.12234475737213969, -0.035352048082955445, 0.03658480068454195, 0.13775158143691452, -0.08662661063490425, -0.02691232091045027, 0.0945482179255952, 0.14439309745011314, 0.1341315114155…
1159	[0.21953771082874207, 0.06942964055208142, -0.07893055258249235, 0.06907706449976866, 0.059718920561227566, 0.15410981353072192, 0.14915917991881988, 0.15745614336310365, 0.047157997921850096, 0.057328993825054436, 0.14796506149115857, -0.11720280272382737, -0.0010545463087579111, 0.24777023158348327, -0.2142517966380268, 0.2324299667533663, -0.049019846651357515, -0.10347621204040021, 0.13587086…
9540	[-0.0787146951035741, 0.09292770979930924, 0.07659892883645648, 0.017884894811434356, -0.08193462296317487, 0.29845778993672345, -0.04384219229295845, -0.010324068520168511, -0.17418032721674195, 0.14654733560143102, 0.0007309211865864294, 0.06268234787641817, -0.09970622977716788, 0.17984633003686015, 0.13254040227145342, 0.025175790781807008, -0.0862490521127956, -0.08041110753499911, 0.0835553…
2062	[-0.1425862145702337, 0.16703192109754925, -0.007768669066169156, 0.014573702305014416, 0.03852177751278769, 0.23570565321421377, 0.19032173882929931, -0.2157685611258865, -0.021659824726736505, -0.04290028248842663, 0.19188583288123642, -0.2277059792231713, -0.12049711412888078, -0.07985532916388985, -0.007960829070840985, -0.11106835531246441, -0.2208360705220956, -0.09245534056017383, 0.189529…
8038	[-0.30643685983580504, -0.11855262759221241, -0.0998393517828191, 0.08644211340674271, -0.0560779401797424, -0.12774965352849976, -0.19282728469478483, -0.06901491146179042, 0.08883910705159885, -0.15535836124199567, -0.1703200679557159, -0.009233671788787054, 0.10005536000862687, 0.136570248082237, -0.10099078350306825, 0.030195457004706328, -0.2866520802953654, 0.13606571734020853, -0.094717240…
1144	[0.08695781703302775, -0.13017303404666902, -0.057053280121541594, -0.11953960882889364, 0.1389297837541949, -0.13104200928327728, 0.07140370657339076, -0.24941087241038404, -0.1667554621219597, 0.0888368030804507, 0.1392366617799985, 0.08631533217230654, 0.21105094269951544, 0.05018446088559024, 0.07629170740524996, 0.04118616982157777, 0.1895897681050643, 0.053945445669451975, 0.152420954408479…
3964	[0.1582017774637001, -0.14893108928987217, 0.3630724059267283, 0.0545587782586737, -0.20938004476286884, 0.023667912079293286, 0.13268866480454172, 0.22383917726696606, -0.10681470989334069, 0.004121824095759978, -0.08758484877296424, 0.13142330575450512, -0.052202051052870395, -0.22312663670977556, -0.09462188543379922, -0.13712724871971715, -0.11447749464572383, -0.054295342565138245, 0.1345820…
8347	[-0.07379776278258506, 0.06796214054313086, 0.03885869131402515, 0.17845946377147132, 0.25101118208850215, 0.1788713490810247, 0.16041123201779214, -0.25408995033355763, 0.1179417317378002, 0.14866754591883832, 0.19667325382844159, 0.16815716575326128, 0.16043275496530837, 0.0907444383961106, -0.0052940287907179626, -0.07839747523548321, -0.318955389355145, 0.11121310970158113, 0.0676962385453635…
7764	[-0.04202928962351837, 0.03393991686611226, -0.21966631182146157, -0.18529641050241097, -0.03574423258982506, 0.14723326293768452, -0.04446206214302075, 0.23883219833790506, -0.13384470505764734, -0.014603622946438572, -0.1375335961379945, 0.11808267486926936, -0.11269895963547014, 0.18108787117224703, -0.031139872241075627, -0.016884671827066572, -0.05981405202014561, -0.1494087969345092, -0.140…
5086	[0.1370576854590166, 0.19513484405050033, 0.31656577662406105, -0.04038998252782337, 0.3106599551820674, 0.15786506146318208, -0.13501601822131268, -0.0017396735416992865, -0.04383900691175388, -0.16730952652532532, 0.06820210438884647, 0.14086964522522813, 0.21950103008702007, -0.2900257800182653, 0.12646113379715324, 0.04517669652459159, 0.09438181219503303, -0.06062811045422451, 0.032423085611…
4924	[-0.09272863233726981, -0.22840387421859312, -0.08750877355849954, -0.19787854197445404, 0.21257274859194566, -0.06958607539838936, -0.012151809812662964, -0.06984481378373575, -0.2708643415948331, -0.15502474485822856, -0.18147639246738553, 0.054188701156995374, -0.1163163911209153, -0.18647529097283083, 0.11037243660630895, -0.12683036666547245, -0.1438185625649337, 0.19860143009760392, 0.18219…
1791	[-0.217548113306509, 0.21048239046914877, -0.04475457139787276, -0.11128602105839819, 0.0398819150626486, -0.02276833610811217, 0.04225114164893356, -0.13839199867258822, -0.03580494240144014, 0.11439037579804194, 0.08273735603584731, -0.19881488972840647, -0.1864637729651813, 0.11420475432190935, -0.01320740488375916, 0.29848366610577853, 0.19901324269446358, -0.2929208324974804, 0.0035183632682…
5408	[-0.1554211616145729, 0.053942253277780225, 0.057529570483134465, 0.13585009214945976, -0.15063878699416874, 0.1593642124483165, -0.07680332021952105, -0.14586347239051267, -0.10829440885056285, 0.20596081987822845, -0.05893735913974296, -0.102401747736577, -0.053331759276154474, -0.07195678916353085, 0.21668189871114243, 0.13877359421998356, -0.045343960402686165, 0.16808312273783377, 0.17119937…
852	[-0.0002461965201214086, -0.05202010963044958, -0.21918495537241073, -0.20978311764467977, 0.13521850739800859, -0.06705544359961624, -0.22104947688614895, -0.13802777610779654, 0.16872637757679806, 0.14493518732969093, 0.15802484540966164, -0.022989847677459492, 0.14030113586608342, 0.09967015676631927, -0.0194093688101267, 0.15834159969993986, 0.10204131248395064, 0.02802962130982446, -0.153586…
5198	[0.0843679545941152, -0.21246058947226654, -0.00046922046780747875, 0.19861838482893715, -0.18307346471511696, -0.0009086864335994052, -0.07730677612860459, -0.1564052151099266, 0.05930149693427003, 0.014780599987578073, 0.09341414433632651, -0.13246189862866342, 0.15569530196800663, -0.10132614829890076, -0.030705781077908573, 0.13694097728072357, 0.12720715328203175, -0.3125844883068296, -0.010…
7903	[-0.08398384600958653, 0.1102342385696184, -0.1468885219510011, -0.1808477443106113, 0.023546840263610962, -0.043923321256466995, -0.17949329646186896, 0.011574560079551887, 0.09363199477201589, 0.2899927062506488, 0.14237920936254506, -0.11411709539978371, -0.23760177334932361, -0.07420481383471342, 0.11813414270862264, -0.1466668073619441, -0.17321172905121401, -0.11301837009419385, 0.158176603…
8382	[0.08431988604371421, 0.1097011603171747, -0.11346434358757301, 0.054015451970014935, 0.06451129008450877, -0.1003960632086297, -0.14781651922971303, -0.260101132558881, -0.2634204901145636, 0.10224187774104992, -0.10913658541406168, -0.035307848807865985, -0.05300433161933816, -0.09967030995024896, 0.224230260154946, -0.15871434060597528, -0.1966291036212119, -0.14958720055433705, 0.088044369432…
5648	[-0.15459392420372584, -0.09512111488313711, -0.004330671409788252, -0.136968270812705, -0.010326172377246588, 0.16695753279040915, -0.2225614457603934, 0.11430485103262593, 0.20434852492726463, -0.05220150951236507, -0.05803879718217967, -0.17497892262115605, -0.040078800176507785, -0.12878522241969032, 0.05846088122988275, -8.425747492606355e-05, -0.08881843241210335, -0.16176736120209084, -0.1…
5903	[0.10611262278260399, 0.1371350899873902, 0.0882108281818924, 0.030089205185100536, -0.011694397146601655, -0.17995499320475758, -0.12311245694119798, -0.24188498662953933, 0.12748834401944853, 0.04785543809869273, 0.028581552527264267, -0.16698604740978074, 0.014810699226223968, -0.08554042864702054, 0.1549165276137305, 0.04128731213749623, -0.042524763437659714, -0.002235797239349848, 0.1909826…
8706	[-0.049704233844431796, 0.2973774002806453, -0.12282925394762215, 0.07219530510736126, 0.08048554437797603, 0.043072413517545066, 0.04504298621689509, -0.24173329466214621, -0.21642015656072086, 0.12223981816023498, -0.3066240629731368, 0.07051444691819282, -0.07807192671603073, -0.0240393351552389, 0.150374183454391, 0.13769874546025235, -0.10998872280916182, 0.0014419933159839297, 0.07077798035…
9492	[-0.04784099005680803, -0.01895369739077755, 0.1921781019474269, -0.2196407867675218, 0.2378096335642647, 0.06324641406202691, 0.1168591747680515, 0.14130054326390182, 0.11357481905040094, -0.10703482496553977, -0.1933424173049016, 0.1219783664409864, 0.11327533604923083, -0.23797315460126015, 0.14216070588901644, -0.14480218627654826, -0.12403574590821642, -0.09968465368578876, -0.25044254420499…
10111	[0.03855248880912774, 0.056351084842443354, -0.08710522910492617, 0.012721009269995401, -0.19130080865807417, -0.15960527510214173, -0.20507811012617097, 0.15562617064904435, 0.06197020651206432, -0.07406405112960747, 0.06191686747186491, -0.10357635977907204, 0.22355908210201453, -0.18055260154238723, 0.10528000703486085, 0.11869805283532144, -0.24398627691738645, 0.07575616106200138, 0.06612977…
3398	[-0.09402538668080905, -0.20152023851500242, 0.1856153629533943, 0.19163232021870222, -0.10658113707540927, -0.05241209429897668, 0.17571552548561595, 0.20838869088011408, 0.07651440778965786, -0.126310198992916, -0.11315033648349049, -0.08724815280558261, 0.16265848999574173, -0.10011469593778094, -0.017596356574622267, -0.09022874281110968, 0.12353124334468278, -0.18208919970455184, 0.056729466…
1534	[-0.12331384480057278, -0.014930913975380664, 0.0553367336220227, -0.07879385194313943, -0.15682872310142196, -0.06958552541206192, 0.21106469872620773, -0.17095670608161312, -0.014592023719480842, -0.25418064087746306, -0.11122319596491434, 0.03727255697990733, 0.1629548969362435, 0.09179724333099186, 0.15608923987350243, 0.1130538816995757, 0.15864879384023114, 0.1509291562427186, 0.09127035503…
9527	[0.14721818243001314, -0.24193970541940937, -0.16206760974492274, 0.11637593462154218, -0.037110811312987914, -0.003022130500876588, -0.09474020574104554, 0.07512848491709072, -0.09261360741544834, 0.19216166891626446, -0.23824155495723975, -0.05975615433327942, 0.18728194637360798, -0.10649375641258918, -0.19739897987843424, -0.09508396903320553, 0.18175725607358037, 0.06458007979091263, 0.18293…
2752	[-0.13554215853155085, 0.08425842936721088, -0.21748240547555384, 0.15806701534432377, 0.009119309726815883, 0.10884140865580555, -0.012756814392958882, 0.05570663049810438, -0.1155331220602305, -0.07816195120062269, -0.06457293163945717, 0.11837025880527899, -0.18693925423371716, -0.2660650931568742, 0.15523335608697297, -0.16315787245270663, -0.20147763480189854, -0.07326253393557733, -0.123476…
8856	[0.014531561941999777, -0.013184546307712004, -0.15482617599088447, 0.0718837713945957, -0.029958901079822107, 0.1036124668190397, 0.1478964544312551, -0.004818435003077786, 0.14752136086317555, 0.218236761992326, 0.29462348506842306, -0.23262921261249295, 0.127728069857123, 0.09594965303611455, -0.22232464419404824, 0.0024278719277451974, -0.11666657117435517, -0.15086364328672341, -0.0597393655…
8502	[0.0018754190565238524, -0.11268505577428471, -0.22097296829077295, -0.18348005270489445, -0.062305428015010364, -0.15508723326424217, 0.03996727927127894, -0.16784171910397885, 0.08504410525749591, 0.025894503646105137, -0.0008417114284315768, 0.14523696658199622, 0.015361453407610276, -0.05130762476120405, 0.19398362454611406, 0.18581906025494352, -0.18866238441085423, 0.32511453242070715, 0.15…
608	[0.21813604288369473, 0.05997374820259981, 0.17874079192661974, -0.17645951234433951, -0.03942888925783761, 0.1415930796110985, 0.1457344221229733, -0.052720484050465886, 0.04926196970003539, 0.06667627475800962, -0.12903371716593148, 0.01784908521307121, -0.13678578685423828, -0.10071555435981865, -0.0055800075380150705, -0.22257734845879965, 0.17817408135896126, -0.08186157684157681, -0.2419628…
7046	[0.17592149014816047, 0.037819769925974224, 0.1462910111755813, 0.11419932932552973, 0.08051510666162526, 0.024052388242519936, 0.13481422757799386, 0.08822465659794847, 0.004434038698715359, -0.22942457827723967, -0.1354721168556253, 0.07847381158287978, -0.16322778789335163, 0.023165445633519355, -0.22658356217977163, -0.16295279726377623, -0.3669169941288836, -0.18394498771315035, -0.230504621…
8401	[0.10948146275258548, -0.23880336460040222, 0.0064405478729915215, -0.02762744516734804, 0.27501184724297423, -0.05072155836699045, -0.1205490096797309, -0.04087286361287969, -0.08307548632750786, 0.14536471861550018, -0.26514534698702263, 0.15558118468686674, 0.04712603964609352, -0.07904220890745638, -0.025923131375585586, 0.1577291404206555, 0.12251455620646562, -0.17111723976736476, -0.086031…
5942	[0.01192523296438475, -0.25555632656430993, 0.10819088403466537, 0.09003124160174224, 0.09854890530359331, -0.0830035193978731, 0.3339723015846782, 0.2043397132635125, -0.1799959170688652, -0.21396512191565953, 0.20563845143462936, -0.08215328939387807, 0.20115865749304315, -0.08744587111443362, 0.10544867092479368, -0.023683823746874305, 0.11663351278817874, -0.18913704811971263, -0.156508245883…
2040	[0.15673678221343623, -0.28793291202370536, -0.06270725767246713, -0.017550214534528735, 0.030437699179947382, -0.24802023578257634, -0.3036060928870391, -0.02354612540655273, 0.19375699375750458, 0.17047596881244156, 0.007415523013919781, -0.012687927287206179, -0.05563952695636584, -0.07451314944709464, 0.1644031033047073, -0.3308209224489874, 0.2322745725812445, 0.1397894190977299, -0.01192014…
5626	[-0.15406147143457066, 0.0957291517323759, 0.09390768334843858, -0.017511295599734713, -0.17370765870379784, -0.11292994553244182, 0.1918404020452917, 0.1602131080563211, -0.05530804816715014, -0.17307541147390407, -0.0964696604401903, -0.20206936206113507, -0.0187976619266136, -0.10562439652871826, 0.058206402061130154, 0.06577497422887665, -0.07480083802705983, 0.18262667552226688, -0.020273513…
3233	[-0.20880534481473254, 0.1507367741995536, -0.15559651253706136, 0.10127712893349967, 0.1921633283326684, -0.1350770240195523, 0.1107333251065129, -0.04808169880547811, 0.05793760260621704, -0.21530696614891515, -0.2311826110483512, -0.03557428600271976, 0.0963198570032159, 0.014912342337156098, -0.1880419419755292, -0.18318961094382913, -0.1141555554916796, -0.13758036502851936, 0.11545823743269…
8420	[0.1454954077542658, 0.15677138627816584, -0.06819850765411742, 0.18462199051723951, 0.2614953162361331, 0.1305694804165843, 0.10595876323680885, -0.049988694393592714, 0.07643391142151011, 0.16194019627007036, 0.004404437064374453, -0.34166930320023786, 0.2251547897013915, -0.08706886843003488, -0.10622126985292271, 0.07891310345343891, -0.09256915047109321, 0.16733196144493945, -0.0134048385901…
9495	[-0.03997986658444461, 0.058787798192770316, 0.017744202268380548, 0.0658721235996752, -0.19736017555742336, -0.16227856010490477, 0.008761223486999484, -0.16065568405036298, -0.003737103283452844, -0.008741127322204653, 0.1577727891727243, -0.10906605846643372, -0.052403926238694123, -0.09130226065275834, 0.03296515530838573, 0.1454859476541045, -0.224461346077445, 0.16140169594735845, -0.149820…
4042	[0.2125656900241301, -0.22126860303828452, -0.19186907211420226, 0.08247186762545243, 0.17964035735941053, 0.03828919149177494, -0.13927183741362356, 0.02309054578349841, 0.1843333819391459, 0.2618695821022183, -0.1577061505776621, -0.024928281024851624, -0.14830405185017054, -0.04109340276477362, -0.02397926668031874, -0.19137719981437426, 0.04155388568543055, 0.02529267497359943, -0.14479817850…
7415	[0.045269031632162095, 0.04288269766258227, 0.07453317280601303, -0.2941011285563697, -0.09752247670377354, 0.04103134875252239, -0.16155649412944936, 0.17884087014826688, 0.052782768490332074, -0.04997826332163814, -0.18366105182816264, 0.10175136986651688, -0.02929704962634814, -0.3436006169112883, -0.205313801143301, -0.1443048485186696, 0.16507773803151077, 0.015005448187977397, 0.18746426730…
8057	[-0.09041927217420391, 0.08414841334734438, 0.17950432652305023, -0.07258111364836421, 0.01025328528320717, 0.08868602341819122, 0.026408975161320493, -0.14142473300309003, -0.19493444428072157, 0.07043307350090514, -0.14929268451824676, 0.1639595843358975, 0.15827129333741058, -0.07206099841749636, -0.14055757631882063, 0.06495333557822096, -0.14901639634781205, 0.2627074225810846, 0.11160565031…
7299	[0.13592375366959594, -0.02724700767986648, -0.11397921730930907, 0.22679674002132624, -0.038148701453306386, -0.17958581598908485, -0.06538341361690528, -0.011627672488378196, -0.028997984774885854, -0.03647298660813852, -0.27830432353395246, 0.051453382088086475, 0.12859554959191224, -0.28043460525653835, -0.12903649518180557, -0.14424510301457655, -0.1699684265630937, -0.03966607038576483, -0.…
7943	[-0.10315805518967194, -0.13704676866483112, 0.2584605071043216, -0.12887437599974647, 0.08572303052461516, 0.08775108250413809, -0.16976420374623064, -0.23592518479600957, 0.0687953322974476, -0.09282344294260947, -0.05781569777551729, -0.10703730809478561, 0.05955281160950637, -0.07695627691871137, 0.2090086791710107, 0.10086733582924952, -0.05527605284515096, -0.15421691303923335, -0.027604652…
6632	[-0.1581035582569876, 0.09868949725152543, 0.16638448261788255, 0.07203459888990771, -0.05896725465277984, -0.18919126069726824, -0.0994963708322536, 0.26479164963156804, -0.06810427705722122, 0.12094972600168466, 0.04975801019169271, -0.1326067930173268, 0.07103421054599622, -0.18817802623798766, -0.08386743945507821, -0.03689938183334519, 0.00018768377316292934, -0.2556817025516931, -0.16147556…
5009	[0.12134016435606969, -0.12152173092494829, 0.15603700316288066, 0.09272442943314366, -0.0756382476929457, -0.11135698144593022, 0.19287623160599993, -0.13128298752227183, 0.03251315950727141, -0.05220497142732531, 0.21735281094839878, 0.12857221392268203, 0.11558728642535386, 0.049522774414459146, 0.22043473480527895, 0.2638141128556344, -0.28520142094443807, 0.20429511425337843, 0.1997589580647…
7421	[-0.1269484519132921, -0.08375342593420082, 0.262870423357965, 0.03402185275021603, 0.08373283203050692, 0.12856507641236503, 0.22723925146199384, 0.08985370557823834, 0.24798643160710637, -0.1805264132590178, 0.11996693387584656, -0.19935829568500296, -0.20762168761789163, 0.0007902894273688848, 0.08738404732626133, 0.038699238305609035, -0.09805356473784593, -0.1336742994684875, -0.119140730435…
652	[0.19042013714451717, -0.11166842165741897, 0.15023281187710685, 0.09151975213096498, 0.019182236629131776, -0.06961142335707297, -0.18635922038847122, 0.12116295161352192, -0.03577078043829915, -0.04285789374920568, -0.11836180277770618, 0.029361132987044333, 0.32716858363333423, 0.13149125672686013, 0.10022335525447855, -0.1774380691705857, 0.02657964061089082, -0.05004471635265732, -0.20938936…
4777	[-0.17225130200702965, 0.024159943460459583, 0.10416206919675536, 0.13309336039632677, -0.038128062191258645, 0.08585918001276777, 0.020352410549517152, 0.20126614289082667, 0.019041948724547293, -0.09392734046155925, -0.14646742370839194, -0.23355236826621198, 0.06145174991561578, 0.1632841062074522, 0.10733303173430687, -0.021522112749797984, 0.05904034373554807, 0.1780123126892607, -0.07105518…
205	[-0.1227772403410021, -0.07955659370622899, -0.15464769798286945, -0.024889179894067557, 0.23790941251916778, 0.03207279792582139, -0.07542984245329351, -0.09532306864131221, -0.1614982472774688, 0.14964125670796605, 0.010022713774242385, -0.21165236906466345, -0.0398680397715927, 0.18639461264134305, -0.1810966560307311, -0.04263383653289106, 0.04988682575592124, -0.22141551164683398, -0.0833113…
7618	[0.082002027338826, 0.05140100345813469, -0.21932246932007057, -0.11748793094116237, -0.039963232690959735, 0.09575613669621082, 0.17954885495036446, -0.16937458233096775, -0.03732895745804384, 0.12082117013139057, -0.11923389871177587, -0.02708539053378479, -0.0008778469195391999, 0.02893760308034573, -0.06201325008126223, -0.038953986028923006, -0.2158758037648817, 0.07734103929625881, 0.250879…
3031	[0.10425046401161851, -0.0792106415794801, -0.04623776298262249, 0.06472364413209972, 0.0028815858097004775, 0.08649363187879844, -0.0857620603016611, -0.09429314748360088, 0.15167801486300028, 0.106332031028152, 0.020122060151847015, 0.20791119741524688, 0.07743736895248952, 0.05574655889984017, -0.03607135252271249, -0.11151653515653574, -0.12234346763467627, -0.21696613919288296, -0.0846471232…
2553	[0.006035415851018324, 0.18675710744214027, -0.0466858851763909, 0.18776682474861278, -0.07872702310862205, 0.24064034357280542, 0.13389315538150706, -0.11411024180981835, 0.23891940834176076, -0.130864422081981, -0.1388886080665403, 0.18653080852011994, -0.06582790181509644, 0.030837933253055394, 0.2979040148514108, 0.19312167230735444, 0.07752717043605203, 0.006039546964844373, -0.0497214025800…
3493	[0.13387160233992978, 0.1403038152616293, 0.03952642183307176, 0.1909924505701902, -0.16891796475434795, -0.24513790980062447, -0.08443972427512461, 0.0956299306056905, 0.1323446664041004, 0.08607650646277742, 0.011089799601691664, 0.164857273695095, -0.06452104269323836, 0.10796451600790223, -0.29793705746675186, -0.00392489231222199, -0.11176176911479233, -0.25833473095051157, -0.00380070131479…
5150	[0.03241188585290202, -0.06026679999273626, 0.07496896244910539, 0.17906391102612756, -0.0632760431589214, 0.12283761883121774, 0.14197126800184584, 0.16627537207291715, 0.042330928662801914, 0.16798422406964947, 0.09878913072566464, 0.2538426981169146, 0.10765853915542621, -0.029312665392202873, 0.07936840586146876, 0.14059976127785573, -0.09702202810164226, -0.029780953552644648, 0.017719977580…
8174	[-0.1120914357145782, -0.07403612388417743, 0.24015497690031234, 0.2234082982186808, 0.092678966562914, 0.17228549600979762, 0.07165208274733066, -0.2488244558589223, 0.18463948762549404, -0.09547573756669386, 0.00753972630244985, -0.061473813403578076, 0.060327824747058244, 0.03491163888589551, -0.11780830612916458, 0.005038723651557368, 0.2087134042593179, -0.2394030619021067, 0.032984770551945…
7741	[-0.1664069935042706, 0.04089826929551468, 0.033240049266198377, 0.14590084140424964, -0.18224304287798831, -0.050875667110207856, 0.1530326575423746, 0.08715991265033206, 0.08925824363298171, -0.12753941515689246, -0.1178904680412271, -0.14770942477718593, 0.1221616851963652, 0.028260355276218795, -0.03468252048207964, -0.08746009515453276, -0.1691476303599491, 0.08202678122487382, 0.13053455527…
8463	[-0.041783527384002296, -0.07501924457478878, 0.18163806418333545, 0.11103050505538607, 0.27824794222773913, -0.13588994502868837, 0.011686812399572699, -0.11415457031947734, 0.11484994433657093, 0.035996519864736246, 0.001162611576215255, 0.23272822547262054, 0.16722149790368435, 0.09399056291049794, -0.06040649612877413, 0.14335059735116729, 0.11332321951219392, -0.19067092603006666, -0.1457980…
6623	[0.15859331179520228, -0.08574952454521481, -0.19885154206688618, -0.038629716396815984, -0.15005145688519772, -0.2002100802449103, 0.16569767021083504, 0.15235496814663957, -0.11236911173936201, 0.11903863865273383, -0.3418887883423389, 0.1580998114319176, 0.16583039385749593, -0.22869692360187707, -0.1823111280766839, -0.09442382160833226, 0.033965166608218036, -0.17131053324378548, -0.11409826…
9897	[-0.09054163581369885, 0.054319682577329276, 0.27938340797168293, -0.18591698410057977, -0.09229267548428516, 0.16069550003657807, -0.15592351456228692, -0.14075021498921947, 0.20024677954981532, 0.107911817214902, -0.2543822776043468, 0.17349976013512386, 0.10629612843247079, -0.05504330797519635, 0.14668212433874672, 0.17898719262173168, -0.10833104506468413, -0.08699257092202996, 0.14970622284…
8819	[-0.19502316556287094, -0.20377302500878122, 0.17120657414208926, -0.04276996891611533, -0.1765743640087508, -0.1740527110411056, 0.17842381784065953, 0.03209100725391014, -0.013214871322008992, 0.2354292742241061, 0.06860272900449778, -0.151196061857025, 0.08978139413638098, -0.20202005290529113, 0.1861858546489681, -0.120690047490028, 0.02778384663746301, 0.158472009938947, 0.24297483621431576,…
5864	[0.14192647742590958, 0.08522267998122297, 0.21520630193508383, 0.15233309238853446, 0.03700441078507708, 0.07552437073527038, -0.160287069682743, -0.00954951790158382, 0.011274246034085465, 0.03072659643723537, 0.1957669369738688, -0.2391690203072142, 0.04154940375918018, 0.04198540288508047, 0.19862365871581925, 0.2239980387130289, -0.18278669581792018, -0.09209671282558733, 0.07132596181459379…
8636	[0.16516589565873455, 0.010912445982760345, 0.15574766274493812, -0.14459641080357094, -0.020767306228393765, -0.2901740733830177, 0.09826527126629911, -0.08792711979647064, -0.16305077079023564, -0.04344681307445359, 0.12353304014533764, -0.07519814985385627, 0.21004225071709706, -0.024814054270784903, -0.12064184780390287, -0.06917732934163232, 0.09652116944245469, -0.10513329474593806, -0.1871…
9183	[0.05057141475021778, 0.20606877203380225, 0.17750956129035725, -0.08861355089050373, 0.19237692847643162, -0.27774383486137444, 0.06009128938010043, 0.06881861576780977, -0.033135677039654726, -0.09564003199888015, 0.015691316758296874, -0.30076249753705986, 0.06673928995848673, 0.21458862016876018, 0.02176254906393937, -0.05975148409077777, 0.08274087570281267, 0.17131408787364322, -0.086382873…
7538	[0.07398361658590127, 0.04001515686829114, 0.13833092983528222, 0.1820999131692597, -0.0600936486648274, 0.05582096550846943, -0.1389993852452463, 0.011077920062635546, 0.294423300087785, -0.13620378229070243, -0.19261081213791295, 0.0783855347098231, -0.11612443998635189, -0.04517105123743896, -0.1556403881303548, 0.036993873646670006, 0.10258622937759936, 0.07206299103486806, -0.235423530642081…
9199	[-0.16457760335566124, -0.10590861739165748, 0.022162105885308536, 0.24172526531288585, 0.33003086603674864, -0.16539419943370764, 0.028855461639036992, -0.10694289957950509, -0.04470173109038186, 0.2257579298599933, -0.2887743573034155, -0.03104430804199394, -0.13127363335111272, -0.28250360259566715, 0.09783777654557442, 0.06921240248479, 0.07576184631619849, -0.10428637048188427, 0.01046385044…
862	[-0.20605579860807974, 0.004591562326484307, -0.2326311829340333, 0.05895833310899285, -0.1653786553294304, -0.09347433421839324, -0.010345261355460437, -0.11491819534219126, -0.04149935529835822, 0.15094869300141528, 0.1436240567011767, 0.015132005839788184, 0.2489871990776386, 0.08950187082212736, 0.04294855505922706, 0.2145074468933214, -0.19899876925812776, 0.09180547276699338, -0.17627168454…
9055	[0.03578984689710111, -0.2373201319848328, -0.02887226163655349, 0.154006524750536, -0.053669650609090395, -0.0960192427501613, 0.13050306215901822, -0.1999777049941638, -0.017039635833203382, -0.1268131526525548, -0.12092253144539741, -0.21830967577504384, 0.13280649520303228, 0.11988066453122256, 0.012335971692445276, 0.013988160894993423, 0.08428891972286023, 0.02368390234084558, 0.01709552515…
4997	[-0.3057877539857987, 0.2229875106953139, 0.19634115431183813, 0.17729122253425744, 0.15848516824437922, -0.16382852359703037, -0.21232351632213997, -0.06243392572967588, -0.17640647740503287, -0.034120167964653246, -0.13170716180592634, 0.07216951047793263, -0.0712470228129287, 0.15736902311475717, 0.04695075461870377, 0.16750385391788797, 0.19001907663938258, -0.23713921404980623, 0.09380837192…
3497	[-0.12994777379487857, 0.057817539785720365, -0.006084692705878412, 0.2799406678719307, 0.13699013433190566, -0.17737988821951237, 0.12813266349109, 0.17779752203008994, 0.2096635929419294, 0.05496262580452427, -0.028687964098838576, -0.12305594273126051, -0.0982231539048198, 0.2625244407959781, 0.13411978343771236, 0.037443629296175666, -0.12664731200528134, -0.20593884856311193, 0.1266371039191…
601	[-0.03208911730254403, -0.100425135481031, 0.22980534541706255, 0.05424840522387075, 0.1340049744610339, -0.10098810714490103, 0.23268857325800002, -0.22774455809142466, -0.10334330083148559, 0.13756567415649745, -0.09324296940090449, -0.13882623949600031, -0.19156533498422337, -0.041578002801684985, 0.20155519629267052, 0.21056009793316544, -0.17323806259956515, -0.04282497497092356, 0.186832005…
3357	[-0.054942868351874646, 0.06487844761782095, 0.14444290782591954, -0.03367574279501065, -0.03372090785328507, -0.059095254479691224, 0.18762777324192906, 0.18388187273813042, -0.24113392056185554, 0.059794809062225944, 0.07813673965183493, 0.033371141645751494, 0.2684005705765755, -0.1587177789214759, 0.0476125053864674, 0.07607142937007538, 0.0032159521861419333, -0.0011168576547886323, -0.06779…
3946	[0.19370370192488554, 0.04520272970462728, -0.20532563887863764, -0.1755041748355424, 0.017683643899687206, 0.23067042061399043, 0.17885502420471572, -0.1951753128082017, -0.2175722304293888, 0.007867748146103214, -0.09146414713037249, 0.07155664493016488, -0.1460384424207456, 0.13264756819404916, 0.11167993698171162, 0.18936816288572417, -0.1111011651186464, 0.09023316671373782, 0.08351709219441…
2825	[0.018789378376261576, -0.019052497788294483, 0.0215446555494115, -0.02462699162508738, -0.26750940820426217, 0.09518641699189459, 0.08468738553763838, 0.1735923721209553, 0.14334517511707615, -0.23012595057245072, -0.12851513275811183, 0.13630876246640153, -0.05094983493160863, -0.1664842909520392, 0.21051717904954556, -0.021480645496130924, 0.09866569973248147, -0.209715427986294, 0.01154354373…
7549	[-0.07609022708452143, -0.2313007069785541, -0.06871536995438964, -0.038016927049487545, 0.13482240506281676, -0.1409070745586313, 0.06871593294550486, 0.06865509781713901, 0.02080691890656125, -0.08249341135540134, -0.1529784833824082, -0.009327926496993395, -0.18227877579389665, -0.17086962117864216, 0.09600352534155424, -0.11104910576440159, 0.1995005179288323, -0.22945907882301458, -0.2291630…
9876	[0.1507213117874607, 0.10534724504706017, 0.12538988055874567, -0.003441884477219762, 0.0912991348662085, 0.09511819360670509, 0.06614507496944166, -0.11186964974550155, 0.0074273633208363065, -0.21385444932245454, -0.1371092581654919, -0.15468970963677361, -0.04699172808108393, -0.052275711794566665, 0.054040446320859914, -0.18420059603311711, -0.08645033671467273, 0.14061327523359196, -0.094296…
4202	[-0.12230254778956356, -0.1908854715372507, -0.0653194832661027, 0.012922411849928992, 0.25924161067812584, -0.13686747870433177, -0.15210825737487477, 0.026209539624003575, -0.060972813005562336, -0.06465790408796354, 0.029537199257025665, -0.04770999015456567, -0.12050393296215738, 0.10950619395444015, 0.032016510059518694, -0.05393418889457799, 0.05056416992875212, 0.08761611484700017, 0.16834…
9625	[-0.21287692096269248, -0.2475300286302566, -0.052488730211728646, 0.0723370902745165, -0.14846149776644757, -0.04486450923080095, 0.06770288888035772, 0.1331172177898855, -0.05425626715075793, 0.011002251410140662, 0.05117091501805793, 0.23002785442097623, -0.043172874861344135, 0.044520942728256414, -0.23110158496171276, 0.10278283868218074, 0.04965436404096631, 0.1114290799629465, -0.177583732…
1561	[0.24076798798974341, 0.07232657552238625, 0.1893974805105506, 0.18762448626842285, 0.010731621395419005, -0.06609202083595493, -0.050279693105891816, -0.17005569259327535, -0.22080588747608298, 0.04933902527118571, -0.039932670493404855, -0.12240909090661167, -0.30567378261525807, 0.1352158015077736, -0.008748636212535183, -0.05734193403236293, 0.22991614848152772, -0.025877820379606516, -0.2070…
2797	[0.09784437204537096, -0.07072189174977175, -0.13800319037427225, -0.22719503594870288, 0.18441836669156675, 0.13226188540023712, 0.2313711228037432, -0.10061643109905807, -0.25467208554047455, 0.12052588481785871, 0.1615955118705969, -0.061308696228901616, 0.25637086513273927, -0.08358266734264093, -0.04799858441222043, 0.22840825487314356, 0.11869031448827298, -0.05743126614508886, -0.058100492…
7966	[-0.029668485755964424, -0.18118999723013435, 0.1885080695639464, 0.1788677434820675, 0.1760251293447433, 0.21856061007313501, -0.047219421677622275, 0.12652396307465696, 0.17861325039718381, 0.05896440634083724, -0.015968499936796686, 0.13414069793527728, -0.16883024894680426, -0.14211000967978799, 0.1649767887038347, -0.08464009097549911, -0.10096005324569175, 0.33162618599510907, 0.14144124631…
347	[-0.2241397456592789, -0.11998899274752214, -0.10521330028106018, 0.1346242636280168, 0.19758341727492, 0.05378833283521461, 0.07329968555017376, 0.03214646895858142, -0.12954557935951838, -0.10515504176457212, 0.11088296459437494, 0.0916499447681988, -0.12241354070990071, 0.11629720703435271, -0.21751222807342252, 0.30976283807019744, -0.1501851454734471, -0.06850674427851604, -0.003032988109522…
2330	[-0.011306627736210731, -0.08758622351303047, -0.09633014405185461, -0.1504141840720541, -0.1063538068664046, 0.18370230929387252, -0.05871350947991056, 0.06842380481959029, -0.12457119914753131, 0.2497586884720764, -0.27432136641063, -0.06207281401720882, 0.0805466932797963, -0.07139073656374713, 0.03490482401071346, 0.050174999650981954, -0.038163980051118464, 0.12721918173328117, 0.03256231938…
4224	[-0.17944427627168685, -0.04472290732141472, -0.0715316215883355, -0.06627241029282062, -0.07619914991783103, 0.20197902645860777, 0.04153578801268741, 0.18300507124538282, 0.20540848225606992, -0.23019662901502955, -0.11844839153637636, 0.09358706995384918, -0.08276767149314684, 0.1715666192259337, 0.09197567639031486, 0.02322326904767137, -0.05697332807900265, -0.23904677136445573, 0.1147023266…
3764	[0.17087576909706745, 0.07889597311944543, -0.25904827045654133, 0.04796593070137294, 0.2892846726855192, -0.25706636714551545, -0.048641050249789194, -0.027790238969262516, 0.09025710858056243, 0.01293908711940153, 0.1996494895429671, -0.024778620978065796, -0.10684558573989109, -0.06525386542271705, -0.16021274875489463, -0.11360618785850171, -0.07660234550356038, -0.11944277969452491, -0.16239…
562	[-0.046817070209405794, 0.22938955770614694, -0.21891820041997867, 0.18372269445505543, 0.16046326150094264, 0.04333454481503455, 0.14390232339648681, -0.013609914624325592, 0.29568587661140217, 0.1786398450241677, 0.14999470581333657, -0.16692587815262244, -0.09964773881018754, -0.19414496462713562, 0.1644172418262228, 0.007433679761936843, 0.1969833705077423, 0.20383085466835976, -0.12779426071…
6660	[-0.21951528701952372, -0.22457031426177979, -0.04782292565080136, -0.04921956255330446, -0.1357736760279915, 0.16847261659494597, 0.18793312041222518, -0.10404970813798084, -0.09542675173250115, 0.09732866955454106, 0.021168000606047465, 0.12498028580291917, -0.17849452509910813, -0.10628690173680165, 0.05935082340883414, -0.17369799930175997, -0.018574087220921867, 0.16642928957673583, -0.00233…
1420	[-0.03419351295657151, -0.06080698185172691, -0.08156105908150559, 0.12976243125372847, -0.18847646107875307, 0.10185013301305532, 0.2018945727530369, 0.002790281747575415, 0.07448216214534124, -0.006289454403360268, 0.029367517261324416, 0.05607829296732404, -0.10759292537371294, 0.20300146895742352, 0.15538955987647718, 0.026803718598470416, 0.06852719432763568, -0.069827473451743, -0.164023763…
4557	[-0.1837797470121101, -0.12482417781929821, 0.043834633760362514, 0.054467739886189255, -0.13421773469621634, -0.01224513440395941, -0.16762623790831538, 0.08999236501667908, -0.0349756903915672, 0.1859036143976859, 0.16115099389615012, -0.08053780125603378, -0.10412677234639386, -0.11077104156604803, -0.1212066163585231, 0.16146769944443315, -0.33184185263519145, 0.11884369015413486, -0.21840399…
2204	[0.11748163159350138, -0.07187591828998892, 0.04846261724533091, -0.07412366898652327, 0.11484547524422391, 0.2328892239181975, 0.022455631882898286, -0.14284433327093, -0.1137492294427894, 0.27703483466885687, 0.09986378526932777, -0.05591076328465569, 0.14463033920113513, -0.3048168903137196, -0.1540418126226779, -0.25298501323489564, 0.21235460122226898, 0.005695289377882167, -0.08370013487070…
8913	[-0.09161545504342496, -0.1314467091459576, 0.21133847051336604, -0.27535887649584, 0.023592109889382245, -0.10726063609863463, -0.10674882254780878, -0.06569285956843263, -0.08129576384575396, -0.13534769212342754, 0.10364526390754987, 0.08546069798282799, -0.2003581466038705, 0.1738306558580297, -0.033497109590412105, 0.13724458335740922, -0.26644673393740215, -0.17602508551939886, -0.115040213…
6205	[-0.19162408601370748, 0.20271933702727432, -0.0789475669604711, 0.174128647136258, -0.2176075036570934, -0.1448027276200913, -0.24316628079582253, -0.012595586027315097, -0.034391197029290596, 0.048382884800368585, -0.30873332023003686, -0.013087449666516433, 0.0069187109494655355, -0.06543625807729148, -0.03948720892694722, 0.1230998386961279, 0.15131213689297546, 0.10888287467850528, -0.047391…
9778	[0.12858082677704616, 0.07672541232803343, 0.22898356445022208, 0.2162341051920445, 0.14119665347211804, -0.04155054514451311, -0.19488801681129062, 0.11184876303568117, 0.05869500152664067, -0.05010438856890564, -0.14693266817992004, 0.009531818202015862, 0.16320798979237722, 0.0016333191892733284, -0.25482076003039406, 0.1575464372130179, -0.0061119143354418344, 0.025562828349719756, 0.21133479…
7908	[0.047519018073107135, -0.18461309366306122, -0.1100641263690651, 0.20283085221270855, -0.15468818739571555, 0.1014662144129979, 0.2095121087146593, -0.21998632694081124, -0.2232499718764304, 0.06992324278174086, 0.2105582036409081, -0.057812720852283415, 0.2779998271860247, -0.22121261570800468, -0.12109710998313108, 0.10960784738504435, 0.06416242141145287, 0.07396751931313333, -0.2089383672103…
7235	[-0.22519097400732851, -0.15697115352322602, -0.25442363841192794, 0.1505319233285623, -0.24786848597531141, 0.09848904735146424, -0.223621391224469, 0.15121911517439185, 0.033616591943137354, -0.07634715307654862, -0.18428997706630554, -0.17818662791061693, 0.13179276622773722, 0.14272839253712047, 0.317313120251302, 0.14893493743402822, 0.18121688229679525, 0.05195276574500268, 0.16335377423051…
8243	[-0.008448116126947484, 0.05324133771974114, -0.21924196335973084, 0.0488292949561923, -0.053224478292971174, 0.1331999067129109, 0.005449830721938806, -0.14348011441332137, -0.09580691017048501, 0.09431766390821157, 0.019921165728388056, -0.2138262429864185, -0.08057815243377632, 0.019575093904119874, 0.1948144636384054, 0.04130484251203354, 0.17095443988555467, 0.18925069568918634, -0.031956142…
9236	[-0.18014967554160957, 0.0967170914840335, 0.03942418945049439, -0.07144445832928265, 0.2618179667787814, 0.004136632889999858, -0.09974505397575655, -0.12961828838546005, -0.13854057787574178, -0.21138419214229864, -0.10207394100107783, 0.22962215504246075, 0.018789993020733788, 0.06747764372205103, 0.2679788604727988, 0.08103182633893494, 0.05507996219017006, 0.15861280517369414, -0.24841223974…
9412	[0.19630273415034394, 0.09714070114841164, 0.026189431557725032, -0.12249222893164839, -0.08062901982417628, -0.23277350344261424, 0.14859306737686723, 0.02750832120165308, -0.27026877572558244, 0.03637942578564248, -0.07826027171415167, 0.1586753844606842, -0.10536273698722538, -0.09619956379933021, 0.10990822595401248, 0.07614744394897086, -0.183469277279001, -0.011317854232021328, 0.0308495724…
2777	[0.1157027368209596, -0.07047461064815966, 0.23742022177991712, -0.21156938659910313, 0.02818869064391335, 0.180625243148304, -0.14054780744763723, -0.005317631412398134, 0.010207689227924775, -0.16519026638199125, -0.19108607070616668, 0.0667405035826841, -0.03189970929298571, 0.10671898431042041, -0.2521613835320533, 0.23641358562491924, 0.1900120635640136, -0.155178442235662, 0.184548752348496…
939	[0.04323968812421868, 0.13353670601699222, 0.0029129452327210197, 0.17678956759881023, 0.15169814957602815, -0.08470458941229747, 0.14165490528653343, 0.018910091906718326, 0.27494978380736995, 0.06435787104747064, 0.2735037474247559, 0.1738410226957556, -0.18063290210618796, 0.06352749503665103, 0.13720649456915626, -0.19989136331348994, 0.03912678902158246, -0.038470535438283944, -0.03118135531…
3982	[0.1452245917594755, 0.21035286824115568, -0.06958644804015642, 0.18825484961292488, 0.10553783775696804, -0.06543298731827508, -0.16816492817942905, -0.12762702375828675, -0.18812932158910944, 0.27825824506529256, 0.02394238999733829, 0.15306682106115765, 0.04707910041190874, -0.07119106561547865, -0.17923485496203923, -0.20874905494653836, 0.08534406946824556, -0.1748844503551771, -0.0440430400…
8003	[0.26061837010884337, 0.07787715598606915, -0.17845883304069518, -0.25835191089963117, -0.11596952708663717, -0.15271036310297034, 0.022614440603278715, 0.12108333783715339, -0.0024019930756808867, 0.19136626446141178, 0.1359113621534008, 0.13577094791282165, -0.23001917208829542, -0.10206538704305967, 0.2355992988590485, -0.09696607126170345, -0.11124081708120029, 0.04893489046066267, -0.1084059…
5154	[-0.06548298642557066, -0.11772306765228663, -0.15172419836783665, 0.1483871713042346, -0.13219489345738064, 0.1021264532188035, 0.13251686334125792, -0.2072811913126382, 0.09819243355081841, 0.07099013581745182, 0.17078756286092178, -0.2711898396386418, 0.13936667960045743, -0.07015669675582395, -0.24417323946233505, -0.08847276067717422, -0.07956741460722128, -0.1276832569780776, 0.097745574378…
1161	[-0.16205798196306945, 0.19121386894504855, 0.005692739371967968, 0.023320179213444526, -0.05609775961465408, 0.17705257908411173, 0.054833043913518634, 0.266913355486073, 0.1850219712760849, 0.047897961834571116, -0.13802669031019252, 0.22626374961635806, 0.1574406479401487, 0.14843558126054554, 0.20804434940896646, -0.05699172221117599, 0.18175190541874187, 0.13071003576903578, -0.1854416259694…
4569	[0.17383474296152795, -0.11015984265200084, -0.1323965688749928, -0.20050181416961632, 0.10143718220934114, 0.1056343400424743, 0.05678557285655029, 0.016555848583300628, -0.10670253323520335, 0.06625637667384333, -0.29309359203803803, -0.12366457076951597, -0.14480326758662, -0.11925869847654351, -0.29028276834660505, -0.01927170360698284, -0.07539967468740764, 0.11430640858749733, 0.02824393294…
3607	[0.10776784634115297, 0.1096628132595059, 0.14967038878805375, 0.032716611855225695, 0.17274696941351345, -0.04415130560330644, -0.04676006982904734, 0.06411864000782236, 0.03489966113334921, -0.09199121264363959, -0.2410716064574291, 0.14199126667428003, -0.0921497147474606, -0.17621466499636174, -0.15742280400477465, -0.009756326049767288, -0.07452562730827947, 0.2169972257885141, -0.2453878200…
7767	[-0.23971343123584252, -0.03629323239818426, -0.19331592048728238, 0.20293859069644313, 0.14501808395396426, -0.03973151414958039, -0.22240532353461384, 0.015999266983629138, -0.034433938040988224, 0.14964541061970393, 0.09279726440857854, -0.055460804472043976, -0.037236021038471866, 0.1501718320170372, 0.006001087970190063, 0.21331655830772467, 0.144797133214321, 0.10417889328358694, 0.12300331…
8762	[-0.14638163497386608, 0.09686534801975229, 0.19836309921765588, 0.06469725199371221, -0.0017307958881795022, -0.07624474653669507, 0.04734428382654499, 0.07157646629624012, -0.1627967253776159, 0.09733367852551343, 0.16949603967628096, -0.11178087794691713, -0.22999912434526698, -0.12231590085251572, -0.009079681328325968, 0.18646877719462635, 0.1875246031016562, -0.09276848757656103, 0.18734671…
8447	[0.18236407636771976, -0.01482678839232726, -0.03536480137625261, 0.0645181503133962, 0.040828790092919405, 0.26954775345935333, 0.09733764081788034, -0.11504212604050476, 0.05015314429738138, -0.2502359060022194, 0.07657870433256325, 0.1977104275506543, -0.21102476243822182, -0.23290827732218367, 0.15543663243296119, 0.17567714500083906, -0.08296184087883561, 0.011084037451123038, -0.28456271951…
1317	[-0.13274412634172855, -0.09838307770208703, -0.08151755641156473, -0.08356677499113176, 0.11632735858772883, 0.027419022448579532, 0.09621210571630542, 0.1313848934072755, -0.1420310958113715, 0.21675808664660942, 0.1772846104335337, -0.030846984599180276, 0.03860822538883261, -0.08663664040272408, 0.13036346900874737, -0.17844041325628018, 0.1411738911678885, 0.16795328048964342, 0.276684627313…
3236	[-0.16978081576285892, 0.13479493068260884, -0.1853239759274454, -0.1833701575873086, 0.03719603355322187, 0.22285976169962723, -0.07888180181011668, -0.07575514369555227, -0.13027873070461457, -0.03585822219484117, -0.11496152491726447, -0.1781439628396359, 0.21918673118470336, 0.14222725919867313, 0.07296024626479303, -0.29986570847925503, 0.22553405140852203, 0.23323837850788032, 0.21452938704…
2693	[-0.03839692785279485, 0.1620200070356647, 0.31426749465902526, 0.04053086237275851, 0.09211936514833326, 0.09485398636665496, 0.07480719617270083, -0.05000451126176156, -0.22332897589077141, 0.2178238747393825, -0.03615600822697469, -0.04728337744552306, 0.23596616258211822, -0.24835589894650137, -0.03449697468453832, 0.1335509243738411, -0.0022941195855296147, -0.02799734769220041, 0.1622322415…
3755	[0.11317492997167727, -0.20325893213736626, -0.11123695741339691, -0.11560536001063813, 0.27620781235930375, 0.08873560451268764, 0.06773411247679548, 0.08048763174149917, -0.025149999064314785, 0.16905123030725394, -0.07867063887446779, -0.1595921856075679, -0.05299106958870867, -0.25939260169189865, -0.15484734897974006, -0.05702281774989338, 0.16490088707868358, -0.096028234490683, 0.016987037…
6023	[0.10530623597740654, 0.18504988709827275, 0.02517522750452946, 0.16464643282381525, 0.11481603616026212, -0.13050948519478386, 0.0629927069498345, -0.1907646287800603, -0.043218875606247896, 0.10765693028820093, -0.184647425819392, 0.18030873665362976, -0.027085966778894785, -0.18883263374247425, 0.24572365899815898, -0.16625766354596475, 0.1497089018254526, -0.11308476943552963, -0.082929748068…
4541	[0.027920685696678348, 0.031654845692232154, -0.006724657366012397, -0.05048566658290112, 0.022336911526967578, 0.3979507848478734, 0.029868480343561474, -0.1733103725370533, -0.003983936802118379, 0.11270186481025347, -0.17513161480405628, -0.12179400228298368, -0.1377714552212648, -0.051891701906740036, 0.2669719651132496, 0.07345407834664869, 0.18142366201118304, -0.13904974438813067, 0.199446…
2138	[-0.06297340074937027, 0.21543265351496488, -0.12794908532084975, 0.17279044277628347, 0.07446742307316305, -0.06009993745721731, 0.14312762647000113, 0.12051360758797477, 0.06230887994222118, 0.006513866573893667, 0.07744903948312012, -0.13984380937461843, 0.10773902236581975, -0.07218877460257682, 0.04401332726428651, -0.04078357460430019, 0.2276417089730727, 0.041694595725329464, -0.0215272030…
6485	[0.13443884299158315, -0.12782766572054083, -0.09108326248170225, -0.06556345302702382, -0.02861180866663038, -0.11410475630399557, 0.1141477877370646, 0.202450900234364, -0.050484674516332116, 0.1371850270844244, 0.10585859299926788, 0.10642383295985965, 0.0613218930554793, -0.2756616465283154, -0.014020853075010189, 0.21021133843636802, -0.19617903549687035, 0.06037685655793017, 0.1034018792358…
8400	[-0.03762330815092496, 0.06091172565521315, 0.0869551538894695, -0.04674953357900488, -0.01230198306439165, 0.02755908562410209, 0.04439020882538696, -0.012808329692102872, 0.16052137024807772, 0.07241463035886048, 0.022435706093877596, -0.12842158264899017, 0.185278722564852, 0.08844511970471963, -0.24743907330719928, 0.1986532624374188, -0.024756587627589543, 0.11722467301447509, 0.155746023398…
5238	[0.21357347611037414, 0.011975097671663822, 0.28423031322375947, -0.032841877790990584, 0.11687900704199918, -0.07735313106243999, -0.12002525462736703, 0.21606694083204578, 0.09201070465741708, 0.03830090032269181, 0.1819489172871026, -0.14264632220274415, 0.17089788432494693, -0.15465844877496, -0.033776494301322374, 0.11268813285181213, 0.16669709324754325, -0.0240465098747661, -0.017272708855…
4811	[-0.2297691670860867, 0.100990376618858, 0.21754606362871612, 0.1263448146614849, 0.012173543103297367, -0.22771196853912568, -0.08736830393580758, 0.20912509155092376, 0.0709637479429397, -0.0598459663986325, 0.0025393451058312974, -0.2742807033248674, -0.0006079897727881248, -0.013014318891207263, -0.20242046089297513, 0.192275835866499, 0.06317534983180265, 0.16834509430844755, -0.076440419901…
1501	[0.10033887900457265, 0.005490694672456569, 0.10559802611439119, 0.1281799113809654, -0.012364627064378183, 0.12089147667258139, 0.15670006711563772, 0.09860526193794748, -0.14345842341966364, -0.18107079812183197, -0.08612994478366544, -0.09926757437066297, -0.08443886363503908, 0.09483346021853696, 0.22473095571028825, -0.0009271427706409949, -0.14722958389413265, -0.1481916571837084, -0.273448…
2116	[-0.07485827507136639, -0.149737562990703, -0.10412485555652144, 0.05005354115095623, -0.06461565725485768, -0.22168380735800355, -0.005111760152584884, -0.14718907383629104, -0.22383772789079884, -0.17984074521885043, -0.21144518758183717, -0.20928310091726302, -0.21525581688138404, -0.04764569302725117, -0.15296407386586025, -0.05956326283183504, 0.10588821903855258, 0.008763098581000559, -0.16…
8674	[-0.1643237468192754, 0.17963588049032717, 0.023989466068270637, 0.12938230538026493, 0.09546194549340782, -0.16682489565719852, 0.11810552635514751, -0.3025120598275512, 0.17804922645276222, 0.031019115578868908, 0.08816691273468028, -0.09843770804422561, 0.11529360823092608, 0.14245215784490844, -0.12306530971633953, 0.18945018774070438, 0.17739144325878606, 0.030777056473268068, -0.06718791789…
6771	[-0.12318409458739353, -0.1891166136929586, -0.14093551120935802, -0.2521934613203813, 0.12362382041105231, 0.14058791463653594, -0.02469139064419723, -0.00022031310484811427, 0.026595356774771012, 0.09447249908391037, -0.12059186565047986, 0.015660947363852123, 0.2066716854469244, 0.22628642089653872, -0.03828074995851218, -0.1532717588585124, 0.2269391017525194, -0.06908471638613173, 0.07776554…
3313	[-0.0885141781470931, 0.0009800612119628593, -0.20662222484092413, -0.05487903878741612, -0.04717680257470951, 0.09764490990291434, 0.08239196132451397, -0.1681722600311012, -0.12023118925430787, 0.2251766036143557, 0.1792852128402514, -0.23554795309418552, 0.11528492909293474, -0.12245041286928456, -0.04063483049383947, -0.15186570333077148, -0.3587183379118983, 0.19524225468407608, -0.173547546…
6286	[-0.14611096894328518, -0.093086260137415, 0.24127569601465895, -0.2143915893473109, -0.024852165119036304, -0.0928858635035657, -0.06264806989737873, -0.19670456705732553, -0.03802641458468392, -0.16062398157723198, 0.09365605972689439, 0.031580003698986, -0.013049344001162594, -0.0554769102719432, -0.17200871110382315, -0.03508962331865678, 0.14420445478817442, -0.15737387533367603, -0.17649666…
5468	[-0.12156008428275718, -0.055591810504991956, -0.01582276605708216, 0.13150607363234576, -0.11944550905191187, 0.044750839346035895, -0.1491544998625591, 0.16032058670327434, 0.032699016460686334, 0.04664060701357561, 0.027774530091444326, -0.060139979390094835, -0.029519724519449574, 0.18075930391508432, 0.21917046289544279, 0.00496545077382791, 0.06298501182910825, 0.11527073181387121, -0.01360…
9009	[0.04651433839744715, 0.1988063576424548, -0.18480184589146112, 0.2587098206587768, 0.22651574976223926, -0.12056834429756774, -0.1291098375946151, 0.14727219442535663, 0.056020036378294655, -0.1728317544206068, -0.18378227933021657, -0.12697359824149593, -0.12647474711019144, 0.05512461626714435, 0.20688699449972722, -0.17131727859843424, -0.21984234134701477, -0.02705831705418159, -0.0808270700…
186	[-0.20204957247742808, 0.011058571857491668, 0.20258084654466438, -0.2057201899488374, -0.04121534786647291, 0.10635605435095061, -0.21514321974250758, -0.1103187416398137, 0.053866406850531, 0.2426839768999449, -0.03764488326692547, 0.05071824432567819, 0.08354652168657269, -0.14610047625877956, -0.11467469379422392, -0.21155591907555935, -0.14890357393330295, 0.05616233342487286, 0.024926738164…
1978	[-0.026577860076386874, -0.051381662948742426, 0.11761374762363914, 0.1485666464805764, -0.03463442784339161, 0.29156163191589396, -0.014346048746457231, 0.025965471867463754, 0.0004263130425945344, 0.03903666765779134, 0.05150566537964663, -0.06400055090916665, 0.17365924028403695, -0.03473538825132786, -0.01832839299733732, -0.07139971880005386, 0.009899476427181924, -0.016113088170913777, 0.07…
5209	[0.07727399497907152, 0.1564850659405119, 0.14309557830269934, 0.06836579442162441, 0.24184863040948712, -0.2533155686796546, -0.0010611693746757625, -0.1235718319648349, -0.12770477261851884, 0.12015377325398946, 0.19436141164009657, 0.13485759793317212, 0.10918592012005861, 0.10322069146473176, -0.19297427024118363, 0.020347370170946684, -0.24629375061397965, 0.09497539605838815, -0.04889653397…
6358	[-0.1014256655386787, -0.03598586090921864, -0.08339056283837881, -0.1857248716432854, 0.0973554770258474, 0.18886340574060112, 0.10212467356941064, -0.20836637770628624, -0.11958933497440782, -0.11551209707928783, -0.14257909930278334, -0.037406304762337084, 0.008566998953938107, -0.19203184079384425, 0.10435877200876055, 0.1422456908076598, -0.0002767292192791418, -0.20806087151473876, 0.209256…
6846	[-0.08528369850035677, -0.19810943782200474, 0.13610017964131166, -0.1991192027086061, -0.04859129458647958, -0.13646625582873906, 0.11948759547038117, -0.1600189102405214, -0.10375724474140957, 0.18470146879555094, -0.05066492715954416, -0.13415771542975935, -0.17271725169064328, -0.3039253376797292, 0.1797409599052883, -0.10201199672167123, 0.1886219930382531, -0.09553779714571911, 0.0384301558…
4497	[-0.07427360771877028, 0.052437292773507505, 0.1259635268377989, 0.0963801192103944, 0.37047442116691026, 0.061573779524234394, 0.12245088880360742, 0.12666194099390538, 0.11100223293790551, -0.12048872597521346, 0.15257447902989277, 0.03957093777478452, -0.07499358369350614, 0.09490552786957746, 0.15709534880791376, 0.05233687506276689, 0.04129100276471342, -0.1346310730678711, 0.013377690241175…
3627	[0.15061635967944684, 0.27614238099112265, 0.10329365637622577, -0.13986537568962565, 0.09522844347801664, 0.2438862931640572, -0.10796415479300057, 0.013649220493767605, -0.18595283401187274, 0.12081865876845634, 0.0011998744047943533, 0.12524930513402657, -0.09654507609394786, 0.17926280026621375, 0.12809877475354162, -0.22355822598389563, -0.0723949489041893, 0.12081957832856455, -0.1713627465…
6460	[-0.06301427531196045, 0.22296027811601737, 0.28421110743463374, -0.17382362439730287, 0.14911382260699832, -0.14745271396256462, 0.21555085428509335, 0.06996532912612892, -0.11847089389024194, 0.06765257089804984, -0.18364329257707576, -0.07822724005567434, -0.14903881489389859, -0.03248748428531578, 0.07528160662820754, -0.10475229632706295, -0.13407016856406623, 0.16780812302112524, -0.1108602…
2273	[0.14424340132313188, -0.1519780253231085, -0.0911530356119594, -0.26065006916136535, -0.06382689350170671, -0.012119760725717925, -0.0364929065279011, 0.014323652820302618, -0.05914240615858844, 0.04716057584903505, 0.15274554081832487, -0.15008393133959874, 0.010993109008002844, -0.25146072520122914, 0.08568814540977454, -0.12925650340126157, -0.36123735719227973, 0.08582963159391709, -0.029894…
6352	[-0.13191704483869587, -0.01804354981344765, 0.1376231294190091, 0.04365709436286954, 0.1481811562949127, -0.08593964683002896, 0.08045259218991124, -0.028073075384382293, 0.02078962482184498, 0.22839578575890035, 0.16704760937018615, -0.01979085766767133, -0.26048275957265343, -0.07255235195438962, -0.15055543526276705, -0.20136706593855333, 0.03247641145991922, -0.05265963606757874, 0.283315435…
2577	[0.041486371976587104, -0.06841409801245667, 0.009162751732476567, 0.01832144631512343, -0.22946260070864524, 0.20697469543853744, 0.13639911667403343, -0.1393552576198022, 0.09876982366644713, -0.11128652608684035, -0.017694499331972417, 0.19245107957521984, 0.0026446021341033367, -0.045253667744904504, 0.12108879216883256, -0.010907456280780815, 0.07996325609727371, 0.027113262396757272, 0.1632…
9426	[0.20394703718902485, 0.17448304882642737, 0.2241702272879576, 0.11332460958210538, 0.0374818093843881, -0.18994038231011376, 0.21254061880477407, 0.22284541537995184, 0.2312586264567621, -0.1704900896662263, 0.16074591001220453, 0.16010977877604024, 0.16146477634119177, 0.07278357175152586, 0.15352473100047376, -0.10753145333405174, -0.09631403880186601, -0.2284744339508761, -0.01913949368423951…
9414	[0.07373623666595813, -0.2549410194085718, -0.11814645445810568, -0.02882225154346409, 0.10381493662992569, -0.04532995539308433, -0.12972573530961976, -0.17019188098397484, 0.10300168639847783, 0.024257692732699513, 0.20234395239272832, -0.22712946445732038, 0.3024160411855575, -0.23690286122205897, -0.03552316833126272, -0.057824106715535936, -0.07911022872672273, 0.13492092069012782, 0.0519401…
4833	[-0.0002764315263321241, -0.021171827217414445, 0.04896792763898185, -0.019444854348715315, -0.26520494793936433, 0.18090907582819535, 0.07132709917549453, 0.0900378615172291, 0.13478883387975865, -0.057256051325874316, -0.08489275978509171, -0.13892605780664588, -0.015284747969410279, -0.05688276187496916, 0.14106147908172295, 0.1641708941294936, 0.06644536180721206, 0.1495067837703873, -0.19355…
5954	[-0.0206697581869031, 0.05467328615618038, 0.1402165236997855, -0.2208470363238294, -0.12795709865459606, -0.16952231098038367, -0.12664733024623426, 0.016022800149083288, -0.12266721573218146, 0.006431641230245319, -0.10731856456487546, -0.213550427853931, -0.05376550267923234, 0.17379549174415768, -0.18614129406929422, 0.18199092025479566, -0.20374947873184698, 0.159187077961414, 0.001526742201…
4932	[0.056583035774027644, 0.08308785705958625, -0.02563773009860377, 0.008598572621418494, 0.13355769207830612, -0.10670579688832071, -0.22310519902675924, 0.08157509174914591, 0.017683569995164964, 0.039731842600599095, -0.0328289123168712, -0.13257363630775482, -0.2389584869673575, 0.13032447752049983, -0.1957211166623235, -0.15787232683729155, -0.15674753106777298, -0.14780895437848818, 0.3146950…
7662	[0.06526436288166759, 0.03945520153225058, -0.037454729950473616, -0.03135651810090538, -0.1184957597463353, -0.09235277288097737, 0.09251449763102738, -0.025811083710964664, 0.026299720216613608, 0.15503275186334223, -0.08863938020838302, -0.07979204523040809, -0.15531267355783002, -0.30348893129907323, 0.11621885970276526, -0.0649480438882548, 0.09380556811500285, -0.1674160496491785, 0.0439059…
8791	[0.1511321237851557, 0.04530383954225336, 0.09767682456012507, 0.03415227950886965, -0.021812197805608984, 0.1302424277927503, -0.026685941499923267, -0.2199550523843203, -0.20828224709168958, 0.1570918888445534, -0.11329478200263564, 0.2152152588726979, 0.02810751483458454, 0.01140066178461811, 0.053717858252152306, 0.3034407038727197, 0.19883248369588152, -0.16793833836507552, 0.040234040176159…
3114	[0.11480421350393658, -0.07901884385296286, -0.3049455298051756, -0.22366041440468815, -0.10068252744536167, -0.01858489438137614, -0.21075639044474948, 0.014750042597725324, 0.17821302629854258, 0.049750584338049145, 0.2185324864120374, -0.15584582149097792, 0.07034551336253789, -0.027493366196587845, 0.24814632045967738, 0.14471118918035572, -0.12406144939134947, 0.09188178375976103, -0.1068246…
1059	[-0.16037896417830746, -0.2703012165157621, -0.08992151324433725, -0.03808805408170005, 0.004802630902284217, -0.023932485008042435, -0.2148357154807223, -0.0006800943932651124, 0.13943586682315562, 0.21826518272624476, -0.042202648246443625, 0.013536710837870117, 0.12819857553827188, -0.07303353613806744, 0.06420366312546584, -0.13354631025597083, -0.12435908515499776, 0.22427146112580518, -0.01…
1590	[-0.07750504958513416, -0.15522443499969754, -0.1817830147350426, 0.2667371857097812, 0.0687049620863664, -0.2931550746562397, 0.04237007231474861, 0.09491884470235651, -0.04864609749344765, -0.30798494653430536, 0.06749389141837452, -0.12290009553941092, 0.14128256365604994, 0.11173306159463194, 0.08779925584937483, 0.16668713822388834, -0.03981052771492363, 0.015842224163048334, 0.1354691986916…
5937	[0.28357285876427707, 0.06455870967688875, -0.13346214545698679, 0.062190440154607375, 0.15750340430238216, 0.29871072464870363, -0.0132416520575003, -0.1365163970090036, -0.04264684993553483, -0.06267799929266706, -0.10114273255829165, -0.11100825456483986, 0.05727073043280575, 0.19743462395652728, 0.07182323018911921, -0.09794026103671942, -0.08494720451149575, 0.256045470415017, 0.052880847211…
1330	[0.03304322610423276, -0.061236996318046105, -0.10071685018647404, 0.042697238187627475, -0.2139384402533719, 0.042482286499762725, -0.05998133956747572, 0.13086974733449996, 0.2741466577489886, -0.10950004782494925, 0.06494653505955077, -0.15569027225531992, 0.16981817737936383, 0.0727685236293672, -0.05979943680202302, -0.11696347355902029, 0.060486135367634794, 0.12484887166552809, -0.19484200…
3157	[-0.007133081617009273, -0.26666110610381877, -0.01995367117342579, -0.14878791504955416, -0.1913554015664523, 0.011939752415691826, 0.03173023749257236, -0.09170267417958956, -0.3051592480120526, -0.06532949977108579, 0.1476788542032626, -0.09785207421597429, -0.18043901442802873, 0.0752928197432342, -0.32762644572971905, -0.01491360817300987, -0.06804929535974516, 0.21258212597927756, -0.058216…
9052	[0.2126665437500239, -0.11324991222532257, 0.025652682222396965, -0.2124617388569897, -0.15050474855889936, 0.018977714222426705, 0.21877055478834198, -0.0980223390065689, -0.12986964397415252, 0.12340688676276013, -0.24806745111954018, -0.21511947312384616, -0.18949166316245938, 0.10813149343112675, 0.07931738838731947, -0.10948715040690403, -0.04352016242036421, 0.17319692283771826, 0.040449189…
1028	[-0.11150517025020486, -0.05235955287305358, 0.010230876615240681, 0.049463559911784145, -0.11892167435850332, 0.10745942900578886, -0.011443989387861215, -0.19066454591765725, -0.11769498253320712, -0.15628748253285393, 0.13592744537568954, -0.3063014220969104, 0.2110037687137247, -0.08296324820106299, 0.17089878372694292, 0.2147134256107948, 0.039292535572029004, 0.010857335860743247, 0.0359759…
495	[-0.13642464518444336, -0.12971473518437407, -0.3097551092264664, 0.07375131161044246, -0.2720220542401962, -0.14523528540893943, 0.14831103085493516, 0.06334191962205148, 0.33236879907108613, -0.22161602313125797, -0.00931723630518109, 0.13666564537673784, 0.15109254366718175, -0.04240822577529831, 0.04980140731876493, -0.12062703104226596, -0.010909851073226139, 0.20716803774940998, -0.02390390…
1022	[-0.07956816355837049, -0.20438946946765085, 0.08361720069633961, 0.1419378104643933, 0.06844761080558688, 0.1431941118201901, 0.1885384933545495, -0.19896473251978514, -0.03252259001825355, -0.1487093049362485, 0.19723397922375965, -0.15123571805473981, -0.16688229714229258, -0.07675289697934977, 0.23116589225241546, -0.08122835381239527, -0.036591392465642275, -0.041801310804132415, 0.260330564…
2442	[-0.1567357145543318, -0.2427241575286388, -0.12710157501853128, -0.25464629280740136, 0.14828379905569608, 0.11915277992904812, 0.05667445373358149, -0.19672842246124725, 0.025504475540678837, -0.0048615135991420194, 0.14480610451610038, -0.2703793602038875, -0.061333311162220926, -0.11241663019131594, -0.001578795754710507, -0.17457233484732557, -0.2422846848675727, -0.08790528320788095, -0.178…
6948	[-0.11806187090435609, -0.13075554470150813, 0.14441768956512616, -0.03515727303852037, 0.005317070702647387, -0.07692391630365569, 0.1359439455478699, -0.13803833612541616, 0.039541363963829436, 0.1737089312552366, 0.1792492714657817, 0.02076831751503801, -0.19737378690188725, 0.1404081659710737, -0.03393214271519752, -0.18815801485814454, -0.31927963351543637, -0.13126610202462954, -0.196687483…
2469	[-0.2562957721857469, 0.06727105878435619, -0.12522462192611405, -0.17180019376313618, 0.15885694587789484, -0.313959474698147, -0.19306471132700734, 0.13872422479046198, -0.11902029970672465, 0.07266180978641787, -0.3139817218456672, -0.1539712176359391, -0.13222110652431002, -0.07151386626954492, -0.031244523818917173, 0.025279805510628025, -0.18971918000737917, -0.13242084716869826, 0.05855166…
4748	[-0.0922890214409687, -0.12672227508718414, 0.01993470490309525, 0.32289630213099657, -0.22471804952251753, 0.07194004323002863, 0.13327675149820645, 0.13182120216323046, 0.016368908094610744, -0.16347549971872083, 0.10662411486001248, -0.053631152020385944, 0.11522468379754901, -0.13810284878491488, 0.0630329807149349, 0.07487899447673872, 0.09298810520371417, -0.2930474796800025, 0.052434038498…
8354	[0.2041048042441386, 0.014912225788869934, -0.32502393002102, 0.09651029546587801, 0.11769224854917723, -0.0504775342248608, 0.1366122865231946, 0.013340367911093288, -0.10940848477254682, -0.17801728340779244, -0.08630849949338153, -0.07043290589343594, 0.1355572397227708, -0.1259348300791395, -0.011154550620129587, 0.22692165260270342, 0.06147433335771429, -0.17111086508346973, -0.0173581375420…
771	[-0.002118877354400087, -0.04907405662731107, -0.11986623131531918, 0.02451602442941593, -0.10371002955783758, 0.15737454352832017, 0.1134262616664767, 0.07373858744329974, 0.09312622195884152, -0.028077409530671126, -0.029023244049340115, 0.2324497918901136, -0.16878180800840034, 0.33493932970934265, -0.11063534989097251, -0.08862455449635584, 0.133798739683963, -0.05846658163135622, -0.02485567…
4155	[0.15459405131714749, 0.07975053074350964, -0.014332867353652393, 0.19314176120905413, -0.027809808136603716, 0.0873540036277174, -0.02628677489359426, 0.00663886502050191, 0.12039742429867276, 0.027562213512771886, 0.1729615254875159, -0.09386089096634924, -0.044650589914684326, 0.30849529615900423, 0.055035473879547325, -0.011541256933360444, 0.06370513156221304, -0.14361750247112157, -0.071896…
3524	[-0.12465240214269388, -0.15215181512225653, 0.1437837386416681, 0.1154598796755344, 0.018088087199704048, 0.14617445999974887, -0.2735353537847997, -0.10561234300928403, 0.09650614150331169, 0.173692309225858, -0.008235330702171124, 0.06767586468737631, 0.24121279283609903, 0.3348982682504774, 0.1281711863784975, -0.07290810523351954, 0.24423079544180673, 0.1568080795002724, 0.05771939743258879,…
7353	[0.20802231973508642, -0.0074357615980780905, -0.011794285663763235, -0.16303604921488818, 0.14089547389269938, -0.24962030731759757, 0.301687064286229, -0.0762207071092051, 0.055239442370096765, -0.10607507783581716, -0.13800611849702968, -0.2087234680570039, -0.17374686514726578, -0.31498217921308924, -0.10558276605693578, 0.1327163414807135, -0.0009005179459720467, 0.21371304522317866, -0.0932…
8377	[-0.11893186916747779, 0.234842091975028, 0.014364460048419639, -0.19813101900698843, -0.08494815486827507, 0.11633079404074331, -0.11397793486223076, -0.09054230130538408, -0.211492991187734, 0.14967557172719664, -0.06933950380437634, 0.16171568101307704, -0.1917793019985562, 0.2084904741535718, 0.06158391825306676, 0.02761179704893008, 0.21600712482390544, 0.010572650164369844, 0.18092974247436…
940	[-0.17747207696238407, -0.05004986904624571, 0.1036509350677256, 0.13560914979687147, -0.09349374873724575, -0.08996234285766685, 0.09368642254253699, -0.14868138198455466, 0.17205725760916643, -0.13856597570572018, 0.15769025448139995, 0.06536840715247168, -0.1652674315137845, -0.14642127819708675, 0.0008762222864612907, 0.3356510824998338, 0.037788135686864274, -0.05386886524117975, 0.145285864…
686	[-0.04934759255601618, 0.03257921179859799, -0.11864191774685216, -0.2812712925840272, 0.10136740545836018, -0.06162449953502875, -0.030762734958110764, 0.04296716118915646, 0.14792144851579053, -0.1655081548186945, 0.00920410766772429, 0.01898976685874061, -0.19629890884166887, -0.06995839732391748, -0.08924606776120866, 0.09855495226819982, 0.29545341589849844, -0.17666411590499773, -0.07307233…
7015	[-0.07763981699595153, -0.09871643730435714, 0.10337843655393308, 0.23433813742563497, -0.17866221491024367, 0.0067728779371056735, 0.03994951938486911, 0.028583333925513276, 0.08873161375257366, 0.09004642122256719, -0.10780185689679543, 0.12183711233209908, -0.14679656764162147, 0.09639008119656467, -0.028490440001761663, -0.14667992674642893, -0.040172314126600606, -0.017365808956374195, -0.09…
2314	[-0.039631209846221496, 0.11491870207355381, 0.05607254552505881, 0.07196209968770423, 0.03396096412522214, 0.16659030290007046, -0.23762285417460766, -0.14030572300291141, -0.1720799737491811, -0.043051796201336624, 0.0621109469041449, -0.10054686235127842, 0.01987596672209324, -0.10806076385688028, 0.0737085338621005, -0.1532395039311001, 0.02244477107060659, -0.22186749880967474, 0.07155106161…
2882	[-0.1904920302482088, -0.18154198896748278, -0.07603921410360319, -0.12978792220711122, 0.09250124465911518, -0.09587478226974247, -0.14572152982663977, 0.03203023807218333, 0.04862066746045353, 0.28208470296629584, -0.1985018736306223, 0.06187908380692706, 0.030667767924256642, 0.07836937408207022, -0.2363393714246879, -0.17121304594534267, -0.20648148212540476, -0.15123659605991474, 0.066898797…
2152	[-0.027953388084363425, 0.2857441548595961, -0.2099201751688168, 0.05292839627466032, 0.0014037483104574827, -0.08161633351368722, 0.13878594580070544, -0.1180481264011693, -0.1513235633052157, 0.14998363796252312, -0.048524768698591604, 0.07462652237843764, -0.0739308996508014, 0.21683519176091837, 0.08808313084785357, 0.22696342134918515, -0.17335008016637224, -0.10168647646013987, -0.044803174…
[truncated: 9,152 more rows]
