# Supplementary material for: Beyond top-k: knowledge reasoning for multi-answer temporal questions based on revalidation framework
Source: PeerJ Comput Sci. 2023 Dec 8;9:e1725. doi: 10.7717/peerj-cs.1725 (PMC10773896; doi:10.7717/peerj-cs.1725)
Supplement: Supplemental Information 4 [file peerj-cs-09-1725-s004.zip › MATQA-main/transE/relation50dim_batch400]

2	[0.18740450900393088, -0.20041514285910775, 0.1758759793957383, -0.14364401352186576, -0.054037040244969976, -0.13737626729495855, -0.1042415174555013, 0.07833937030765552, 0.07816019555408825, -0.22251357631586471, -0.14111067170797165, 0.003371420682403921, -0.17578265218295275, -0.02048682462822095, 0.0655254324427041, -0.10671433424872374, 0.14797091347070632, 0.021528194123275904, 0.14132438…
4	[-0.018471756602838365, -0.0792246682571906, -0.010383908822900132, 0.12617098596651444, 0.014728641006426898, -0.27398602403030714, -0.05458214607127839, 0.08361336057486324, 0.07644733901083106, -0.17811305724030208, 0.18667430013230876, -0.036643947101409204, -0.07710808768629374, -0.011760816247522794, 0.25110696935404203, -0.17732313328941748, 0.1580754623803526, -0.10537155346167035, 0.0819…
1	[0.0686508191634956, -0.009073575915282132, -0.15078002551495137, -0.2697203874279757, 0.0017174240934204649, -0.07649760277997844, -0.2018696712770757, 0.06381215742731917, -0.09718109321951382, -0.15127514800626454, 0.20140278030263295, -0.006638800372311332, 0.025460598877710475, -0.045693810814185276, 0.16840107287368142, 0.12294186783153309, -0.1461312481719662, 0.0822138816300278, -0.131742…
0	[0.14819907953748568, 0.10479627400458405, -0.03718717224338784, -0.21182593704039723, 0.2132237326079679, -0.19026769861666312, 0.09998390548628873, 0.02003464302894243, -0.174552447751684, -0.04040186648876044, 0.14432010331025857, -0.1290276137184525, -0.20219338042608384, 0.03615633263462763, -0.09088312337769179, 0.1378180868977389, -0.027073787275757516, -0.1686188514526846, -0.047142044589…
3	[0.01847820474019992, 0.1477440762861209, -0.08497495336156483, -0.01015634884054958, -0.02087267554158003, 0.03690908272505615, -0.036331208696477976, 0.004338961240730319, -0.0033031611739653736, -0.48047082402466107, 0.42429921577820473, 0.004782839274466226, 0.048614510718505914, -0.08952291894355356, 0.03795593214829491, -0.024565696404121606, 0.05973143596579693, -0.04907288875257617, -0.05…
