# Supplementary material for: Beyond top-k: knowledge reasoning for multi-answer temporal questions based on revalidation framework
Source: PeerJ Comput Sci. 2023 Dec 8;9:e1725. doi: 10.7717/peerj-cs.1725 (PMC10773896; doi:10.7717/peerj-cs.1725)
Supplement: Supplemental Information 4 [file peerj-cs-09-1725-s004.zip › MATQA-main/transE/relation50dim_batch4001]

1	[0.048804726627604066, 0.04072453025749964, -0.11610427716578396, -0.01719900874480111, 0.04200203701266705, 0.21989854764028555, -0.2305039890069274, 0.04375735697171617, 0.0728832876187417, -0.0709900671257623, 0.2178707220316617, 0.07675218701254681, -0.1296783208539296, 0.14834821361329342, 0.21758269728478255, -0.1162452883511636, 0.16156397127695912, 0.21387879812957017, -0.08666436300863135, -0.16841234506632408, -0.22925970208061172, 0.043733463270390606, 0.016460444171157586, 0.12609327554467264, 0.0624113764014062, 0.15793968627827512, 0.023703703467548465, -0.23230755472066503, -0.21947261245658736, 0.20873641926356679, 0.23030412120225008, 0.2583853135678523, 0.1972571148650523, -0.05428202193165092, 0.11404326087125262, 0.041447626679431235, 0.08155537105333004, -0.14016822738822288, 0.10026833987838323, -0.18521495277047575, -0.06933213913631014, -0.06047766651626102, 0.07082653168033189, 0.13141860221798607, -0.09419178012999789, 0.11198150613612545, 0.07711675439234689, -0.10350458568593966, -0.18539923098445257, -0.09959762662754015]
0	[0.12166451943291215, 0.2498538777017571, 0.12542922012921584, -0.0725701137447819, -0.09129775202635697, -0.2259951626994121, -0.05192500666717998, 0.187104278199581, 0.15819402583768563, 0.1978699667014844, 0.0800578397816701, 0.08722244058160164, 0.21677457298346034, -0.07443493279311172, -0.09923023767703058, -0.07123179490243853, 0.16278632680086635, -0.07086888476006298, 0.13791558339039167, -0.026885011175883863, 0.19014540851286224, -0.16368508739421964, -0.0959062743759898, 0.0043142342303736135, 0.19151564798387938, 0.09758080338486198, 0.03805030118709314, 0.1648574439147651, 0.09201008962904444, -0.1975546300114717, -0.18470791146070806, 0.19595310119691803, -0.066262315256894, 0.14485182979915964, 0.030704681709275674, -0.1814746770790236, -0.06198428456616089, -0.19009333682635174, 0.024235141527183538, 0.21811043975156336, -0.12431106873294863, 0.08645313658903106, -0.20528296198491056, -0.015324629945555578, -0.09804524960903323, 0.17733228266966092, -0.1160186967786131, -0.025037075031169927, -0.18046396087632163, -0.2008579633206262]
