# Supplementary material for: Beyond top-k: knowledge reasoning for multi-answer temporal questions based on revalidation framework
Source: PeerJ Comput Sci. 2023 Dec 8;9:e1725. doi: 10.7717/peerj-cs.1725 (PMC10773896; doi:10.7717/peerj-cs.1725)
Supplement: Supplemental Information 4 [file peerj-cs-09-1725-s004.zip › MATQA-main/transE/Source/csv/entity.csv]

entity:ID	name	:LABEL
en1	Q5294	s
en2	what medium is preceded by grand theft auto v	q
en3	Q215622	s
en4	Q25052149	s
en5	Q30173038	s
en6	Q3586935	s
en7	Q428598	s
en8	Q543609	s
en9	Q590740	s
en10	Q918466	s
en11	Q918472	s
en12	Q918503	s
en13	what is jeremy corbyn's position and when was he chosen	q
en14	Q192626	s
en15	what island did james cook land on in 1778	q
en16	Q57321	s
en17	who was the president in 2012 of the country where the bribri language was spoken	q
en18	Q366731	s
en19	american naval leader during the world war 2	q
en20	Q233644	s
en21	who married grover cleveland on june 2, 1886	q
en22	Q213417	s
en23	who did brett gardner play for in 2008	q
en24	Q354373	s
en25	what is member of of victor hugo and follows	q
en26	Q536900	s
en27	when did tiger woods receive best male athlete espy award	q
en28	Q664167	s
en29	what is record label of patti smith that is start time is 1975-0-0	q
en30	Q1474410	s
en31	tell me what morgan freeman was nominated for in the 32nd tony awards.	q
en32	Q5606394	s
en33	who is the long snapper currently for the steelers	q
en34	Q50686	s
en35	Q842112	s
en36	Q849866	s
en37	which class of government, does the location where the breed ga noi originated at have currently	q
en38	Q142	s
en39	Q31	s
en40	Q32	s
en41	Q35	s
en42	Q36	s
en43	Q41	s
en44	Q55	s
en45	neighbouring countries did germany capture in the 1940s	q
en46	Q9696	s
en47	which kennedy died first	q
en48	Q1471357	s
en49	what year did brandon roy get drafted	q
en50	Q179732	s
en51	Q525362	s
en52	who is the 2011 governor of the state where altamaha river is lcoated	q
en53	Q280413	s
en54	until 1964, who was gilles deleuze employed by	q
en55	Q3021599	s
en56	what is spouse of carl akeley that is end time is 1923-0-0	q
en57	Q1051837	s
en58	Q1051846	s
en59	Q1316734	s
en60	Q1316770	s
en61	Q1316802	s
en62	Q155391	s
en63	Q3130846	s
en64	Q4561415	s
en65	Q4562126	s
en66	Q4562311	s
en67	Q4563898	s
en68	Q4564126	s
en69	Q4564356	s
en70	Q4564598	s
en71	Q4564977	s
en72	Q4565294	s
en73	Q6145292	s
en74	Q6147072	s
en75	Q845534	s
en76	Q845599	s
en77	Q845603	s
en78	Q845607	s
en79	Q845627	s
en80	Q845650	s
en81	Q845655	s
en82	Q845665	s
en83	Q922550	s
en84	in which year of world series did the new york yankees win where the results were 4-2	q
en85	Q1297	s
en86	this city had the first woman mayor who was elected in 1979	q
en87	Q60	s
en88	where was john lennon standing when he was shot	q
en89	Q439729	s
en90	who was the new governor of the location where the movie "blood widow" took place in 2011	q
en91	Q174979	s
en92	who is the first american to visit space	q
en93	Q181786	s
en94	who won best actor when alfred junge won best art direction	q
en95	Q16996747	s
en96	what was jay-z first single	q
en97	Q158659	s
en98	in 1673, holy roman emperor leopold i ended a relationship with which woman	q
en99	Q18732	s
en100	what is member of sports team of kevin keegan that is end time is 1982-1-1	q
en101	Q7750804	s
en102	which book did ann martin write in 2003	q
en103	Q1490	s
en104	what was the administrative body of cairo governate on 1990-10-23	q
en105	Q25139	s
en106	which movie won best cinematography when sam mendes won best director	q
en107	Q737051	s
en108	in 1967, what was igor sikorsky awarded	q
en109	Q53003	s
en110	what is spouse of ingrid bergman and start time	q
en111	Q6074142	s
en112	Q6235084	s
en113	what are the athletes who were born on 04/26/1882	q
en114	Q2041168	s
en115	what was the first newspaper called in australia	q
en116	Q319099	s
en117	who did george hw bush go against during his election	q
en118	Q884135	s
en119	what was bruce willis' first movie	q
en120	what is winner and point in time of tiger woods has award received as best male athlete espy award	q
en121	Q11453	s
en122	who was the first civilization to have irrigation systems	q
en123	Q1829	s
en124	explain and name the twinned administrative body of cagliari starting in 2011	q
en125	Q2083133	s
en126	Q5291122	s
en127	Q984327	s
en128	who is the 2012 falcons quarterback and has passing attempts statistics of 1	q
en129	who was the first american to enter outer space	q
en130	Q9682	s
en131	in 1952, who was the new head of state of south australia	q
en132	Q580808	s
en133	the team won the 1992 nba finals championship has who as the current coach	q
en134	Q5794	s
en135	which team did wayne rooney play for before joining manchester united	q
en136	Q175772	s
en137	who was the first leader of mali	q
en138	Q313788	s
en139	what superman actors birthday is on 31st july	q
en140	Q145	s
en141	Q30	s
en142	Q408	s
en143	Q414	s
en144	Q796	s
en145	Q851	s
en146	what country led by a religious organization since 07-31-1973 fought in the gulf war	q
en147	Q4335326	s
en148	find the assaults that happened on april the 7th, 1995	q
en149	Q11816	s
en150	what is child of john adams that is date of death is 1848-2-23	q
en151	Q134773	s
en152	what was tom hanks 3rd oscar nomination	q
en153	Q106775	s
en154	who played dumbledore in the first harry potter	q
en155	Q826589	s
en156	what is position held of gianni agnelli and end date	q
en157	Q6265940	s
en158	name the award received by jean tirole in 1998	q
en159	Q4589592	s
en160	what year did the champion of the 1995 nba finals first won the championship	q
en161	Q5524835	s
en162	who is amy grant's first husband	q
en163	Q1765120	s
en164	what was charles babbge scholastic degree i 1814	q
en165	Q3631124	s
en166	who was the first woman to be mayor	q
en167	Q1370780	s
en168	the anime series lupin the third was created by whom	q
en169	Q976396	s
en170	what team does lamar odom play for 2013	q
en171	Q7521081	s
en172	what is given name of louis agassiz that is series ordinal is 1	q
en173	Q849079	s
en174	when was the last time the ny giants went to the super bowl	q
en175	Q4355264	s
en176	who was the newscaster in 1948 on cbs evening news	q
en177	Q769	s
en178	what nation did the united states invaded in 1983	q
en179	Q3084303	s
en180	Q741182	s
en181	why did ramsay macdonald get elected to the member of the 32d parliament of the uk and why did he stop	q
en182	Q267245	s
en183	Q8682	s
en184	what team, that michael essien played for, did cristiano ronaldo play for in 2012	q
en185	Q325904	s
en186	Q816319	s
en187	give me uninformed search that contains the word first in their name	q
en188	Q1543	s
en189	Q17479	s
en190	who did ronaldinho play for in 2011 with the team mascot named flamengo vulture	q
en191	Q16958416	s
en192	Q2071940	s
en193	what was the last year the la kings won the cup	q
en194	Q580574	s
en195	what is norman mailer nominated for who's point in time is 1994-0-0	q
en196	Q1003997	s
en197	whence was the person who said "blessed are they that mourn: for they shall be comforted" after he was crucified	q
en198	Q17144	s
en199	Q17277947	s
en200	Q5020532	s
en201	what award did dolores huerta receive in 2012	q
en202	Q622813	s
en203	what is award received of hugh lofting that is point in time is 1923-0-0	q
en204	Q36678	s
en205	Q36755	s
en206	Q39760	s
en207	Q83210	s
en208	what territories did israel gain control of in the 6 day war of 1967	q
en209	Q162819	s
en210	who did henry viii divorce first	q
en211	Q306	s
en212	which person holds the presidency of the nation where magallanes y la antartica chilena region 2011 were located	q
en213	Q7278646	s
en214	which album did eddie rabbitt release in march 1986	q
en215	Q833645	s
en216	what was the first book of shakespeare	q
en217	Q128849	s
en218	what city hosted the 1998 winter olympics	q
en219	Q34404	s
en220	where is the 2012 ncaa basketball tournament played at that is located at 1001 fifth avenue	q
en221	Q1581759	s
en222	Q4295890	s
en223	Q4295895	s
en224	which years did the 1983 champions go to the world series	q
en225	Q335027	s
en226	what did logo invent while living in the united states	q
en227	Q106291	s
en228	what is nominated for of burt reynolds that is point in time is 1997-1-1	q
en229	Q604	s
en230	what are the dwarf planet discoveries made on 3/31/2005	q
en231	Q79580	s
en232	what was the capital of alabama through 1846	q
en233	Q5126026	s
en234	what is spouse of alfred kinsey that is end time is 1956-0-0	q
en235	Q3595282	s
en236	Q3647356	s
en237	who is the present chief justice of supreme court of india for 2010	q
en238	Q1465181	s
en239	Q222047	s
en240	Q674359	s
en241	what was the award presented to kareem abdul-jabbar in 1980	q
en242	Q2518	s
en243	who became federal chancellor of germany after gerhard schroder	q
en244	Q4416090	s
en245	what is position held of harry s. truman that is start time is 1935-1-3	q
en246	Q161549	s
en247	Q189946	s
en248	Q52847	s
en249	Q845737	s
en250	what follows the european union after it is dissolved, abolished or what follows the european union after it is dissolved, abolished or demolished	q
en251	Q160082	s
en252	what award did hilary mantel receive on 1-1-2009	q
en253	Q129795	s
en254	where is the "on the last frontier" lyrics' author buried	q
en255	Q157	s
en256	Q329	s
en257	which politician was leading france as of 2012 and ended their last government psoition until 2007-03-26	q
en258	Q8567	s
en259	when was the gold metal won by the sponsee of covergirl	q
en260	Q3771430	s
en261	what is head of government of calabria that is end time is 2014-4-29	q
en262	Q54389	s
en263	which comes before the anti-particle of antideuterium	q
en264	Q1188005	s
en265	Q585801	s
en266	Q620277	s
en267	Q632786	s
en268	Q853768	s
en269	Q904928	s
en270	what other years did the champion of the 2011 afc championship game win the superbowl	q
en271	Q4542504	s
en272	what is nominated for of luis miguel that is point in time is 1997-0-0	q
en273	what is nominated for of philip seymour hoffman that is statement is subject of is 80th academy awards	q
en274	Q1374361	s
en275	who are the first dallas cowboys coaches	q
en276	Q213500	s
en277	who is the first african american to win nobel prize	q
en278	Q433180	s
en279	when the political appointer held the title of white house staff assistant was president, who was then the secretary of state	q
en280	Q438848	s
en281	what is chairperson of mossad that is start time is 2002-0-0	q
en282	Q47170	s
en283	tell me the award milton friedman received in 1976	q
en284	Q6008386	s
en285	which award did corin tellado receive in the year 1998	q
en286	Q42034	s
en287	what was the name of the first wife of the holy prophet mohammad	q
en288	Q221048	s
en289	what was first black player in mlb	q
en290	who was the first african american mlb player in the world	q
en291	Q1385992	s
en292	who was elizabeth taylor 2nd husband	q
en293	Q1268927	s
en294	Q1419495	s
en295	Q1790273	s
en296	Q1868921	s
en297	Q463085	s
en298	Q4649800	s
en299	Q501273	s
en300	Q840286	s
en301	Q989447	s
en302	in 1993, which award was granted to holly hunter	q
en303	Q16822913	s
en304	Q18995	s
en305	Q2039308	s
en306	Q338385	s
en307	Q4583688	s
en308	Q4588534	s
en309	Q47510245	s
en310	Q47510338	s
en311	Q47510356	s
en312	Q47510372	s
en313	Q47510566	s
en314	Q47510570	s
en315	Q47510573	s
en316	Q47510582	s
en317	Q817262	s
en318	what year prior to the 1993-94 fa cup did arsenal win the league	q
en319	Q2517513	s
en320	what plays were first performed with copyright in 1967	q
en321	Q776662	s
en322	what was the residence of oliver heaviside born at 1889-0-0	q
en323	Q101797	s
en324	who was johnny depp's partner until 1993	q
en325	Q361523	s
en326	what is spouse of greer garson that is start time is 1943-1-1	q
en327	Q276539	s
en328	which university of mississippi sports team did michael oher play for in 2009	q
en329	Q672635	s
en330	what position did djuanda kartawidjaja take after he was replaced by sukarano	q
en331	Q166646	s
en332	who was prime minister of great britain during the defense of the great wall	q
en333	Q30192	s
en334	Q6574	s
en335	what is the time zone in uk now	q
en336	Q349	s
en337	who got first padma bhushan award	q
en338	what award did bob cousy receive in 1961	q
en339	Q273228	s
en340	who replaced aldo moro as the minister of foreign affairs	q
en341	who currently operates the railway lines one of whose stockholder is chicago,st paul,minneapolis and omaha railway	q
en342	Q121783	s
en343	Q132893	s
en344	Q180950	s
en345	what team that uses the american airlines center did derek fisher play for in 2012	q
en346	Q282	s
en347	Q41354	s
en348	Q7802	s
en349	what was the last meal of jesus christ	q
en350	Q281939	s
en351	Q488645	s
en352	Q830079	s
en353	what award was top gun nominated for in the 59th academy awards	q
en354	Q311719	s
en355	what democratic was a presidential candidate in 1952	q
en356	Q38104	s
en357	what is nominated for of john william strutt, 3rd baron rayleigh that is point in time is 1903-1-1	q
en358	Q3773669	s
en359	what is trey songz first top songs	q
en360	Q161806	s
en361	what did jean racine become a member of on 1672-12-5	q
en362	Q516479	s
en363	Q521644	s
en364	Q917071	s
en365	Q917076	s
en366	what was edith head statement received as academy award for best costume design, black-and-white	q
en367	Q482941	s
en368	what is residence of don bluth that has start time of 1940-0-0	q
en369	Q215616	s
en370	what is first air channel of part of series of an adventure in make believe	q
en371	Q93190	s
en372	what happened to albert einstrins first wife	q
en373	Q49128	s
en374	who was the chairperson of harvard university in 2007	q
en375	Q83459	s
en376	for what sports team that was founded on 16 december 1899 did kaka play in 2009	q
en377	Q167733	s
en378	what is educated at of elsie clews parsons that is end time is 1899	q
en379	Q5704055	s
en380	what is electoral district and represents of john key has member of as 51st new zealand parliament	q
en381	Q2069819	s
en382	what year did spudd webb won the dunk contest	q
en383	who was the president of the government of costa rica in 2012	q
en384	Q6508547	s
en385	what is position held of peter fraser that is replaced by is walter nash	q
en386	Q6267603	s
en387	who was nebraska's first heisman trophy winner	q
en388	Q102427	s
en389	Q103360	s
en390	Q103916	s
en391	Q1315008	s
en392	Q165313	s
en393	Q41417	s
en394	Q5280675	s
en395	Q593098	s
en396	Q6978541	s
en397	Q849124	s
en398	what is nominated for of pulp fiction that is point in time is 1994-0-0	q
en399	Q529446	s
en400	what person was the mayor of atlanta starting in 2002	q
en401	Q719200	s
en402	who is the first african american senator	q
en403	Q13217683	s
en404	Q17305512	s
en405	what did harry s truman work before he was president	q
en406	Q4942343	s
en407	who became the editor of glamour in 1998	q
en408	Q125076	s
en409	Q159063	s
en410	Q183239	s
en411	Q201687	s
en412	Q691672	s
en413	what films were nominated for best picture of 2009	q
en414	what was burt lancaster nominated for in 1953	q
en415	Q3019369	s
en416	what award did david geffen receive in the year 1990	q
en417	Q88485687	s
en418	which person is the current leader of the nation where kef governorate is located	q
en419	Q116854	s
en420	Q116861	s
en421	Q4465	s
en422	Q531599	s
en423	Q808917	s
en424	Q888311	s
en425	when did j.r.r. tolkien acquire the hugo award for best dramatic presentation	q
en426	Q1738793	s
en427	what awards did jerry herman receive while playing the lead in lillian gish	q
en428	Q150712	s
en429	Q154936	s
en430	Q309930	s
en431	Q310435	s
en432	Q442257	s
en433	what is follows and followed by of berengar i of italy has noble title as monarch of italy	q
en434	Q5305705	s
en435	Q5305716	s
en436	what is nominated for of jonathan larson that is point in time is 2002-0-0	q
en437	Q958369	s
en438	who won the 2009 afl premiership	q
en439	Q200499	s
en440	name the president of the country whose main spoken language was brahui in 1980	q
en441	Q6283268	s
en442	who discovered the first chocolate bars	q
en443	Q939	s
en444	who declared brazil's independence in 1822	q
en445	what is the name of muhammad the prophet's first wife	q
en446	Q9184	s
en447	which is the religious text that follows the exodus	q
en448	Q173196	s
en449	who gave the mayor of mediatised to of government of the 1st dáil	q
en450	Q131371	s
en451	who played nba finals 2010	q
en452	Q1630979	s
en453	in 2005 which award ilya mechnikov received	q
en454	what was the first independent state in latin america	q
en455	Q41187	s
en456	what is the record label of the next thing and also the label of the the producers (2005 film)	q
en457	Q50641	s
en458	linda nochlin majored in what subject at new york university institute of fine arts	q
en459	Q664	s
en460	which country gave women the right to vote in elections first	q
en461	Q24241	s
en462	what is nominated for of dominique blanc that is statement is subject of is 26th césar awards	q
en463	Q6132456	s
en464	who is janet jacksons first husband	q
en465	what was richard feynman nominated for in 1960	q
en466	Q4575625	s
en467	derek fisher is the head coach of a basketball team that won their last championship when	q
en468	Q15029	s
en469	who governmental head of the area that has the state council of the people's republic of china in 2011	q
en470	Q3764667	s
en471	who is the vice president in india now	q
en472	Q10737	s
en473	what happened to adolf hitler at the end of the war	q
en474	what city did roald dahl marry his first wife in	q
en475	what was isabelle huppert nominated for in 2003	q
en476	Q83229	s
en477	who was the last tudor to govern england	q
en478	Q1064741	s
en479	Q1065229	s
en480	Q1463422	s
en481	Q621500	s
en482	Q632774	s
en483	which super bowls occured after 1978-01-15 and were won by the dallas cowboys	q
en484	Q6279	s
en485	what politician ran as a us vice presidential candidate along with the speaker at the 2012 state of the union address	q
en486	Q1371091	s
en487	Q2484309	s
en488	what is the public workplace held by means of john russell, 1st earl russell, that was appointed via elizabeth ii	q
en489	Q360028	s
en490	who is manager/director of european southern observatory where end time is 1974-1-1	q
en491	Q11702	s
en492	who held their governmental position from before january 3, 2011 and were speakers of the house of representatives in 2011	q
en493	Q333994	s
en494	who is the first governor of india	q
en495	what award nominee in the 1980 national book awards ceremony served as secretary of state under president richard nixon	q
en496	Q9640	s
en497	who was sworn into office after the public speaker who spoke about anti-apartheid was assassinated	q
en498	Q241788	s
en499	which governor with the symbol of qui transtulit sustinet won the election in 2010	q
en500	Q518675	s
en501	what was natalie portman short-listed for in 2011	q
en502	Q40213	s
en503	who are the writers of the second coming, whose deathplace is menton	q
en504	Q11812	s
en505	who was the president when the lousiana territory was purchased	q
en506	Q462	s
en507	what original star wars movie was first screened	q
en508	what is nominated for of paul muni that is point in time is 1935-1-1	q
en509	Q17112655	s
en510	in 1959, what award did leon festinger receive	q
en511	Q181962	s
en512	where is augusta masters 2012	q
en513	who was the president in 2010 of the governmental jurisdiction in which zeng peiyan was a governmental office holder	q
en514	Q35637	s
en515	what is nominated for of könig von belgien albert that is point in time is 1922-1-1	q
en516	Q1134635	s
en517	who was the winner of the world series in 1994	q
en518	Q107258	s
en519	Q139184	s
en520	Q3703463	s
en521	Q586356	s
en522	Q768476	s
en523	Q787131	s
en524	Q8038461	s
en525	Q900414	s
en526	what is nominated for of bernardo bertolucci that is for work is the last emperor	q
en527	Q433174	s
en528	who was the opponent of lincoln in the election of 1860	q
en529	Q184650	s
en530	who was george w bush's first secretary of defense	q
en531	Q127318	s
en532	who was the king of england in 1776	q
en533	Q15031	s
en534	who is the current president of the nation where guangzhou zhu jiang brewery co. ltd. zhu jiang beer is made	q
en535	Q131520	s
en536	Q277751	s
en537	Q487136	s
en538	what is award received of pan's labyrinth that is statement is subject of is 79th academy awards	q
en539	Q483020	s
en540	who does david beckham play for in 2013	q
en541	Q94	s
en542	on 2008-09-20 which computer operating system was released	q
en543	Q17008313	s
en544	what award did mel brooks receive in 2003	q
en545	Q132050	s
en546	what was president george w bush before he was president	q
en547	Q1042001	s
en548	what is the name of new zealand's first settlers	q
en549	Q304509	s
en550	what is the entertainment company for follows of comcast	q
en551	Q191384	s
en552	Q656801	s
en553	what member of marshall islands started on 1992-9-23	q
en554	Q255620	s
en555	what is spouse of cary grant that is end time is 1945-1-1	q
en556	Q13655513	s
en557	Q19730927	s
en558	Q21467394	s
en559	Q21500792	s
en560	Q23541058	s
en561	Q23714146	s
en562	Q27967823	s
en563	Q3510794	s
en564	Q361567	s
en565	Q62356	s
en566	Q6380660	s
en567	Q7877282	s
en568	current nigeria ministers and their portfolios	q
en569	what team with team mascot named champ, did derek fisher play for in 2012	q
en570	Q310192	s
en571	who was lincons opponent in the 1864 elections	q
en572	why did david cameron, who held the role of member of the 54th parliament of the uk, depart office	q
en573	Q212852	s
en574	Q233461	s
en575	who takes after and taken after by clovisas respectable title as lord of franks	q
en576	Q28729082	s
en577	where did mikhail skobelev receive his education in 1861	q
en578	Q931348	s
en579	in 1978, who was the chairperson of the international mathematical union	q
en580	Q134430	s
en581	what was the first disney color cartoon movie	q
en582	Q3054376	s
en583	first female federal minister in australia	q
en584	Q538609	s
en585	in 1996, who was the governor of the governmenatl jurisdiction in which matt blunt holds a governmental office	q
en586	Q659224	s
en587	what company did the actor who played micheal schumacher ferrari drive for in 2013	q
en588	Q313776	s
en589	who was the governor who banned the protest march from selma mongomery in 1965	q
en590	Q1700405	s
en591	who was the first governor of connecticut	q
en592	Q18656	s
en593	Q75729	s
en594	what football team does nani play for in 2007	q
en595	Q9188	s
en596	name a building located on 34th street that contains the word building in its name	q
en597	Q486860	s
en598	Q74195	s
en599	what is the headquarters location and the location of formation of google	q
en600	Q12439	s
en601	in what year did detroit become a city	q
en602	Q168	s
en603	what is often confused with of pi , that has comes before is ρ	q
en604	Q1675683	s
en605	who was the chairperson of the international ski federation in the year 1924	q
en606	Q791135	s
en607	which honor was received on 01/01/2006 by mikhail prokhorov	q
en608	Q1140155	s
en609	when was the first action film made	q
en610	Q295844	s
en611	what is start time and place of marriage of victor hugo has spouse as adèle foucher	q
en612	Q239502	s
en613	in 1348, where did lviv live	q
en614	Q193592	s
en615	Q280658	s
en616	what is diego maradona's moment spanish family title and what position does he play	q
en617	Q41419	s
en618	oldest sister of zeus	q
en619	Q131581	s
en620	Q160341	s
en621	what is the replaces for henry vi of england has position held as monarch of england	q
en622	what award did laurence fishburne receive at the 46th tony awards	q
en623	who was the last great absolute european monarch	q
en624	Q346	s
en625	what is child of louis viii of france and date of birth	q
en626	Q654291	s
en627	what position did eamon de valera in parliament	q
en628	Q15180	s
en629	what countries occupied west germany after world war 2	q
en630	what is the name of the current political leader of china	q
en631	what country sent the first monkey into space	q
en632	Q43287	s
en633	what is country of wiesbaden that is start time is 1871-1-18	q
en634	Q28003	s
en635	what is award received of friedrich wöhler that is point in time is 1872-1-1	q
en636	Q1929603	s
en637	what was the beatles first album called	q
en638	Q16987659	s
en639	for what did adventure time earn a 2010 nomination	q
en640	Q159354	s
en641	Q206989	s
en642	Q326827	s
en643	Q3312129	s
en644	what kind of disciplines do the 1912 summer olympics and the 2008 summer olympics have in common	q
en645	who was the first woman mayor	q
en646	during which baseball seasons have the 1983 world series champions participated in the world series	q
en647	what team owned by steve bisciotti did michael oher play for in 2009	q
en648	Q91	s
en649	who was elected the us president in 1860	q
en650	Q465295	s
en651	Q69319	s
en652	who held a position in the 11th united states congress and was governor of ohio in 2011	q
en653	Q11820	s
en654	Q544396	s
en655	Q551362	s
en656	which man was in his governmental post since 1795-03-04 and was president andrew jackson's secretary of state	q
en657	Q9960	s
en658	who was us president when billy kelleher was a teenager	q
en659	Q741462	s
en660	who is the first president of new zealand	q
en661	Q6247949	s
en662	who was the first coach of the bucaneers	q
en663	Q259843	s
en664	what is named after of vladikavkaz that is start time is 1954-0-0	q
en665	when did the sports team playing out of ed smith stadium arena win the world series	q
en666	Q8007	s
en667	who was president of the us when douglas bravo was a teenager	q
en668	Q133614	s
en669	who invented the first steam engine used in railroads	q
en670	Q344750	s
en671	who won best supporting actor when alfred junge won best art direction	q
en672	Q698647	s
en673	which award was presented to umberto eco in 2001	q
en674	Q178473	s
en675	Q185493	s
en676	Q1948730	s
en677	Q2638119	s
en678	Q530008	s
en679	what award did gherman titov receive on august 9, 1961	q
en680	Q1132659	s
en681	what year was lebron james rookie season	q
en682	Q699716	s
en683	what year did ted kennedy run for president	q
en684	Q219714	s
en685	Q221150	s
en686	what team did hank baskett play for in 2010 and has the mascot called viktor the viking	q
en687	what was friedrich wöhler nominated for at the time of 1872-1-1	q
en688	Q128902	s
en689	who was the british prime minister during french revolution	q
en690	who was the first coach for the dallas cowboys	q
en691	Q815612	s
en692	what happened to justin bieber 2012	q
en693	Q505780	s
en694	what are the tv directors who were born on 07/16/1902	q
en695	for the 43rd academy awards, what is gene hackman's nomination area	q
en696	Q132232	s
en697	who is the spouse of robert schumann in the year 1840	q
en698	Q3586899	s
en699	what electoral district does member of the australian house of representatives john howard represent and when was he elected	q
en700	Q4671453	s
en701	what is educated at of marina abramović that is end time is 1970-0-0	q
en702	Q24906838	s
en703	when was the last world series held in the sloan park sports arena	q
en704	Q4639116	s
en705	when does the world cup occur	q
en706	what team did nani play for in 2007	q
en707	who was new zealand's first president	q
en708	Q134982	s
en709	Q166714	s
en710	who was the leader of britain during world war one	q
en711	Q105575	s
en712	Q111567	s
en713	Q151523	s
en714	Q151872	s
en715	Q155538	s
en716	Q160640	s
en717	Q179449	s
en718	Q25973	s
en719	Q37030	s
en720	Q380787	s
en721	Q43523	s
en722	Q561283	s
en723	Q57187	s
en724	Q57358	s
en725	Q60785	s
en726	Q61071	s
en727	Q64421	s
en728	Q64789	s
en729	Q64791	s
en730	Q65350	s
en731	Q67013	s
en732	Q67511	s
en733	Q7546	s
en734	Q76412	s
en735	Q76509	s
en736	Q76606	s
en737	Q76650	s
en738	Q76727	s
en739	Q76820	s
en740	Q77109	s
en741	Q77325	s
en742	Q77491	s
en743	Q78483	s
en744	Q78504	s
en745	Q9021	s
en746	Q9215	s
en747	Q94287	s
en748	in what don did agnes miegel get a 1st put medal	q
en749	Q171410	s
en750	Q204845	s
en751	Q377197	s
en752	Q468436	s
en753	Q525980	s
en754	Q862090	s
en755	Q925414	s
en756	Q977193	s
en757	which drivers had a start position after 35 in 2009 daytona 500	q
en758	when was the last time the basketball team whose head coach is derek fisher won the national championship	q
en759	which sports team for which cristiano ronaldo played in 2011 was founded last	q
en760	Q6952069	s
en761	what is nominated for of ncis that is point in time is 2013-0-0	q
en762	Q13426199	s
en763	is it true that inner mongolia was founded in 1947	q
en764	Q464955	s
en765	what is residence of michael caine that is end time is 1970-0-0	q
en766	which country fought in the 1991 gulf war, and is the location of film, shine	q
en767	Q3873144	s
en768	Q572316	s
en769	Q833633	s
en770	in 1955 what award was william faulkner given	q
en771	what sports team owned by jerry buss did derek fisher play for in 2012	q
en772	Q20017756	s
en773	who became the head of the lisbon government in april 2015	q
en774	Q727282	s
en775	what is award received of jean marais that is point in time is 1993-1-1	q
en776	Q16476	s
en777	Q1827902	s
en778	who are the current us senators and representatives in hawaii	q
en779	Q36023	s
en780	who became president after harding died	q
en781	Q107964	s
en782	what is together with and point in time of christopher a. sims has award received as sveriges riksbank prize in economic sciences in memory of alfred nobel	q
en783	Q5454179	s
en784	Q7443705	s
en785	at what event that ended prior to 4 march 1865 was abraham lincoln inaugurated	q
en786	Q22686	s
en787	who was the us forty fifth president	q
en788	Q7156	s
en789	Q79800	s
en790	what team is sponsored by beko and had player messi on their roster in 2010	q
en791	Q1209	s
en792	Q131964	s
en793	Q14551680	s
en794	Q153015	s
en795	Q155570	s
en796	Q157013	s
en797	Q157710	s
en798	Q158151	s
en799	Q158445	s
en800	Q159631	s
en801	Q161215	s
en802	Q161947	s
en803	Q164079	s
en804	Q16550783	s
en805	Q165763	s
en806	Q1783098	s
en807	Q186320	s
en808	Q20135	s
en809	Q264970	s
en810	Q27306	s
en811	Q278874	s
en812	Q281005	s
en813	Q310650	s
en814	Q313175	s
en815	Q326029	s
en816	Q3462133	s
en817	Q347	s
en818	Q376009	s
en819	Q529605	s
en820	Q531783	s
en821	Q533534	s
en822	Q630163	s
en823	Q639100	s
en824	Q673865	s
en825	Q675085	s
en826	Q686965	s
en827	Q693669	s
en828	Q695316	s
en829	Q700663	s
en830	Q704288	s
en831	Q704300	s
en832	Q836680	s
en833	Q950240	s
en834	give me the name of territorial entity that separated from german confederation in 1866	q
en835	what 2011 governor of ohio previously held a position in the ohio senate	q
en836	Q179164	s
en837	Q188961	s
en838	Q49890	s
en839	what governmental system is currently used in the governmental jurisdiction that has an office holder named ariste jacques trouvã©-chauvel	q
en840	Q929902	s
en841	in the administrative territorial entity of bristol, what significant event happened in 1996	q
en842	Q7558282	s
en843	which album did peter cetera release in 1986	q
en844	Q53662	s
en845	what was the first dog in space called	q
en846	Q1932603	s
en847	who is the current leader of the nation where you'd find santiago de cuba province	q
en848	Q617375	s
en849	what city became guanajuato's sister city on november 6, 2014	q
en850	Q24826	s
en851	where did george harrison live before he died	q
en852	Q534295	s
en853	who was the new head of government of schwerin from 2008-5-1	q
en854	Q16	s
en855	Q23666	s
en856	Q38	s
en857	what countries was not an enemy of the us during world war 2	q
en858	Q170473	s
en859	who was king of troy during the trojan wars	q
en860	Q1780561	s
en861	what award did bjørn dæhlie recieve in 1992	q
en862	what rear window was nominated for at 27th academy awards	q
en863	the country that contains cao bang has what type of governent today	q
en864	Q314164	s
en865	Q51088	s
en866	Q693052	s
en867	who was the student of ludwig van beethoven in 1795	q
en868	Q208258	s
en869	who was claude francois's partner in 1964	q
en870	Q16275104	s
en871	Q4896642	s
en872	what is nominated for of serena williams that is point in time is 2009-0-0	q
en873	Q11613	s
en874	who held a position in the new york state senate and was president of the united states during wwii	q
en875	Q80811	s
en876	what was the first satellite launched into space by the soviet	q
en877	Q193487	s
en878	what is themed after the an-225 mriya, that has been operated by the russian air force	q
en879	Q1191	s
en880	which is the second largest state of india by population according to 2001 census	q
en881	Q294339	s
en882	who took control of russia after the death of vi lenin	q
en883	Q855	s
en884	who was the leader of the country where the chuvash language was spoken during wwii	q
en885	what is muhammad's first wife name	q
en886	Q18125	s
en887	where did the "your arsenal" award nominated artist live in 2010	q
en888	what team with mascot named ragnar did hank baskett play for in nov 2010	q
en889	Q772496	s
en890	which is the after death work that was the remarkable work of ludwig wittgenstein	q
en891	Q90	s
en892	what is place of activity of paul gauguin , that has has shires is 7th arrondissement of paris	q
en893	Q1542172	s
en894	Q740968	s
en895	what is award received of justin timberlake that is point in time is 2007-0-0	q
en896	Q229493	s
en897	what is head of state of georgia that is end time is 2004-1-25	q
en898	Q37922	s
en899	what is nominated for of eyvind johnson that is point in time is 1963-1-1	q
en900	Q11617	s
en901	what is spouse of r. kelly that is start time is 1994-1-1	q
en902	Q21402343	s
en903	in 2012, to whom was the actor who portrayed the character barbara fordham married	q
en904	Q16935026	s
en905	Q19664817	s
en906	Q20031584	s
en907	Q21294876	s
en908	Q21623063	s
en909	Q2260799	s
en910	Q28151848	s
en911	Q29166745	s
en912	Q2923495	s
en913	Q29281952	s
en914	Q348618	s
en915	Q3809921	s
en916	Q521931	s
en917	Q6758454	s
en918	Q698125	s
en919	Q919197	s
en920	Q994442	s
en921	of the boston celtics current roster, which is the pro athlete who started his career in 2005	q
en922	Q607354	s
en923	what was clive barker nominated for in 1988	q
en924	when is captain dustin brown's team last stanley cup win	q
en925	Q500581	s
en926	who replaced eduard shevardnadze as first secretary of the georgian communist party	q
en927	Q2086913	s
en928	what time zone is chicago in right now	q
en929	Q1345	s
en930	where was the first capitol of the united states	q
en931	Q3774292	s
en932	what award did itzhak perlman recieve in 1980	q
en933	Q9106	s
en934	what monument was unveiled in 1984 of fine arts of the soviet union	q
en935	Q3031850	s
en936	what position held of miguel de la madrid that is start time is 1999-1-1	q
en937	Q223243	s
en938	what team owned by jimmy buffett did reggie bush play for in 2011	q
en939	Q44329	s
en940	who is now the leader of the country whose national anthem is humat ad-diyar	q
en941	when the actor who portrayed the character gripweed was shot, where was he standing	q
en942	Q3400466	s
en943	Q4122271	s
en944	which designation was held by zhou enlai in the year 1976	q
en945	which was the country of vinnutsia oblast till 1991	q
en946	Q136699	s
en947	what award did alice hamilton receive in 1947	q
en948	Q3075752	s
en949	what is elected in and end cause of arthur henderson has position held as member of the 29th parliament of the united kingdom	q
en950	Q467112	s
en951	name of the current first minister of scotland	q
en952	Q1797817	s
en953	where did booker t washington first go to school	q
en954	what is nominated for of gene hackman that is statement is subject of is 43rd academy awards	q
en955	who was the sixteenth president of the us	q
en956	Q151231	s
en957	Q218091	s
en958	who won the grammy awards in 1996 for best pop	q
en959	Q11813	s
en960	who was us president during the seventh coalition	q
en961	Q3520758	s
en962	who is the 1st woman chief minister of india	q
en963	which award did thomas keneally win in 1982	q
en964	what did harry s truman job before president	q
en965	Q183	s
en966	country that invaded poland in 1939	q
en967	Q7327	s
en968	first man who travelled to space	q
en969	Q102225	s
en970	which film starring jamie waylett was released in 2005	q
en971	Q1443619	s
en972	Q2591444	s
en973	Q3248796	s
en974	Q3618476	s
en975	Q3696531	s
en976	Q375339	s
en977	Q3806137	s
en978	Q3808437	s
en979	what amazing player did the sports team that plays at m&t bank stadium draft in 2011	q
en980	Q186243	s
en981	who won the asian cup in 2007	q
en982	Q18288152	s
en983	what district of liguria originated in 2015	q
en984	Q41582573	s
en985	what position did henry morton stanley hold and when did it end	q
en986	Q9531	s
en987	which news organizations reported on the 2008 summer olympics	q
en988	Q844837	s
en989	when did hank azaria marry helen hunt	q
en990	Q460583	s
en991	what was the first novel that charles dickens write	q
en992	what is nominated for of nastassja kinski that is point in time is 1980-0-0	q
en993	Q1144500	s
en994	what was the first world series won by the team owned by fred wilpon	q
en995	Q258	s
en996	when was the world cup 2010 held	q
en997	Q119524	s
en998	Q220208	s
en999	Q3722280	s
en1000	Q748667	s
en1001	Q918397	s
en1002	Q918412	s
en1003	Q918420	s
en1004	Q918430	s
en1005	Q918442	s
en1006	Q918450	s
en1007	Q918508	s
en1008	what is position held of james callaghan and elected in	q
en1009	Q235622	s
en1010	what is the name of the person who married rod steiger in 1959	q
en1011	Q1153471	s
en1012	Q1544759	s
en1013	Q2	s
en1014	Q8441	s
en1015	what is the antonym of the after the bath landscape	q
en1016	Q4593827	s
en1017	when is the last time the chicago bulls won a championship	q
en1018	who does cristiano ronaldo play for in 2010	q
en1019	Q9219	s
en1020	when did edgar allen poe go to high school	q
en1021	Q461553	s
en1022	who was washington states first female governor	q
en1023	which is the team founded in 1893 which messi played for in 2010	q
en1024	tell me what label patti smith started with in 1975	q
en1025	what is the current location of the subject of no crossover: the trial of allen iverson	q
en1026	what is mario monicelli nominated for in the 38th academy awards	q
en1027	Q277787	s
en1028	what award did jorge luis borges receive in 1971	q
en1029	Q7072015	s
en1030	for whom sam shepard's spouse was in 1969-1-1	q
en1031	Q29	s
en1032	who did mexico gain independence from in 1821	q
en1033	Q785304	s
en1034	what position did dewitt clinton hold in 1807	q
en1035	Q14277	s
en1036	which is first described of sombrero galaxy , where member of is accademia nazionale delle scienze detta dei xl	q
en1037	what was seán o'casey nominated for on 1962-1-1	q
en1038	Q11881	s
en1039	who was the first president to get married in office but not in the white house	q
en1040	what is academic degree of charles babbage that is point in time is 1814-0-0	q
en1041	Q3136857	s
en1042	what is the aspect of history for follows of apartheid	q
en1043	Q13218630	s
en1044	Q17495450	s
en1045	what us governmental position was started on 1790-03-23 and was held by abraham lincoln before his presidency	q
en1046	on the date of 04/26/1882 what athletes were born	q
en1047	what nominations did silence of the lambs receive for the 64th academy awards	q
en1048	Q171048	s
en1049	what first disney pixar film ever released	q
en1050	Q143716	s
en1051	Q517958	s
en1052	Q60506	s
en1053	what movie, made in 2011, was directe dby frank coraci and featured taylor lautner	q
en1054	Q14946922	s
en1055	what is point in time and winner of martin scorsese has award received as grammy award for best music film	q
en1056	Q920783	s
en1057	what is award received of buckminster fuller that is point in time is 1968-0-0	q
en1058	Q241609	s
en1059	what is spouse of al gore that is start time is 1970-0-0	q
en1060	Q19546	s
en1061	in what capacity did adrian iv serve before being succeeded by alexander iii	q
en1062	Q4934	s
en1063	who owns google 2012	q
en1064	Q10329	s
en1065	which was the team of davor šuker in 1996	q
en1066	Q1624386	s
en1067	for what sports team did bernard thévenet play for until 1979	q
en1068	Q420	s
en1069	Q787674	s
en1070	what was the major and degree that peggy whitson received at iowa wesleyan college	q
en1071	Q55910	s
en1072	who was the president of the organization that martin schulz was part of in 2011	q
en1073	what devastating occurrences began on april the 7th, 1995	q
en1074	Q868482	s
en1075	what location hosted the 2012 world series and the 2012 winter classic alumni game	q
en1076	Q1125021	s
en1077	which side won first bull run	q
en1078	Q33881	s
en1079	what is participant of of eddy merckx that is point in time is 1969-0-0	q
en1080	Q161345	s
en1081	Q165529	s
en1082	who did battier play for before the heat	q
en1083	Q1033157	s
en1084	where was muhammad at first revelation	q
en1085	Q1050309	s
en1086	what was the strongest storm in the 1992 atlantic hurricane season	q
en1087	Q37079	s
en1088	what is spouse of nicole kidman that is end time is 2001-1-1	q
en1089	Q223511	s
en1090	who did terrell owens play for in 2010, where the sports team owner is mike brown	q
en1091	what football player was signed and played for real madrid c.f. in 2011	q
en1092	who was english prime minister during the french revolution	q
en1093	Q230654	s
en1094	what is spouse of arnold schwarzenegger that is start time is 1986-4-26	q
en1095	Q1065651	s
en1096	Q1091031	s
en1097	Q1441929	s
en1098	Q1542147	s
en1099	Q4835475	s
en1100	Q617869	s
en1101	Q847054	s
en1102	Q847813	s
en1103	Q849435	s
en1104	Q915665	s
en1105	what is award received of lady gaga that is point in time is 2010-1-1	q
en1106	Q44289	s
en1107	which was the title of the first album of michael jackson	q
en1108	Q17514457	s
en1109	when is the last time the team whose mascot is called crazy cab win the world series	q
en1110	what is the most recent championship won by the team who won the 1992 nba finals championship	q
en1111	who was the secretary of state, when andrew jackson was president, that held their government position until 1801	q
en1112	Q1071224	s
en1113	Q1341797	s
en1114	Q1568891	s
en1115	Q4559547	s
en1116	Q4560101	s
en1117	Q4560258	s
en1118	Q4560543	s
en1119	Q4630084	s
en1120	Q56692089	s
en1121	which years before october of 2007 did the red sox win the world series	q
en1122	Q377789	s
en1123	winner of first filmfare best actor award	q
en1124	Q16597	s
en1125	Q99850	s
en1126	what is followed by and follows of communist party of china has chairperson as zhao ziyang	q
en1127	Q943379	s
en1128	john wodehouse, 1st earl of kimberley was replaced by archibald primrose, 5th earl of rosebery in which position	q
en1129	what soviet leader, who held his/her government position until 1982-11-10, and was also the leader during world war ii	q
en1130	Q129837	s
en1131	when did pedro i's child princess maria amélia of brazil die and who was her mother	q
en1132	in 2010, where did the "barbarism begins at home" lyricist live	q
en1133	Q22316	s
en1134	what opponent of george w. bush in his second term is a personage who suffers from bell's palsy	q
en1135	what is position held of frederick north that is end time is 1783-12-19	q
en1136	what is muhammad's first wifes name	q
en1137	Q163727	s
en1138	Q191701	s
en1139	Q21198	s
en1140	Q8134	s
en1141	what was melinda gates' academic major and degree when she studied at duke university	q
en1142	which football player was drafted in 2011 by the team that uses seven nation army in their fight song	q
en1143	Q2510955	s
en1144	what was hideaki anno nominated for in 2008	q
en1145	Q171183	s
en1146	Q19673	s
en1147	who won the nobel peace prize in 2007	q
en1148	Q57449	s
en1149	who is the leader of botswana in 2011	q
en1150	Q273546	s
en1151	who was the vice president during lincoln first term as president	q
en1152	Q93960	s
en1153	Q94437	s
en1154	what is award received of anne, princess royal that is point in time is 1969-0-0	q
en1155	the location where allen iverson currently lives, that contains a neighborhood named brookwood hills	q
en1156	Q17021549	s
en1157	what was the first book theodore roosevelt write	q
en1158	what is country of surrey that is start time is 1922-12-6	q
en1159	Q2116899	s
en1160	what was stevie wonder's first song that he wrote	q
en1161	Q2034653	s
en1162	when did kelsey grammer get divorced, and who was he married to	q
en1163	Q151944	s
en1164	who was the president of the country where samana english is spoken inf 2011	q
en1165	Q17500983	s
en1166	what is award received of sylvia chang that is point in time is 1986-0-0	q
en1167	Q65	s
en1168	what did ruth bernhard stop working on in 1953	q
en1169	Q180857	s
en1170	who is the member of sports team of john charles who started at 1950-1-1	q
en1171	Q6701881	s
en1172	what is spouse of chien-shiung wu that is start time is 1942-0-0	q
en1173	Q2569837	s
en1174	what award did gyorgy ligeta receive on 2000-0-0	q
en1175	Q3330733	s
en1176	which is record label of beastie boys where start time is 1992-1-1	q
en1177	Q13189	s
en1178	what was the first fruit ever to be eaten on the moon	q
en1179	gyorgy ligeta was what award in 2000	q
en1180	what is member of sports team of pelé that is start time is 1957-1-1	q
en1181	Q206466	s
en1182	when did mahalia jackson got buried	q
en1183	Q929151	s
en1184	what was the first film elvis appeared in	q
en1185	Q504298	s
en1186	give me the actor name who was nominated for mr. smith goes to washington at the 12th academy awards	q
en1187	Q1124	s
en1188	who got defeated in the 1992 us election	q
en1189	Q698842	s
en1190	Q698908	s
en1191	when president lincoln was elected	q
en1192	Q410	s
en1193	whom did lynn margulis marry in june of 1957	q
en1194	Q312	s
en1195	who is the employer of jonathan ive since 2015-5-26	q
en1196	Q174193	s
en1197	what is country of citizenship of virginia woolf that is start time is 1882-1-25	q
en1198	Q244874	s
en1199	what is member of sports team of dixie dean that is start time is 19311-0-0	q
en1200	Q14211	s
en1201	in what position was federick john robinson, first viscount goderich supplanted by arthur wellesley, first duke of wellington	q
en1202	Q180589	s
en1203	who is the current president great britain	q
en1204	who is the forty fifth president of the us	q
en1205	when did thierry henry's team win the league	q
en1206	for the governmental jurisdiction in which david coburn held office in 2011, who is the president	q
en1207	Q849697	s
en1208	what degree did leopold von sacher-masoch graduate with in 1854	q
en1209	Q161491	s
en1210	where did kate middleton live in 2012 that is the administrative division in the country of united kingdom	q
en1211	in 2006 amelia earhart received what award	q
en1212	Q1667541	s
en1213	Q672037	s
en1214	olga tokarczuk was the winner of what award in 2015	q
en1215	Q164234	s
en1216	in the start time of 992-0-0, what is the twinned administrative body of salzburg	q
en1217	Q42915620	s
en1218	when was george h.w. bush elected president	q
en1219	who was the first president of the united states during ww2	q
en1220	Q144732	s
en1221	Q156349	s
en1222	Q197736	s
en1223	Q235454	s
en1224	Q297950	s
en1225	Q312557	s
en1226	Q317778	s
en1227	Q332157	s
en1228	Q334851	s
en1229	Q336913	s
en1230	presidents of india since 1947 along with dates	q
en1231	Q147778	s
en1232	Q181754	s
en1233	Q6806614	s
en1234	Q9418	s
en1235	Q94796	s
en1236	what are some health issues associated with alcoholism	q
en1237	Q193695	s
en1238	Q3268056	s
en1239	Q589894	s
en1240	Q866120	s
en1241	what were the oscar nominees for best picture in 1939	q
en1242	which was the first star wars movie	q
en1243	please tell me the award bertha von suttner was up for in 1905	q
en1244	Q865907	s
en1245	which film starring zoe caldwell was released in 2004	q
en1246	Q13318899	s
en1247	who is the spouse of anggun in 2010-6-0	q
en1248	Q56226	s
en1249	which politician who is ruling north korea now ended his/her government position latest	q
en1250	who was the secretary of state when richard nixon was the president that held his governmental position until 11-3-1975	q
en1251	Q1164475	s
en1252	what award did subrahmanyan chandrasekhar receive in 1974	q
en1253	Q239845	s
en1254	who was the spouse of roger vadim on 1990-12-21	q
en1255	Q1036526	s
en1256	what is pepin the hunchback's date of birth	q
en1257	Q435826	s
en1258	who was hugh hefner`s partner who died in 1976	q
en1259	Q1152098	s
en1260	Q1689380	s
en1261	Q610672	s
en1262	who will sponsor kevin harvick in 2011	q
en1263	Q2117891	s
en1264	Q3873146	s
en1265	what's the name of the award that marianne moore won in 1985	q
en1266	Q111490	s
en1267	what is spouse of empress matilda that is start time is 1128-1-1	q
en1268	Q4558742	s
en1269	Q4558903	s
en1270	what years have the cubs been in the world series	q
en1271	for what team that kaka played for in 2009 is the sports team that won the 1956 pequeã±a copa del mundo de clubes championship	q
en1272	Q2167384	s
en1273	what award did dilip kumar receive in 1994	q
en1274	what was first colour film made by disney	q
en1275	which member of congress was the governor of ohio in 2011	q
en1276	Q862559	s
en1277	what is position held of mahathir mohamad that is start time is 2018-5-10	q
en1278	when did the team that won the 2011 afc championship game win their last superbowl	q
en1279	what was morgan freeman nominated for in the 32nd tony awards	q
en1280	what player started his career in 2001 and is on the current boston celtics roster	q
en1281	Q899770	s
en1282	what is member of of oman that is start time is 1995-0-0	q
en1283	Q39420	s
en1284	who is hosting the winter olympics in 2014	q
en1285	Q1190093	s
en1286	in which year did the football franchise that won the 2014 nfc championship game claim victory in the super bowl	q
en1287	name the leader of the us with guillain-barrã© syndrome who was also the leader during wwii.	q
en1288	Q1159017	s
en1289	which ice hockey coaches started their current employment from 2009	q
en1290	buckminster fuller received which award in 1968	q
en1291	Q918055	s
en1292	what is award received of álvaro siza vieira that is point in time is 1988-0-0	q
en1293	who won the us presidential election of 1860	q
en1294	who was the 16th president of the us	q
en1295	Q1378528	s
en1296	which is the first movie of amitabh bachchan	q
en1297	Q80061	s
en1298	what was svante august arrhenius nominated for in 1912	q
en1299	Q660332	s
en1300	what was maggie cheung's statement of subject when she was nominated for the cesar award for best actress	q
en1301	who did libya gain independence from in 1951	q
en1302	Q14420	s
en1303	what high award did agatha christie receive in 1971	q
en1304	what territorial entity of the german confederation ended in 1866	q
en1305	Q2636053	s
en1306	Q531471	s
en1307	Q7241308	s
en1308	what is position held of george canning and end time	q
en1309	Q1128268	s
en1310	what political party happened in 1860	q
en1311	Q4351353	s
en1312	Q795406	s
en1313	who is the player who started his career in 2008 and is a 2012 ravens quarterback	q
en1314	Q657360	s
en1315	who was the coach for spain in the 2010 fifa world cup	q
en1316	Q79972	s
en1317	who was the king during shakspeare time	q
en1318	Q4685361	s
en1319	which executive gone to sir maurice exact, 1st baronet	q
en1320	Q23443	s
en1321	where was the actor who played ignatius living when he passed away	q
en1322	Q170435	s
en1323	what is the previous film in the silent descent ep series	q
en1324	the first amendment was proposed by who	q
en1325	Q1520223	s
en1326	Q188759	s
en1327	Q49892	s
en1328	Q512187	s
en1329	regarding the country where "the motorcycle diaries" was filmed, what kind of government rules there today	q
en1330	what french leader in 2012 ended their governmental tenure prior to 16 may 2012	q
en1331	Q34490	s
en1332	which terrorist organizations were involved in the september 11 attacks	q
en1333	Q5139133	s
en1334	when the actress that played rachel marron died of an overdose,what drugs were found inside her	q
en1335	what is award received of subrahmanyan chandrasekhar that is point in time is 1974-1-1	q
en1336	Q4896696	s
en1337	Q693708	s
en1338	what is award received of roger federer that is point in time is 2009-0-0	q
en1339	what type of government does brazil have 2011	q
en1340	Q1582019	s
en1341	what is the quit purpose of the character george cayley who elected and held role in member of the eleventh parliment of uk	q
en1342	what is public office of john russell, 1st earl russell , that has appointed by is elizabeth ii	q
en1343	what are the violent events that started on april the 7th, 1995	q
en1344	Q234491	s
en1345	who is the first women to climb mt everest	q
en1346	Q190776	s
en1347	what was the first american space station	q
en1348	Q158813	s
en1349	who was governor of arkansas when deewangee was released	q
en1350	Q1259330	s
en1351	Q1351190	s
en1352	Q1659569	s
en1353	Q1659592	s
en1354	Q1659596	s
en1355	Q17011874	s
en1356	Q4835466	s
en1357	Q6952065	s
en1358	what is nominated for of jennifer hudson that is point in time is 2009-0-0	q
en1359	Q969635	s
en1360	what was alexandra burkes first hit	q
en1361	Q62	s
en1362	what city did robin williams live in 2011 that also had co2 emissions of 1.26211727	q
en1363	Q2920878	s
en1364	when does jewish new year start	q
en1365	Q191477	s
en1366	who won the superbowl of 2009	q
en1367	who was the us president during ww2 who held his government position until 8-26-1920	q
en1368	when did the team whose mascot is named wally the green monster win the pennant	q
en1369	Q735015	s
en1370	in george w bush first administration what post was given to donald rumsfeld	q
en1371	Q92747	s
en1372	Q92764	s
en1373	what ended for google in 2015	q
en1374	Q12097	s
en1375	what position did louis x of france hold starting on 11/29/1314	q
en1376	Q999713	s
en1377	frances drake lived where in 1594	q
en1378	Q154590	s
en1379	what award did 12 angry men get at the 7th berlin international film award	q
en1380	who will david beckham play for in 2013	q
en1381	what 2011 movie written by melissa rosenberg was taylor lautner in	q
en1382	Q773432	s
en1383	what was missouri's first capital	q
en1384	Q866756	s
en1385	which position did lee hsien loong hold on 2004-8-12	q
en1386	Q371914	s
en1387	who won australia's first gold medal at the winter olympics	q
en1388	Q103618	s
en1389	what is nominated for of barbra streisand that is for work is the way we were	q
en1390	who became the first american in outer space	q
en1391	Q5525629	s
en1392	who did lucille ball marry after her divorce with desi	q
en1393	Q208555	s
en1394	what artistic genre is the portrait of christ when he appear to the disciples by the sea of tiberias	q
en1395	Q166747	s
en1396	Q44405	s
en1397	Q672729	s
en1398	what type of government is used in the country where talysh language is spoken after 1979	q
en1399	Q7375047	s
en1400	when, how, and where did ethel turner die	q
en1401	what news-reporting organizations reported the 2008 olympic games	q
en1402	where is the fictional character from, whose last appearance was in the avengers, 1998	q
en1403	Q254468	s
en1404	what is spouse of gale sondergaard that is end time is 1971-1-1	q
en1405	who is the current leader of the government of north korea	q
en1406	Q1542205	s
en1407	what is nominated for of the rolling stones that is point in time is 1989-0-0	q
en1408	Q47846	s
en1409	Q57647	s
en1410	what is the name of the prime minister of japan from 2011 who held the position until september 02 of that year	q
en1411	in which movie did taylor lautner star in 2011 where the currency used was united states dollars	q
en1412	Q966467	s
en1413	what is award received of cesária évora that is point in time is 1997-0-0	q
en1414	Q2821166	s
en1415	who is the the current leader of algeria	q
en1416	which peter finch is actually nominated for the 44th academy awards	q
en1417	find the assaults that happened on 4/7/1995	q
en1418	what is follows and followed by of clovis i has noble title as king of franks	q
en1419	Q1188661	s
en1420	what was joyce carol oates nominated for in 1995	q
en1421	who was the 2012 ravens quarterback who completed the largest passes	q
en1422	Q8083	s
en1423	when did the vikings settled in normandy	q
en1424	Q5718583	s
en1425	what is spouse of elizabeth cady stanton that is start time is 1840-5-1	q
en1426	what is chairperson of harvard university that is start time is 2007-7-1	q
en1427	Q1582869	s
en1428	what was the name of neyo's first album	q
en1429	Q690732	s
en1430	what is award received of karl von frisch that is point in time is 1921-1-1	q
en1431	Q389336	s
en1432	what education did thelma ritter get in 1922	q
en1433	who was the 32nd president and leader of the u.s. during wwii	q
en1434	what was the first satellite launched into space and who owned it	q
en1435	Q1685299	s
en1436	what award did ousmane sembène receive in 1966	q
en1437	who is the first chief minister woman of india	q
en1438	Q5702956	s
en1439	what was theodor seuss geisels first wifes name	q
en1440	Q131127	s
en1441	what was the twinned authoritative assemblage of patras that begun in 1995	q
en1442	Q199462	s
en1443	what is the best currency to take to egypt 2013	q
en1444	who was the winner of the the 2007 nobel peace price and nominated for naacp image award for outstanding literary work	q
en1445	what is student of of ludwig van beethoven that is point in time is 1795-0-0	q
en1446	which country held the 2010 world cup	q
en1447	Q1524	s
en1448	where was the first olympics held in europe	q
en1449	Q842977	s
en1450	who bought 4chan in 2015	q
en1451	which team won the uefa cup championship in 2006	q
en1452	Q47762	s
en1453	glen johnson was a member of which football team in the 2010 world cup	q
en1454	Q49088	s
en1455	who is james hansen's employer beginning 2003	q
en1456	Q2005194	s
en1457	what is the name of h. p. lovecraft's spouse that passed away on the 3rd of march 1926	q
en1458	Q2758023	s
en1459	Q430479	s
en1460	what is award received of konrad adenauer that is point in time is 1953-12-31	q
en1461	what team that hank bassett played for in 2010 was nominated for the outstanding team espy award	q
en1462	Q334526	s
en1463	which sports team did michelle akers join on january 1, 1985	q
en1464	Q2521339	s
en1465	what is award received of unicef that is point in time is 1957-0-0	q
en1466	Q106301	s
en1467	at the 88th academy awards, what was the role that rachel mcadams was nominated for	q
en1468	Q107008	s
en1469	Q313260	s
en1470	Q333405	s
en1471	Q466508	s
en1472	when and for what did joni mitchell receive the grammy lifetime achievement award	q
en1473	Q1258062	s
en1474	when did the emperor claudius first invade britain	q
en1475	what year did the winner of 2006 nfc championship game win the superbowl	q
en1476	who was nominated for khloe and lamar in 2012	q
en1477	what was the first piece of fruit eaten on the moon	q
en1478	Q528428	s
en1479	who did joan crawford divorce in 1933	q
en1480	Q442663	s
en1481	what is spouse of sammy davis, jr. that is end time is 1968-1-1	q
en1482	Q169976	s
en1483	what was philip pullman first book	q
en1484	Q7173	s
en1485	what is the field of work for stephen hillenburg has employer as ocean institute	q
en1486	who is the prime minister of japan in 2011 who was a member of the socialist democratic federation	q
en1487	who was the first us president to serve 2 terms	q
en1488	Q1345694	s
en1489	who was the coach of 1972 oakland raiders season	q
en1490	Q7901301	s
en1491	where was melinda gates being educated on january 1st, 1982	q
en1492	Q251110	s
en1493	Q4765305	s
en1494	Q891461	s
en1495	what award did zadie smith receive in 2006	q
en1496	Q898527	s
en1497	what is nominated for of gene wolfe that is point in time is 1990-0-0	q
en1498	Q1037431	s
en1499	Q1069615	s
en1500	Q1076790	s
en1501	Q1100188	s
en1502	Q1111592	s
en1503	Q1151872	s
en1504	Q1189147	s
en1505	Q1208454	s
en1506	Q12981587	s
en1507	Q1365880	s
en1508	Q14509123	s
en1509	Q1710659	s
en1510	Q1902109	s
en1511	Q2026390	s
en1512	Q2092249	s
en1513	Q2356153	s
en1514	Q2832915	s
en1515	Q2923765	s
en1516	Q3109792	s
en1517	Q3119872	s
en1518	Q3186008	s
en1519	Q3266651	s
en1520	Q3294069	s
en1521	Q3441491	s
en1522	Q3481635	s
en1523	Q3498545	s
en1524	Q3499269	s
en1525	Q3528632	s
en1526	Q373990	s
en1527	Q389598	s
en1528	Q50604	s
en1529	Q509295	s
en1530	Q520665	s
en1531	Q742857	s
en1532	Q746914	s
en1533	Q8049780	s
en1534	Q937165	s
en1535	who are the players currently on the los angeles dodgers	q
en1536	Q313697	s
en1537	what men was the reform party candidate in the 1996 election	q
en1538	what boston celtics player was an award nominee in the 2012 espy awards	q
en1539	Q637601	s
en1540	who won the 2003 afl premiership cup	q
en1541	Q41914	s
en1542	who was the governor of india in 1982	q
en1543	for what team founded prior to 1914 did kaka play in 2009	q
en1544	Q3299562	s
en1545	what is spouse of ellyse perry that is start time is 2015-12-19	q
en1546	what is award received of kurt gödel that is point in time is 1974-1-1	q
en1547	what years did the boston red sox win the pennant after 1903-10-13	q
en1548	when did the sports team that calls oriole park at camden yards last win the world series	q
en1549	Q102419	s
en1550	Q1035	s
en1551	Q104104	s
en1552	Q104154	s
en1553	Q104607	s
en1554	Q1063743	s
en1555	Q106762	s
en1556	Q1107900	s
en1557	Q1117138	s
en1558	Q115490	s
en1559	Q1156260	s
en1560	Q115810	s
en1561	Q1159121	s
en1562	Q1174949	s
en1563	Q122701	s
en1564	Q122972	s
en1565	Q1231580	s
en1566	Q123280	s
en1567	Q123485	s
en1568	Q123528	s
en1569	Q123670	s
en1570	Q1242490	s
en1571	Q1309746	s
en1572	Q131733	s
en1573	Q1338141	s
en1574	Q1348255	s
en1575	Q135154	s
en1576	Q1356359	s
en1577	Q1365806	s
en1578	Q137106	s
en1579	Q1387590	s
en1580	Q14278	s
en1581	Q151556	s
en1582	Q151564	s
en1583	Q151911	s
en1584	Q1530841	s
en1585	Q154353	s
en1586	Q15462	s
en1587	Q155375	s
en1588	Q155525	s
en1589	Q155764	s
en1590	Q155768	s
en1591	Q155907	s
en1592	Q156941	s
en1593	Q156942	s
en1594	Q157242	s
en1595	Q157250	s
en1596	Q157501	s
en1597	Q1585	s
en1598	Q159430	s
en1599	Q159636	s
en1600	Q160627	s
en1601	Q160681	s
en1602	Q1627897	s
en1603	Q162900	s
en1604	Q164401	s
en1605	Q164824	s
en1606	Q16571	s
en1607	Q168468	s
en1608	Q182915	s
en1609	Q18425	s
en1610	Q184337	s
en1611	Q184366	s
en1612	Q184433	s
en1613	Q184499	s
en1614	Q187966	s
en1615	Q1886068	s
en1616	Q189485	s
en1617	Q189552	s
en1618	Q190626	s
en1619	Q191026	s
en1620	Q192112	s
en1621	Q193550	s
en1622	Q193650	s
en1623	Q193803	s
en1624	Q1968367	s
en1625	Q20015	s
en1626	Q20018	s
en1627	Q201803	s
en1628	Q207719	s
en1629	Q207992	s
en1630	Q208356	s
en1631	Q216723	s
en1632	Q219716	s
en1633	Q2282791	s
en1634	Q231292	s
en1635	Q233976	s
en1636	Q234463	s
en1637	Q235184	s
en1638	Q253133	s
en1639	Q257668	s
en1640	Q262827	s
en1641	Q271651	s
en1642	Q277579	s
en1643	Q280250	s
en1644	Q28189	s
en1645	Q286440	s
en1646	Q2877932	s
en1647	Q295700	s
en1648	Q3039871	s
en1649	Q3052355	s
en1650	Q30693	s
en1651	Q310781	s
en1652	Q311115	s
en1653	Q311223	s
en1654	Q312017	s
en1655	Q312288	s
en1656	Q3142976	s
en1657	Q314335	s
en1658	Q315129	s
en1659	Q315197	s
en1660	Q315366	s
en1661	Q315752	s
en1662	Q318067	s
en1663	Q323028	s
en1664	Q323207	s
en1665	Q325016	s
en1666	Q3269878	s
en1667	Q3297579	s
en1668	Q333762	s
en1669	Q336397	s
en1670	Q3378658	s
en1671	Q34969	s
en1672	Q3499414	s
en1673	Q350891	s
en1674	Q353426	s
en1675	Q361900	s
en1676	Q366051	s
en1677	Q370136	s
en1678	Q373799	s
en1679	Q375172	s
en1680	Q377800	s
en1681	Q377985	s
en1682	Q378065	s
en1683	Q379999	s
en1684	Q385803	s
en1685	Q390352	s
en1686	Q41269	s
en1687	Q4179508	s
en1688	Q427418	s
en1689	Q42985	s
en1690	Q441174	s
en1691	Q44412	s
en1692	Q450757	s
en1693	Q4517	s
en1694	Q460922	s
en1695	Q462269	s
en1696	Q464935	s
en1697	Q471703	s
en1698	Q47285	s
en1699	Q47480	s
en1700	Q48986	s
en1701	Q49351	s
en1702	Q503318	s
en1703	Q505173	s
en1704	Q505186	s
en1705	Q505981	s
en1706	Q511916	s
en1707	Q51577	s
en1708	Q526816	s
en1709	Q529	s
en1710	Q5333	s
en1711	Q536500	s
en1712	Q550798	s
en1713	Q559029	s
en1714	Q57103	s
en1715	Q57171	s
en1716	Q57190	s
en1717	Q57191	s
en1718	Q57561	s
en1719	Q57992	s
en1720	Q58575	s
en1721	Q594936	s
en1722	Q60024	s
en1723	Q61300	s
en1724	Q61697	s
en1725	Q61721	s
en1726	Q61735	s
en1727	Q61749	s
en1728	Q6176064	s
en1729	Q61774	s
en1730	Q6694	s
en1731	Q6722	s
en1732	Q680	s
en1733	Q686218	s
en1734	Q693204	s
en1735	Q6958910	s
en1736	Q6963397	s
en1737	Q699541	s
en1738	Q704696	s
en1739	Q7085	s
en1740	Q71031	s
en1741	Q711452	s
en1742	Q72194	s
en1743	Q726736	s
en1744	Q728463	s
en1745	Q7324	s
en1746	Q742464	s
en1747	Q7487	s
en1748	Q749557	s
en1749	Q76360	s
en1750	Q76432	s
en1751	Q76641	s
en1752	Q76707	s
en1753	Q76745	s
en1754	Q76784	s
en1755	Q76951	s
en1756	Q775400	s
en1757	Q78480	s
en1758	Q80884	s
en1759	Q81218	s
en1760	Q817749	s
en1761	Q83297	s
en1762	Q83333	s
en1763	Q8750	s
en1764	Q8962	s
en1765	Q902340	s
en1766	Q903246	s
en1767	Q909884	s
en1768	Q909899	s
en1769	Q9123	s
en1770	Q928236	s
en1771	Q934747	s
en1772	Q935307	s
en1773	Q937	s
en1774	Q940986	s
en1775	Q944275	s
en1776	Q965945	s
en1777	Q977036	s
en1778	Q999118	s
en1779	what grant did joseph lister, 1st noble of lister win	q
en1780	Q1074124	s
en1781	Q3586876	s
en1782	which electoral district edmund barton was eletected by when holding a position as the member of the australian house of representatives	q
en1783	Q209896	s
en1784	Q624463	s
en1785	what is award received of park geun-hye and point in time	q
en1786	Q20058778	s
en1787	what office was formerly held by barrack obama and is now held by an arkansas senator	q
en1788	Q379122	s
en1789	which government of cape town head started 05-12-2009	q
en1790	who is india's first woman chief minister	q
en1791	what is first described of sombrero galaxy , that has member of is accademia nazionale delle scienze detta dei xl	q
en1792	Q310549	s
en1793	what works did johann sebastian bach compose in 1749	q
en1794	Q524	s
en1795	what date did vesuvius first erupt	q
en1796	Q746633	s
en1797	what is honours of vesto slipher , that has 1st place medalist is joel stebbins	q
en1798	Q1022	s
en1799	what is the twinned administrative body of strasbourg, which started in 1 jan 1962	q
en1800	what sports team member of bernard thévenet that is end time is 1979 - 0 - 0	q
en1801	Q4205492	s
en1802	what is position held of lin biao that is start time is 1959-5-25	q
en1803	Q255032	s
en1804	Q2576795	s
en1805	what is award received of orson scott card that is point in time is 1987-0-0	q
en1806	Q1851710	s
en1807	tell me first principle whose name has the word structure in it.	q
en1808	Q16954	s
en1809	Q17009	s
en1810	what is shares border with of pays de la loire that is end time is 2015-12-31	q
en1811	Q1384	s
en1812	Q1904	s
en1813	where did the upper canada rebellion take place that now houses the seneca indians	q
en1814	Q3326922	s
en1815	what is award received of vicente aleixandre that is point in time is 1969-0-0	q
en1816	Q2693	s
en1817	who won the the uefa cup in 1999	q
en1818	Q1121549	s
en1819	what year did dwight howard won the slam dunk contest	q
en1820	Q89390	s
en1821	who first described ferrocerium and was taught by adolf lieben	q
en1822	for what reason d.t. suzuku was in nomination in the year 1963	q
en1823	Q1319979	s
en1824	when did the artist who had a concert tour called classic tour win the x-factor	q
en1825	Q172203	s
en1826	Q1875299	s
en1827	Q257141	s
en1828	Q266309	s
en1829	Q456900	s
en1830	Q457111	s
en1831	Q648617	s
en1832	Q739327	s
en1833	who is the child of louis ix of france and when did the child pass on	q
en1834	Q3407316	s
en1835	who is greece's leader now	q
en1836	Q11256	s
en1837	who came to power in cuba in 1959	q
en1838	Q2741536	s
en1839	Q7460514	s
en1840	what was the position held by john major and when did it end	q
en1841	Q310847	s
en1842	who became the first chief justice for the us in 1789	q
en1843	Q153136	s
en1844	what transylvanian country ended in 1804	q
en1845	Q46809	s
en1846	who was the president in year 2009 of the country that has national anthem la bayamesa	q
en1847	which computer system was put out on 09/20/2008	q
en1848	Q4590500	s
en1849	when did the sports team owned by leslie alexander win the championship	q
en1850	Q1453643	s
en1851	what award did carrie underwood receive in 2007	q
en1852	what was a 2009 espy award nominee and also a falcons quaterback	q
en1853	Q944814	s
en1854	when the subject of the movie "caesar and cleopatra" was stabbed, where was he	q
en1855	who was appointed as prime minister of japan in 2011 by naoto kan	q
en1856	Q297142	s
en1857	who did marilyn monroe divorce just before marrying arthur miller	q
en1858	Q102124	s
en1859	Q110154	s
en1860	Q1174721	s
en1861	Q1351259	s
en1862	Q1372210	s
en1863	Q1384822	s
en1864	Q138576	s
en1865	Q1396070	s
en1866	Q16296	s
en1867	Q16297	s
en1868	Q16345	s
en1869	Q188375	s
en1870	Q188492	s
en1871	Q202056	s
en1872	Q204586	s
en1873	Q215072	s
en1874	Q2252	s
en1875	Q229013	s
en1876	Q229211	s
en1877	Q229244	s
en1878	Q230335	s
en1879	Q232301	s
en1880	Q235132	s
en1881	Q236569	s
en1882	Q237194	s
en1883	Q237530	s
en1884	Q254038	s
en1885	Q2706308	s
en1886	Q272935	s
en1887	Q299282	s
en1888	Q3019260	s
en1889	Q310357	s
en1890	Q310493	s
en1891	Q313266	s
en1892	Q3193117	s
en1893	Q346595	s
en1894	Q351156	s
en1895	Q356541	s
en1896	Q374065	s
en1897	Q376176	s
en1898	Q377424	s
en1899	Q4029	s
en1900	Q44442	s
en1901	Q486740	s
en1902	Q508428	s
en1903	Q531624	s
en1904	Q537747	s
en1905	Q7181990	s
en1906	Q72867	s
en1907	Q76717	s
en1908	Q83325	s
en1909	Q847124	s
en1910	Q888178	s
en1911	what's part of the i second that emotion series dubbed	q
en1912	Q10390	s
en1913	who did president obama run against in 2008	q
en1914	Q1990978	s
en1915	who was the first drummer of the band nirvana	q
en1916	Q18057751	s
en1917	what is the second given name of j. d. salinger	q
en1918	Q212789	s
en1919	which dawkins book to read first	q
en1920	Q173	s
en1921	who won the 1992 national championship in college football	q
en1922	Q23685	s
en1923	who was the first former ffa member to be elected to us presidency	q
en1924	Q127856	s
en1925	what is the place of publication for full metal jacket has publication date as 1987-6-26	q
en1926	Q252	s
en1927	Q3967926	s
en1928	Q4200664	s
en1929	Q5972	s
en1930	name the sstadium of 2015 pro duta fc season	q
en1931	Q628102	s
en1932	what is position held of hammer deroburt that is end time is 1986-9-17	q
en1933	what is award received of kareem abdul-jabbar that is point in time is 1980-0-0	q
en1934	Q6233	s
en1935	which cycling teams were founded in 1984	q
en1936	Q661315	s
en1937	where does frida kahlo live in 1950	q
en1938	Q11817	s
en1939	who did john adams the president run against when he became president	q
en1940	Q743557	s
en1941	what is member of sports team of vicente del bosque that is end time is 1973-1-1	q
en1942	Q3590768	s
en1943	what is member of sports team of viv richards that is end time is 1977-0-0	q
en1944	Q676349	s
en1945	who is the exemplar of the second epistle to the corinthians	q
en1946	Q3927	s
en1947	what is twinned administrative body of ljubljana that is start time is 1997-1-1	q
en1948	Q2530	s
en1949	what is chairperson of social democratic party of germany that is end time is 2004-3-21	q
en1950	what is the first book written by philip pullman	q
en1951	Q4201984	s
en1952	who did wallis simpson marry in 1928	q
en1953	who is first governor of india	q
en1954	who was a democratic presidential candidate in 1952	q
en1955	who is the first president of republic of india	q
en1956	Q11806	s
en1957	who was the president when the governmental body that had theodore roosevelt, jr. was established	q
en1958	Q636375	s
en1959	when did the team whose mascot is named homer win the world series	q
en1960	Q586140	s
en1961	what award was given to vittorio gassman in 1975	q
en1962	Q722616	s
en1963	when did mcgee first appear on the program featuring the ncis theme song	q
en1964	Q23333	s
en1965	who was the prime minister in australia between 1972 and 1975	q
en1966	Q41615	s
en1967	who preceded heraclius as the byzantine emperor	q
en1968	who is the proposer of the first amendment to the us constitution	q
en1969	Q3405093	s
en1970	what award did jane goodall receive in 2004	q
en1971	Q5429902	s
en1972	among those racehorses bred by the breeder of mahubah, which one was born in 1905	q
en1973	Q126291	s
en1974	Q625210	s
en1975	what year did baltimore ravens win the superbowl	q
en1976	Q191954	s
en1977	Q683337	s
en1978	what is position held of félix faure that is replaced by is émile loubet	q
en1979	Q9089	s
en1980	what is the major religion in india today	q
en1981	Q15980784	s
en1982	in 1946, what politcal party was getulio vargas part of	q
en1983	Q4973361	s
en1984	which album did a band called pain release in 2005	q
en1985	Q13405328	s
en1986	Q170590	s
en1987	Q2628013	s
en1988	in what year and at what event that ended earliest did the miami heat win the championship	q
en1989	Q329464	s
en1990	leonhard euler was a member of what in 1741	q
en1991	what was barbra streisand nominated for during her work in the way we were	q
en1992	Q3048662	s
en1993	starting in 1910, who was the manager/director of the metropolitan museum of art	q
en1994	who is the current coach of the team who tom thibodeau is the head coach of	q
en1995	Q1207242	s
en1996	when was the world series won by the 2001 champions	q
en1997	Q213959	s
en1998	what team did johnny damon play for before he played for the yankees	q
en1999	Q2162600	s
[truncated: 8,126 more rows]
