# Supplementary material for: Beyond top-k: knowledge reasoning for multi-answer temporal questions based on revalidation framework
Source: PeerJ Comput Sci. 2023 Dec 8;9:e1725. doi: 10.7717/peerj-cs.1725 (PMC10773896; doi:10.7717/peerj-cs.1725)
Supplement: Supplemental Information 4 [file peerj-cs-09-1725-s004.zip › MATQA-main/transE/Source/csv/roles.csv]

:START_ID	:END_ID	:TYPE
en2	en1	answer
en13	en3	answer
en13	en4	answer
en13	en5	answer
en13	en6	answer
en13	en7	answer
en13	en8	answer
en13	en9	answer
en13	en10	answer
en13	en11	answer
en13	en12	answer
en15	en14	answer
en17	en16	answer
en19	en18	answer
en21	en20	answer
en23	en22	answer
en25	en24	answer
en27	en26	answer
en29	en28	answer
en31	en30	answer
en33	en32	answer
en37	en34	answer
en37	en35	answer
en37	en36	answer
en45	en38	answer
en45	en39	answer
en45	en40	answer
en45	en41	answer
en45	en42	answer
en45	en43	answer
en45	en44	answer
en47	en46	answer
en49	en48	answer
en52	en50	answer
en52	en51	answer
en54	en53	answer
en56	en55	answer
en84	en57	answer
en84	en58	answer
en84	en59	answer
en84	en60	answer
en84	en61	answer
en84	en62	answer
en84	en63	answer
en84	en64	answer
en84	en65	answer
en84	en66	answer
en84	en67	answer
en84	en68	answer
en84	en69	answer
en84	en70	answer
en84	en71	answer
en84	en72	answer
en84	en73	answer
en84	en74	answer
en84	en75	answer
en84	en76	answer
en84	en77	answer
en84	en78	answer
en84	en79	answer
en84	en80	answer
en84	en81	answer
en84	en82	answer
en84	en83	answer
en86	en85	answer
en88	en87	answer
en90	en89	answer
en92	en91	answer
en94	en93	answer
en96	en95	answer
en98	en97	answer
en100	en99	answer
en102	en101	answer
en104	en103	answer
en106	en105	answer
en108	en107	answer
en110	en109	answer
en113	en111	answer
en113	en112	answer
en115	en114	answer
en117	en116	answer
en119	en118	answer
en120	en26	answer
en122	en121	answer
en124	en123	answer
en128	en125	answer
en128	en126	answer
en128	en127	answer
en129	en91	answer
en131	en130	answer
en133	en132	answer
en135	en134	answer
en137	en136	answer
en139	en138	answer
en146	en38	answer
en146	en140	answer
en146	en141	answer
en146	en142	answer
en146	en143	answer
en146	en144	answer
en146	en145	answer
en148	en147	answer
en150	en149	answer
en152	en151	answer
en154	en153	answer
en156	en155	answer
en158	en157	answer
en160	en159	answer
en162	en161	answer
en164	en163	answer
en166	en165	answer
en168	en167	answer
en170	en169	answer
en172	en171	answer
en174	en173	answer
en176	en175	answer
en178	en177	answer
en181	en179	answer
en181	en180	answer
en184	en182	answer
en184	en183	answer
en187	en185	answer
en187	en186	answer
en190	en188	answer
en190	en189	answer
en193	en191	answer
en193	en192	answer
en195	en194	answer
en197	en196	answer
en201	en198	answer
en201	en199	answer
en201	en200	answer
en203	en202	answer
en208	en204	answer
en208	en205	answer
en208	en206	answer
en208	en207	answer
en210	en209	answer
en212	en211	answer
en214	en213	answer
en216	en215	answer
en218	en217	answer
en220	en219	answer
en224	en221	answer
en224	en222	answer
en224	en223	answer
en226	en225	answer
en228	en227	answer
en230	en229	answer
en232	en231	answer
en234	en233	answer
en237	en235	answer
en237	en236	answer
en241	en238	answer
en241	en239	answer
en241	en240	answer
en243	en242	answer
en245	en244	answer
en250	en246	answer
en250	en247	answer
en250	en248	answer
en250	en249	answer
en252	en251	answer
en254	en253	answer
en257	en255	answer
en257	en256	answer
en259	en258	answer
en261	en260	answer
en263	en262	answer
en270	en264	answer
en270	en265	answer
en270	en266	answer
en270	en267	answer
en270	en268	answer
en270	en269	answer
en272	en271	answer
en273	en227	answer
en275	en274	answer
en277	en276	answer
en279	en278	answer
en281	en280	answer
en283	en282	answer
en285	en284	answer
en287	en286	answer
en289	en288	answer
en290	en288	answer
en292	en291	answer
en302	en293	answer
en302	en294	answer
en302	en295	answer
en302	en296	answer
en302	en297	answer
en302	en298	answer
en302	en299	answer
en302	en300	answer
en302	en301	answer
en318	en303	answer
en318	en304	answer
en318	en305	answer
en318	en306	answer
en318	en307	answer
en318	en308	answer
en318	en309	answer
en318	en310	answer
en318	en311	answer
en318	en312	answer
en318	en313	answer
en318	en314	answer
en318	en315	answer
en318	en316	answer
en318	en317	answer
en320	en319	answer
en322	en321	answer
en324	en323	answer
en326	en325	answer
en328	en327	answer
en330	en329	answer
en332	en331	answer
en335	en333	answer
en335	en334	answer
en337	en336	answer
en338	en240	answer
en340	en339	answer
en341	en85	answer
en345	en342	answer
en345	en343	answer
en345	en344	answer
en349	en346	answer
en349	en347	answer
en349	en348	answer
en353	en350	answer
en353	en351	answer
en353	en352	answer
en355	en354	answer
en357	en356	answer
en359	en358	answer
en361	en360	answer
en366	en362	answer
en366	en363	answer
en366	en364	answer
en366	en365	answer
en368	en367	answer
en370	en369	answer
en372	en371	answer
en374	en373	answer
en376	en188	answer
en376	en375	answer
en376	en183	answer
en378	en377	answer
en380	en379	answer
en382	en381	answer
en383	en16	answer
en385	en384	answer
en387	en386	answer
en398	en388	answer
en398	en389	answer
en398	en390	answer
en398	en391	answer
en398	en392	answer
en398	en350	answer
en398	en393	answer
en398	en394	answer
en398	en395	answer
en398	en396	answer
en398	en397	answer
en400	en399	answer
en402	en401	answer
en405	en403	answer
en405	en404	answer
en407	en406	answer
en413	en408	answer
en413	en409	answer
en413	en410	answer
en413	en411	answer
en413	en412	answer
en414	en390	answer
en416	en415	answer
en418	en417	answer
en425	en419	answer
en425	en420	answer
en425	en421	answer
en425	en422	answer
en425	en423	answer
en425	en424	answer
en427	en426	answer
en433	en428	answer
en433	en429	answer
en433	en430	answer
en433	en431	answer
en433	en432	answer
en436	en434	answer
en436	en435	answer
en438	en437	answer
en440	en439	answer
en442	en441	answer
en444	en443	answer
en445	en286	answer
en447	en446	answer
en449	en448	answer
en451	en342	answer
en451	en450	answer
en453	en452	answer
en454	en143	answer
en456	en455	answer
en458	en457	answer
en460	en459	answer
en462	en461	answer
en464	en463	answer
en465	en356	answer
en467	en466	answer
en469	en468	answer
en471	en470	answer
en473	en472	answer
en474	en87	answer
en475	en461	answer
en477	en476	answer
en483	en478	answer
en483	en479	answer
en483	en480	answer
en483	en481	answer
en483	en482	answer
en485	en484	answer
en488	en486	answer
en488	en487	answer
en490	en489	answer
en492	en491	answer
en494	en493	answer
en495	en278	answer
en497	en496	answer
en499	en498	answer
en501	en500	answer
en503	en502	answer
en505	en504	answer
en507	en506	answer
en508	en390	answer
en510	en509	answer
en512	en511	answer
en513	en468	answer
en515	en514	answer
en517	en516	answer
en526	en389	answer
en526	en518	answer
en526	en519	answer
en526	en520	answer
en526	en394	answer
en526	en521	answer
en526	en522	answer
en526	en523	answer
en526	en524	answer
en526	en397	answer
en526	en525	answer
en528	en527	answer
en530	en529	answer
en532	en531	answer
en534	en533	answer
en538	en535	answer
en538	en536	answer
en538	en537	answer
en540	en539	answer
en542	en541	answer
en544	en543	answer
en546	en545	answer
en548	en547	answer
en550	en549	answer
en553	en551	answer
en553	en552	answer
en555	en554	answer
en568	en556	answer
en568	en557	answer
en568	en558	answer
en568	en559	answer
en568	en560	answer
en568	en561	answer
en568	en562	answer
en568	en563	answer
en568	en564	answer
en568	en565	answer
en568	en566	answer
en568	en567	answer
en569	en342	answer
en569	en343	answer
en569	en344	answer
en571	en570	answer
en572	en7	answer
en572	en180	answer
en575	en573	answer
en575	en574	answer
en577	en576	answer
en579	en578	answer
en581	en580	answer
en583	en582	answer
en585	en584	answer
en587	en586	answer
en589	en588	answer
en591	en590	answer
en594	en592	answer
en594	en593	answer
en596	en595	answer
en599	en597	answer
en599	en598	answer
en601	en600	answer
en603	en602	answer
en605	en604	answer
en607	en606	answer
en609	en608	answer
en611	en610	answer
en613	en612	answer
en616	en614	answer
en616	en615	answer
en618	en617	answer
en621	en619	answer
en621	en620	answer
en622	en30	answer
en623	en130	answer
en625	en624	answer
en627	en626	answer
en629	en38	answer
en629	en140	answer
en629	en628	answer
en629	en141	answer
en630	en533	answer
en631	en141	answer
en633	en632	answer
en635	en634	answer
en637	en636	answer
en639	en638	answer
en644	en640	answer
en644	en641	answer
en644	en642	answer
en644	en643	answer
en645	en165	answer
en646	en221	answer
en646	en222	answer
en646	en223	answer
en647	en327	answer
en649	en648	answer
en652	en650	answer
en652	en651	answer
en656	en653	answer
en656	en654	answer
en656	en655	answer
en658	en657	answer
en660	en659	answer
en662	en661	answer
en664	en663	answer
en665	en221	answer
en667	en666	answer
en669	en668	answer
en671	en670	answer
en673	en672	answer
en679	en674	answer
en679	en675	answer
en679	en676	answer
en679	en677	answer
en679	en678	answer
en681	en680	answer
en683	en682	answer
en686	en684	answer
en686	en685	answer
en687	en634	answer
en689	en688	answer
en690	en274	answer
en692	en691	answer
en694	en693	answer
en695	en227	answer
en697	en696	answer
en699	en698	answer
en701	en700	answer
en703	en702	answer
en705	en704	answer
en706	en592	answer
en706	en593	answer
en707	en659	answer
en710	en708	answer
en710	en709	answer
en748	en711	answer
en748	en712	answer
en748	en713	answer
en748	en714	answer
en748	en715	answer
en748	en716	answer
en748	en717	answer
en748	en718	answer
en748	en719	answer
en748	en720	answer
en748	en721	answer
en748	en722	answer
en748	en723	answer
en748	en724	answer
en748	en725	answer
en748	en726	answer
en748	en727	answer
en748	en728	answer
en748	en729	answer
en748	en730	answer
en748	en731	answer
en748	en732	answer
en748	en733	answer
en748	en734	answer
en748	en735	answer
en748	en736	answer
en748	en737	answer
en748	en738	answer
en748	en739	answer
en748	en740	answer
en748	en741	answer
en748	en742	answer
en748	en743	answer
en748	en744	answer
en748	en745	answer
en748	en746	answer
en748	en747	answer
en757	en749	answer
en757	en750	answer
en757	en751	answer
en757	en752	answer
en757	en753	answer
en757	en754	answer
en757	en755	answer
en757	en756	answer
en758	en466	answer
en759	en182	answer
en759	en183	answer
en761	en760	answer
en763	en762	answer
en765	en764	answer
en766	en38	answer
en766	en140	answer
en766	en141	answer
en766	en142	answer
en766	en143	answer
en766	en144	answer
en766	en145	answer
en770	en767	answer
en770	en768	answer
en770	en769	answer
en771	en342	answer
en771	en343	answer
en771	en344	answer
en773	en772	answer
en775	en774	answer
en778	en776	answer
en778	en777	answer
en780	en779	answer
en782	en781	answer
en785	en783	answer
en785	en784	answer
en787	en786	answer
en790	en788	answer
en790	en789	answer
en834	en791	answer
en834	en792	answer
en834	en793	answer
en834	en794	answer
en834	en795	answer
en834	en796	answer
en834	en797	answer
en834	en798	answer
en834	en799	answer
en834	en800	answer
en834	en801	answer
en834	en802	answer
en834	en803	answer
en834	en804	answer
en834	en805	answer
en834	en806	answer
en834	en807	answer
en834	en808	answer
en834	en809	answer
en834	en810	answer
en834	en811	answer
en834	en812	answer
en834	en813	answer
en834	en814	answer
en834	en40	answer
en834	en815	answer
en834	en816	answer
en834	en817	answer
en834	en818	answer
en834	en819	answer
en834	en820	answer
en834	en821	answer
en834	en822	answer
en834	en823	answer
en834	en824	answer
en834	en825	answer
en834	en826	answer
en834	en827	answer
en834	en828	answer
en834	en829	answer
en834	en830	answer
en834	en831	answer
en834	en832	answer
en834	en833	answer
en835	en650	answer
en835	en651	answer
en839	en836	answer
en839	en837	answer
en839	en838	answer
en841	en840	answer
en843	en842	answer
en845	en844	answer
en847	en846	answer
en849	en848	answer
en851	en850	answer
en853	en852	answer
en857	en38	answer
en857	en854	answer
en857	en855	answer
en857	en42	answer
en857	en856	answer
en857	en43	answer
en859	en858	answer
en861	en860	answer
en862	en389	answer
en862	en518	answer
en862	en352	answer
en863	en34	answer
en863	en35	answer
en863	en36	answer
en867	en864	answer
en867	en865	answer
en867	en866	answer
en869	en868	answer
en872	en870	answer
en872	en871	answer
en874	en873	answer
en874	en666	answer
en876	en875	answer
en878	en877	answer
en880	en879	answer
en882	en881	answer
en884	en883	answer
en885	en286	answer
en887	en886	answer
en888	en684	answer
en888	en685	answer
en890	en889	answer
en892	en891	answer
en895	en893	answer
en895	en894	answer
en897	en896	answer
en899	en898	answer
en901	en900	answer
en903	en902	answer
en921	en904	answer
en921	en905	answer
en921	en906	answer
en921	en907	answer
en921	en908	answer
en921	en909	answer
en921	en910	answer
en921	en911	answer
en921	en912	answer
en921	en913	answer
en921	en914	answer
en921	en915	answer
en921	en916	answer
en921	en917	answer
en921	en918	answer
en921	en919	answer
en921	en920	answer
en923	en922	answer
en924	en191	answer
en926	en925	answer
en928	en927	answer
en930	en929	answer
en932	en931	answer
en934	en933	answer
en936	en935	answer
en938	en937	answer
en940	en939	answer
en941	en87	answer
en944	en942	answer
en944	en943	answer
en945	en628	answer
en947	en946	answer
en949	en948	answer
en949	en180	answer
en951	en950	answer
en953	en952	answer
en954	en227	answer
en955	en648	answer
en958	en956	answer
en958	en957	answer
en960	en959	answer
en962	en961	answer
en963	en251	answer
en964	en403	answer
en964	en404	answer
en966	en965	answer
en968	en967	answer
en970	en969	answer
en979	en971	answer
en979	en972	answer
en979	en973	answer
en979	en974	answer
en979	en975	answer
en979	en976	answer
en979	en977	answer
en979	en978	answer
en981	en980	answer
en983	en982	answer
en985	en984	answer
en987	en986	answer
en989	en988	answer
en991	en990	answer
en992	en461	answer
en994	en993	answer
en996	en995	answer
en1008	en997	answer
en1008	en998	answer
en1008	en999	answer
en1008	en1000	answer
en1008	en1001	answer
en1008	en1002	answer
en1008	en1003	answer
en1008	en1004	answer
en1008	en1005	answer
en1008	en1006	answer
en1008	en10	answer
en1008	en1007	answer
en1010	en1009	answer
en1015	en1011	answer
en1015	en1012	answer
en1015	en1013	answer
en1015	en1014	answer
en1017	en1016	answer
en1018	en182	answer
en1018	en183	answer
en1020	en1019	answer
en1022	en1021	answer
en1023	en788	answer
en1023	en789	answer
en1024	en28	answer
en1025	en929	answer
en1026	en393	answer
en1028	en1027	answer
en1030	en1029	answer
en1032	en1031	answer
en1034	en1033	answer
en1036	en1035	answer
en1037	en898	answer
en1039	en1038	answer
en1040	en163	answer
en1042	en1041	answer
en1045	en1043	answer
en1045	en1044	answer
en1046	en111	answer
en1046	en112	answer
en1047	en388	answer
en1047	en389	answer
en1047	en390	answer
en1047	en518	answer
en1047	en350	answer
en1047	en352	answer
en1049	en1048	answer
en1053	en1050	answer
en1053	en1051	answer
en1053	en1052	answer
en1055	en1054	answer
en1057	en1056	answer
en1059	en1058	answer
en1061	en1060	answer
en1063	en1062	answer
en1065	en1064	answer
en1067	en1066	answer
en1070	en1068	answer
en1070	en1069	answer
en1072	en1071	answer
en1073	en147	answer
en1075	en1074	answer
en1077	en1076	answer
en1079	en1078	answer
en1082	en1080	answer
en1082	en1081	answer
en1084	en1083	answer
en1086	en1085	answer
en1088	en1087	answer
en1090	en1089	answer
en1091	en182	answer
en1091	en183	answer
en1092	en688	answer
en1094	en1093	answer
en1105	en1095	answer
en1105	en1096	answer
en1105	en1097	answer
en1105	en1098	answer
en1105	en1099	answer
en1105	en1100	answer
en1105	en894	answer
en1105	en1101	answer
en1105	en1102	answer
en1105	en1103	answer
en1105	en1104	answer
en1107	en1106	answer
en1109	en1108	answer
en1110	en1016	answer
en1111	en653	answer
en1111	en654	answer
en1111	en655	answer
en1121	en1112	answer
en1121	en1113	answer
en1121	en1114	answer
en1121	en1115	answer
en1121	en1116	answer
en1121	en1117	answer
en1121	en1118	answer
en1121	en1119	answer
en1121	en1120	answer
en1123	en1122	answer
en1126	en1124	answer
en1126	en1125	answer
en1128	en1127	answer
en1129	en883	answer
en1131	en1130	answer
en1132	en886	answer
en1134	en1133	answer
en1135	en487	answer
en1136	en286	answer
en1141	en1137	answer
en1141	en1138	answer
en1141	en1139	answer
en1141	en1140	answer
en1142	en971	answer
en1142	en972	answer
en1142	en973	answer
en1142	en974	answer
en1142	en975	answer
en1142	en976	answer
en1142	en977	answer
en1142	en978	answer
en1144	en1143	answer
en1147	en1145	answer
en1147	en1146	answer
en1149	en1148	answer
en1151	en1150	answer
en1154	en1152	answer
en1154	en1153	answer
en1155	en929	answer
en1157	en1156	answer
en1158	en140	answer
en1160	en1159	answer
en1162	en1161	answer
en1164	en1163	answer
en1166	en1165	answer
en1168	en1167	answer
en1170	en1169	answer
en1172	en1171	answer
en1174	en1173	answer
en1176	en1175	answer
en1178	en1177	answer
en1179	en1173	answer
en1180	en375	answer
en1182	en1181	answer
en1184	en1183	answer
en1186	en388	answer
en1186	en389	answer
en1186	en390	answer
en1186	en227	answer
en1186	en518	answer
en1186	en536	answer
en1186	en350	answer
en1186	en1185	answer
en1186	en352	answer
en1188	en1187	answer
en1191	en1189	answer
en1191	en1190	answer
en1193	en1192	answer
en1195	en1194	answer
en1197	en1196	answer
en1199	en1198	answer
en1201	en1200	answer
en1203	en1202	answer
en1204	en786	answer
en1205	en303	answer
en1205	en304	answer
en1205	en305	answer
en1205	en306	answer
en1205	en307	answer
en1205	en308	answer
en1205	en309	answer
en1205	en310	answer
en1205	en311	answer
en1205	en312	answer
en1205	en313	answer
en1205	en314	answer
en1205	en315	answer
en1205	en316	answer
en1205	en317	answer
en1206	en1071	answer
en1208	en1207	answer
en1210	en1209	answer
en1211	en200	answer
en1214	en1212	answer
en1214	en1213	answer
en1216	en1215	answer
en1218	en1217	answer
en1219	en873	answer
en1219	en666	answer
en1230	en1220	answer
en1230	en1221	answer
en1230	en1222	answer
en1230	en1223	answer
en1230	en1224	answer
en1230	en1225	answer
en1230	en1226	answer
en1230	en1227	answer
en1230	en1228	answer
en1230	en1229	answer
en1236	en1231	answer
en1236	en1232	answer
en1236	en1233	answer
en1236	en1234	answer
en1236	en1235	answer
en1241	en1237	answer
en1241	en1238	answer
en1241	en1239	answer
en1241	en1240	answer
en1242	en506	answer
en1243	en514	answer
en1245	en1244	answer
en1247	en1246	answer
en1249	en1248	answer
en1250	en278	answer
en1252	en1251	answer
en1254	en1253	answer
en1256	en1255	answer
en1258	en1257	answer
en1262	en1259	answer
en1262	en1260	answer
en1262	en1261	answer
en1265	en1263	answer
en1265	en1264	answer
en1267	en1266	answer
en1270	en1268	answer
en1270	en1269	answer
en1271	en188	answer
en1271	en375	answer
en1271	en183	answer
en1273	en1272	answer
en1274	en580	answer
en1275	en650	answer
en1275	en651	answer
en1277	en1276	answer
en1278	en268	answer
en1279	en30	answer
en1280	en904	answer
en1280	en905	answer
en1280	en906	answer
en1280	en907	answer
en1280	en908	answer
en1280	en909	answer
en1280	en910	answer
en1280	en911	answer
en1280	en912	answer
en1280	en913	answer
en1280	en914	answer
en1280	en915	answer
en1280	en916	answer
en1280	en917	answer
en1280	en918	answer
en1280	en919	answer
en1280	en920	answer
en1282	en1281	answer
en1284	en1283	answer
en1286	en1285	answer
en1287	en666	answer
en1289	en1288	answer
en1290	en1056	answer
en1292	en1291	answer
en1293	en648	answer
en1294	en648	answer
en1296	en1295	answer
en1298	en1297	answer
en1300	en1299	answer
en1301	en856	answer
en1303	en1302	answer
en1304	en791	answer
en1304	en792	answer
en1304	en793	answer
en1304	en794	answer
en1304	en795	answer
en1304	en796	answer
en1304	en797	answer
en1304	en798	answer
en1304	en799	answer
en1304	en800	answer
en1304	en801	answer
en1304	en802	answer
en1304	en803	answer
en1304	en804	answer
en1304	en805	answer
en1304	en806	answer
en1304	en807	answer
en1304	en808	answer
en1304	en809	answer
en1304	en810	answer
en1304	en811	answer
en1304	en812	answer
en1304	en813	answer
en1304	en814	answer
en1304	en40	answer
en1304	en815	answer
en1304	en816	answer
en1304	en817	answer
en1304	en818	answer
en1304	en819	answer
en1304	en820	answer
en1304	en821	answer
en1304	en822	answer
en1304	en823	answer
en1304	en824	answer
en1304	en825	answer
en1304	en826	answer
en1304	en827	answer
en1304	en828	answer
en1304	en829	answer
en1304	en830	answer
en1304	en831	answer
en1304	en832	answer
en1304	en833	answer
en1308	en486	answer
en1308	en1200	answer
en1308	en1305	answer
en1308	en1306	answer
en1308	en1307	answer
en1310	en1309	answer
en1313	en972	answer
en1313	en1311	answer
en1313	en1312	answer
en1315	en1314	answer
en1317	en1316	answer
en1319	en1318	answer
en1321	en1320	answer
en1323	en1322	answer
en1324	en959	answer
en1329	en1325	answer
en1329	en1326	answer
en1329	en1327	answer
en1329	en1328	answer
en1330	en255	answer
en1330	en256	answer
en1332	en1331	answer
en1334	en1333	answer
en1335	en1251	answer
en1338	en1336	answer
en1338	en1337	answer
en1339	en1326	answer
en1339	en1327	answer
en1339	en1328	answer
en1341	en1340	answer
en1341	en180	answer
en1342	en486	answer
en1342	en487	answer
en1343	en147	answer
en1345	en1344	answer
en1347	en1346	answer
en1349	en1348	answer
en1358	en1350	answer
en1358	en1351	answer
en1358	en1352	answer
en1358	en1353	answer
en1358	en1354	answer
en1358	en1355	answer
en1358	en1356	answer
en1358	en1357	answer
en1360	en1359	answer
en1362	en1361	answer
en1364	en1363	answer
en1366	en1365	answer
en1367	en873	answer
en1367	en666	answer
en1368	en1112	answer
en1368	en1113	answer
en1368	en1114	answer
en1368	en1115	answer
en1368	en1116	answer
en1368	en1117	answer
en1368	en1118	answer
en1368	en1119	answer
en1370	en1369	answer
en1373	en1371	answer
en1373	en1372	answer
en1375	en1374	answer
en1377	en1376	answer
en1379	en1378	answer
en1380	en539	answer
en1381	en1050	answer
en1381	en1051	answer
en1381	en1052	answer
en1383	en1382	answer
en1385	en1384	answer
en1387	en1386	answer
en1389	en1388	answer
en1390	en91	answer
en1392	en1391	answer
en1394	en1393	answer
en1398	en1395	answer
en1398	en1396	answer
en1398	en1397	answer
en1400	en1399	answer
en1401	en986	answer
en1402	en855	answer
en1404	en1403	answer
en1405	en1248	answer
en1407	en1406	answer
en1410	en1408	answer
en1410	en1409	answer
en1411	en1050	answer
en1411	en1051	answer
en1411	en1052	answer
en1413	en1412	answer
en1415	en1414	answer
en1416	en390	answer
en1417	en147	answer
en1418	en573	answer
en1418	en574	answer
en1420	en1419	answer
en1420	en769	answer
en1421	en972	answer
en1421	en1311	answer
en1421	en1312	answer
en1423	en1422	answer
en1425	en1424	answer
en1426	en373	answer
en1428	en1427	answer
en1430	en1429	answer
en1432	en1431	answer
en1433	en666	answer
en1434	en628	answer
en1434	en875	answer
en1436	en1435	answer
en1437	en961	answer
en1439	en1438	answer
en1441	en1440	answer
en1443	en1442	answer
en1444	en1145	answer
en1444	en1146	answer
en1445	en864	answer
en1445	en865	answer
en1445	en866	answer
en1446	en995	answer
en1448	en1447	answer
en1450	en1449	answer
en1451	en788	answer
en1453	en1452	answer
en1455	en1454	answer
en1457	en1456	answer
en1460	en1458	answer
en1460	en1459	answer
en1461	en684	answer
en1461	en685	answer
en1463	en1462	answer
en1465	en1464	answer
en1467	en1466	answer
en1472	en1468	answer
en1472	en1469	answer
en1472	en1470	answer
en1472	en1471	answer
en1474	en1473	answer
en1475	en1285	answer
en1476	en343	answer
en1476	en169	answer
en1477	en1177	answer
en1479	en1478	answer
en1481	en1480	answer
en1483	en1482	answer
en1485	en1484	answer
en1486	en1408	answer
en1486	en1409	answer
en1487	en666	answer
en1489	en1488	answer
en1491	en1490	answer
en1495	en1492	answer
en1495	en1493	answer
en1495	en1494	answer
en1497	en922	answer
en1497	en1496	answer
en1535	en1498	answer
en1535	en1499	answer
en1535	en1500	answer
en1535	en1501	answer
en1535	en1502	answer
en1535	en1503	answer
en1535	en1504	answer
en1535	en1505	answer
en1535	en1506	answer
en1535	en1507	answer
en1535	en1508	answer
en1535	en1509	answer
en1535	en1510	answer
en1535	en1511	answer
en1535	en1512	answer
en1535	en1513	answer
en1535	en1514	answer
en1535	en1515	answer
en1535	en1516	answer
en1535	en1517	answer
en1535	en1518	answer
en1535	en1519	answer
en1535	en1520	answer
en1535	en1521	answer
en1535	en1522	answer
en1535	en1523	answer
en1535	en1524	answer
en1535	en1525	answer
en1535	en1526	answer
en1535	en1527	answer
en1535	en1528	answer
en1535	en1529	answer
en1535	en1530	answer
en1535	en1531	answer
en1535	en1532	answer
en1535	en1533	answer
en1535	en1534	answer
en1537	en1536	answer
en1538	en904	answer
en1538	en905	answer
en1538	en906	answer
en1538	en907	answer
en1538	en908	answer
en1538	en909	answer
en1538	en910	answer
en1538	en911	answer
en1538	en912	answer
en1538	en913	answer
en1538	en914	answer
en1538	en915	answer
en1538	en916	answer
en1538	en917	answer
en1538	en918	answer
en1538	en919	answer
en1538	en920	answer
en1540	en1539	answer
en1542	en1541	answer
en1543	en188	answer
en1543	en375	answer
en1543	en183	answer
en1545	en1544	answer
en1546	en107	answer
en1547	en1112	answer
en1547	en1113	answer
en1547	en1114	answer
en1547	en1115	answer
en1547	en1116	answer
en1547	en1117	answer
en1547	en1118	answer
en1547	en1119	answer
en1548	en221	answer
en1548	en222	answer
en1548	en223	answer
en1779	en1549	answer
en1779	en1550	answer
en1779	en1551	answer
en1779	en1552	answer
en1779	en1553	answer
en1779	en1554	answer
en1779	en1555	answer
en1779	en1556	answer
en1779	en1557	answer
en1779	en1558	answer
en1779	en1559	answer
en1779	en1560	answer
en1779	en1561	answer
en1779	en1562	answer
en1779	en1563	answer
en1779	en1564	answer
en1779	en1565	answer
en1779	en1566	answer
en1779	en1567	answer
en1779	en1568	answer
en1779	en1569	answer
en1779	en1570	answer
en1779	en1571	answer
en1779	en1572	answer
en1779	en1573	answer
en1779	en1574	answer
en1779	en1575	answer
en1779	en1576	answer
en1779	en1577	answer
en1779	en1578	answer
en1779	en1579	answer
en1779	en1035	answer
en1779	en1580	answer
en1779	en1581	answer
en1779	en1582	answer
en1779	en1583	answer
en1779	en1584	answer
en1779	en1585	answer
en1779	en1586	answer
en1779	en1587	answer
en1779	en1588	answer
en1779	en1589	answer
en1779	en1590	answer
en1779	en1591	answer
en1779	en1592	answer
en1779	en1593	answer
en1779	en1594	answer
en1779	en1595	answer
en1779	en1596	answer
en1779	en1597	answer
en1779	en1598	answer
en1779	en1599	answer
en1779	en1600	answer
en1779	en1601	answer
en1779	en1602	answer
en1779	en1603	answer
en1779	en1604	answer
en1779	en1605	answer
en1779	en1606	answer
en1779	en1607	answer
en1779	en1608	answer
en1779	en1609	answer
en1779	en1610	answer
en1779	en1611	answer
en1779	en1612	answer
en1779	en1613	answer
en1779	en1614	answer
en1779	en1615	answer
en1779	en1616	answer
en1779	en1617	answer
en1779	en1618	answer
en1779	en1619	answer
en1779	en1620	answer
en1779	en1621	answer
en1779	en1622	answer
en1779	en1623	answer
en1779	en1624	answer
en1779	en1625	answer
en1779	en1626	answer
en1779	en1627	answer
en1779	en1628	answer
en1779	en1629	answer
en1779	en1630	answer
en1779	en1631	answer
en1779	en1632	answer
en1779	en1633	answer
en1779	en1634	answer
en1779	en1635	answer
en1779	en1636	answer
en1779	en1637	answer
en1779	en1638	answer
en1779	en1639	answer
en1779	en1640	answer
en1779	en1641	answer
en1779	en1642	answer
en1779	en1643	answer
en1779	en1644	answer
en1779	en1645	answer
en1779	en1646	answer
en1779	en1647	answer
en1779	en1648	answer
en1779	en1649	answer
en1779	en1650	answer
en1779	en1651	answer
en1779	en1652	answer
en1779	en1653	answer
en1779	en1654	answer
en1779	en1655	answer
en1779	en1656	answer
en1779	en1657	answer
en1779	en1658	answer
en1779	en1659	answer
en1779	en1660	answer
en1779	en1661	answer
en1779	en1662	answer
en1779	en1663	answer
en1779	en1664	answer
en1779	en1665	answer
en1779	en1666	answer
en1779	en1667	answer
en1779	en1668	answer
en1779	en1669	answer
en1779	en1670	answer
en1779	en1671	answer
en1779	en1672	answer
en1779	en1673	answer
en1779	en1674	answer
en1779	en1675	answer
en1779	en1676	answer
en1779	en1677	answer
en1779	en1678	answer
en1779	en1679	answer
en1779	en1680	answer
en1779	en1681	answer
en1779	en1682	answer
en1779	en1683	answer
en1779	en1684	answer
en1779	en1685	answer
en1779	en1686	answer
en1779	en1687	answer
en1779	en1688	answer
en1779	en1689	answer
en1779	en1690	answer
en1779	en1691	answer
en1779	en1692	answer
en1779	en1693	answer
en1779	en1694	answer
en1779	en1695	answer
en1779	en1696	answer
en1779	en1697	answer
en1779	en1698	answer
en1779	en1699	answer
en1779	en1700	answer
en1779	en1701	answer
en1779	en1702	answer
en1779	en1703	answer
en1779	en1704	answer
en1779	en1705	answer
en1779	en1706	answer
en1779	en1707	answer
en1779	en1708	answer
en1779	en1709	answer
en1779	en1710	answer
en1779	en1711	answer
en1779	en1712	answer
en1779	en1713	answer
en1779	en1714	answer
en1779	en1715	answer
en1779	en1716	answer
en1779	en1717	answer
en1779	en1718	answer
en1779	en1719	answer
en1779	en1720	answer
en1779	en1721	answer
en1779	en1722	answer
en1779	en1723	answer
en1779	en1724	answer
en1779	en1725	answer
en1779	en1726	answer
en1779	en1727	answer
en1779	en1728	answer
en1779	en1729	answer
en1779	en1730	answer
en1779	en1731	answer
en1779	en1732	answer
en1779	en1733	answer
en1779	en1734	answer
en1779	en1735	answer
en1779	en1736	answer
en1779	en1737	answer
en1779	en1738	answer
en1779	en1739	answer
en1779	en1740	answer
en1779	en1741	answer
en1779	en1742	answer
en1779	en1743	answer
en1779	en1744	answer
en1779	en1745	answer
en1779	en1746	answer
en1779	en1747	answer
en1779	en1748	answer
en1779	en1749	answer
en1779	en1750	answer
en1779	en1751	answer
en1779	en1752	answer
en1779	en1753	answer
en1779	en1754	answer
en1779	en1755	answer
en1779	en1756	answer
en1779	en1757	answer
en1779	en1758	answer
en1779	en1759	answer
en1779	en1760	answer
en1779	en1761	answer
en1779	en1762	answer
en1779	en1763	answer
en1779	en1764	answer
en1779	en745	answer
en1779	en1765	answer
en1779	en1766	answer
en1779	en1767	answer
en1779	en1768	answer
en1779	en933	answer
en1779	en1769	answer
en1779	en1770	answer
en1779	en1771	answer
en1779	en1772	answer
en1779	en1773	answer
en1779	en1774	answer
en1779	en1775	answer
en1779	en1776	answer
en1779	en1777	answer
en1779	en1778	answer
en1782	en1780	answer
en1782	en1781	answer
en1785	en1783	answer
en1785	en1784	answer
en1787	en403	answer
en1787	en1786	answer
en1789	en1788	answer
en1790	en961	answer
en1791	en1035	answer
en1793	en1792	answer
en1795	en1794	answer
en1797	en1796	answer
en1799	en1798	answer
en1800	en1066	answer
en1802	en1801	answer
en1805	en1803	answer
en1805	en1804	answer
en1807	en1806	answer
en1810	en1808	answer
en1810	en1809	answer
en1813	en1811	answer
en1813	en1812	answer
en1815	en1814	answer
en1817	en1816	answer
en1819	en1818	answer
en1821	en1820	answer
en1822	en514	answer
en1824	en1823	answer
en1833	en1825	answer
en1833	en1826	answer
en1833	en1827	answer
en1833	en1828	answer
en1833	en1829	answer
en1833	en1830	answer
en1833	en1831	answer
en1833	en1832	answer
en1835	en1834	answer
en1837	en1836	answer
en1840	en486	answer
en1840	en1200	answer
en1840	en1838	answer
en1840	en1306	answer
en1840	en1839	answer
en1842	en1841	answer
en1844	en1843	answer
en1846	en1845	answer
en1847	en541	answer
en1849	en159	answer
en1849	en1848	answer
en1851	en1850	answer
en1852	en125	answer
en1852	en126	answer
en1852	en127	answer
en1854	en1853	answer
en1855	en1408	answer
en1855	en1409	answer
en1857	en1856	answer
en1911	en1858	answer
en1911	en1859	answer
en1911	en1860	answer
en1911	en1861	answer
en1911	en1862	answer
en1911	en1863	answer
en1911	en1864	answer
en1911	en1865	answer
en1911	en1866	answer
en1911	en1867	answer
en1911	en1868	answer
en1911	en1869	answer
en1911	en1870	answer
en1911	en1871	answer
en1911	en1872	answer
en1911	en1873	answer
en1911	en1874	answer
en1911	en1875	answer
en1911	en1876	answer
en1911	en1877	answer
en1911	en1878	answer
en1911	en1879	answer
en1911	en1880	answer
en1911	en1881	answer
en1911	en1882	answer
en1911	en1883	answer
en1911	en1884	answer
en1911	en1885	answer
en1911	en1886	answer
en1911	en1887	answer
en1911	en1888	answer
en1911	en1889	answer
en1911	en1890	answer
en1911	en1891	answer
en1911	en1892	answer
en1911	en1893	answer
en1911	en1894	answer
en1911	en1895	answer
en1911	en1896	answer
en1911	en1897	answer
en1911	en1898	answer
en1911	en1899	answer
en1911	en1900	answer
en1911	en1901	answer
en1911	en1902	answer
en1911	en1903	answer
en1911	en1904	answer
en1911	en1905	answer
en1911	en1906	answer
en1911	en1907	answer
en1911	en1908	answer
en1911	en1909	answer
en1911	en1910	answer
en1913	en1912	answer
en1915	en1914	answer
en1917	en1916	answer
en1919	en1918	answer
en1921	en1920	answer
en1923	en1922	answer
en1925	en1924	answer
en1925	en965	answer
en1925	en141	answer
en1930	en1926	answer
en1930	en1927	answer
en1930	en1928	answer
en1930	en1929	answer
en1932	en1931	answer
en1933	en238	answer
en1933	en239	answer
en1933	en240	answer
en1935	en1934	answer
en1937	en1936	answer
en1939	en1938	answer
en1941	en1940	answer
en1943	en1942	answer
en1945	en1944	answer
en1947	en1946	answer
en1949	en1948	answer
en1950	en1482	answer
en1952	en1951	answer
en1953	en493	answer
en1954	en354	answer
en1955	en1222	answer
en1957	en1956	answer
en1959	en1958	answer
en1961	en1960	answer
en1963	en1962	answer
en1965	en1964	answer
en1967	en1966	answer
en1968	en959	answer
en1970	en1969	answer
en1972	en1971	answer
en1975	en1973	answer
en1975	en1974	answer
en1978	en1976	answer
en1978	en1977	answer
en1980	en1979	answer
en1982	en1981	answer
en1984	en1983	answer
en1988	en1985	answer
en1988	en1986	answer
en1988	en1987	answer
en1990	en1989	answer
en1991	en1388	answer
en1993	en1992	answer
en1994	en132	answer
en1996	en1995	answer
en1998	en1997	answer
en2000	en1999	answer
en2001	en1361	answer
en2002	en459	answer
en2004	en2003	answer
en2006	en1395	answer
en2006	en836	answer
en2006	en2005	answer
en2010	en2007	answer
en2010	en2008	answer
en2010	en2009	answer
en2011	en484	answer
en2013	en2012	answer
en2014	en684	answer
en2014	en685	answer
en2015	en648	answer
en2017	en2016	answer
en2019	en2018	answer
en2021	en2020	answer
en2022	en255	answer
en2022	en256	answer
en2024	en2023	answer
en2028	en2025	answer
en2028	en551	answer
en2028	en2026	answer
en2028	en552	answer
en2028	en2027	answer
en2028	en1281	answer
en2029	en428	answer
en2029	en429	answer
en2029	en430	answer
en2029	en431	answer
en2030	en125	answer
en2030	en126	answer
en2030	en127	answer
en2048	en2031	answer
en2048	en2032	answer
en2048	en2033	answer
en2048	en2034	answer
en2048	en2035	answer
en2048	en2036	answer
en2048	en2037	answer
en2048	en2038	answer
en2048	en2039	answer
en2048	en2040	answer
en2048	en2041	answer
en2048	en2042	answer
en2048	en2043	answer
en2048	en2044	answer
en2048	en2045	answer
en2048	en2046	answer
en2048	en2047	answer
en2049	en1316	answer
en2051	en2050	answer
en2053	en2052	answer
en2055	en2054	answer
en2057	en2056	answer
en2059	en2058	answer
en2060	en191	answer
en2062	en2061	answer
en2064	en2063	answer
en2066	en2065	answer
en2069	en2067	answer
en2069	en2068	answer
en2071	en2070	answer
en2074	en2072	answer
en2074	en2073	answer
en2074	en1874	answer
en2075	en342	answer
en2075	en450	answer
en2077	en2076	answer
en2079	en2078	answer
en2082	en2080	answer
en2082	en2081	answer
en2093	en2083	answer
en2093	en2084	answer
en2093	en2085	answer
en2093	en2086	answer
en2093	en2087	answer
en2093	en2088	answer
en2093	en2089	answer
en2093	en2090	answer
en2093	en2091	answer
en2093	en2092	answer
en2095	en2094	answer
en2096	en636	answer
en2097	en1408	answer
en2097	en1409	answer
en2100	en2098	answer
en2100	en2099	answer
en2102	en2101	answer
en2104	en2103	answer
en2106	en2105	answer
en2108	en2107	answer
en2109	en1931	answer
en2111	en2110	answer
en2112	en648	answer
en2113	en44	answer
en2116	en1374	answer
en2116	en2114	answer
en2116	en2115	answer
en2118	en2117	answer
en2119	en20	answer
en2121	en2120	answer
en2122	en762	answer
en2124	en2123	answer
en2125	en390	answer
en2127	en2126	answer
en2128	en1792	answer
en2130	en2129	answer
en2132	en2131	answer
en2133	en149	answer
en2135	en2134	answer
en2136	en264	answer
en2136	en265	answer
en2136	en266	answer
en2136	en267	answer
en2136	en268	answer
en2136	en269	answer
en2137	en1325	answer
en2137	en836	answer
en2137	en1327	answer
en2138	en640	answer
en2138	en641	answer
en2138	en642	answer
en2138	en643	answer
en2140	en2139	answer
en2143	en393	answer
en2143	en2141	answer
en2143	en2142	answer
en2144	en1395	answer
en2144	en1396	answer
en2144	en1397	answer
en2145	en1050	answer
en2145	en1051	answer
en2145	en1052	answer
en2146	en873	answer
en2146	en666	answer
en2148	en2147	answer
en2149	en840	answer
en2151	en2150	answer
en2153	en2152	answer
en2155	en2154	answer
en2157	en2156	answer
en2161	en2158	answer
en2161	en2159	answer
en2161	en2160	answer
en2162	en937	answer
en2164	en2163	answer
en2166	en2165	answer
en2168	en2167	answer
en2170	en2169	answer
en2172	en2171	answer
en2173	en1050	answer
en2173	en1051	answer
en2173	en1052	answer
en2175	en2174	answer
en2176	en1958	answer
en2177	en653	answer
en2177	en654	answer
en2177	en655	answer
en2178	en141	answer
en2180	en2179	answer
en2182	en2181	answer
en2183	en1222	answer
en2184	en1322	answer
en2186	en2185	answer
en2187	en2065	answer
en2188	en221	answer
en2188	en222	answer
en2188	en223	answer
en2190	en2189	answer
en2192	en2191	answer
en2194	en2193	answer
en2196	en2195	answer
en2197	en356	answer
en2199	en2198	answer
en2201	en2200	answer
en2202	en2150	answer
en2203	en251	answer
en2205	en2204	answer
en2207	en2206	answer
en2208	en937	answer
en2209	en1133	answer
en2212	en2210	answer
en2212	en2211	answer
en2214	en2213	answer
en2216	en2215	answer
en2218	en2217	answer
en2220	en2219	answer
en2222	en2221	answer
en2224	en2223	answer
en2226	en2225	answer
en2227	en570	answer
en2228	en2020	answer
en2231	en2229	answer
en2231	en2230	answer
en2238	en1550	answer
en2238	en2232	answer
en2238	en2233	answer
en2238	en2234	answer
en2238	en2235	answer
en2238	en2236	answer
en2238	en2237	answer
en2240	en2239	answer
en2241	en1297	answer
en2243	en2242	answer
en2244	en268	answer
en2245	en578	answer
en2248	en2246	answer
en2248	en2247	answer
en2249	en360	answer
en2251	en2250	answer
en2253	en2252	answer
en2255	en2254	answer
en2257	en2256	answer
en2259	en2258	answer
en2260	en883	answer
en2262	en2261	answer
en2264	en2263	answer
en2266	en2265	answer
en2267	en1412	answer
en2268	en227	answer
en2270	en2269	answer
en2271	en1227	answer
en2272	en342	answer
en2272	en343	answer
en2272	en344	answer
en2274	en2273	answer
en2276	en2275	answer
en2278	en2277	answer
en2279	en1038	answer
en2280	en2065	answer
en2281	en286	answer
en2282	en1808	answer
en2282	en1809	answer
en2283	en939	answer
en2285	en2284	answer
en2286	en2032	answer
en2287	en240	answer
en2289	en2288	answer
en2290	en1794	answer
en2292	en2291	answer
en2294	en2293	answer
en2296	en2295	answer
en2298	en2297	answer
en2299	en342	answer
en2299	en343	answer
en2299	en344	answer
en2300	en593	answer
en2302	en2301	answer
en2307	en2303	answer
en2307	en2304	answer
en2307	en144	answer
en2307	en2305	answer
en2307	en2306	answer
en2307	en145	answer
en2309	en2308	answer
en2314	en2310	answer
en2314	en2311	answer
en2314	en2312	answer
en2314	en2313	answer
en2315	en2239	answer
en2324	en2316	answer
en2324	en2317	answer
en2324	en2318	answer
en2324	en2319	answer
en2324	en2320	answer
en2324	en2321	answer
en2324	en2322	answer
en2324	en2323	answer
en2326	en2325	answer
en2328	en2327	answer
en2330	en2329	answer
en2336	en2331	answer
en2336	en2332	answer
en2336	en2333	answer
en2336	en2334	answer
en2336	en2335	answer
en2337	en1054	answer
en2339	en2338	answer
en2341	en2340	answer
en2343	en2342	answer
en2345	en2344	answer
en2347	en2346	answer
en2349	en2348	answer
en2351	en2350	answer
en2353	en2352	answer
en2354	en2303	answer
en2354	en2304	answer
en2354	en144	answer
en2354	en2305	answer
en2354	en2306	answer
en2354	en145	answer
en2356	en2355	answer
en2357	en875	answer
en2358	en1192	answer
en2360	en2359	answer
en2361	en136	answer
en2362	en1196	answer
en2363	en640	answer
en2363	en641	answer
en2363	en642	answer
en2363	en643	answer
en2365	en2364	answer
en2368	en2366	answer
en2368	en2367	answer
en2371	en180	answer
en2371	en2369	answer
en2371	en2370	answer
en2371	en10	answer
en2374	en2372	answer
en2374	en2373	answer
en2376	en2375	answer
en2378	en2377	answer
en2380	en2379	answer
en2381	en356	answer
en2383	en2382	answer
en2383	en375	answer
en2385	en2384	answer
en2386	en1183	answer
en2388	en2387	answer
en2389	en1221	answer
en2390	en375	answer
en2391	en48	answer
en2392	en147	answer
en2402	en2393	answer
en2402	en2394	answer
en2402	en2395	answer
en2402	en2396	answer
en2402	en2397	answer
en2402	en2398	answer
en2402	en2399	answer
en2402	en2400	answer
en2402	en2401	answer
en2408	en2403	answer
en2408	en2404	answer
en2408	en2405	answer
en2408	en2406	answer
en2408	en2407	answer
en2410	en2409	answer
en2411	en182	answer
en2411	en183	answer
en2412	en478	answer
en2412	en479	answer
en2412	en480	answer
en2412	en481	answer
en2412	en482	answer
en2414	en2413	answer
en2419	en2415	answer
[truncated: 9,365 more rows]
