# Supplementary material for: Beyond top-k: knowledge reasoning for multi-answer temporal questions based on revalidation framework
Source: PeerJ Comput Sci. 2023 Dec 8;9:e1725. doi: 10.7717/peerj-cs.1725 (PMC10773896; doi:10.7717/peerj-cs.1725)
Supplement: Supplemental Information 4 [file peerj-cs-09-1725-s004.zip › MATQA-main/transE/Source/reSource/en2id.txt]

:START_ID	0
:END_ID	1
en2	2
en1	3
en13	4
en3	5
en4	6
en5	7
en6	8
en7	9
en8	10
en9	11
en10	12
en11	13
en12	14
en15	15
en14	16
en17	17
en16	18
en19	19
en18	20
en21	21
en20	22
en23	23
en22	24
en25	25
en24	26
en27	27
en26	28
en29	29
en28	30
en31	31
en30	32
en33	33
en32	34
en37	35
en34	36
en35	37
en36	38
en45	39
en38	40
en39	41
en40	42
en41	43
en42	44
en43	45
en44	46
en47	47
en46	48
en49	49
en48	50
en52	51
en50	52
en51	53
en54	54
en53	55
en56	56
en55	57
en84	58
en57	59
en58	60
en59	61
en60	62
en61	63
en62	64
en63	65
en64	66
en65	67
en66	68
en67	69
en68	70
en69	71
en70	72
en71	73
en72	74
en73	75
en74	76
en75	77
en76	78
en77	79
en78	80
en79	81
en80	82
en81	83
en82	84
en83	85
en86	86
en85	87
en88	88
en87	89
en90	90
en89	91
en92	92
en91	93
en94	94
en93	95
en96	96
en95	97
en98	98
en97	99
en100	100
en99	101
en102	102
en101	103
en104	104
en103	105
en106	106
en105	107
en108	108
en107	109
en110	110
en109	111
en113	112
en111	113
en112	114
en115	115
en114	116
en117	117
en116	118
en119	119
en118	120
en120	121
en122	122
en121	123
en124	124
en123	125
en128	126
en125	127
en126	128
en127	129
en129	130
en131	131
en130	132
en133	133
en132	134
en135	135
en134	136
en137	137
en136	138
en139	139
en138	140
en146	141
en140	142
en141	143
en142	144
en143	145
en144	146
en145	147
en148	148
en147	149
en150	150
en149	151
en152	152
en151	153
en154	154
en153	155
en156	156
en155	157
en158	158
en157	159
en160	160
en159	161
en162	162
en161	163
en164	164
en163	165
en166	166
en165	167
en168	168
en167	169
en170	170
en169	171
en172	172
en171	173
en174	174
en173	175
en176	176
en175	177
en178	178
en177	179
en181	180
en179	181
en180	182
en184	183
en182	184
en183	185
en187	186
en185	187
en186	188
en190	189
en188	190
en189	191
en193	192
en191	193
en192	194
en195	195
en194	196
en197	197
en196	198
en201	199
en198	200
en199	201
en200	202
en203	203
en202	204
en208	205
en204	206
en205	207
en206	208
en207	209
en210	210
en209	211
en212	212
en211	213
en214	214
en213	215
en216	216
en215	217
en218	218
en217	219
en220	220
en219	221
en224	222
en221	223
en222	224
en223	225
en226	226
en225	227
en228	228
en227	229
en230	230
en229	231
en232	232
en231	233
en234	234
en233	235
en237	236
en235	237
en236	238
en241	239
en238	240
en239	241
en240	242
en243	243
en242	244
en245	245
en244	246
en250	247
en246	248
en247	249
en248	250
en249	251
en252	252
en251	253
en254	254
en253	255
en257	256
en255	257
en256	258
en259	259
en258	260
en261	261
en260	262
en263	263
en262	264
en270	265
en264	266
en265	267
en266	268
en267	269
en268	270
en269	271
en272	272
en271	273
en273	274
en275	275
en274	276
en277	277
en276	278
en279	279
en278	280
en281	281
en280	282
en283	283
en282	284
en285	285
en284	286
en287	287
en286	288
en289	289
en288	290
en290	291
en292	292
en291	293
en302	294
en293	295
en294	296
en295	297
en296	298
en297	299
en298	300
en299	301
en300	302
en301	303
en318	304
en303	305
en304	306
en305	307
en306	308
en307	309
en308	310
en309	311
en310	312
en311	313
en312	314
en313	315
en314	316
en315	317
en316	318
en317	319
en320	320
en319	321
en322	322
en321	323
en324	324
en323	325
en326	326
en325	327
en328	328
en327	329
en330	330
en329	331
en332	332
en331	333
en335	334
en333	335
en334	336
en337	337
en336	338
en338	339
en340	340
en339	341
en341	342
en345	343
en342	344
en343	345
en344	346
en349	347
en346	348
en347	349
en348	350
en353	351
en350	352
en351	353
en352	354
en355	355
en354	356
en357	357
en356	358
en359	359
en358	360
en361	361
en360	362
en366	363
en362	364
en363	365
en364	366
en365	367
en368	368
en367	369
en370	370
en369	371
en372	372
en371	373
en374	374
en373	375
en376	376
en375	377
en378	378
en377	379
en380	380
en379	381
en382	382
en381	383
en383	384
en385	385
en384	386
en387	387
en386	388
en398	389
en388	390
en389	391
en390	392
en391	393
en392	394
en393	395
en394	396
en395	397
en396	398
en397	399
en400	400
en399	401
en402	402
en401	403
en405	404
en403	405
en404	406
en407	407
en406	408
en413	409
en408	410
en409	411
en410	412
en411	413
en412	414
en414	415
en416	416
en415	417
en418	418
en417	419
en425	420
en419	421
en420	422
en421	423
en422	424
en423	425
en424	426
en427	427
en426	428
en433	429
en428	430
en429	431
en430	432
en431	433
en432	434
en436	435
en434	436
en435	437
en438	438
en437	439
en440	440
en439	441
en442	442
en441	443
en444	444
en443	445
en445	446
en447	447
en446	448
en449	449
en448	450
en451	451
en450	452
en453	453
en452	454
en454	455
en456	456
en455	457
en458	458
en457	459
en460	460
en459	461
en462	462
en461	463
en464	464
en463	465
en465	466
en467	467
en466	468
en469	469
en468	470
en471	471
en470	472
en473	473
en472	474
en474	475
en475	476
en477	477
en476	478
en483	479
en478	480
en479	481
en480	482
en481	483
en482	484
en485	485
en484	486
en488	487
en486	488
en487	489
en490	490
en489	491
en492	492
en491	493
en494	494
en493	495
en495	496
en497	497
en496	498
en499	499
en498	500
en501	501
en500	502
en503	503
en502	504
en505	505
en504	506
en507	507
en506	508
en508	509
en510	510
en509	511
en512	512
en511	513
en513	514
en515	515
en514	516
en517	517
en516	518
en526	519
en518	520
en519	521
en520	522
en521	523
en522	524
en523	525
en524	526
en525	527
en528	528
en527	529
en530	530
en529	531
en532	532
en531	533
en534	534
en533	535
en538	536
en535	537
en536	538
en537	539
en540	540
en539	541
en542	542
en541	543
en544	544
en543	545
en546	546
en545	547
en548	548
en547	549
en550	550
en549	551
en553	552
en551	553
en552	554
en555	555
en554	556
en568	557
en556	558
en557	559
en558	560
en559	561
en560	562
en561	563
en562	564
en563	565
en564	566
en565	567
en566	568
en567	569
en569	570
en571	571
en570	572
en572	573
en575	574
en573	575
en574	576
en577	577
en576	578
en579	579
en578	580
en581	581
en580	582
en583	583
en582	584
en585	585
en584	586
en587	587
en586	588
en589	589
en588	590
en591	591
en590	592
en594	593
en592	594
en593	595
en596	596
en595	597
en599	598
en597	599
en598	600
en601	601
en600	602
en603	603
en602	604
en605	605
en604	606
en607	607
en606	608
en609	609
en608	610
en611	611
en610	612
en613	613
en612	614
en616	615
en614	616
en615	617
en618	618
en617	619
en621	620
en619	621
en620	622
en622	623
en623	624
en625	625
en624	626
en627	627
en626	628
en629	629
en628	630
en630	631
en631	632
en633	633
en632	634
en635	635
en634	636
en637	637
en636	638
en639	639
en638	640
en644	641
en640	642
en641	643
en642	644
en643	645
en645	646
en646	647
en647	648
en649	649
en648	650
en652	651
en650	652
en651	653
en656	654
en653	655
en654	656
en655	657
en658	658
en657	659
en660	660
en659	661
en662	662
en661	663
en664	664
en663	665
en665	666
en667	667
en666	668
en669	669
en668	670
en671	671
en670	672
en673	673
en672	674
en679	675
en674	676
en675	677
en676	678
en677	679
en678	680
en681	681
en680	682
en683	683
en682	684
en686	685
en684	686
en685	687
en687	688
en689	689
en688	690
en690	691
en692	692
en691	693
en694	694
en693	695
en695	696
en697	697
en696	698
en699	699
en698	700
en701	701
en700	702
en703	703
en702	704
en705	705
en704	706
en706	707
en707	708
en710	709
en708	710
en709	711
en748	712
en711	713
en712	714
en713	715
en714	716
en715	717
en716	718
en717	719
en718	720
en719	721
en720	722
en721	723
en722	724
en723	725
en724	726
en725	727
en726	728
en727	729
en728	730
en729	731
en730	732
en731	733
en732	734
en733	735
en734	736
en735	737
en736	738
en737	739
en738	740
en739	741
en740	742
en741	743
en742	744
en743	745
en744	746
en745	747
en746	748
en747	749
en757	750
en749	751
en750	752
en751	753
en752	754
en753	755
en754	756
en755	757
en756	758
en758	759
en759	760
en761	761
en760	762
en763	763
en762	764
en765	765
en764	766
en766	767
en770	768
en767	769
en768	770
en769	771
en771	772
en773	773
en772	774
en775	775
en774	776
en778	777
en776	778
en777	779
en780	780
en779	781
en782	782
en781	783
en785	784
en783	785
en784	786
en787	787
en786	788
en790	789
en788	790
en789	791
en834	792
en791	793
en792	794
en793	795
en794	796
en795	797
en796	798
en797	799
en798	800
en799	801
en800	802
en801	803
en802	804
en803	805
en804	806
en805	807
en806	808
en807	809
en808	810
en809	811
en810	812
en811	813
en812	814
en813	815
en814	816
en815	817
en816	818
en817	819
en818	820
en819	821
en820	822
en821	823
en822	824
en823	825
en824	826
en825	827
en826	828
en827	829
en828	830
en829	831
en830	832
en831	833
en832	834
en833	835
en835	836
en839	837
en836	838
en837	839
en838	840
en841	841
en840	842
en843	843
en842	844
en845	845
en844	846
en847	847
en846	848
en849	849
en848	850
en851	851
en850	852
en853	853
en852	854
en857	855
en854	856
en855	857
en856	858
en859	859
en858	860
en861	861
en860	862
en862	863
en863	864
en867	865
en864	866
en865	867
en866	868
en869	869
en868	870
en872	871
en870	872
en871	873
en874	874
en873	875
en876	876
en875	877
en878	878
en877	879
en880	880
en879	881
en882	882
en881	883
en884	884
en883	885
en885	886
en887	887
en886	888
en888	889
en890	890
en889	891
en892	892
en891	893
en895	894
en893	895
en894	896
en897	897
en896	898
en899	899
en898	900
en901	901
en900	902
en903	903
en902	904
en921	905
en904	906
en905	907
en906	908
en907	909
en908	910
en909	911
en910	912
en911	913
en912	914
en913	915
en914	916
en915	917
en916	918
en917	919
en918	920
en919	921
en920	922
en923	923
en922	924
en924	925
en926	926
en925	927
en928	928
en927	929
en930	930
en929	931
en932	932
en931	933
en934	934
en933	935
en936	936
en935	937
en938	938
en937	939
en940	940
en939	941
en941	942
en944	943
en942	944
en943	945
en945	946
en947	947
en946	948
en949	949
en948	950
en951	951
en950	952
en953	953
en952	954
en954	955
en955	956
en958	957
en956	958
en957	959
en960	960
en959	961
en962	962
en961	963
en963	964
en964	965
en966	966
en965	967
en968	968
en967	969
en970	970
en969	971
en979	972
en971	973
en972	974
en973	975
en974	976
en975	977
en976	978
en977	979
en978	980
en981	981
en980	982
en983	983
en982	984
en985	985
en984	986
en987	987
en986	988
en989	989
en988	990
en991	991
en990	992
en992	993
en994	994
en993	995
en996	996
en995	997
en1008	998
en997	999
en998	1000
en999	1001
en1000	1002
en1001	1003
en1002	1004
en1003	1005
en1004	1006
en1005	1007
en1006	1008
en1007	1009
en1010	1010
en1009	1011
en1015	1012
en1011	1013
en1012	1014
en1013	1015
en1014	1016
en1017	1017
en1016	1018
en1018	1019
en1020	1020
en1019	1021
en1022	1022
en1021	1023
en1023	1024
en1024	1025
en1025	1026
en1026	1027
en1028	1028
en1027	1029
en1030	1030
en1029	1031
en1032	1032
en1031	1033
en1034	1034
en1033	1035
en1036	1036
en1035	1037
en1037	1038
en1039	1039
en1038	1040
en1040	1041
en1042	1042
en1041	1043
en1045	1044
en1043	1045
en1044	1046
en1046	1047
en1047	1048
en1049	1049
en1048	1050
en1053	1051
en1050	1052
en1051	1053
en1052	1054
en1055	1055
en1054	1056
en1057	1057
en1056	1058
en1059	1059
en1058	1060
en1061	1061
en1060	1062
en1063	1063
en1062	1064
en1065	1065
en1064	1066
en1067	1067
en1066	1068
en1070	1069
en1068	1070
en1069	1071
en1072	1072
en1071	1073
en1073	1074
en1075	1075
en1074	1076
en1077	1077
en1076	1078
en1079	1079
en1078	1080
en1082	1081
en1080	1082
en1081	1083
en1084	1084
en1083	1085
en1086	1086
en1085	1087
en1088	1088
en1087	1089
en1090	1090
en1089	1091
en1091	1092
en1092	1093
en1094	1094
en1093	1095
en1105	1096
en1095	1097
en1096	1098
en1097	1099
en1098	1100
en1099	1101
en1100	1102
en1101	1103
en1102	1104
en1103	1105
en1104	1106
en1107	1107
en1106	1108
en1109	1109
en1108	1110
en1110	1111
en1111	1112
en1121	1113
en1112	1114
en1113	1115
en1114	1116
en1115	1117
en1116	1118
en1117	1119
en1118	1120
en1119	1121
en1120	1122
en1123	1123
en1122	1124
en1126	1125
en1124	1126
en1125	1127
en1128	1128
en1127	1129
en1129	1130
en1131	1131
en1130	1132
en1132	1133
en1134	1134
en1133	1135
en1135	1136
en1136	1137
en1141	1138
en1137	1139
en1138	1140
en1139	1141
en1140	1142
en1142	1143
en1144	1144
en1143	1145
en1147	1146
en1145	1147
en1146	1148
en1149	1149
en1148	1150
en1151	1151
en1150	1152
en1154	1153
en1152	1154
en1153	1155
en1155	1156
en1157	1157
en1156	1158
en1158	1159
en1160	1160
en1159	1161
en1162	1162
en1161	1163
en1164	1164
en1163	1165
en1166	1166
en1165	1167
en1168	1168
en1167	1169
en1170	1170
en1169	1171
en1172	1172
en1171	1173
en1174	1174
en1173	1175
en1176	1176
en1175	1177
en1178	1178
en1177	1179
en1179	1180
en1180	1181
en1182	1182
en1181	1183
en1184	1184
en1183	1185
en1186	1186
en1185	1187
en1188	1188
en1187	1189
en1191	1190
en1189	1191
en1190	1192
en1193	1193
en1192	1194
en1195	1195
en1194	1196
en1197	1197
en1196	1198
en1199	1199
en1198	1200
en1201	1201
en1200	1202
en1203	1203
en1202	1204
en1204	1205
en1205	1206
en1206	1207
en1208	1208
en1207	1209
en1210	1210
en1209	1211
en1211	1212
en1214	1213
en1212	1214
en1213	1215
en1216	1216
en1215	1217
en1218	1218
en1217	1219
en1219	1220
en1230	1221
en1220	1222
en1221	1223
en1222	1224
en1223	1225
en1224	1226
en1225	1227
en1226	1228
en1227	1229
en1228	1230
en1229	1231
en1236	1232
en1231	1233
en1232	1234
en1233	1235
en1234	1236
en1235	1237
en1241	1238
en1237	1239
en1238	1240
en1239	1241
en1240	1242
en1242	1243
en1243	1244
en1245	1245
en1244	1246
en1247	1247
en1246	1248
en1249	1249
en1248	1250
en1250	1251
en1252	1252
en1251	1253
en1254	1254
en1253	1255
en1256	1256
en1255	1257
en1258	1258
en1257	1259
en1262	1260
en1259	1261
en1260	1262
en1261	1263
en1265	1264
en1263	1265
en1264	1266
en1267	1267
en1266	1268
en1270	1269
en1268	1270
en1269	1271
en1271	1272
en1273	1273
en1272	1274
en1274	1275
en1275	1276
en1277	1277
en1276	1278
en1278	1279
en1279	1280
en1280	1281
en1282	1282
en1281	1283
en1284	1284
en1283	1285
en1286	1286
en1285	1287
en1287	1288
en1289	1289
en1288	1290
en1290	1291
en1292	1292
en1291	1293
en1293	1294
en1294	1295
en1296	1296
en1295	1297
en1298	1298
en1297	1299
en1300	1300
en1299	1301
en1301	1302
en1303	1303
en1302	1304
en1304	1305
en1308	1306
en1305	1307
en1306	1308
en1307	1309
en1310	1310
en1309	1311
en1313	1312
en1311	1313
en1312	1314
en1315	1315
en1314	1316
en1317	1317
en1316	1318
en1319	1319
en1318	1320
en1321	1321
en1320	1322
en1323	1323
en1322	1324
en1324	1325
en1329	1326
en1325	1327
en1326	1328
en1327	1329
en1328	1330
en1330	1331
en1332	1332
en1331	1333
en1334	1334
en1333	1335
en1335	1336
en1338	1337
en1336	1338
en1337	1339
en1339	1340
en1341	1341
en1340	1342
en1342	1343
en1343	1344
en1345	1345
en1344	1346
en1347	1347
en1346	1348
en1349	1349
en1348	1350
en1358	1351
en1350	1352
en1351	1353
en1352	1354
en1353	1355
en1354	1356
en1355	1357
en1356	1358
en1357	1359
en1360	1360
en1359	1361
en1362	1362
en1361	1363
en1364	1364
en1363	1365
en1366	1366
en1365	1367
en1367	1368
en1368	1369
en1370	1370
en1369	1371
en1373	1372
en1371	1373
en1372	1374
en1375	1375
en1374	1376
en1377	1377
en1376	1378
en1379	1379
en1378	1380
en1380	1381
en1381	1382
en1383	1383
en1382	1384
en1385	1385
en1384	1386
en1387	1387
en1386	1388
en1389	1389
en1388	1390
en1390	1391
en1392	1392
en1391	1393
en1394	1394
en1393	1395
en1398	1396
en1395	1397
en1396	1398
en1397	1399
en1400	1400
en1399	1401
en1401	1402
en1402	1403
en1404	1404
en1403	1405
en1405	1406
en1407	1407
en1406	1408
en1410	1409
en1408	1410
en1409	1411
en1411	1412
en1413	1413
en1412	1414
en1415	1415
en1414	1416
en1416	1417
en1417	1418
en1418	1419
en1420	1420
en1419	1421
en1421	1422
en1423	1423
en1422	1424
en1425	1425
en1424	1426
en1426	1427
en1428	1428
en1427	1429
en1430	1430
en1429	1431
en1432	1432
en1431	1433
en1433	1434
en1434	1435
en1436	1436
en1435	1437
en1437	1438
en1439	1439
en1438	1440
en1441	1441
en1440	1442
en1443	1443
en1442	1444
en1444	1445
en1445	1446
en1446	1447
en1448	1448
en1447	1449
en1450	1450
en1449	1451
en1451	1452
en1453	1453
en1452	1454
en1455	1455
en1454	1456
en1457	1457
en1456	1458
en1460	1459
en1458	1460
en1459	1461
en1461	1462
en1463	1463
en1462	1464
en1465	1465
en1464	1466
en1467	1467
en1466	1468
en1472	1469
en1468	1470
en1469	1471
en1470	1472
en1471	1473
en1474	1474
en1473	1475
en1475	1476
en1476	1477
en1477	1478
en1479	1479
en1478	1480
en1481	1481
en1480	1482
en1483	1483
en1482	1484
en1485	1485
en1484	1486
en1486	1487
en1487	1488
en1489	1489
en1488	1490
en1491	1491
en1490	1492
en1495	1493
en1492	1494
en1493	1495
en1494	1496
en1497	1497
en1496	1498
en1535	1499
en1498	1500
en1499	1501
en1500	1502
en1501	1503
en1502	1504
en1503	1505
en1504	1506
en1505	1507
en1506	1508
en1507	1509
en1508	1510
en1509	1511
en1510	1512
en1511	1513
en1512	1514
en1513	1515
en1514	1516
en1515	1517
en1516	1518
en1517	1519
en1518	1520
en1519	1521
en1520	1522
en1521	1523
en1522	1524
en1523	1525
en1524	1526
en1525	1527
en1526	1528
en1527	1529
en1528	1530
en1529	1531
en1530	1532
en1531	1533
en1532	1534
en1533	1535
en1534	1536
en1537	1537
en1536	1538
en1538	1539
en1540	1540
en1539	1541
en1542	1542
en1541	1543
en1543	1544
en1545	1545
en1544	1546
en1546	1547
en1547	1548
en1548	1549
en1779	1550
en1549	1551
en1550	1552
en1551	1553
en1552	1554
en1553	1555
en1554	1556
en1555	1557
en1556	1558
en1557	1559
en1558	1560
en1559	1561
en1560	1562
en1561	1563
en1562	1564
en1563	1565
en1564	1566
en1565	1567
en1566	1568
en1567	1569
en1568	1570
en1569	1571
en1570	1572
en1571	1573
en1572	1574
en1573	1575
en1574	1576
en1575	1577
en1576	1578
en1577	1579
en1578	1580
en1579	1581
en1580	1582
en1581	1583
en1582	1584
en1583	1585
en1584	1586
en1585	1587
en1586	1588
en1587	1589
en1588	1590
en1589	1591
en1590	1592
en1591	1593
en1592	1594
en1593	1595
en1594	1596
en1595	1597
en1596	1598
en1597	1599
en1598	1600
en1599	1601
en1600	1602
en1601	1603
en1602	1604
en1603	1605
en1604	1606
en1605	1607
en1606	1608
en1607	1609
en1608	1610
en1609	1611
en1610	1612
en1611	1613
en1612	1614
en1613	1615
en1614	1616
en1615	1617
en1616	1618
en1617	1619
en1618	1620
en1619	1621
en1620	1622
en1621	1623
en1622	1624
en1623	1625
en1624	1626
en1625	1627
en1626	1628
en1627	1629
en1628	1630
en1629	1631
en1630	1632
en1631	1633
en1632	1634
en1633	1635
en1634	1636
en1635	1637
en1636	1638
en1637	1639
en1638	1640
en1639	1641
en1640	1642
en1641	1643
en1642	1644
en1643	1645
en1644	1646
en1645	1647
en1646	1648
en1647	1649
en1648	1650
en1649	1651
en1650	1652
en1651	1653
en1652	1654
en1653	1655
en1654	1656
en1655	1657
en1656	1658
en1657	1659
en1658	1660
en1659	1661
en1660	1662
en1661	1663
en1662	1664
en1663	1665
en1664	1666
en1665	1667
en1666	1668
en1667	1669
en1668	1670
en1669	1671
en1670	1672
en1671	1673
en1672	1674
en1673	1675
en1674	1676
en1675	1677
en1676	1678
en1677	1679
en1678	1680
en1679	1681
en1680	1682
en1681	1683
en1682	1684
en1683	1685
en1684	1686
en1685	1687
en1686	1688
en1687	1689
en1688	1690
en1689	1691
en1690	1692
en1691	1693
en1692	1694
en1693	1695
en1694	1696
en1695	1697
en1696	1698
en1697	1699
en1698	1700
en1699	1701
en1700	1702
en1701	1703
en1702	1704
en1703	1705
en1704	1706
en1705	1707
en1706	1708
en1707	1709
en1708	1710
en1709	1711
en1710	1712
en1711	1713
en1712	1714
en1713	1715
en1714	1716
en1715	1717
en1716	1718
en1717	1719
en1718	1720
en1719	1721
en1720	1722
en1721	1723
en1722	1724
en1723	1725
en1724	1726
en1725	1727
en1726	1728
en1727	1729
en1728	1730
en1729	1731
en1730	1732
en1731	1733
en1732	1734
en1733	1735
en1734	1736
en1735	1737
en1736	1738
en1737	1739
en1738	1740
en1739	1741
en1740	1742
en1741	1743
en1742	1744
en1743	1745
en1744	1746
en1745	1747
en1746	1748
en1747	1749
en1748	1750
en1749	1751
en1750	1752
en1751	1753
en1752	1754
en1753	1755
en1754	1756
en1755	1757
en1756	1758
en1757	1759
en1758	1760
en1759	1761
en1760	1762
en1761	1763
en1762	1764
en1763	1765
en1764	1766
en1765	1767
en1766	1768
en1767	1769
en1768	1770
en1769	1771
en1770	1772
en1771	1773
en1772	1774
en1773	1775
en1774	1776
en1775	1777
en1776	1778
en1777	1779
en1778	1780
en1782	1781
en1780	1782
en1781	1783
en1785	1784
en1783	1785
en1784	1786
en1787	1787
en1786	1788
en1789	1789
en1788	1790
en1790	1791
en1791	1792
en1793	1793
en1792	1794
en1795	1795
en1794	1796
en1797	1797
en1796	1798
en1799	1799
en1798	1800
en1800	1801
en1802	1802
en1801	1803
en1805	1804
en1803	1805
en1804	1806
en1807	1807
en1806	1808
en1810	1809
en1808	1810
en1809	1811
en1813	1812
en1811	1813
en1812	1814
en1815	1815
en1814	1816
en1817	1817
en1816	1818
en1819	1819
en1818	1820
en1821	1821
en1820	1822
en1822	1823
en1824	1824
en1823	1825
en1833	1826
en1825	1827
en1826	1828
en1827	1829
en1828	1830
en1829	1831
en1830	1832
en1831	1833
en1832	1834
en1835	1835
en1834	1836
en1837	1837
en1836	1838
en1840	1839
en1838	1840
en1839	1841
en1842	1842
en1841	1843
en1844	1844
en1843	1845
en1846	1846
en1845	1847
en1847	1848
en1849	1849
en1848	1850
en1851	1851
en1850	1852
en1852	1853
en1854	1854
en1853	1855
en1855	1856
en1857	1857
en1856	1858
en1911	1859
en1858	1860
en1859	1861
en1860	1862
en1861	1863
en1862	1864
en1863	1865
en1864	1866
en1865	1867
en1866	1868
en1867	1869
en1868	1870
en1869	1871
en1870	1872
en1871	1873
en1872	1874
en1873	1875
en1874	1876
en1875	1877
en1876	1878
en1877	1879
en1878	1880
en1879	1881
en1880	1882
en1881	1883
en1882	1884
en1883	1885
en1884	1886
en1885	1887
en1886	1888
en1887	1889
en1888	1890
en1889	1891
en1890	1892
en1891	1893
en1892	1894
en1893	1895
en1894	1896
en1895	1897
en1896	1898
en1897	1899
en1898	1900
en1899	1901
en1900	1902
en1901	1903
en1902	1904
en1903	1905
en1904	1906
en1905	1907
en1906	1908
en1907	1909
en1908	1910
en1909	1911
en1910	1912
en1913	1913
en1912	1914
en1915	1915
en1914	1916
en1917	1917
en1916	1918
en1919	1919
en1918	1920
en1921	1921
en1920	1922
en1923	1923
en1922	1924
en1925	1925
en1924	1926
en1930	1927
en1926	1928
en1927	1929
en1928	1930
en1929	1931
en1932	1932
en1931	1933
en1933	1934
en1935	1935
en1934	1936
en1937	1937
en1936	1938
en1939	1939
en1938	1940
en1941	1941
en1940	1942
en1943	1943
en1942	1944
en1945	1945
en1944	1946
en1947	1947
en1946	1948
en1949	1949
en1948	1950
en1950	1951
en1952	1952
en1951	1953
en1953	1954
en1954	1955
en1955	1956
en1957	1957
en1956	1958
en1959	1959
en1958	1960
en1961	1961
en1960	1962
en1963	1963
en1962	1964
en1965	1965
en1964	1966
en1967	1967
en1966	1968
en1968	1969
en1970	1970
en1969	1971
en1972	1972
en1971	1973
en1975	1974
en1973	1975
en1974	1976
en1978	1977
en1976	1978
en1977	1979
en1980	1980
en1979	1981
en1982	1982
en1981	1983
en1984	1984
en1983	1985
en1988	1986
en1985	1987
en1986	1988
en1987	1989
en1990	1990
en1989	1991
en1991	1992
en1993	1993
en1992	1994
en1994	1995
en1996	1996
en1995	1997
en1998	1998
en1997	1999
[truncated: 8,127 more rows]
