# Supplementary material for: Beyond top-k: knowledge reasoning for multi-answer temporal questions based on revalidation framework
Source: PeerJ Comput Sci. 2023 Dec 8;9:e1725. doi: 10.7717/peerj-cs.1725 (PMC10773896; doi:10.7717/peerj-cs.1725)
Supplement: Supplemental Information 4 [file peerj-cs-09-1725-s004.zip › MATQA-main/transE/Source/reSource/re2id.txt]

re0	0
re1	1
