# Supplementary material for: Beyond top-k: knowledge reasoning for multi-answer temporal questions based on revalidation framework
Source: PeerJ Comput Sci. 2023 Dec 8;9:e1725. doi: 10.7717/peerj-cs.1725 (PMC10773896; doi:10.7717/peerj-cs.1725)
Supplement: Supplemental Information 4 [file peerj-cs-09-1725-s004.zip › MATQA-main/transE/Source/reSource/train.txt]

:START_ID	:END_ID	re0
en2	en1	re1
en13	en3	re1
en13	en4	re1
en13	en5	re1
en13	en6	re1
en13	en7	re1
en13	en8	re1
en13	en9	re1
en13	en10	re1
en13	en11	re1
en13	en12	re1
en15	en14	re1
en17	en16	re1
en19	en18	re1
en21	en20	re1
en23	en22	re1
en25	en24	re1
en27	en26	re1
en29	en28	re1
en31	en30	re1
en33	en32	re1
en37	en34	re1
en37	en35	re1
en37	en36	re1
en45	en38	re1
en45	en39	re1
en45	en40	re1
en45	en41	re1
en45	en42	re1
en45	en43	re1
en45	en44	re1
en47	en46	re1
en49	en48	re1
en52	en50	re1
en52	en51	re1
en54	en53	re1
en56	en55	re1
en84	en57	re1
en84	en58	re1
en84	en59	re1
en84	en60	re1
en84	en61	re1
en84	en62	re1
en84	en63	re1
en84	en64	re1
en84	en65	re1
en84	en66	re1
en84	en67	re1
en84	en68	re1
en84	en69	re1
en84	en70	re1
en84	en71	re1
en84	en72	re1
en84	en73	re1
en84	en74	re1
en84	en75	re1
en84	en76	re1
en84	en77	re1
en84	en78	re1
en84	en79	re1
en84	en80	re1
en84	en81	re1
en84	en82	re1
en84	en83	re1
en86	en85	re1
en88	en87	re1
en90	en89	re1
en92	en91	re1
en94	en93	re1
en96	en95	re1
en98	en97	re1
en100	en99	re1
en102	en101	re1
en104	en103	re1
en106	en105	re1
en108	en107	re1
en110	en109	re1
en113	en111	re1
en113	en112	re1
en115	en114	re1
en117	en116	re1
en119	en118	re1
en120	en26	re1
en122	en121	re1
en124	en123	re1
en128	en125	re1
en128	en126	re1
en128	en127	re1
en129	en91	re1
en131	en130	re1
en133	en132	re1
en135	en134	re1
en137	en136	re1
en139	en138	re1
en146	en38	re1
en146	en140	re1
en146	en141	re1
en146	en142	re1
en146	en143	re1
en146	en144	re1
en146	en145	re1
en148	en147	re1
en150	en149	re1
en152	en151	re1
en154	en153	re1
en156	en155	re1
en158	en157	re1
en160	en159	re1
en162	en161	re1
en164	en163	re1
en166	en165	re1
en168	en167	re1
en170	en169	re1
en172	en171	re1
en174	en173	re1
en176	en175	re1
en178	en177	re1
en181	en179	re1
en181	en180	re1
en184	en182	re1
en184	en183	re1
en187	en185	re1
en187	en186	re1
en190	en188	re1
en190	en189	re1
en193	en191	re1
en193	en192	re1
en195	en194	re1
en197	en196	re1
en201	en198	re1
en201	en199	re1
en201	en200	re1
en203	en202	re1
en208	en204	re1
en208	en205	re1
en208	en206	re1
en208	en207	re1
en210	en209	re1
en212	en211	re1
en214	en213	re1
en216	en215	re1
en218	en217	re1
en220	en219	re1
en224	en221	re1
en224	en222	re1
en224	en223	re1
en226	en225	re1
en228	en227	re1
en230	en229	re1
en232	en231	re1
en234	en233	re1
en237	en235	re1
en237	en236	re1
en241	en238	re1
en241	en239	re1
en241	en240	re1
en243	en242	re1
en245	en244	re1
en250	en246	re1
en250	en247	re1
en250	en248	re1
en250	en249	re1
en252	en251	re1
en254	en253	re1
en257	en255	re1
en257	en256	re1
en259	en258	re1
en261	en260	re1
en263	en262	re1
en270	en264	re1
en270	en265	re1
en270	en266	re1
en270	en267	re1
en270	en268	re1
en270	en269	re1
en272	en271	re1
en273	en227	re1
en275	en274	re1
en277	en276	re1
en279	en278	re1
en281	en280	re1
en283	en282	re1
en285	en284	re1
en287	en286	re1
en289	en288	re1
en290	en288	re1
en292	en291	re1
en302	en293	re1
en302	en294	re1
en302	en295	re1
en302	en296	re1
en302	en297	re1
en302	en298	re1
en302	en299	re1
en302	en300	re1
en302	en301	re1
en318	en303	re1
en318	en304	re1
en318	en305	re1
en318	en306	re1
en318	en307	re1
en318	en308	re1
en318	en309	re1
en318	en310	re1
en318	en311	re1
en318	en312	re1
en318	en313	re1
en318	en314	re1
en318	en315	re1
en318	en316	re1
en318	en317	re1
en320	en319	re1
en322	en321	re1
en324	en323	re1
en326	en325	re1
en328	en327	re1
en330	en329	re1
en332	en331	re1
en335	en333	re1
en335	en334	re1
en337	en336	re1
en338	en240	re1
en340	en339	re1
en341	en85	re1
en345	en342	re1
en345	en343	re1
en345	en344	re1
en349	en346	re1
en349	en347	re1
en349	en348	re1
en353	en350	re1
en353	en351	re1
en353	en352	re1
en355	en354	re1
en357	en356	re1
en359	en358	re1
en361	en360	re1
en366	en362	re1
en366	en363	re1
en366	en364	re1
en366	en365	re1
en368	en367	re1
en370	en369	re1
en372	en371	re1
en374	en373	re1
en376	en188	re1
en376	en375	re1
en376	en183	re1
en378	en377	re1
en380	en379	re1
en382	en381	re1
en383	en16	re1
en385	en384	re1
en387	en386	re1
en398	en388	re1
en398	en389	re1
en398	en390	re1
en398	en391	re1
en398	en392	re1
en398	en350	re1
en398	en393	re1
en398	en394	re1
en398	en395	re1
en398	en396	re1
en398	en397	re1
en400	en399	re1
en402	en401	re1
en405	en403	re1
en405	en404	re1
en407	en406	re1
en413	en408	re1
en413	en409	re1
en413	en410	re1
en413	en411	re1
en413	en412	re1
en414	en390	re1
en416	en415	re1
en418	en417	re1
en425	en419	re1
en425	en420	re1
en425	en421	re1
en425	en422	re1
en425	en423	re1
en425	en424	re1
en427	en426	re1
en433	en428	re1
en433	en429	re1
en433	en430	re1
en433	en431	re1
en433	en432	re1
en436	en434	re1
en436	en435	re1
en438	en437	re1
en440	en439	re1
en442	en441	re1
en444	en443	re1
en445	en286	re1
en447	en446	re1
en449	en448	re1
en451	en342	re1
en451	en450	re1
en453	en452	re1
en454	en143	re1
en456	en455	re1
en458	en457	re1
en460	en459	re1
en462	en461	re1
en464	en463	re1
en465	en356	re1
en467	en466	re1
en469	en468	re1
en471	en470	re1
en473	en472	re1
en474	en87	re1
en475	en461	re1
en477	en476	re1
en483	en478	re1
en483	en479	re1
en483	en480	re1
en483	en481	re1
en483	en482	re1
en485	en484	re1
en488	en486	re1
en488	en487	re1
en490	en489	re1
en492	en491	re1
en494	en493	re1
en495	en278	re1
en497	en496	re1
en499	en498	re1
en501	en500	re1
en503	en502	re1
en505	en504	re1
en507	en506	re1
en508	en390	re1
en510	en509	re1
en512	en511	re1
en513	en468	re1
en515	en514	re1
en517	en516	re1
en526	en389	re1
en526	en518	re1
en526	en519	re1
en526	en520	re1
en526	en394	re1
en526	en521	re1
en526	en522	re1
en526	en523	re1
en526	en524	re1
en526	en397	re1
en526	en525	re1
en528	en527	re1
en530	en529	re1
en532	en531	re1
en534	en533	re1
en538	en535	re1
en538	en536	re1
en538	en537	re1
en540	en539	re1
en542	en541	re1
en544	en543	re1
en546	en545	re1
en548	en547	re1
en550	en549	re1
en553	en551	re1
en553	en552	re1
en555	en554	re1
en568	en556	re1
en568	en557	re1
en568	en558	re1
en568	en559	re1
en568	en560	re1
en568	en561	re1
en568	en562	re1
en568	en563	re1
en568	en564	re1
en568	en565	re1
en568	en566	re1
en568	en567	re1
en569	en342	re1
en569	en343	re1
en569	en344	re1
en571	en570	re1
en572	en7	re1
en572	en180	re1
en575	en573	re1
en575	en574	re1
en577	en576	re1
en579	en578	re1
en581	en580	re1
en583	en582	re1
en585	en584	re1
en587	en586	re1
en589	en588	re1
en591	en590	re1
en594	en592	re1
en594	en593	re1
en596	en595	re1
en599	en597	re1
en599	en598	re1
en601	en600	re1
en603	en602	re1
en605	en604	re1
en607	en606	re1
en609	en608	re1
en611	en610	re1
en613	en612	re1
en616	en614	re1
en616	en615	re1
en618	en617	re1
en621	en619	re1
en621	en620	re1
en622	en30	re1
en623	en130	re1
en625	en624	re1
en627	en626	re1
en629	en38	re1
en629	en140	re1
en629	en628	re1
en629	en141	re1
en630	en533	re1
en631	en141	re1
en633	en632	re1
en635	en634	re1
en637	en636	re1
en639	en638	re1
en644	en640	re1
en644	en641	re1
en644	en642	re1
en644	en643	re1
en645	en165	re1
en646	en221	re1
en646	en222	re1
en646	en223	re1
en647	en327	re1
en649	en648	re1
en652	en650	re1
en652	en651	re1
en656	en653	re1
en656	en654	re1
en656	en655	re1
en658	en657	re1
en660	en659	re1
en662	en661	re1
en664	en663	re1
en665	en221	re1
en667	en666	re1
en669	en668	re1
en671	en670	re1
en673	en672	re1
en679	en674	re1
en679	en675	re1
en679	en676	re1
en679	en677	re1
en679	en678	re1
en681	en680	re1
en683	en682	re1
en686	en684	re1
en686	en685	re1
en687	en634	re1
en689	en688	re1
en690	en274	re1
en692	en691	re1
en694	en693	re1
en695	en227	re1
en697	en696	re1
en699	en698	re1
en701	en700	re1
en703	en702	re1
en705	en704	re1
en706	en592	re1
en706	en593	re1
en707	en659	re1
en710	en708	re1
en710	en709	re1
en748	en711	re1
en748	en712	re1
en748	en713	re1
en748	en714	re1
en748	en715	re1
en748	en716	re1
en748	en717	re1
en748	en718	re1
en748	en719	re1
en748	en720	re1
en748	en721	re1
en748	en722	re1
en748	en723	re1
en748	en724	re1
en748	en725	re1
en748	en726	re1
en748	en727	re1
en748	en728	re1
en748	en729	re1
en748	en730	re1
en748	en731	re1
en748	en732	re1
en748	en733	re1
en748	en734	re1
en748	en735	re1
en748	en736	re1
en748	en737	re1
en748	en738	re1
en748	en739	re1
en748	en740	re1
en748	en741	re1
en748	en742	re1
en748	en743	re1
en748	en744	re1
en748	en745	re1
en748	en746	re1
en748	en747	re1
en757	en749	re1
en757	en750	re1
en757	en751	re1
en757	en752	re1
en757	en753	re1
en757	en754	re1
en757	en755	re1
en757	en756	re1
en758	en466	re1
en759	en182	re1
en759	en183	re1
en761	en760	re1
en763	en762	re1
en765	en764	re1
en766	en38	re1
en766	en140	re1
en766	en141	re1
en766	en142	re1
en766	en143	re1
en766	en144	re1
en766	en145	re1
en770	en767	re1
en770	en768	re1
en770	en769	re1
en771	en342	re1
en771	en343	re1
en771	en344	re1
en773	en772	re1
en775	en774	re1
en778	en776	re1
en778	en777	re1
en780	en779	re1
en782	en781	re1
en785	en783	re1
en785	en784	re1
en787	en786	re1
en790	en788	re1
en790	en789	re1
en834	en791	re1
en834	en792	re1
en834	en793	re1
en834	en794	re1
en834	en795	re1
en834	en796	re1
en834	en797	re1
en834	en798	re1
en834	en799	re1
en834	en800	re1
en834	en801	re1
en834	en802	re1
en834	en803	re1
en834	en804	re1
en834	en805	re1
en834	en806	re1
en834	en807	re1
en834	en808	re1
en834	en809	re1
en834	en810	re1
en834	en811	re1
en834	en812	re1
en834	en813	re1
en834	en814	re1
en834	en40	re1
en834	en815	re1
en834	en816	re1
en834	en817	re1
en834	en818	re1
en834	en819	re1
en834	en820	re1
en834	en821	re1
en834	en822	re1
en834	en823	re1
en834	en824	re1
en834	en825	re1
en834	en826	re1
en834	en827	re1
en834	en828	re1
en834	en829	re1
en834	en830	re1
en834	en831	re1
en834	en832	re1
en834	en833	re1
en835	en650	re1
en835	en651	re1
en839	en836	re1
en839	en837	re1
en839	en838	re1
en841	en840	re1
en843	en842	re1
en845	en844	re1
en847	en846	re1
en849	en848	re1
en851	en850	re1
en853	en852	re1
en857	en38	re1
en857	en854	re1
en857	en855	re1
en857	en42	re1
en857	en856	re1
en857	en43	re1
en859	en858	re1
en861	en860	re1
en862	en389	re1
en862	en518	re1
en862	en352	re1
en863	en34	re1
en863	en35	re1
en863	en36	re1
en867	en864	re1
en867	en865	re1
en867	en866	re1
en869	en868	re1
en872	en870	re1
en872	en871	re1
en874	en873	re1
en874	en666	re1
en876	en875	re1
en878	en877	re1
en880	en879	re1
en882	en881	re1
en884	en883	re1
en885	en286	re1
en887	en886	re1
en888	en684	re1
en888	en685	re1
en890	en889	re1
en892	en891	re1
en895	en893	re1
en895	en894	re1
en897	en896	re1
en899	en898	re1
en901	en900	re1
en903	en902	re1
en921	en904	re1
en921	en905	re1
en921	en906	re1
en921	en907	re1
en921	en908	re1
en921	en909	re1
en921	en910	re1
en921	en911	re1
en921	en912	re1
en921	en913	re1
en921	en914	re1
en921	en915	re1
en921	en916	re1
en921	en917	re1
en921	en918	re1
en921	en919	re1
en921	en920	re1
en923	en922	re1
en924	en191	re1
en926	en925	re1
en928	en927	re1
en930	en929	re1
en932	en931	re1
en934	en933	re1
en936	en935	re1
en938	en937	re1
en940	en939	re1
en941	en87	re1
en944	en942	re1
en944	en943	re1
en945	en628	re1
en947	en946	re1
en949	en948	re1
en949	en180	re1
en951	en950	re1
en953	en952	re1
en954	en227	re1
en955	en648	re1
en958	en956	re1
en958	en957	re1
en960	en959	re1
en962	en961	re1
en963	en251	re1
en964	en403	re1
en964	en404	re1
en966	en965	re1
en968	en967	re1
en970	en969	re1
en979	en971	re1
en979	en972	re1
en979	en973	re1
en979	en974	re1
en979	en975	re1
en979	en976	re1
en979	en977	re1
en979	en978	re1
en981	en980	re1
en983	en982	re1
en985	en984	re1
en987	en986	re1
en989	en988	re1
en991	en990	re1
en992	en461	re1
en994	en993	re1
en996	en995	re1
en1008	en997	re1
en1008	en998	re1
en1008	en999	re1
en1008	en1000	re1
en1008	en1001	re1
en1008	en1002	re1
en1008	en1003	re1
en1008	en1004	re1
en1008	en1005	re1
en1008	en1006	re1
en1008	en10	re1
en1008	en1007	re1
en1010	en1009	re1
en1015	en1011	re1
en1015	en1012	re1
en1015	en1013	re1
en1015	en1014	re1
en1017	en1016	re1
en1018	en182	re1
en1018	en183	re1
en1020	en1019	re1
en1022	en1021	re1
en1023	en788	re1
en1023	en789	re1
en1024	en28	re1
en1025	en929	re1
en1026	en393	re1
en1028	en1027	re1
en1030	en1029	re1
en1032	en1031	re1
en1034	en1033	re1
en1036	en1035	re1
en1037	en898	re1
en1039	en1038	re1
en1040	en163	re1
en1042	en1041	re1
en1045	en1043	re1
en1045	en1044	re1
en1046	en111	re1
en1046	en112	re1
en1047	en388	re1
en1047	en389	re1
en1047	en390	re1
en1047	en518	re1
en1047	en350	re1
en1047	en352	re1
en1049	en1048	re1
en1053	en1050	re1
en1053	en1051	re1
en1053	en1052	re1
en1055	en1054	re1
en1057	en1056	re1
en1059	en1058	re1
en1061	en1060	re1
en1063	en1062	re1
en1065	en1064	re1
en1067	en1066	re1
en1070	en1068	re1
en1070	en1069	re1
en1072	en1071	re1
en1073	en147	re1
en1075	en1074	re1
en1077	en1076	re1
en1079	en1078	re1
en1082	en1080	re1
en1082	en1081	re1
en1084	en1083	re1
en1086	en1085	re1
en1088	en1087	re1
en1090	en1089	re1
en1091	en182	re1
en1091	en183	re1
en1092	en688	re1
en1094	en1093	re1
en1105	en1095	re1
en1105	en1096	re1
en1105	en1097	re1
en1105	en1098	re1
en1105	en1099	re1
en1105	en1100	re1
en1105	en894	re1
en1105	en1101	re1
en1105	en1102	re1
en1105	en1103	re1
en1105	en1104	re1
en1107	en1106	re1
en1109	en1108	re1
en1110	en1016	re1
en1111	en653	re1
en1111	en654	re1
en1111	en655	re1
en1121	en1112	re1
en1121	en1113	re1
en1121	en1114	re1
en1121	en1115	re1
en1121	en1116	re1
en1121	en1117	re1
en1121	en1118	re1
en1121	en1119	re1
en1121	en1120	re1
en1123	en1122	re1
en1126	en1124	re1
en1126	en1125	re1
en1128	en1127	re1
en1129	en883	re1
en1131	en1130	re1
en1132	en886	re1
en1134	en1133	re1
en1135	en487	re1
en1136	en286	re1
en1141	en1137	re1
en1141	en1138	re1
en1141	en1139	re1
en1141	en1140	re1
en1142	en971	re1
en1142	en972	re1
en1142	en973	re1
en1142	en974	re1
en1142	en975	re1
en1142	en976	re1
en1142	en977	re1
en1142	en978	re1
en1144	en1143	re1
en1147	en1145	re1
en1147	en1146	re1
en1149	en1148	re1
en1151	en1150	re1
en1154	en1152	re1
en1154	en1153	re1
en1155	en929	re1
en1157	en1156	re1
en1158	en140	re1
en1160	en1159	re1
en1162	en1161	re1
en1164	en1163	re1
en1166	en1165	re1
en1168	en1167	re1
en1170	en1169	re1
en1172	en1171	re1
en1174	en1173	re1
en1176	en1175	re1
en1178	en1177	re1
en1179	en1173	re1
en1180	en375	re1
en1182	en1181	re1
en1184	en1183	re1
en1186	en388	re1
en1186	en389	re1
en1186	en390	re1
en1186	en227	re1
en1186	en518	re1
en1186	en536	re1
en1186	en350	re1
en1186	en1185	re1
en1186	en352	re1
en1188	en1187	re1
en1191	en1189	re1
en1191	en1190	re1
en1193	en1192	re1
en1195	en1194	re1
en1197	en1196	re1
en1199	en1198	re1
en1201	en1200	re1
en1203	en1202	re1
en1204	en786	re1
en1205	en303	re1
en1205	en304	re1
en1205	en305	re1
en1205	en306	re1
en1205	en307	re1
en1205	en308	re1
en1205	en309	re1
en1205	en310	re1
en1205	en311	re1
en1205	en312	re1
en1205	en313	re1
en1205	en314	re1
en1205	en315	re1
en1205	en316	re1
en1205	en317	re1
en1206	en1071	re1
en1208	en1207	re1
en1210	en1209	re1
en1211	en200	re1
en1214	en1212	re1
en1214	en1213	re1
en1216	en1215	re1
en1218	en1217	re1
en1219	en873	re1
en1219	en666	re1
en1230	en1220	re1
en1230	en1221	re1
en1230	en1222	re1
en1230	en1223	re1
en1230	en1224	re1
en1230	en1225	re1
en1230	en1226	re1
en1230	en1227	re1
en1230	en1228	re1
en1230	en1229	re1
en1236	en1231	re1
en1236	en1232	re1
en1236	en1233	re1
en1236	en1234	re1
en1236	en1235	re1
en1241	en1237	re1
en1241	en1238	re1
en1241	en1239	re1
en1241	en1240	re1
en1242	en506	re1
en1243	en514	re1
en1245	en1244	re1
en1247	en1246	re1
en1249	en1248	re1
en1250	en278	re1
en1252	en1251	re1
en1254	en1253	re1
en1256	en1255	re1
en1258	en1257	re1
en1262	en1259	re1
en1262	en1260	re1
en1262	en1261	re1
en1265	en1263	re1
en1265	en1264	re1
en1267	en1266	re1
en1270	en1268	re1
en1270	en1269	re1
en1271	en188	re1
en1271	en375	re1
en1271	en183	re1
en1273	en1272	re1
en1274	en580	re1
en1275	en650	re1
en1275	en651	re1
en1277	en1276	re1
en1278	en268	re1
en1279	en30	re1
en1280	en904	re1
en1280	en905	re1
en1280	en906	re1
en1280	en907	re1
en1280	en908	re1
en1280	en909	re1
en1280	en910	re1
en1280	en911	re1
en1280	en912	re1
en1280	en913	re1
en1280	en914	re1
en1280	en915	re1
en1280	en916	re1
en1280	en917	re1
en1280	en918	re1
en1280	en919	re1
en1280	en920	re1
en1282	en1281	re1
en1284	en1283	re1
en1286	en1285	re1
en1287	en666	re1
en1289	en1288	re1
en1290	en1056	re1
en1292	en1291	re1
en1293	en648	re1
en1294	en648	re1
en1296	en1295	re1
en1298	en1297	re1
en1300	en1299	re1
en1301	en856	re1
en1303	en1302	re1
en1304	en791	re1
en1304	en792	re1
en1304	en793	re1
en1304	en794	re1
en1304	en795	re1
en1304	en796	re1
en1304	en797	re1
en1304	en798	re1
en1304	en799	re1
en1304	en800	re1
en1304	en801	re1
en1304	en802	re1
en1304	en803	re1
en1304	en804	re1
en1304	en805	re1
en1304	en806	re1
en1304	en807	re1
en1304	en808	re1
en1304	en809	re1
en1304	en810	re1
en1304	en811	re1
en1304	en812	re1
en1304	en813	re1
en1304	en814	re1
en1304	en40	re1
en1304	en815	re1
en1304	en816	re1
en1304	en817	re1
en1304	en818	re1
en1304	en819	re1
en1304	en820	re1
en1304	en821	re1
en1304	en822	re1
en1304	en823	re1
en1304	en824	re1
en1304	en825	re1
en1304	en826	re1
en1304	en827	re1
en1304	en828	re1
en1304	en829	re1
en1304	en830	re1
en1304	en831	re1
en1304	en832	re1
en1304	en833	re1
en1308	en486	re1
en1308	en1200	re1
en1308	en1305	re1
en1308	en1306	re1
en1308	en1307	re1
en1310	en1309	re1
en1313	en972	re1
en1313	en1311	re1
en1313	en1312	re1
en1315	en1314	re1
en1317	en1316	re1
en1319	en1318	re1
en1321	en1320	re1
en1323	en1322	re1
en1324	en959	re1
en1329	en1325	re1
en1329	en1326	re1
en1329	en1327	re1
en1329	en1328	re1
en1330	en255	re1
en1330	en256	re1
en1332	en1331	re1
en1334	en1333	re1
en1335	en1251	re1
en1338	en1336	re1
en1338	en1337	re1
en1339	en1326	re1
en1339	en1327	re1
en1339	en1328	re1
en1341	en1340	re1
en1341	en180	re1
en1342	en486	re1
en1342	en487	re1
en1343	en147	re1
en1345	en1344	re1
en1347	en1346	re1
en1349	en1348	re1
en1358	en1350	re1
en1358	en1351	re1
en1358	en1352	re1
en1358	en1353	re1
en1358	en1354	re1
en1358	en1355	re1
en1358	en1356	re1
en1358	en1357	re1
en1360	en1359	re1
en1362	en1361	re1
en1364	en1363	re1
en1366	en1365	re1
en1367	en873	re1
en1367	en666	re1
en1368	en1112	re1
en1368	en1113	re1
en1368	en1114	re1
en1368	en1115	re1
en1368	en1116	re1
en1368	en1117	re1
en1368	en1118	re1
en1368	en1119	re1
en1370	en1369	re1
en1373	en1371	re1
en1373	en1372	re1
en1375	en1374	re1
en1377	en1376	re1
en1379	en1378	re1
en1380	en539	re1
en1381	en1050	re1
en1381	en1051	re1
en1381	en1052	re1
en1383	en1382	re1
en1385	en1384	re1
en1387	en1386	re1
en1389	en1388	re1
en1390	en91	re1
en1392	en1391	re1
en1394	en1393	re1
en1398	en1395	re1
en1398	en1396	re1
en1398	en1397	re1
en1400	en1399	re1
en1401	en986	re1
en1402	en855	re1
en1404	en1403	re1
en1405	en1248	re1
en1407	en1406	re1
en1410	en1408	re1
en1410	en1409	re1
en1411	en1050	re1
en1411	en1051	re1
en1411	en1052	re1
en1413	en1412	re1
en1415	en1414	re1
en1416	en390	re1
en1417	en147	re1
en1418	en573	re1
en1418	en574	re1
en1420	en1419	re1
en1420	en769	re1
en1421	en972	re1
en1421	en1311	re1
en1421	en1312	re1
en1423	en1422	re1
en1425	en1424	re1
en1426	en373	re1
en1428	en1427	re1
en1430	en1429	re1
en1432	en1431	re1
en1433	en666	re1
en1434	en628	re1
en1434	en875	re1
en1436	en1435	re1
en1437	en961	re1
en1439	en1438	re1
en1441	en1440	re1
en1443	en1442	re1
en1444	en1145	re1
en1444	en1146	re1
en1445	en864	re1
en1445	en865	re1
en1445	en866	re1
en1446	en995	re1
en1448	en1447	re1
en1450	en1449	re1
en1451	en788	re1
en1453	en1452	re1
en1455	en1454	re1
en1457	en1456	re1
en1460	en1458	re1
en1460	en1459	re1
en1461	en684	re1
en1461	en685	re1
en1463	en1462	re1
en1465	en1464	re1
en1467	en1466	re1
en1472	en1468	re1
en1472	en1469	re1
en1472	en1470	re1
en1472	en1471	re1
en1474	en1473	re1
en1475	en1285	re1
en1476	en343	re1
en1476	en169	re1
en1477	en1177	re1
en1479	en1478	re1
en1481	en1480	re1
en1483	en1482	re1
en1485	en1484	re1
en1486	en1408	re1
en1486	en1409	re1
en1487	en666	re1
en1489	en1488	re1
en1491	en1490	re1
en1495	en1492	re1
en1495	en1493	re1
en1495	en1494	re1
en1497	en922	re1
en1497	en1496	re1
en1535	en1498	re1
en1535	en1499	re1
en1535	en1500	re1
en1535	en1501	re1
en1535	en1502	re1
en1535	en1503	re1
en1535	en1504	re1
en1535	en1505	re1
en1535	en1506	re1
en1535	en1507	re1
en1535	en1508	re1
en1535	en1509	re1
en1535	en1510	re1
en1535	en1511	re1
en1535	en1512	re1
en1535	en1513	re1
en1535	en1514	re1
en1535	en1515	re1
en1535	en1516	re1
en1535	en1517	re1
en1535	en1518	re1
en1535	en1519	re1
en1535	en1520	re1
en1535	en1521	re1
en1535	en1522	re1
en1535	en1523	re1
en1535	en1524	re1
en1535	en1525	re1
en1535	en1526	re1
en1535	en1527	re1
en1535	en1528	re1
en1535	en1529	re1
en1535	en1530	re1
en1535	en1531	re1
en1535	en1532	re1
en1535	en1533	re1
en1535	en1534	re1
en1537	en1536	re1
en1538	en904	re1
en1538	en905	re1
en1538	en906	re1
en1538	en907	re1
en1538	en908	re1
en1538	en909	re1
en1538	en910	re1
en1538	en911	re1
en1538	en912	re1
en1538	en913	re1
en1538	en914	re1
en1538	en915	re1
en1538	en916	re1
en1538	en917	re1
en1538	en918	re1
en1538	en919	re1
en1538	en920	re1
en1540	en1539	re1
en1542	en1541	re1
en1543	en188	re1
en1543	en375	re1
en1543	en183	re1
en1545	en1544	re1
en1546	en107	re1
en1547	en1112	re1
en1547	en1113	re1
en1547	en1114	re1
en1547	en1115	re1
en1547	en1116	re1
en1547	en1117	re1
en1547	en1118	re1
en1547	en1119	re1
en1548	en221	re1
en1548	en222	re1
en1548	en223	re1
en1779	en1549	re1
en1779	en1550	re1
en1779	en1551	re1
en1779	en1552	re1
en1779	en1553	re1
en1779	en1554	re1
en1779	en1555	re1
en1779	en1556	re1
en1779	en1557	re1
en1779	en1558	re1
en1779	en1559	re1
en1779	en1560	re1
en1779	en1561	re1
en1779	en1562	re1
en1779	en1563	re1
en1779	en1564	re1
en1779	en1565	re1
en1779	en1566	re1
en1779	en1567	re1
en1779	en1568	re1
en1779	en1569	re1
en1779	en1570	re1
en1779	en1571	re1
en1779	en1572	re1
en1779	en1573	re1
en1779	en1574	re1
en1779	en1575	re1
en1779	en1576	re1
en1779	en1577	re1
en1779	en1578	re1
en1779	en1579	re1
en1779	en1035	re1
en1779	en1580	re1
en1779	en1581	re1
en1779	en1582	re1
en1779	en1583	re1
en1779	en1584	re1
en1779	en1585	re1
en1779	en1586	re1
en1779	en1587	re1
en1779	en1588	re1
en1779	en1589	re1
en1779	en1590	re1
en1779	en1591	re1
en1779	en1592	re1
en1779	en1593	re1
en1779	en1594	re1
en1779	en1595	re1
en1779	en1596	re1
en1779	en1597	re1
en1779	en1598	re1
en1779	en1599	re1
en1779	en1600	re1
en1779	en1601	re1
en1779	en1602	re1
en1779	en1603	re1
en1779	en1604	re1
en1779	en1605	re1
en1779	en1606	re1
en1779	en1607	re1
en1779	en1608	re1
en1779	en1609	re1
en1779	en1610	re1
en1779	en1611	re1
en1779	en1612	re1
en1779	en1613	re1
en1779	en1614	re1
en1779	en1615	re1
en1779	en1616	re1
en1779	en1617	re1
en1779	en1618	re1
en1779	en1619	re1
en1779	en1620	re1
en1779	en1621	re1
en1779	en1622	re1
en1779	en1623	re1
en1779	en1624	re1
en1779	en1625	re1
en1779	en1626	re1
en1779	en1627	re1
en1779	en1628	re1
en1779	en1629	re1
en1779	en1630	re1
en1779	en1631	re1
en1779	en1632	re1
en1779	en1633	re1
en1779	en1634	re1
en1779	en1635	re1
en1779	en1636	re1
en1779	en1637	re1
en1779	en1638	re1
en1779	en1639	re1
en1779	en1640	re1
en1779	en1641	re1
en1779	en1642	re1
en1779	en1643	re1
en1779	en1644	re1
en1779	en1645	re1
en1779	en1646	re1
en1779	en1647	re1
en1779	en1648	re1
en1779	en1649	re1
en1779	en1650	re1
en1779	en1651	re1
en1779	en1652	re1
en1779	en1653	re1
en1779	en1654	re1
en1779	en1655	re1
en1779	en1656	re1
en1779	en1657	re1
en1779	en1658	re1
en1779	en1659	re1
en1779	en1660	re1
en1779	en1661	re1
en1779	en1662	re1
en1779	en1663	re1
en1779	en1664	re1
en1779	en1665	re1
en1779	en1666	re1
en1779	en1667	re1
en1779	en1668	re1
en1779	en1669	re1
en1779	en1670	re1
en1779	en1671	re1
en1779	en1672	re1
en1779	en1673	re1
en1779	en1674	re1
en1779	en1675	re1
en1779	en1676	re1
en1779	en1677	re1
en1779	en1678	re1
en1779	en1679	re1
en1779	en1680	re1
en1779	en1681	re1
en1779	en1682	re1
en1779	en1683	re1
en1779	en1684	re1
en1779	en1685	re1
en1779	en1686	re1
en1779	en1687	re1
en1779	en1688	re1
en1779	en1689	re1
en1779	en1690	re1
en1779	en1691	re1
en1779	en1692	re1
en1779	en1693	re1
en1779	en1694	re1
en1779	en1695	re1
en1779	en1696	re1
en1779	en1697	re1
en1779	en1698	re1
en1779	en1699	re1
en1779	en1700	re1
en1779	en1701	re1
en1779	en1702	re1
en1779	en1703	re1
en1779	en1704	re1
en1779	en1705	re1
en1779	en1706	re1
en1779	en1707	re1
en1779	en1708	re1
en1779	en1709	re1
en1779	en1710	re1
en1779	en1711	re1
en1779	en1712	re1
en1779	en1713	re1
en1779	en1714	re1
en1779	en1715	re1
en1779	en1716	re1
en1779	en1717	re1
en1779	en1718	re1
en1779	en1719	re1
en1779	en1720	re1
en1779	en1721	re1
en1779	en1722	re1
en1779	en1723	re1
en1779	en1724	re1
en1779	en1725	re1
en1779	en1726	re1
en1779	en1727	re1
en1779	en1728	re1
en1779	en1729	re1
en1779	en1730	re1
en1779	en1731	re1
en1779	en1732	re1
en1779	en1733	re1
en1779	en1734	re1
en1779	en1735	re1
en1779	en1736	re1
en1779	en1737	re1
en1779	en1738	re1
en1779	en1739	re1
en1779	en1740	re1
en1779	en1741	re1
en1779	en1742	re1
en1779	en1743	re1
en1779	en1744	re1
en1779	en1745	re1
en1779	en1746	re1
en1779	en1747	re1
en1779	en1748	re1
en1779	en1749	re1
en1779	en1750	re1
en1779	en1751	re1
en1779	en1752	re1
en1779	en1753	re1
en1779	en1754	re1
en1779	en1755	re1
en1779	en1756	re1
en1779	en1757	re1
en1779	en1758	re1
en1779	en1759	re1
en1779	en1760	re1
en1779	en1761	re1
en1779	en1762	re1
en1779	en1763	re1
en1779	en1764	re1
en1779	en745	re1
en1779	en1765	re1
en1779	en1766	re1
en1779	en1767	re1
en1779	en1768	re1
en1779	en933	re1
en1779	en1769	re1
en1779	en1770	re1
en1779	en1771	re1
en1779	en1772	re1
en1779	en1773	re1
en1779	en1774	re1
en1779	en1775	re1
en1779	en1776	re1
en1779	en1777	re1
en1779	en1778	re1
en1782	en1780	re1
en1782	en1781	re1
en1785	en1783	re1
en1785	en1784	re1
en1787	en403	re1
en1787	en1786	re1
en1789	en1788	re1
en1790	en961	re1
en1791	en1035	re1
en1793	en1792	re1
en1795	en1794	re1
en1797	en1796	re1
en1799	en1798	re1
en1800	en1066	re1
en1802	en1801	re1
en1805	en1803	re1
en1805	en1804	re1
en1807	en1806	re1
en1810	en1808	re1
en1810	en1809	re1
en1813	en1811	re1
en1813	en1812	re1
en1815	en1814	re1
en1817	en1816	re1
en1819	en1818	re1
en1821	en1820	re1
en1822	en514	re1
en1824	en1823	re1
en1833	en1825	re1
en1833	en1826	re1
en1833	en1827	re1
en1833	en1828	re1
en1833	en1829	re1
en1833	en1830	re1
en1833	en1831	re1
en1833	en1832	re1
en1835	en1834	re1
en1837	en1836	re1
en1840	en486	re1
en1840	en1200	re1
en1840	en1838	re1
en1840	en1306	re1
en1840	en1839	re1
en1842	en1841	re1
en1844	en1843	re1
en1846	en1845	re1
en1847	en541	re1
en1849	en159	re1
en1849	en1848	re1
en1851	en1850	re1
en1852	en125	re1
en1852	en126	re1
en1852	en127	re1
en1854	en1853	re1
en1855	en1408	re1
en1855	en1409	re1
en1857	en1856	re1
en1911	en1858	re1
en1911	en1859	re1
en1911	en1860	re1
en1911	en1861	re1
en1911	en1862	re1
en1911	en1863	re1
en1911	en1864	re1
en1911	en1865	re1
en1911	en1866	re1
en1911	en1867	re1
en1911	en1868	re1
en1911	en1869	re1
en1911	en1870	re1
en1911	en1871	re1
en1911	en1872	re1
en1911	en1873	re1
en1911	en1874	re1
en1911	en1875	re1
en1911	en1876	re1
en1911	en1877	re1
en1911	en1878	re1
en1911	en1879	re1
en1911	en1880	re1
en1911	en1881	re1
en1911	en1882	re1
en1911	en1883	re1
en1911	en1884	re1
en1911	en1885	re1
en1911	en1886	re1
en1911	en1887	re1
en1911	en1888	re1
en1911	en1889	re1
en1911	en1890	re1
en1911	en1891	re1
en1911	en1892	re1
en1911	en1893	re1
en1911	en1894	re1
en1911	en1895	re1
en1911	en1896	re1
en1911	en1897	re1
en1911	en1898	re1
en1911	en1899	re1
en1911	en1900	re1
en1911	en1901	re1
en1911	en1902	re1
en1911	en1903	re1
en1911	en1904	re1
en1911	en1905	re1
en1911	en1906	re1
en1911	en1907	re1
en1911	en1908	re1
en1911	en1909	re1
en1911	en1910	re1
en1913	en1912	re1
en1915	en1914	re1
en1917	en1916	re1
en1919	en1918	re1
en1921	en1920	re1
en1923	en1922	re1
en1925	en1924	re1
en1925	en965	re1
en1925	en141	re1
en1930	en1926	re1
en1930	en1927	re1
en1930	en1928	re1
en1930	en1929	re1
en1932	en1931	re1
en1933	en238	re1
en1933	en239	re1
en1933	en240	re1
en1935	en1934	re1
en1937	en1936	re1
en1939	en1938	re1
en1941	en1940	re1
en1943	en1942	re1
en1945	en1944	re1
en1947	en1946	re1
en1949	en1948	re1
en1950	en1482	re1
en1952	en1951	re1
en1953	en493	re1
en1954	en354	re1
en1955	en1222	re1
en1957	en1956	re1
en1959	en1958	re1
en1961	en1960	re1
en1963	en1962	re1
en1965	en1964	re1
en1967	en1966	re1
en1968	en959	re1
en1970	en1969	re1
en1972	en1971	re1
en1975	en1973	re1
en1975	en1974	re1
en1978	en1976	re1
en1978	en1977	re1
en1980	en1979	re1
en1982	en1981	re1
en1984	en1983	re1
en1988	en1985	re1
en1988	en1986	re1
en1988	en1987	re1
en1990	en1989	re1
en1991	en1388	re1
en1993	en1992	re1
en1994	en132	re1
en1996	en1995	re1
en1998	en1997	re1
en2000	en1999	re1
en2001	en1361	re1
en2002	en459	re1
en2004	en2003	re1
en2006	en1395	re1
en2006	en836	re1
en2006	en2005	re1
en2010	en2007	re1
en2010	en2008	re1
en2010	en2009	re1
en2011	en484	re1
en2013	en2012	re1
en2014	en684	re1
en2014	en685	re1
en2015	en648	re1
en2017	en2016	re1
en2019	en2018	re1
en2021	en2020	re1
en2022	en255	re1
en2022	en256	re1
en2024	en2023	re1
en2028	en2025	re1
en2028	en551	re1
en2028	en2026	re1
en2028	en552	re1
en2028	en2027	re1
en2028	en1281	re1
en2029	en428	re1
en2029	en429	re1
en2029	en430	re1
en2029	en431	re1
en2030	en125	re1
en2030	en126	re1
en2030	en127	re1
en2048	en2031	re1
en2048	en2032	re1
en2048	en2033	re1
en2048	en2034	re1
en2048	en2035	re1
en2048	en2036	re1
en2048	en2037	re1
en2048	en2038	re1
en2048	en2039	re1
en2048	en2040	re1
en2048	en2041	re1
en2048	en2042	re1
en2048	en2043	re1
en2048	en2044	re1
en2048	en2045	re1
en2048	en2046	re1
en2048	en2047	re1
en2049	en1316	re1
en2051	en2050	re1
en2053	en2052	re1
en2055	en2054	re1
en2057	en2056	re1
en2059	en2058	re1
en2060	en191	re1
en2062	en2061	re1
en2064	en2063	re1
en2066	en2065	re1
en2069	en2067	re1
en2069	en2068	re1
en2071	en2070	re1
en2074	en2072	re1
en2074	en2073	re1
en2074	en1874	re1
en2075	en342	re1
en2075	en450	re1
en2077	en2076	re1
en2079	en2078	re1
en2082	en2080	re1
en2082	en2081	re1
en2093	en2083	re1
en2093	en2084	re1
en2093	en2085	re1
en2093	en2086	re1
en2093	en2087	re1
en2093	en2088	re1
en2093	en2089	re1
en2093	en2090	re1
en2093	en2091	re1
en2093	en2092	re1
en2095	en2094	re1
en2096	en636	re1
en2097	en1408	re1
en2097	en1409	re1
en2100	en2098	re1
en2100	en2099	re1
en2102	en2101	re1
en2104	en2103	re1
en2106	en2105	re1
en2108	en2107	re1
en2109	en1931	re1
en2111	en2110	re1
en2112	en648	re1
en2113	en44	re1
en2116	en1374	re1
en2116	en2114	re1
en2116	en2115	re1
en2118	en2117	re1
en2119	en20	re1
en2121	en2120	re1
en2122	en762	re1
en2124	en2123	re1
en2125	en390	re1
en2127	en2126	re1
en2128	en1792	re1
en2130	en2129	re1
en2132	en2131	re1
en2133	en149	re1
en2135	en2134	re1
en2136	en264	re1
en2136	en265	re1
en2136	en266	re1
en2136	en267	re1
en2136	en268	re1
en2136	en269	re1
en2137	en1325	re1
en2137	en836	re1
en2137	en1327	re1
en2138	en640	re1
en2138	en641	re1
en2138	en642	re1
en2138	en643	re1
en2140	en2139	re1
en2143	en393	re1
en2143	en2141	re1
en2143	en2142	re1
en2144	en1395	re1
en2144	en1396	re1
en2144	en1397	re1
en2145	en1050	re1
en2145	en1051	re1
en2145	en1052	re1
en2146	en873	re1
en2146	en666	re1
en2148	en2147	re1
en2149	en840	re1
en2151	en2150	re1
en2153	en2152	re1
en2155	en2154	re1
en2157	en2156	re1
en2161	en2158	re1
en2161	en2159	re1
en2161	en2160	re1
en2162	en937	re1
en2164	en2163	re1
en2166	en2165	re1
en2168	en2167	re1
en2170	en2169	re1
en2172	en2171	re1
en2173	en1050	re1
en2173	en1051	re1
en2173	en1052	re1
en2175	en2174	re1
en2176	en1958	re1
en2177	en653	re1
en2177	en654	re1
en2177	en655	re1
en2178	en141	re1
en2180	en2179	re1
en2182	en2181	re1
en2183	en1222	re1
en2184	en1322	re1
en2186	en2185	re1
en2187	en2065	re1
en2188	en221	re1
en2188	en222	re1
en2188	en223	re1
en2190	en2189	re1
en2192	en2191	re1
en2194	en2193	re1
en2196	en2195	re1
en2197	en356	re1
en2199	en2198	re1
en2201	en2200	re1
en2202	en2150	re1
en2203	en251	re1
en2205	en2204	re1
en2207	en2206	re1
en2208	en937	re1
en2209	en1133	re1
en2212	en2210	re1
en2212	en2211	re1
en2214	en2213	re1
en2216	en2215	re1
en2218	en2217	re1
en2220	en2219	re1
en2222	en2221	re1
en2224	en2223	re1
en2226	en2225	re1
en2227	en570	re1
en2228	en2020	re1
en2231	en2229	re1
en2231	en2230	re1
en2238	en1550	re1
en2238	en2232	re1
en2238	en2233	re1
en2238	en2234	re1
en2238	en2235	re1
en2238	en2236	re1
en2238	en2237	re1
en2240	en2239	re1
en2241	en1297	re1
en2243	en2242	re1
en2244	en268	re1
en2245	en578	re1
en2248	en2246	re1
en2248	en2247	re1
en2249	en360	re1
en2251	en2250	re1
en2253	en2252	re1
en2255	en2254	re1
en2257	en2256	re1
en2259	en2258	re1
en2260	en883	re1
en2262	en2261	re1
en2264	en2263	re1
en2266	en2265	re1
en2267	en1412	re1
en2268	en227	re1
en2270	en2269	re1
en2271	en1227	re1
en2272	en342	re1
en2272	en343	re1
en2272	en344	re1
en2274	en2273	re1
en2276	en2275	re1
en2278	en2277	re1
en2279	en1038	re1
en2280	en2065	re1
en2281	en286	re1
en2282	en1808	re1
en2282	en1809	re1
en2283	en939	re1
en2285	en2284	re1
en2286	en2032	re1
en2287	en240	re1
en2289	en2288	re1
en2290	en1794	re1
en2292	en2291	re1
en2294	en2293	re1
en2296	en2295	re1
en2298	en2297	re1
en2299	en342	re1
en2299	en343	re1
en2299	en344	re1
en2300	en593	re1
en2302	en2301	re1
en2307	en2303	re1
en2307	en2304	re1
en2307	en144	re1
en2307	en2305	re1
en2307	en2306	re1
en2307	en145	re1
en2309	en2308	re1
en2314	en2310	re1
en2314	en2311	re1
en2314	en2312	re1
en2314	en2313	re1
en2315	en2239	re1
en2324	en2316	re1
en2324	en2317	re1
en2324	en2318	re1
en2324	en2319	re1
en2324	en2320	re1
en2324	en2321	re1
en2324	en2322	re1
en2324	en2323	re1
en2326	en2325	re1
en2328	en2327	re1
en2330	en2329	re1
en2336	en2331	re1
en2336	en2332	re1
en2336	en2333	re1
en2336	en2334	re1
en2336	en2335	re1
en2337	en1054	re1
en2339	en2338	re1
en2341	en2340	re1
en2343	en2342	re1
en2345	en2344	re1
en2347	en2346	re1
en2349	en2348	re1
en2351	en2350	re1
en2353	en2352	re1
en2354	en2303	re1
en2354	en2304	re1
en2354	en144	re1
en2354	en2305	re1
en2354	en2306	re1
en2354	en145	re1
en2356	en2355	re1
en2357	en875	re1
en2358	en1192	re1
en2360	en2359	re1
en2361	en136	re1
en2362	en1196	re1
en2363	en640	re1
en2363	en641	re1
en2363	en642	re1
en2363	en643	re1
en2365	en2364	re1
en2368	en2366	re1
en2368	en2367	re1
en2371	en180	re1
en2371	en2369	re1
en2371	en2370	re1
en2371	en10	re1
en2374	en2372	re1
en2374	en2373	re1
en2376	en2375	re1
en2378	en2377	re1
en2380	en2379	re1
en2381	en356	re1
en2383	en2382	re1
en2383	en375	re1
en2385	en2384	re1
en2386	en1183	re1
en2388	en2387	re1
en2389	en1221	re1
en2390	en375	re1
en2391	en48	re1
en2392	en147	re1
en2402	en2393	re1
en2402	en2394	re1
en2402	en2395	re1
en2402	en2396	re1
en2402	en2397	re1
en2402	en2398	re1
en2402	en2399	re1
en2402	en2400	re1
en2402	en2401	re1
en2408	en2403	re1
en2408	en2404	re1
en2408	en2405	re1
en2408	en2406	re1
en2408	en2407	re1
en2410	en2409	re1
en2411	en182	re1
en2411	en183	re1
en2412	en478	re1
en2412	en479	re1
en2412	en480	re1
en2412	en481	re1
en2412	en482	re1
en2414	en2413	re1
en2419	en2415	re1
[truncated: 9,365 more rows]
