# Supplementary material for: Beyond top-k: knowledge reasoning for multi-answer temporal questions based on revalidation framework
Source: PeerJ Comput Sci. 2023 Dec 8;9:e1725. doi: 10.7717/peerj-cs.1725 (PMC10773896; doi:10.7717/peerj-cs.1725)
Supplement: Supplemental Information 4 [file peerj-cs-09-1725-s004.zip › MATQA-main/transE/transE.py]

import codecs
import random
import math
import numpy as np
import copy
import time

entity2id = {}
relation2id = {}


def data_loader(file):
    file1 = file + "Source/reSource/train.txt"
    file2 = file + "Source/reSource/en2id.txt"
    file3 = file + "Source/reSource/re2id.txt"

    with open(file2, 'r') as f1, open(file3, 'r') as f2:
        lines1 = f1.readlines()
        lines2 = f2.readlines()
        for line in lines1:
            line = line.strip().split('\t')
            if len(line) != 2:
                continue
            entity2id[line[0]] = line[1]

        for line in lines2:
            line = line.strip().split('\t')
            if len(line) != 2:
                continue
            relation2id[line[0]] = line[1]

    entity_set = set()
    relation_set = set()
    triple_list = []
    print('relation2id:', relation2id)
    with codecs.open(file1, 'r') as f:
        content = f.readlines()
        for line in content:
            triple = line.strip().split("\t")
            if len(triple) != 3:
                continue
            h_ = entity2id[triple[0]]
            t_ = entity2id[triple[1]]
            r_ = relation2id[triple[2]]
            triple_list.append([h_,t_,r_])
            entity_set.add(h_)
            entity_set.add(t_)
            relation_set.add(r_)

    return entity_set, relation_set, triple_list

def distanceL2(h,r,t):
    # To facilitate the gradient calculation, remove sqrt
    return np.sum(np.square(h + r - t))

def distanceL1(h,r,t):
    return np.sum(np.fabs(h+r-t))


class TransE:
    def __init__(self,entity_set, relation_set, triple_list,
                 embedding_dim=100, learning_rate=0.01, margin=1,L1=True):
        self.embedding_dim = embedding_dim
        self.learning_rate = learning_rate
        self.margin = margin
        self.entity = entity_set
        self.relation = relation_set
        self.triple_list = triple_list
        self.L1=L1

        self.loss = 0

    def emb_initialize(self):
        relation_dict = {}
        entity_dict = {}

        for relation in self.relation:
            r_emb_temp = np.random.uniform(-6/math.sqrt(self.embedding_dim),
                                           6/math.sqrt(self.embedding_dim),
                                           self.embedding_dim)
            relation_dict[relation] = r_emb_temp / np.linalg.norm(r_emb_temp, ord=2)

        for entity in self.entity:
            e_emb_temp = np.random.uniform(-6/math.sqrt(self.embedding_dim),
                                        6/math.sqrt(self.embedding_dim),
                                        self.embedding_dim)
            entity_dict[entity] = e_emb_temp / np.linalg.norm(e_emb_temp, ord=2)

        self.relation = relation_dict
        self.entity = entity_dict

    def train(self, epochs):
        nbatches = 400
        batch_size = len(self.triple_list) // nbatches
        print("batch size: ", batch_size)
        for epoch in range(25000):
            start = time.time()
            self.loss = 0

            for k in range(nbatches):
                # Sbatch:list
                Sbatch = random.sample(self.triple_list, batch_size)
                Tbatch = []

                for triple in Sbatch:
                    # Select 3 negative examples for each triple
                    # for i in range(3):
                    corrupted_triple = self.Corrupt(triple)
                    if (triple, corrupted_triple) not in Tbatch:
                        Tbatch.append((triple, corrupted_triple))
                self.update_embeddings(Tbatch)

            end = time.time()
            print("epoch: ", epoch, "cost time: %s" % (round((end - start), 3)))
            print("loss: ", self.loss)
            if epoch > 0 and epoch % 48 == 0:
                print("write file...")
                with codecs.open("entity_50dim_batch4001", "w") as f1:
                    for e in self.entity.keys():
                        f1.write(e + "\t")
                        f1.write(str(list(self.entity[e])))
                        f1.write("\n")

                with codecs.open("relation50dim_batch4001", "w") as f2:
                    for r in self.relation.keys():
                        f2.write(r + "\t")
                        f2.write(str(list(self.relation[r])))
                        f2.write("\n")
                print("Writing completed")

    def Corrupt(self, triple):
        corrupted_triple = copy.deepcopy(triple)
        seed = random.random()
        if seed > 0.5:
            # Replace head
            rand_head = triple[0]
            while rand_head == triple[0]:
                rand_head = random.sample(self.entity.keys(),1)[0]
            corrupted_triple[0]=rand_head

        else:
            # Replace tail
            rand_tail = triple[1]
            while rand_tail == triple[1]:
                rand_tail = random.sample(self.entity.keys(), 1)[0]
            corrupted_triple[1] = rand_tail
        return corrupted_triple

    def update_embeddings(self, Tbatch):
        copy_entity = copy.deepcopy(self.entity)
        copy_relation = copy.deepcopy(self.relation)

        for triple, corrupted_triple in Tbatch:
            # Get the cumulative update of the vector in copy
            h_correct_update = copy_entity[triple[0]]
            t_correct_update = copy_entity[triple[1]]
            relation_update = copy_relation[triple[2]]

            h_corrupt_update = copy_entity[corrupted_triple[0]]
            t_corrupt_update = copy_entity[corrupted_triple[1]]

            # Get the original vector to calculate the gradient
            h_correct = self.entity[triple[0]]
            t_correct = self.entity[triple[1]]
            relation = self.relation[triple[2]]

            h_corrupt = self.entity[corrupted_triple[0]]
            t_corrupt = self.entity[corrupted_triple[1]]

            if self.L1:
                dist_correct = distanceL1(h_correct, relation, t_correct)
                dist_corrupt = distanceL1(h_corrupt, relation, t_corrupt)
            else:
                dist_correct = distanceL2(h_correct, relation, t_correct)
                dist_corrupt = distanceL2(h_corrupt, relation, t_corrupt)

            err = self.hinge_loss(dist_correct, dist_corrupt)

            if err > 0:
                self.loss += err

                grad_pos = 2 * (h_correct + relation - t_correct)
                grad_neg = 2 * (h_corrupt + relation - t_corrupt)

                if self.L1:
                    for i in range(len(grad_pos)):
                        if (grad_pos[i] > 0):
                            grad_pos[i] = 1
                        else:
                            grad_pos[i] = -1

                    for i in range(len(grad_neg)):
                        if (grad_neg[i] > 0):
                            grad_neg[i] = 1
                        else:
                            grad_neg[i] = -1

                # If the head coefficient is positive, the gradient is reduced; if the tail coefficient is negative, the gradient is added.
                h_correct_update -= self.learning_rate * grad_pos
                t_correct_update -= (-1) * self.learning_rate * grad_pos

                # The corrupt term is overall negative, so the sign is opposite to correct
                if triple[0] == corrupted_triple[0]:  
                    h_correct_update -= (-1) * self.learning_rate * grad_neg
                    t_corrupt_update -= self.learning_rate * grad_neg

                elif triple[1] == corrupted_triple[1]:  
                    h_corrupt_update -= (-1) * self.learning_rate * grad_neg
                    t_correct_update -= self.learning_rate * grad_neg
                relation_update -= self.learning_rate*grad_pos
                relation_update -= (-1)*self.learning_rate*grad_neg

        # batch norm
        for i in copy_entity.keys():
            copy_entity[i] /= np.linalg.norm(copy_entity[i])
        for i in copy_relation.keys():
            copy_relation[i] /= np.linalg.norm(copy_relation[i])

        # Achieve the purpose of batch update
        self.entity = copy_entity
        self.relation = copy_relation

    def hinge_loss(self,dist_correct,dist_corrupt):
        return max(0,dist_correct-dist_corrupt+self.margin)


if __name__ == '__main__':
    entity_set, relation_set, triple_list = data_loader('')
    print("load file...")
    print("Complete load. entity : %d , relation : %d , triple : %d" % (len(entity_set),len(relation_set),len(triple_list)))

    transE = TransE(entity_set, relation_set, triple_list,embedding_dim=50, learning_rate=0.01, margin=1,L1=True)
    transE.emb_initialize()
    transE.train(epochs=150)
